# Supplementary material for: The Cordyceps Genus as a Potential Source of Bioactive Compounds for Adjuvant Cancer Therapy: A Network Pharmacology Approach
Source: Pharmaceuticals (Basel). 2025 Apr 30;18(5):667. doi: 10.3390/ph18050667 (PMC12115173; doi:10.3390/ph18050667)
Supplement: Supplementary file 1 [file pharmaceuticals-18-00667-s001.zip › pharmaceuticals-3597034-supplementary/Supplementary Materials/Clustering in ChemMine/Clustering non-polar fraction.xlsx]

## Sheet: canvas
	cluster	V1	V2
gliocladicillin_A	1	0.164692	-0.0399779
Gliocladicillin_B	2	0.253422	-0.0834413
11_11_-dideoxyverticillin	3	0.0549093	-0.0181563
Palmitic_acid	4	-0.175156	0.284333
Linoleic_Acid	4	-0.19068	0.331604
Methyl_linoleate	4	-0.200839	0.302329
Cordytropolone	5	0.078779	0.161446
Helvolic_acid	6	-0.0855981	-0.200504
Ergosterol_peroxide	7	-0.29841	0.0173614
Ergosta-4_6_8__14__22-tetraen-3-one	7	-0.250551	-0.0464288
Jiangxienone	7	-0.188003	-0.0994828
Ergosterol	7	-0.313271	-0.0171498
Cordycommunin	10	-0.000187631	-0.0115343
Flazin	12	0.385607	0.130739
Perlolyrine	12	0.344481	0.232583
Cordyformamide	14	0.394272	0.13317
Cytochalasine_H	15	0.00100631	-0.0881808
Cordypyridone_A	16	-0.164754	-0.0609609
Cordypyridone_B	16	-0.203225	-0.0776913
Cordypyridone_C	16	-0.243942	-0.131191
Cordypyridone_D	16	-0.209105	-0.149221
1-Dehydroxycordypyridone_A	16	-0.191124	-0.0472931
3__4__7-Trihydroxyisoflavone	21	0.414883	0.165928
Diadzein	21	0.399473	0.21294
Rugulosin	23	0.228479	-0.192598
Skyrin	24	0.293385	-0.09824
6_-O-desmethylES-242_4	25	0.166354	-0.183439
Annullatin_A	26	-0.20063	0.0348944
Annullatin_B	26	-0.245505	0.0275278
Annullatin_C	26	-0.21866	-0.0210745
Annullatin_D	26	-0.172113	-0.066626
Annullatin_E	30	-0.132944	0.159155
Erythrostominone	31	0.145442	-0.35468
Deoxyerythrostominone	31	0.1137	-0.305964
4-O-methyl-erythrostominone	31	0.113065	-0.359393
Epierythrostominol	31	0.121354	-0.334886
Cordycepol	35	-0.034634	0.0709183
Cordycepol_B	36	-0.303121	0.0946628
Cordycepol_C	36	-0.290029	0.0967397
Cordycol	38	-0.230935	0.0233825
Ophicordin	39	0.227746	-0.0871602
Terreusinone_A	40	0.102833	-0.135121
Pinophilin_C	41	0.125865	-0.147068
CryptosporioptideA	42	0.123566	-0.219437
Hydroxy-2-methyl-4-pyrone	43	0.070791	0.203827
4-Quinolinol	44	0.199382	0.353427
1-Naphthol	44	0.209729	0.373692
Laminine	46	-0.143774	0.150096
cordyrrole_B	47	-0.046024	0.0161451
	29 clusters
