# Supplementary material for: The Cordyceps Genus as a Potential Source of Bioactive Compounds for Adjuvant Cancer Therapy: A Network Pharmacology Approach
Source: Pharmaceuticals (Basel). 2025 Apr 30;18(5):667. doi: 10.3390/ph18050667 (PMC12115173; doi:10.3390/ph18050667)
Supplement: Supplementary file 1 [file pharmaceuticals-18-00667-s001.zip › pharmaceuticals-3597034-supplementary/Supplementary Materials/Clustering in ChemMine/Clustering polar alcoholic fraction.xlsx]

## Sheet: canvas alcoholicos
	cluster	V1	V2
2_-deoxiuridina	1	0.22893	-0.129426
Cordicepina__3_-deoxyadenosina	2	0.367605	-0.397114
Cordycepiamide_A	3	0.0951486	0.103789
Cordycepiamide_B	3	0.0750244	0.0980311
Cordycepiamide_C	3	0.0548419	0.115806
Cordycepiamide_D	3	0.0403972	0.109256
N-_2-hydroxybenzyl_acetamide	7	0.107229	0.202937
Syringaresinol	8	-0.0191436	0.0446894
Soyacerebroside_I	9	-0.0906466	-0.089706
Glucocerebroside	9	-0.0906466	-0.089706
Cordyheptapeptide_A	11	-0.455875	-0.167893
Cordyheptapeptide_B	11	-0.457014	-0.170377
Beauvericin_J	11	-0.459477	-0.158624
Beauvericin	11	-0.455495	-0.160125
Beauvericin_A	11	-0.4597	-0.16385
Beauvericin_E	11	-0.447362	-0.158477
Cordyceamide_A	17	-0.222771	0.0963737
Cordyceamide_B	17	-0.22655	0.100235
Cycloaspeptide_A	11	-0.429186	-0.0513006
Cycloaspeptide_C	11	-0.429186	-0.0513006
Cycloaspeptide_F	11	-0.408387	-0.122037
Cycloaspeptide_G	11	-0.442102	-0.061942
n6-_2-Hydroxyethyl_adenosine	2	0.321814	-0.34877
CordysininB	2	0.312488	-0.349849
5__6_-epoxy-5_-ergosta-7_22-dien-3_-ol	25	-0.0129072	-0.0568847
Cicadapeptin_I	26	-0.23086	-0.135975
Cicadapeptin_II	26	-0.231326	-0.136758
Cordycepsidone_A	28	0.0313301	0.275979
Cordycepsidone_B	28	0.0238921	0.25648
Cyclo__L-Pro-L-Val	30	0.0374739	0.00725117
Cyclo__L-Phe-L-Pro	31	0.0333367	0.11203
Cyclo__L-Pro-L-Tyr	31	0.0384638	0.126103
Cordycepoid_A	33	-0.0627099	0.07258
Cordysinin_A	30	0.0452648	-0.0149815
Flazin	35	0.077104	0.264343
Perlolyrine	35	0.107857	0.237013
Deacetylcytochalasin_C	37	-0.10522	0.0651826
3__4__7-Trihydroxyisoflavone	38	0.0824937	0.331464
Diadzein	38	0.0769479	0.323977
6_-O-desmethylES-242_4	40	-0.075945	0.0960438
Annullatin_A	41	0.178036	0.122032
Annullatin_B	41	0.190977	0.110302
Annullatin_C	41	0.191208	0.0886714
Annullatin_D	41	0.181168	0.105564
Annullatin_E	45	0.203056	0.0764938
Erythrostominone	46	0.0924791	0.19211
Deoxyerythrostominone	46	0.0959184	0.215259
Epierythrostominol	46	0.101904	0.157733
Cordycepol	2	0.343835	-0.331694
Cordycepol_B	50	0.134065	-0.0265473
Cordycepol_C	50	0.116585	-0.0141291
Ophicordin	52	-0.160965	0.121844
CryptosporioptideA	53	0.0580976	0.157931
Hydroxy-2-methyl-4-pyrone	54	0.120128	0.125987
4-Hydroxyquinoline	55	0.102582	0.204977
1-Naphthol	55	0.0960375	0.218913
Laminine	57	0.0676176	0.0079323
5_-_3__-deoxy-beta-D-ribofuranosyl_-3_-deoxyadenosine	2	0.213713	-0.30415
N6-4-methylbutyrat-adenosine	2	0.248778	-0.29542
3_-deoxy-6-O-methylinosine	2	0.349942	-0.34625
3_-Deoxyinosine	2	0.340445	-0.309756
cordyrrole_B	2	0.231813	-0.29521
6-Acetylpurine	63	0.157451	-0.00705997
	28 clusters
