# Supplementary material for: The Cordyceps Genus as a Potential Source of Bioactive Compounds for Adjuvant Cancer Therapy: A Network Pharmacology Approach
Source: Pharmaceuticals (Basel). 2025 Apr 30;18(5):667. doi: 10.3390/ph18050667 (PMC12115173; doi:10.3390/ph18050667)
Supplement: Supplementary file 1 [file pharmaceuticals-18-00667-s001.zip › pharmaceuticals-3597034-supplementary/Supplementary Materials/Clustering in ChemMine/Clustering polar aqueous fraction.xlsx]

## Sheet: Clustering extracto acuoso Cord
	cluster	V1	V2
Adenine	1	0.440381	-0.225076
Adenosine	2	-0.27347	-0.212407
Cytosine	3	0.40237	0.155697
Cytidine	2	-0.273116	0.118171
Uridine	2	-0.264858	0.310685
Guanine	1	0.492015	-0.0861284
Guanosine	2	-0.248556	-0.0901413
Hypoxanthine	1	0.489596	-0.131969
Inosine	2	-0.279666	-0.130177
Thymine	10	0.381493	0.289238
Thymidine	2	-0.179847	0.359337
2-Deoxyuridine	2	-0.200633	0.390226
N6-hydroxyethyl-adenosine	2	-0.258119	-0.242725
Dimethylguanosine	2	-0.229208	-0.0711241
N6-4-methylbutyrat-adenosine	2	-0.198426	-0.21941
3_-deoxy-6-O-methylinosine	2	-0.211607	-0.189384
3_-Deoxyinosine	2	-0.219262	-0.114582
6-Acetylpurine	1	0.417952	-0.161508
Ergothioneine	19	0.212962	0.251279
	5 clusters
