# Supplementary material for: The Cordyceps Genus as a Potential Source of Bioactive Compounds for Adjuvant Cancer Therapy: A Network Pharmacology Approach
Source: Pharmaceuticals (Basel). 2025 Apr 30;18(5):667. doi: 10.3390/ph18050667 (PMC12115173; doi:10.3390/ph18050667)
Supplement: Supplementary file 1 [file pharmaceuticals-18-00667-s001.zip › pharmaceuticals-3597034-supplementary/Supplementary Materials/Database and the pharmacokinetic assessment using SwissADME.xlsx]

## Sheet: Cordyceps SwissADME
Extract	Name	Compound ID	Canonical SMILES	Formula	MW	#Heavy atoms	#Aromatic heavy atoms	Fraction Csp3	#Rotatable bonds	#H-bond acceptors	#H-bond donors	MR	TPSA	iLOGP	XLOGP3	WLOGP	MLOGP	Silicos-IT Log P	Consensus Log P	ESOL Log S	ESOL Solubility (mg/ml)	ESOL Solubility (mol/l)	ESOL Class	Ali Log S	Ali Solubility (mg/ml)	Ali Solubility (mol/l)	Ali Class	Silicos-IT LogSw	Silicos-IT Solubility (mg/ml)	Silicos-IT Solubility (mol/l)	Silicos-IT class	GI absorption	BBB permeant	Pgp substrate	CYP1A2 inhibitor	CYP2C19 inhibitor	CYP2C9 inhibitor	CYP2D6 inhibitor	CYP3A4 inhibitor	log Kp (cm/s)	Lipinski #violations	Ghose #violations	Veber #violations	Egan #violations	Muegge #violations	Bioavailability Score	PAINS #alerts	Brenk #alerts	Leadlikeness #violations
Water	Adenine	190	Nc1ncnc2c1[nH]cn2	C5H5N5	135.13	10	9	0	0	3	2	36.09	80.48	-0.11	-0.09	-0.06	-1.23	0.47	-0.2	-1.29	6.98	0.0516	Very soluble	-1.15	9.61	0.0711	Very soluble	-1.77	2.27	0.0168	Soluble	High	No	No	No	No	No	No	No	-7.19	0	3	0	0	1	0.55	0	0	1
Water	Adenosine	60961	OC[C@H]1O[C@H]([C@@H]([C@@H]1O)O)n1cnc2c1ncnc2N	C10H13N5O4	267.24	19	9	0.5	2	7	4	62.67	139.54	0.61	-1.05	-2.3	-2.72	-2.37	-1.57	-1.05	23.6	0.0883	Very soluble	-1.39	10.8	0.0406	Very soluble	0.41	685	2.56	Soluble	Low	No	No	No	No	No	No	No	-8.68	0	1	0	1	0	0.55	0	0	0
Water	Cytosine	597	Nc1ccnc(=O)[nH]1	C4H5N3O	111.1	8	6	0	0	2	2	29.26	71.77	0.22	-1.73	-0.64	-1.26	0.49	-0.58	0.01	113	1.01	Highly soluble	0.74	606	5.46	Highly soluble	-1.14	8.07	0.0726	Soluble	High	No	No	No	No	No	No	No	-8.21	0	4	0	0	2	0.55	0	0	1
Water	Cytidine	6175	OC[C@H]1O[C@H]([C@@H]([C@@H]1O)O)n1ccc(nc1=O)N	C9H13N3O5	243.22	17	6	0.56	2	6	4	55.85	130.83	0.44	-2.13	-2.88	-2.29	-2.25	-1.82	-0.14	178	0.732	Very soluble	-0.09	198	0.816	Very soluble	1.01	2490	10.2	Soluble	Low	No	No	No	No	No	No	No	-9.3	0	1	0	0	1	0.55	0	0	1
Water	Uridine	6029	OC[C@H]1O[C@H]([C@@H]([C@@H]1O)O)n1ccc(=O)[nH]c1=O	C9H12N2O6	244.2	17	6	0.56	2	6	4	54.27	124.78	0.44	-1.98	-3.18	-2.24	-1.39	-1.67	-0.24	142	0.581	Very soluble	-0.12	187	0.764	Very soluble	0.74	1350	5.55	Soluble	Low	No	No	No	No	No	No	No	-9.2	0	1	0	0	0	0.55	0	0	1
Water	Guanine	135398634	Nc1nc2nc[nH]c2c(=O)[nH]1	C5H5N5O	151.13	11	9	0	0	3	3	38.91	100.45	-0.49	-1.07	-0.76	-1.31	0.6	-0.61	-0.71	29.6	0.196	Very soluble	-0.55	42.6	0.282	Very soluble	-1.7	3.04	0.0201	Soluble	High	No	No	No	No	No	No	No	-7.98	0	4	0	0	1	0.55	0	0	1
Water	Guanosine	135398635​	OC[C@H]1O[C@H]([C@@H]([C@@H]1O)O)n1cnc2c1nc(N)[nH]c2=O	C10H13N5O5	283.24	20	9	0.5	2	7	5	65.5	159.51	-0.22	-1.89	-3	-2.76	-2.22	-2.02	-0.61	70.1	0.248	Very soluble	-0.94	32.5	0.115	Very soluble	0.51	910	3.21	Soluble	Low	No	No	No	No	No	No	No	-9.37	0	1	1	1	1	0.55	0	0	0
Water	Hypoxanthine	135398638	O=c1[nH]cnc2c1[nH]cn2	C5H4N4O	136.11	10	9	0	0	3	2	34.51	74.43	-0.17	-0.49	-0.35	-1.17	1.33	-0.17	-1.04	12.4	0.091	Very soluble	-0.61	33.7	0.248	Very soluble	-2.04	1.24	0.00908	Soluble	High	No	No	No	No	No	No	No	-7.48	0	3	0	0	1	0.55	0	0	1
Water	Inosine	135398641	OC[C@H]1O[C@H]([C@@H]([C@@H]1O)O)n1cnc2c1nc[nH]c2=O	C10H12N4O5	268.23	19	9	0.5	2	7	4	61.1	133.49	0.25	-1.3	-2.59	-2.26	-1.51	-1.48	-0.9	33.6	0.125	Very soluble	-1.01	26.5	0.0987	Very soluble	0.14	373	1.39	Soluble	Low	No	No	No	No	No	No	No	-8.86	0	1	0	1	0	0.55	0	0	0
Water	Thymine	1135	Cc1c[nH]c(=O)[nH]c1=O	C5H6N2O2	126.11	9	6	0.2	0	2	2	32.65	65.72	0.71	-0.62	-0.63	-0.39	1.67	0.15	-0.72	23.8	0.189	Very soluble	-0.29	65	0.515	Very soluble	-1.81	1.94	0.0154	Soluble	High	No	No	No	No	No	No	No	-7.51	0	4	0	0	1	0.55	0	0	1
Water	Thymidine	5789	OC[C@H]1O[C@H](C[C@@H]1O)n1cc(C)c(=O)[nH]c1=O	C10H14N2O5	242.23	17	6	0.6	2	5	3	58.07	104.55	1.16	-1.17	-1.84	-1.15	-0.04	-0.61	-0.73	44.7	0.185	Very soluble	-0.53	71.1	0.293	Very soluble	-0.45	86.3	0.356	Soluble	High	No	No	No	No	No	No	No	-8.61	0	1	0	0	0	0.55	0	0	1
Methanol/Water	2´-deoxiuridina	13712	OC[C@H]1O[C@H](C[C@@H]1O)n1ccc(=O)[nH]c1=O	C9H12N2O5	228.2	16	6	0.56	2	5	3	53.11	104.55	0.85	-1.62	-2.15	-1.04	-0.5	-0.89	-0.38	95.2	0.417	Very soluble	-0.07	196	0.86	Very soluble	-0.06	198	0.867	Soluble	High	No	No	No	No	No	No	No	-8.84	0	1	0	0	0	0.55	0	0	1
Methanol/Ethanol	Cordycepin	6303	OC[C@@H]1C[C@H]([C@@H](O1)n1cnc2c1ncnc2N)O	C10H13N5O3	251.24	18	9	0.5	2	6	3	61.51	119.31	1.07	-0.61	-1.27	-1.94	-1.48	-0.85	-1.25	14.1	0.0561	Very soluble	-1.42	9.47	0.0377	Very soluble	-0.4	100	0.398	Soluble	High	No	No	No	No	No	No	No	-8.27	0	1	0	0	0	0.55	0	0	0
Ethyl acetate	Gliocladicillin A	23642504	COc1ccc(cc1)C1=C(OC)C[C@]([C@H](C1=O)O)(O)c1ccc(cc1)OC	C21H22O6	370.4	27	12	0.29	5	6	2	99.42	85.22	2.61	1.92	2.17	0.7	3.14	2.11	-3.34	0.167	0.000452	Soluble	-3.33	0.172	0.000464	Soluble	-5.38	0.00155	4.19e-06	Moderately soluble	High	No	Yes	No	No	No	No	Yes	-7.2	0	0	0	0	0	0.56	0	0	1
Ethyl acetate	Gliocladicillin B	23642605	COc1ccc(cc1)c1c(O)cc(c(c1O)O[C@@H]1O[C@H](CO)[C@H]([C@@H]([C@H]1O)O)O)c1ccc(cc1)OC	C26H28O10	500.49	36	18	0.31	7	10	6	128.49	158.3	3.04	2.25	1.63	-0.25	1.58	1.65	-4.27	0.027	5.39e-05	Moderately soluble	-5.21	0.00308	6.16e-06	Moderately soluble	-4.18	0.0331	6.61e-05	Moderately soluble	Low	No	Yes	No	No	No	No	Yes	-7.76	2	1	1	1	2	0.17	0	0	1
Ethyl acetate	11,11′-Dideoxyverticillin A	3084126	O=C1N(C)[C@@]2(C)SS[C@]31C[C@]1([C@@H](N3C2=O)Nc2c1cccc2)[C@@]12C[C@]34N([C@H]2Nc2c1cccc2)C(=O)[C@](SS3)(N(C4=O)C)C	C30H28N6O4S4	664.84	44	12	0.47	1	4	2	193.9	206.5	3.27	2.97	0.72	1.69	1.45	2.02	-5.97	0.000714	1.07e-06	Moderately soluble	-6.97	7.13e-05	1.07e-07	Poorly soluble	-6.84	9.63e-05	1.45e-07	Poorly soluble	Low	No	Yes	No	No	No	No	No	-8.25	1	3	1	1	3	0.55	0	1	1
Hexane/Chloroform	Palmitic acid	985	CCCCCCCCCCCCCCCC(=O)O	C16H32O2	256.42	18	0	0.94	14	2	1	80.8	37.3	3.85	7.17	5.55	4.19	5.25	5.2	-5.02	0.00243	9.49e-06	Moderately soluble	-7.77	4.31e-06	1.68e-08	Poorly soluble	-5.31	0.00125	4.88e-06	Moderately soluble	High	Yes	No	Yes	No	Yes	No	No	-2.77	1	0	1	0	1	0.85	0	0	2
Hexane/Chloroform	Linoleic acid	5280450	CCCCC/C=C\C/C=C\CCCCCCCC(=O)O	C18H32O2	280.45	20	0	0.72	14	2	1	89.46	37.3	3.85	7.17	5.88	4.19	5.25	5.2	-5.02	0.00243	9.49e-06	Moderately soluble	-7.77	4.31e-06	1.68e-08	Poorly soluble	-5.31	0.00125	4.88e-06	Moderately soluble	High	Yes	No	Yes	No	Yes	No	No	-2.77	1	0	1	0	1	0.85	0	0	2
Hexane/Chloroform	Linoleic acid methyl ester	5284421	CCCCC/C=C\C/C=C\CCCCCCCC(=O)OC	C19H34O2	294.47	21	0	0.74	15	2	0	93.78	26.3	3.85	7.17	5.97	4.19	5.25	5.2	-5.02	0.00243	9.49e-06	Moderately soluble	-7.77	4.31e-06	1.68e-08	Poorly soluble	-5.31	0.00125	4.88e-06	Moderately soluble	High	Yes	No	Yes	No	Yes	No	No	-2.77	1	0	1	0	1	0.85	0	0	2
Ethyl acetate	Cordytropolone	135448996	Oc1cc2COCc2c(cc1=O)O	C9H8O4	180.16	13	7	0.22	0	4	2	45.66	66.76	1.21	-0.86	0.18	-0.46	1.55	0.32	-0.81	27.7	0.154	Very soluble	-0.06	157	0.869	Very soluble	-1.86	2.48	0.0137	Soluble	High	No	No	No	No	No	No	No	-8.01	0	0	0	0	1	0.55	0	0	1
Hexane/Chloroform	Helvolic acid	3002143	CC(=O)O[C@H]1C[C@]2([C@H](/C/1=C(/C(=O)O)\CCC=C(C)C)CC[C@@H]1[C@]2(C)C(=O)[C@@H](OC(=O)C)[C@@H]2[C@]1(C)C=CC(=O)[C@H]2C)C	C33H44O8	568.7	41	0	0.67	8	8	1	154.83	124.04	3.33	5.12	5.4	3.42	5.16	4.48	-6.06	0.000491	8.64e-07	Poorly soluble	-7.47	1.93e-05	3.4e-08	Poorly soluble	-5.01	0.00561	9.86e-06	Moderately soluble	Low	No	Yes	No	No	No	No	No	-6.13	1	3	0	0	1	0.56	0	3	3
Alcohols/Acetonitrile	Cordycepiamide A	156582396	CCCCCCC/C=C/C(=O)NC1Cc2cccc(c2OC1O)O	C19H27NO4	333.42	24	6	0.53	9	4	3	94.38	78.79	3.27	4.4	3.05	2.11	3.34	3.23	-4.27	0.0179	5.37e-05	Moderately soluble	-5.77	0.000564	1.69e-06	Moderately soluble	-4.23	0.0195	5.83e-05	Moderately soluble	High	Yes	No	No	No	Yes	No	No	-5.21	0	0	0	0	0	0.55	0	1	2
Alcohols/Acetonitrile	Cordycepiamide B	156582397	CCCCCCC/C=C/C(=O)NC1Cc2ccccc2OC1O	C19H27NO3	317.42	23	6	0.53	9	3	2	92.35	58.56	3.64	4.75	3.34	2.67	3.81	3.64	-4.4	0.0126	3.99e-05	Moderately soluble	-5.71	0.000619	1.95e-06	Moderately soluble	-4.82	0.00483	1.52e-05	Moderately soluble	High	Yes	No	Yes	No	Yes	Yes	No	-4.86	0	0	0	0	0	0.55	0	1	2
Alcohols/Acetonitrile	Cordycepiamide C	156582398	OC[C@H](Cc1ccccc1O)NC(=O)/C=C/CCCCCOC(=O)C	C19H27NO5	349.42	25	6	0.47	13	5	3	96.09	95.86	1.55	2.39	2.09	1.74	3.38	2.23	-2.83	0.515	0.00147	Soluble	-4.04	0.0315	9.03e-05	Moderately soluble	-4.26	0.0193	5.53e-05	Moderately soluble	High	No	No	No	No	No	No	No	-6.73	0	0	1	0	0	0.55	0	1	1
Alcohols/Acetonitrile	Cordycepiamide D	156582399	OC[C@H](Cc1cc(O)ccc1O)NC(=O)/C=C/CCCCCCCOC(=O)C	C21H31NO6	393.47	28	6	0.52	15	6	4	107.73	116.09	3.05	3.12	2.58	1.66	3.77	2.84	-3.41	0.152	0.000386	Soluble	-5.23	0.00233	5.93e-06	Moderately soluble	-4.46	0.0137	3.48e-05	Moderately soluble	High	No	Yes	No	No	No	No	No	-6.48	0	0	1	0	0	0.55	0	2	2
Alcohols	N-(2-hydroxybenzyl)acetamide	12714526	CC(=O)NCc1ccccc1O	C9H11NO2	165.19	12	6	0.22	3	2	2	46.05	49.33	1.47	0.89	0.88	0.96	1.23	1.09	-1.6	4.18	0.0253	Very soluble	-1.51	5.1	0.0309	Very soluble	-2.61	0.409	0.00248	Soluble	High	Yes	No	No	No	No	No	No	-6.68	0	0	0	0	1	0.55	1	0	1
Alcohols	(-)-Syringaresinol	11604108	COc1cc(cc(c1O)OC)[C@@H]1OC[C@@H]2[C@H]1CO[C@H]2c1cc(OC)c(c(c1)OC)O	C22H26O8	418.44	30	12	0.45	6	8	2	107.89	95.84	3.54	2.23	2.56	0.56	2.78	2.33	-3.74	0.0763	0.000182	Soluble	-3.88	0.0554	0.000132	Soluble	-4.4	0.0167	3.98e-05	Moderately soluble	High	No	Yes	No	No	No	Yes	No	-7.27	0	0	0	0	0	0.55	0	0	1
Alcohols	Soyacerebroside I	11104507	CCCCCCCCCCCCCC[C@H](C(=O)N[C@H]([C@@H](/C=C/CC/C=C/CCCCCCCCC)O)CO[C@@H]1O[C@H](CO)[C@H]([C@@H]([C@H]1O)O)O)O	C40H75NO9	714.02	50	0	0.88	33	9	7	203.47	168.94	7.55	9.6	6.13	1.9	8.6	6.76	-8.14	5.21e-06	7.3e-09	Poorly soluble	-13.06	6.21e-11	8.69e-14	Insoluble	-6.9	8.95e-05	1.25e-07	Poorly soluble	Low	No	Yes	No	No	No	No	No	-3.84	2	4	2	2	5	0.17	0	1	3
Alcohols	Glucocerebroside	10169092	CCCCCCCCCCCCCCC(C(=O)N[C@H]([C@@H](/C=C/CC/C=C/CCCCCCCCC)O)CO[C@@H]1O[C@H](CO)[C@H]([C@@H]([C@H]1O)O)O)O	C40H75NO9	714.02	50	0	0.88	33	9	7	203.47	168.94	7.52	9.6	6.13	1.9	8.6	6.75	-8.14	5.21e-06	7.3e-09	Poorly soluble	-13.06	6.21e-11	8.69e-14	Insoluble	-6.9	8.95e-05	1.25e-07	Poorly soluble	Low	No	Yes	No	No	No	No	No	-3.84	2	4	2	2	5	0.17	0	1	3
Hexane/Chloroform	Ergosterol peroxide	5351516	O[C@H]1CC[C@]2([C@@]3(C1)OO[C@@]1([C@@H]2CC[C@]2([C@H]1CC[C@@H]2[C@@H](/C=C/[C@@H](C(C)C)C)C)C)C=C3)C	C28H44O3	428.65	31	0	0.86	4	3	1	128.08	38.69	4.6	6.71	6.47	5.43	5.64	5.77	-6.46	0.000148	3.46e-07	Poorly soluble	-7.33	2.02e-05	4.71e-08	Poorly soluble	-4.51	0.0132	3.07e-05	Moderately soluble	High	No	No	No	No	No	No	No	-4.15	1	2	0	1	1	0.55	0	2	2
Hexane/Chloroform	Ergosta-4,6,8 (14),22-tetraen-3-one	6441416	CC([C@H](/C=C/[C@H]([C@H]1CCC2=C3[C@H](CC[C@]12C)[C@@]1(C)CCC(=O)C=C1C=C3)C)C)C	C28H40O	392.62	29	0	0.68	4	1	0	126.04	17.07	4.68	6.8	7.46	6.16	7.02	6.42	-6.29	0.000199	5.08e-07	Poorly soluble	-6.97	4.25e-05	1.08e-07	Poorly soluble	-5.74	0.000714	1.82e-06	Moderately soluble	Low	No	No	No	No	Yes	No	No	-3.87	1	1	0	1	2	0.55	0	1	2
Ethyl acetate/Chloroform	Jiangxienone	71472154	O=C(OC1(C)CCC=CC1=O)/C=C/1\C(=O)CC[C@]2(C1CCC2[C@H](/C=C/C(C(C)C)C)C)C	C28H40O4	440.61	32	0	0.68	7	4	0	130.41	60.44	4.23	6.24	6.01	4.23	6.52	5.45	-6.04	0.000401	9.1e-07	Poorly soluble	-7.3	2.23e-05	5.06e-08	Poorly soluble	-5.03	0.00409	9.29e-06	Moderately soluble	High	No	Yes	No	No	Yes	No	Yes	-4.56	1	3	0	1	1	0.55	0	2	2
Alcohols/Acetonitrile	Cordyheptapeptide A	11542476	CC[C@@H]([C@@H]1NC(=O)[C@H](Cc2ccc(cc2)O)N(C)C(=O)[C@@H](NC(=O)CN(C(=O)[C@H]2N(C(=O)[C@H](N(C(=O)[C@@H](NC1=O)CC(C)C)C)Cc1ccccc1)CCC2)C)Cc1ccccc1)C	C49H65N7O8	880.08	64	18	0.49	10	8	4	271.18	188.77	3.72	5.73	0.42	0.94	3.62	2.89	-8.45	3.09e-06	3.51e-09	Poorly soluble	-9.46	3.04e-07	3.46e-10	Poorly soluble	-11.02	8.33e-09	9.46e-12	Insoluble	Low	No	Yes	No	No	No	No	Yes	-7.6	2	3	1	1	3	0.17	0	0	3
Alcohols/Acetonitrile	Cordyheptapeptide B	23657444	CC[C@@H]([C@@H]1NC(=O)[C@H](Cc2ccccc2)N(C)C(=O)[C@H](Cc2ccccc2)NC(=O)CN(C(=O)[C@H]2N(C(=O)[C@H](N(C(=O)[C@@H](NC1=O)CC(C)C)C)Cc1ccccc1)CCC2)C)C	C49H65N7O7	864.08	63	18	0.49	10	7	3	269.16	168.54	4.48	6.09	0.71	1.41	4.08	3.35	-8.59	2.24e-06	2.6e-09	Poorly soluble	-9.41	3.36e-07	3.89e-10	Poorly soluble	-11.63	2.04e-09	2.37e-12	Insoluble	Low	No	Yes	No	No	No	No	Yes	-7.25	2	3	1	1	3	0.17	0	0	3
Ethyl acetate	Cordycommunin	44627915	CCCCCCCCCC1CCCC(=O)N[C@H]([C@H](O)C)C(=O)N[C@@H](C)C(=O)N[C@H](C(=O)N[C@H](C(=O)N[C@H](C(=O)N[C@H](C(=O)O1)C(C)C)Cc1ccc(cc1)O)CCC(=O)N)C	C43H69N7O11	860.05	61	6	0.67	15	11	9	251.22	284.45	4.18	4.55	-0.86	-1.05	3.06	1.97	-7.12	6.5e-05	7.56e-08	Poorly soluble	-10.25	4.88e-08	5.67e-11	Insoluble	-9.41	3.37e-07	3.92e-10	Poorly soluble	Low	No	Yes	No	No	No	No	Yes	-8.32	3	4	2	1	4	0.17	0	0	3
Alcohols/Acetonitrile	Beauvericin J	54769024	Oc1ccc(cc1)C[C@H]1C(=O)O[C@H](C(C)C)C(=O)N(C)[C@@H](Cc2ccccc2)C(=O)O[C@@H](C(=O)N([C@H](C(=O)O[C@@H](C(=O)N1C)C(C)C)Cc1ccccc1)C)C(C)C	C45H57N3O10	799.95	58	18	0.47	9	10	1	230.16	160.06	5.04	8.06	3.48	2.66	4.97	4.84	-9.51	2.45e-07	3.07e-10	Poorly soluble	-11.28	4.23e-09	5.29e-12	Insoluble	-9.62	1.9e-07	2.38e-10	Poorly soluble	Low	No	Yes	No	No	No	No	Yes	-5.46	2	3	1	1	3	0.17	0	1	3
Alcohols/Acetonitrile	Beauvericin	3007984	CC([C@H]1OC(=O)[C@H](Cc2ccccc2)N(C)C(=O)[C@H](OC(=O)[C@@H](N(C(=O)[C@H](OC(=O)[C@@H](N(C1=O)C)Cc1ccccc1)C(C)C)C)Cc1ccccc1)C(C)C)C	C45H57N3O9	783.95	57	18	0.47	9	9	0	228.14	139.83	5.43	8.42	3.77	3.14	5.43	5.24	-9.64	1.78e-07	2.27e-10	Poorly soluble	-11.23	4.67e-09	5.96e-12	Insoluble	-10.22	4.68e-08	5.97e-11	Insoluble	Low	No	Yes	No	No	No	No	No	-5.1	2	3	0	1	2	0.17	0	1	3
Alcohols/Acetonitrile	Beauvericin A	12082078	CC[C@@H]([C@H]1OC(=O)[C@H](Cc2ccccc2)N(C)C(=O)[C@H](OC(=O)[C@@H](N(C(=O)[C@H](OC(=O)[C@@H](N(C1=O)C)Cc1ccccc1)C(C)C)C)Cc1ccccc1)C(C)C)C	C46H59N3O9	797.98	58	18	0.48	10	9	0	232.94	139.83	5.37	8.77	4.16	3.3	5.86	5.49	-9.88	1.05e-07	1.31e-10	Poorly soluble	-11.59	2.06e-09	2.58e-12	Insoluble	-10.61	1.98e-08	2.48e-11	Insoluble	Low	No	Yes	No	No	No	No	No	-4.94	2	3	0	1	2	0.17	0	1	3
Alcohols/Acetonitrile	Beauvericin E	3007987	CC(C[C@@H]1NC(=O)[C@H](OC(=O)[C@H](Cc2ccccc2)N(C)C(=O)[C@H](OC(=O)[C@@H](N(C(=O)[C@H](OC1=O)C(C)C)C)Cc1ccccc1)C(C)C)C(C)C)C	C41H57N3O9	735.91	53	12	0.56	9	9	1	213.17	148.62	4.9	7.96	3.23	2.69	5.1	4.78	-8.99	7.51e-07	1.02e-09	Poorly soluble	-10.93	8.6e-09	1.17e-11	Insoluble	-8.93	8.57e-07	1.16e-09	Poorly soluble	Low	No	Yes	No	No	No	No	Yes	-5.14	2	3	1	1	2	0.17	0	1	3
Alcohols/Acetonitrile	Cordyceamide A	25179267	CC(=O)OC[C@@H](NC(=O)[C@@H](NC(=O)c1ccccc1)Cc1ccc(cc1)O)Cc1ccccc1	C27H28N2O5	460.52	34	18	0.22	13	5	3	128.37	104.73	2.78	4.09	3.02	2.88	4.26	3.41	-4.81	0.0072	1.56e-05	Moderately soluble	-5.99	0.000466	1.01e-06	Moderately soluble	-8.11	3.58e-06	7.78e-09	Poorly soluble	High	No	Yes	No	Yes	Yes	Yes	Yes	-6.21	0	0	1	0	0	0.55	0	0	3
Alcohols/Acetonitrile	Cordyceamide B	25179266	CC(=O)OC[C@@H](NC(=O)[C@@H](NC(=O)c1ccccc1)Cc1ccc(cc1)O)Cc1ccc(cc1)O	C27H28N2O6	476.52	35	18	0.22	13	6	4	130.39	124.96	3.25	3.74	2.73	2.36	3.79	3.17	-4.67	0.0101	2.12e-05	Moderately soluble	-6.06	0.000419	8.78e-07	Poorly soluble	-7.52	1.45e-05	3.03e-08	Poorly soluble	High	No	Yes	No	Yes	Yes	Yes	No	-6.55	0	1	1	0	0	0.55	0	0	3
Alcohols/Acetonitrile	Cycloaspeptide A	11296670	CC(C[C@@H]1NC(=O)[C@H](Cc2ccccc2)NC(=O)[C@H](C)NC(=O)c2c(NC(=O)[C@@H](N(C1=O)C)Cc1ccc(cc1)O)cccc2)C	C35H41N5O6	627.73	46	18	0.34	6	6	5	192.82	156.94	2.77	4.15	0.7	1.44	3.1	2.43	-6.24	0.000361	5.75e-07	Poorly soluble	-7.15	4.41e-05	7.02e-08	Poorly soluble	-9.9	7.94e-08	1.26e-10	Poorly soluble	Low	No	Yes	No	No	No	No	Yes	-7.18	2	3	1	1	2	0.17	0	0	2
Alcohols/Acetonitrile	Cycloaspeptide C	45273572	CC(C[C@@H]1NC(=O)[C@H](Cc2ccccc2)NC(=O)[C@H](C)NC(=O)c2c(NC(=O)[C@@H](N(C1=O)C)Cc1ccc(cc1)O)cccc2)C	C35H41N5O6	627.73	46	18	0.34	6	6	5	192.82	156.94	2.77	4.15	0.7	1.44	3.1	2.43	-6.24	0.000361	5.75e-07	Poorly soluble	-7.15	4.41e-05	7.02e-08	Poorly soluble	-9.9	7.94e-08	1.26e-10	Poorly soluble	Low	No	Yes	No	No	No	No	Yes	-7.18	2	3	1	1	2	0.17	0	0	2
Alcohols/Acetonitrile	Cycloaspeptide F	44234959	OC[C@H]1O[C@@H](Oc2ccc(cc2)C[C@H]2C(=O)Nc3ccccc3C(=O)N[C@@H](C)C(=O)N([C@H](C(=O)N[C@H](C(=O)N2C)CC(C)C)Cc2ccccc2)C)[C@@H]([C@H]([C@@H]1O)O)O	C42H53N5O11	803.9	58	18	0.45	9	11	7	229.84	227.3	5.14	2.53	-1.49	-0.66	0.98	1.3	-6.05	0.00071	8.84e-07	Poorly soluble	-6.95	9.02e-05	1.12e-07	Poorly soluble	-7.7	1.6e-05	2e-08	Poorly soluble	Low	No	Yes	No	No	No	No	No	-9.41	3	4	1	1	4	0.17	0	0	2
Alcohols/Acetonitrile	Cycloaspeptide G	44234960	Oc1ccc(cc1)C[C@H]1C(=O)Nc2ccccc2C(=O)N[C@@H](C)C(=O)N([C@H](C(=O)N[C@H](C(=O)N1C)CC(C)C)Cc1ccc(cc1)O)C	C36H43N5O7	657.76	48	18	0.36	6	7	5	199.74	168.38	3.03	3.98	0.74	1.13	2.6	2.3	-6.31	0.000324	4.93e-07	Poorly soluble	-7.22	3.99e-05	6.06e-08	Poorly soluble	-8.95	7.33e-07	1.11e-09	Poorly soluble	Low	No	Yes	No	No	No	No	Yes	-7.49	2	3	1	1	2	0.17	0	0	2
Alcohol/Water	N6-hydroxyethyl-adenosine	168266008	OCCNc1ncnc2c1ncn2[C@@H]1O[C@@H]([C@@H](C1O)O)CO	C12H17N5O5	311.29	22	9	0.58	5	8	5	73.54	145.78	1.07	-1.07	-2.67	-2.92	-2.22	-1.56	-1.07	26.6	0.0854	Very soluble	-1.5	9.79	0.0315	Very soluble	-0.22	188	0.604	Soluble	Low	No	No	No	No	No	No	No	-8.96	0	1	1	1	0	0.55	0	0	0
Alcohols/Acetonitrile	CordysininB	102213	CO[C@@H]1[C@H](O)[C@H](O[C@H]1n1cnc2c1ncnc2N)CO	C11H15N5O4	281.27	20	9	0.55	3	7	3	67.4	128.54	1.24	-0.51	-1.64	-2.43	-1.89	-1.05	-1.4	11.3	0.04	Very soluble	-1.72	5.34	0.019	Very soluble	-0.29	145	0.514	Soluble	Low	No	No	No	No	No	No	No	-8.38	0	1	0	0	0	0.55	0	0	0
Methanol/Water	Dimethylguanosine	135501639	OC[C@H]1O[C@H]([C@@H]([C@@H]1O)O)n1cnc2c1nc([nH]c2=O)N(C)C	C12H17N5O5	311.29	22	9	0.58	3	7	4	75.3	136.73	0.83	-1.31	-2.53	-1.78	-1.91	-1.34	-1.05	27.8	0.0892	Very soluble	-1.06	26.9	0.0865	Very soluble	0.05	348	1.12	Soluble	Low	No	No	No	No	No	No	No	-9.13	0	1	0	1	0	0.55	0	0	0
Hexane/Chloroform	Ergosterol	444679	O[C@H]1CC[C@]2(C(=CC=C3[C@@H]2CC[C@]2([C@H]3CC[C@@H]2[C@@H](/C=C/[C@@H](C(C)C)C)C)C)C1)C	C28H44O	396.65	29	0	0.79	4	1	1	127.47	20.23	4.81	7.43	7.33	6.33	6.44	6.47	-6.72	7.63e-05	1.92e-07	Poorly soluble	-7.69	8.17e-06	2.06e-08	Poorly soluble	-5.06	0.00345	8.69e-06	Moderately soluble	Low	No	No	No	No	Yes	No	No	-3.44	1	2	0	1	2	0.55	0	1	2
Methanol	5α,6α-epoxy-5α-ergosta-7,22-dien-3β-ol	100938000	O[C@H]1CC[C@]2([C@@]3(C1)O[C@H]3C=C1[C@@H]2CC[C@]2([C@H]1CC[C@@H]2[C@@H](/C=C/[C@@H](C(C)C)C)C)C)C	C28H44O2	412.65	30	0	0.86	4	2	1	126.96	32.76	4.7	6.58	6.54	5.5	6.29	5.92	-6.28	0.000217	5.25e-07	Poorly soluble	-7.07	3.53e-05	8.57e-08	Poorly soluble	-4.79	0.00674	1.63e-05	Moderately soluble	High	No	No	No	No	Yes	No	No	-4.15	1	2	0	1	1	0.55	0	2	2
Alcohols/Acetonitrile	Cicadapeptin I	11400450	CCCCCCCCCC(=O)N1C[C@@H](C[C@H]1C(=O)N1C[C@@H](C[C@H]1C(=O)N[C@H](C(=O)NC(C(=O)N[C@H](C(=O)NC(C(=O)N[C@H](C(=O)N[C@@H](CC(C)C)CN)CC(C)C)(C)C)CCC(=O)N)(C)C)C(C)C)O)O	C50H90N10O11	1007.31	71	0	0.82	38	12	10	278.28	324.79	4.62	2.82	-0.01	-2.2	4.09	1.86	-5.35	0.00446	4.43e-06	Moderately soluble	-9.3	5.07e-07	5.03e-10	Poorly soluble	-6.83	0.000148	1.47e-07	Poorly soluble	Low	No	Yes	No	No	No	No	No	-10.44	3	3	2	1	5	0.17	0	0	2
Alcohols/Acetonitrile	Cicadapeptin II	11205390	CCCCCCCCCC(=O)N1C[C@@H](C[C@H]1C(=O)N1C[C@@H](C[C@H]1C(=O)N[C@H](C(=O)NC(C(=O)N[C@H](C(=O)NC(C(=O)N[C@H](C(=O)N[C@@H](CC(C)C)CN)CC(C)C)(C)C)CCC(=O)N)(C)C)C(C)C)O)O	C50H90N10O11	1007.31	71	0	0.82	38	12	10	278.28	324.79	4.62	2.82	-0.01	-2.2	4.09	1.86	-5.35	0.00446	4.43e-06	Moderately soluble	-9.3	5.07e-07	5.03e-10	Poorly soluble	-6.83	0.000148	1.47e-07	Poorly soluble	Low	No	Yes	No	No	No	No	No	-10.44	3	3	2	1	5	0.17	0	0	2
Alcohols/Acetonitrile	Cordycepsidone A	57382387	O=Cc1c(O)cc(c2c1Oc1c(OC2=O)c(C)c2c(c1O)C(=O)OC2)C	C18H12O8	356.28	26	12	0.17	1	8	2	86.61	119.36	2.3	2.95	2.37	1.05	3.25	2.38	-4.18	0.0234	6.56e-05	Moderately soluble	-5.12	0.00271	7.6e-06	Moderately soluble	-4.27	0.0193	5.42e-05	Moderately soluble	High	No	No	No	No	Yes	No	Yes	-6.38	0	0	0	0	0	0.55	0	2	1
Alcohols/Acetonitrile	Cordycepsidone B	57382388	OC(=O)c1c(O)cc(c2c1Oc1c(OC2=O)c(C)c2c(c1O)C(=O)OC2)C	C18H12O9	372.28	27	12	0.17	1	9	3	88.18	139.59	0.7	3.01	2.26	1.35	2.49	1.96	-4.31	0.0183	4.93e-05	Moderately soluble	-5.61	0.000922	2.48e-06	Moderately soluble	-3.68	0.0778	0.000209	Soluble	Low	No	Yes	No	No	No	No	No	-6.43	0	0	0	1	0	0.56	0	1	1
Alcohols/Acetonitrile	Cyclo (L-Pro-L-Val)	6992261	CC([C@@H]1NC(=O)[C@H]2N(C1=O)CCC2)C	C10H16N2O2	196.25	14	0	0.8	1	2	1	59.88	49.41	1.97	0.76	-0.63	0.35	0.67	0.62	-1.47	6.66	0.0339	Very soluble	-1.38	8.23	0.0419	Very soluble	-1.35	8.75	0.0446	Soluble	High	No	No	No	No	No	No	No	-6.96	0	1	0	0	1	0.55	0	0	1
Alcohols/Acetonitrile	Cyclo (L-Phe-L-Pro)	443440	O=C1N[C@@H](Cc2ccccc2)C(=O)N2[C@H]1CCC2	C14H16N2O2	244.29	18	6	0.43	2	2	1	74.76	49.41	2.07	1.39	-0.04	1.18	1.61	1.24	-2.34	1.1	0.00452	Soluble	-2.03	2.27	0.00931	Soluble	-3.45	0.0863	0.000353	Soluble	High	No	No	No	No	No	No	No	-6.8	0	0	0	0	0	0.55	0	0	1
Alcohols/Acetonitrile	Cyclo (L-Pro-L-Tyr)	119404	O=C1N[C@@H](Cc2ccc(cc2)O)C(=O)N2[C@H]1CCC2	C14H16N2O3	260.29	19	6	0.43	2	3	2	76.78	69.64	1.69	1.03	-0.34	0.62	1.11	0.82	-2.2	1.63	0.00625	Soluble	-2.08	2.15	0.00827	Soluble	-2.87	0.348	0.00134	Soluble	High	No	No	No	No	No	No	No	-7.16	0	0	0	0	0	0.55	0	0	0
Alcohols/Acetonitrile	Cordycepoid A	-	CC(C/C=C/C=C/C=C/C(=C/C(=C(\[C@@H]1O[C@H](O)C([C@@H]([C@H]1O)O)O)/C(=O)O)/c1ccccc1)/O)O	C25H30O9	474.5	34	6	0.32	9	9	7	124.48	167.91	2.07	1.25	1.21	-0.21	1.1	1.08	-3.11	0.372	0.000783	Soluble	-4.37	0.02	4.22e-05	Moderately soluble	0.56	1730	3.65	Soluble	Low	No	No	No	No	No	No	No	-8.31	1	0	1	1	2	0.11	0	3	2
Alcohols/Acetonitrile	Cordysinin A	54671997	CC(C[C@@H]1NC(=O)[C@H]2N(C1=O)[C@H](O)CC2)C	C11H18N2O3	226.27	16	0	0.82	2	3	2	65.85	69.64	1.11	0.6	-0.92	0.22	0.12	0.23	-1.49	7.34	0.0324	Very soluble	-1.64	5.23	0.0231	Very soluble	-0.95	25.2	0.111	Soluble	High	No	No	No	No	No	No	No	-7.25	0	1	0	0	0	0.55	0	0	1
Alcohol/Ethyl acetate	Flazin	5377686	OCc1ccc(o1)c1nc(cc2c1[nH]c1c2cccc1)C(=O)O	C17H12N2O4	308.29	23	18	0.06	3	5	3	84.39	99.35	2.03	2.09	3.01	-0.47	3.21	1.97	-3.45	0.11	0.000355	Soluble	-3.81	0.0482	0.000156	Soluble	-5.51	0.000962	3.12e-06	Moderately soluble	High	No	No	Yes	No	No	Yes	No	-6.7	0	0	0	0	0	0.56	0	0	0
Alcohol/Ethyl acetate	Perlolyrine	160179	OCc1ccc(o1)c1nccc2c1[nH]c1c2cccc1	C16H12N2O2	264.28	20	18	0.06	2	3	2	77.43	62.05	2.36	2.23	3.32	1.02	3.81	2.55	-3.42	0.101	0.000382	Soluble	-3.17	0.179	0.000679	Soluble	-6.15	0.000188	7.1e-07	Poorly soluble	High	Yes	Yes	Yes	No	No	Yes	Yes	-6.33	0	0	0	0	0	0.55	0	0	0
Hexane/Chloroform/Ethyl acetate	Cordyformamide	16216157	O=CN/C(=C\c1ccc(c(c1)O)O)/C(=C/c1ccc(c(c1)O)O)/NC=O	C18H16N2O6	356.33	26	12	0	7	6	6	95.44	139.12	1.46	1.38	1.17	0.83	1	1.17	-2.8	0.567	0.00159	Soluble	-3.9	0.0444	0.000125	Soluble	-2.75	0.631	0.00177	Soluble	High	No	No	No	No	Yes	No	No	-7.49	1	0	0	1	1	0.55	1	3	1
Alcohols/Acetonitrile	Deacetylcytochalasin C	139587681	CC1=C(C)[C@H]2[C@H](Cc3ccccc3)NC(=O)[C@]32[C@H]([C@@H]1O)/C=C\C[C@H](C)C(=O)[C@](/C=C\[C@H]3O)(C)O	C28H35NO5	465.58	34	6	0.5	2	5	4	134.97	106.86	1.46	1.38	2.11	0.83	1	1.17	-2.8	0.567	0.00159	Soluble	-3.9	0.0444	0.000125	Soluble	-2.75	0.631	0.00177	Soluble	High	No	No	No	No	Yes	No	No	-7.49	1	0	0	1	1	0.55	1	3	1
Ethyl acetate	Cordypyridone A	-	C=CC1C[C@H](C)C[C@@H]([C@H]1c1c(O)ccn(c1=O)O)C	C15H21NO3	263.33	19	6	0.53	2	3	2	75.91	62.46	2.05	2.67	2.74	2.79	1.76	2.4	-3.26	0.146	0.000554	Soluble	-3.63	0.0612	0.000233	Soluble	-1.93	3.13	0.0119	Soluble	High	Yes	No	No	No	No	No	No	-6.01	0	0	0	0	0	0.55	0	2	0
Ethyl acetate	Cordypyridone B	54706232	C=C[C@]1(C)C[C@H](C)C[C@@H]([C@H]1c1c(O)ccn(c1=O)O)C	C16H23NO3	277.36	20	6	0.56	2	3	2	80.46	62.46	3.02	3.21	3.13	3.04	2.25	2.93	-3.67	0.059	0.000213	Soluble	-4.19	0.0177	6.4e-05	Moderately soluble	-2.53	0.824	0.00297	Soluble	High	Yes	No	No	Yes	No	No	No	-5.71	0	0	0	0	0	0.55	0	2	0
Ethyl acetate	Cordypyridone C	10968280	COn1ccc2c(c1=O)[C@@H]1[C@@H](C)C[C@H](C[C@]1([C@@H](O2)C)C)C	C17H25NO3	291.39	21	6	0.71	1	3	0	83.38	40.46	3.38	3.31	2.84	3.37	2.52	3.08	-3.88	0.0387	0.000133	Soluble	-3.84	0.0425	0.000146	Soluble	-3.52	0.0876	0.000301	Soluble	High	Yes	No	No	Yes	No	Yes	No	-5.73	0	0	0	0	0	0.55	0	0	0
Ethyl acetate	Cordypyridone D	11088118	COn1ccc2c(c1=O)[C@@H]1[C@@H](C)[C@@H](O)[C@H](C[C@]1([C@@H](O2)C)C)C	C17H25NO4	307.38	22	6	0.71	1	4	1	84.54	60.69	3.01	2.15	1.81	2.54	1.62	2.23	-3.24	0.178	0.000581	Soluble	-3.06	0.27	0.000878	Soluble	-2.71	0.599	0.00195	Soluble	High	Yes	No	No	No	No	Yes	No	-6.65	0	0	0	0	0	0.55	0	0	0
Ethyl acetate	1-Dehydroxycordypyridone A	54723996	C=C[C@]1(C)C[C@H](C)C[C@@H]([C@H]1c1c(O)cc[nH]c1=O)C	C16H23NO2	261.36	19	6	0.56	2	2	2	79.27	53.09	2.73	3.52	3.42	2.81	3.77	3.25	-3.78	0.0434	0.000166	Soluble	-4.32	0.0125	4.8e-05	Moderately soluble	-3.93	0.0306	0.000117	Soluble	High	Yes	No	No	Yes	No	No	No	-5.4	0	0	0	0	0	0.55	0	1	1
Alcohol/Ethyl acetate	3′,4′,7-Trihydroxyisoflavone	5284648	Oc1ccc2c(c1)occ(c2=O)c1ccc(c(c1)O)O	C15H10O5	270.24	20	16	0	1	5	3	73.99	90.9	2.07	2.11	2.58	0.52	2.52	1.96	-3.37	0.115	0.000426	Soluble	-3.65	0.0605	0.000224	Soluble	-4.4	0.0107	3.94e-05	Moderately soluble	High	No	No	Yes	No	No	Yes	Yes	-6.45	0	0	0	0	0	0.55	1	1	0
Alcohol/Ethyl acetate	Daidzein	5281708	Oc1ccc(cc1)c1coc2c(c1=O)ccc(c2)O	C15H10O4	254.24	19	16	0	1	4	2	71.97	70.67	1.77	2.47	2.87	1.08	3.02	2.24	-3.53	0.0751	0.000295	Soluble	-3.6	0.0641	0.000252	Soluble	-4.98	0.00264	1.04e-05	Moderately soluble	High	Yes	No	Yes	No	No	Yes	Yes	-6.1	0	0	0	0	0	0.55	0	0	0
Hexane/Chloroform/Ethyl acetate	Rugulosin	62769	OC1C2C(=O)C3=C(O)c4c(C(=O)C53C1C1C32C(=C(O)c2c(C3=O)cc(cc2O)C)C(=O)C5C1O)cc(cc4O)C	C30H22O10	542.49	40	12	0.33	0	10	6	136.44	189.66	2.19	0.95	1.7	-0.89	2.22	1.23	-4.02	0.0513	9.46e-05	Moderately soluble	-4.52	0.0164	3.02e-05	Moderately soluble	-4.52	0.0163	3e-05	Moderately soluble	Low	No	Yes	No	Yes	No	No	No	-8.93	2	2	1	1	3	0.11	0	0	1
Hexane/Chloroform/Ethyl acetate	Skyrin	73071	Cc1cc(O)c2c(c1)C(=O)c1c(C2=O)c(O)cc(c1c1c(O)cc(c2c1C(=O)c1cc(C)cc(c1C2=O)O)O)O	C30H18O10	538.46	40	24	0.07	1	10	6	140.56	189.66	2.73	5.14	3.75	-0.09	4.85	3.28	-6.79	8.64e-05	1.6e-07	Poorly soluble	-8.87	7.3e-07	1.36e-09	Poorly soluble	-7.71	1.05e-05	1.96e-08	Poorly soluble	Low	No	No	No	Yes	Yes	No	No	-5.94	2	2	1	1	3	0.17	1	0	2
Alcohol/Ethyl acetate	6′-O-desmethylES-242–4	23657442	COc1cc(OC)c2c(c1)c(c1c3[C@H](O)[C@H](C)OCc3c(c3c1cc(O)cc3OC)O)c1c(c2O)CO[C@H]([C@H]1O)C	C31H32O10	564.58	41	20	0.35	4	10	5	151.79	147.3	4.22	2.91	3.75	0.44	4.16	3.1	-5.27	0.00303	5.36e-06	Moderately soluble	-5.66	0.00122	2.17e-06	Moderately soluble	-6.51	0.000174	3.08e-07	Poorly soluble	Low	No	No	No	No	No	No	No	-7.68	1	3	1	1	0	0.55	0	0	1
Alcohols/Ethyl acetate	Annullatin A	57384086	CCCCCc1ccc2c(c1C=O)O[C@H](C2)C(O)(C)C	C17H24O3	276.37	20	6	0.59	6	3	1	80.99	46.53	3.18	3.81	3.31	2.33	4.46	3.42	-3.78	0.0459	0.000166	Soluble	-4.48	0.00911	3.3e-05	Moderately soluble	-4.66	0.00605	2.19e-05	Moderately soluble	High	Yes	No	No	No	No	Yes	No	-5.28	0	0	0	0	0	0.55	0	1	1
Alcohols/Ethyl acetate	Annullatin B	57384087	CCCCCc1ccc2c(c1CO)O[C@H](C2)C(O)(C)C	C17H26O3	278.39	20	6	0.65	6	3	2	81.73	49.69	3.29	3.46	2.83	2.42	4.15	3.23	-3.57	0.0746	0.000268	Soluble	-4.19	0.0182	6.53e-05	Moderately soluble	-4.54	0.00803	2.88e-05	Moderately soluble	High	Yes	No	No	No	No	Yes	No	-5.54	0	0	0	0	0	0.55	0	0	0
Alcohols/Ethyl acetate	Annullatin C	57413074	CCCCCc1ccc2c(c1CO)O[C@H]([C@@H]2O)C(O)(C)C	C17H26O4	294.39	21	6	0.65	6	4	3	82.89	69.92	2.83	2.9	2	1.57	3.27	2.51	-3.31	0.145	0.000492	Soluble	-4.03	0.0275	9.36e-05	Moderately soluble	-3.73	0.0549	0.000187	Soluble	High	Yes	No	No	No	No	Yes	No	-6.04	0	0	0	0	0	0.55	0	0	0
Alcohols/Ethyl acetate	Annullatin D	57384088	CCCC[C@@H]1OC(=O)c2c1ccc1c2O[C@H](C1)C(O)(C)C	C17H22O4	290.35	21	6	0.59	4	4	1	79.96	55.76	2.9	3.18	2.84	2.56	3.71	3.03	-3.59	0.0745	0.000256	Soluble	-4.02	0.0276	9.51e-05	Moderately soluble	-4.25	0.0163	5.61e-05	Moderately soluble	High	Yes	No	No	No	No	Yes	No	-5.81	0	0	0	0	0	0.55	0	0	0
Alcohols/Ethyl acetate	Annullatin E	57413075	CCCC[C@@H](c1cccc(c1CO)O)O	C12H18O3	210.27	15	6	0.5	5	3	3	59.95	60.69	2.17	2.17	1.63	1.52	2.32	1.96	-2.48	0.701	0.00334	Soluble	-3.08	0.176	0.000837	Soluble	-2.73	0.388	0.00185	Soluble	High	Yes	No	No	No	No	No	No	-6.04	0	0	0	0	0	0.55	0	0	1
Alcohols/Ethyl acetate	Erythrostominone	179473	COC1=CC(=O)c2c(C1=O)c(O)c1c(c2O)[C@@H](O)C[C@@H](O1)CC(=O)C	C17H16O8	348.3	25	6	0.35	3	8	3	84.11	130.36	1.57	0.99	0.85	-1.47	1.55	0.7	-2.6	0.869	0.0025	Soluble	-3.32	0.168	0.000483	Soluble	-2.25	1.96	0.00562	Soluble	High	No	Yes	No	No	No	No	No	-7.72	0	0	0	0	0	0.56	1	1	0
Alcohols/Ethyl acetate	Deoxyerythrostominone	101036748	COC1=CC(=O)c2c(C1=O)c(O)c1c(c2O)CC[C@@H](O1)CC(=O)C	C17H16O7	332.3	24	6	0.35	3	7	2	82.95	110.13	2.21	2.11	1.68	-0.68	2.43	1.55	-3.22	0.202	0.000607	Soluble	-4.05	0.0294	8.84e-05	Moderately soluble	-3.07	0.285	0.000859	Soluble	High	No	No	Yes	No	Yes	No	No	-6.83	0	0	0	0	0	0.56	1	1	0
Alcohols/Ethyl acetate	Epierythrostominol	10089214	COC1=CC(=O)c2c(C1=O)c(O)c1c(c2O)[C@@H](O)C[C@@H](O1)CC(O)C	C17H18O8	350.32	25	6	0.41	3	8	4	85.08	133.52	2.12	1.45	0.64	-1.39	1.23	0.81	-2.91	0.436	0.00124	Soluble	-3.86	0.0484	0.000138	Soluble	-1.77	5.89	0.0168	Soluble	High	No	Yes	No	No	No	No	No	-7.41	0	0	0	1	0	0.56	1	1	1
Alcohols/Ethyl acetate	Cordycepol	129826562	OC[C@@H]1C[C@H]([C@](O1)(O)n1cnc2c1ncnc2N)O	C10H13N5O4	267.24	19	9	0.5	2	7	4	62.56	139.54	0.76	-2.25	-1.95	-2.45	-1.98	-1.57	-0.3	135	0.504	Very soluble	-0.15	191	0.713	Very soluble	-0.04	243	0.91	Soluble	Low	No	No	No	No	No	No	No	-9.53	0	1	0	1	1	0.55	0	0	0
Alcohols/Ethyl acetate	Cordycepol B	139587408	OC[C@@]([C@@H]1CC[C@H]([C@]21CCC(=CC2)C)C)(O)C	C15H26O2	238.37	17	0	0.87	2	2	2	71.62	40.46	2.95	2.56	2.89	2.74	2.73	2.77	-2.8	0.379	0.00159	Soluble	-3.06	0.209	0.000876	Soluble	-2.41	0.934	0.00392	Soluble	High	Yes	No	No	No	No	No	No	-5.94	0	0	0	0	0	0.55	0	1	1
Alcohols/Ethyl acetate	Cordycepol C	71519645	OO[C@]1(C)CC[C@]2(C=C1)[C@@H](C)CC[C@@H]2[C@@](CO)(O)C	C15H26O4	270.36	19	0	0.87	3	4	3	74.31	69.92	2.4	1.63	2.36	1.82	1.38	1.92	-2.35	1.22	0.00452	Soluble	-2.71	0.526	0.00195	Soluble	-1.34	12.5	0.0461	Soluble	High	Yes	No	No	No	No	No	No	-6.79	0	0	0	0	0	0.55	0	2	0
Hexane/Chloroform/Ethyl acetate	Cordycol	71519647	O[C@@H]1CCC(=C)[C@H](C1)[C@@]1(C)O[C@@H]1CC=C(C)C	C15H24O2	236.35	17	0	0.73	3	2	1	71.33	32.76	3.17	2.78	3.22	2.63	3.7	3.1	-2.86	0.327	0.00138	Soluble	-3.12	0.178	0.000752	Soluble	-2.61	0.579	0.00245	Soluble	High	Yes	No	No	No	No	No	No	-5.77	0	0	0	0	0	0.55	0	2	1
Alcohols/Ethyl acetate	Ophicordin	5490846	Oc1ccc(cc1)C(=O)N[C@H]1CNC=CC[C@@H]1C1(CC(=O)/C(=C(/c2c(O)cccc2C(=O)O)\O)/C(=C1)O)C(=O)O	C28H26N2O10	550.51	40	12	0.21	7	10	8	144.14	213.72	1.16	2	2.09	-0.3	0.48	1.09	-4.27	0.0293	5.33e-05	Moderately soluble	-6.11	0.000423	7.68e-07	Poorly soluble	-3.24	0.317	0.000575	Soluble	Low	No	Yes	No	No	No	No	No	-8.24	3	2	1	1	2	0.11	0	2	1
Hexane/Chloroform/Ethyl acetate	Terreusinone A	139584243	CO[C@H](c1cc2c([nH]1)c(=O)c1c(c2=O)[nH]c(c1)[C@@H](C(C)C)OC)C(C)C	C20H26N2O4	358.43	26	12	0.5	6	4	2	104.44	84.18	3.61	3.22	2.85	0.4	5.3	3.07	-4.04	0.033	9.2e-05	Moderately soluble	-4.66	0.00783	2.19e-05	Moderately soluble	-5.93	0.000421	1.17e-06	Moderately soluble	High	No	Yes	No	Yes	Yes	No	Yes	-6.2	0	0	0	0	0	0.55	0	0	1
Hexane/Chloroform/Ethyl acetate	Pinophilin C	139587391	OC(=O)/C=C/C1=CC2=CC(=O)[C@@]([C@H]([C@@H]2CO1)O)(C)CC(=O)c1c(C)cc(cc1O)O	C22H22O8	414.41	30	6	0.32	5	8	4	106.45	141.36	1.97	1.38	2.03	0.06	2.27	1.54	-3.1	0.332	0.0008	Soluble	-3.95	0.0463	0.000112	Soluble	-2.33	1.94	0.00468	Soluble	Low	No	Yes	No	No	No	No	No	-7.85	0	0	1	1	0	0.56	0	1	1
Alcohols/Ethyl acetate	CryptosporioptideA	168679862	O=C1CC(=O)O[C@H]2[C@@]([C@]3(N1)Oc1ccc(c(c1C(=O)[C@H]3[C@@]2(C)O)O)C(=O)O)(C)O	C18H17NO10	407.33	29	6	0.44	1	10	5	94.86	179.69	0.31	-0.8	-1.46	-1.1	-0.23	-0.66	-1.95	4.59	0.0113	Very soluble	-2.49	1.3	0.0032	Soluble	-1.93	4.77	0.0117	Soluble	Low	No	No	No	No	No	No	No	-9.35	1	1	1	1	1	0.11	0	1	1
Alcohols/Ethyl acetate/Chloroform	Hydroxy-2-methyl-4-pyrone	8369	O=c1ccoc(c1O)C	C6H6O3	126.11	9	6	0.17	0	3	1	31.97	50.44	1.47	0.09	0.65	-0.84	1.36	0.55	-1.17	8.49	0.0673	Very soluble	-0.7	24.9	0.198	Very soluble	-1.71	2.48	0.0197	Soluble	High	Yes	No	No	No	No	No	No	-7.01	0	3	0	0	1	0.55	0	0	1
Alcohols/Chloroform	4-Quinolinol	69141	O=c1cc[nH]c2c1cccc2	C9H7NO	145.16	11	10	0	0	1	1	44.57	32.86	1.46	0.58	1.53	0.84	2.64	1.41	-1.78	2.42	0.0167	Very soluble	-0.84	20.8	0.144	Very soluble	-3.58	0.0378	0.000261	Soluble	High	Yes	No	Yes	No	No	No	No	-6.77	0	2	0	0	1	0.55	0	0	1
Alcohols/Chloroform	1-Naphthol	7005	Oc1cccc2c1cccc2	C10H8O	144.17	11	10	0	0	1	1	45.97	20.23	1.67	2.85	2.55	2.54	2.54	2.43	-3.2	0.0905	0.000628	Soluble	-2.93	0.168	0.00117	Soluble	-3.47	0.0484	0.000336	Soluble	High	Yes	No	Yes	No	No	No	No	-5.16	0	2	0	0	2	0.55	0	0	1
Alcohols/Ethyl acetate	Laminine	159659	[O-]C(=O)C(CCCC[N+](C)(C)C)N	C9H20N2O2	188.27	13	0	0.89	6	3	1	50.29	66.15	-4.85	-2.06	-1.06	-5.35	-2.64	-3.19	0.69	915	4.86	Highly soluble	1.2	2970	15.8	Highly soluble	-1.78	3.11	0.0165	Soluble	High	No	Yes	No	No	No	No	No	-8.91	0	1	0	0	2	0.55	0	1	1
Alcohols	5’-(3’’-deoxy-β-D-ribofuranosyl)-3’-deoxyadenosine	-	OC[C@@H]1CC([C@@H](O1)OC[C@@H]1C[C@H]([C@@H](O1)n1cnc2c1ncnc2N)O)O	C15H21N5O6	367.36	26	9	0.67	5	9	4	86.76	158	1.83	-1.16	-1.77	-1.67	-2.16	-0.99	-1.31	17.9	0.0486	Very soluble	-1.67	7.94	0.0216	Very soluble	-0.07	311	0.847	Soluble	Low	No	No	No	No	No	No	No	-9.36	1	1	1	1	1	0.55	0	0	1
Alcohols/Water	N6-4-methylbutyrat-adenosine	170988538	OCC1OC(C(C1O)O)n1cnc2c1ncnc2NCCCC(=O)OC	C15H21N5O6	367.36	26	9	0.6	8	9	4	88.09	151.85	1.96	-0.2	-1.71	-2.16	-1.41	-0.7	-1.72	7	0.0191	Very soluble	-2.53	1.08	0.00293	Soluble	-1.24	21.2	0.0577	Soluble	Low	No	Yes	No	No	No	No	No	-8.68	1	1	1	1	1	0.55	0	0	2
Alcohols/Water	3′-deoxy-6-O-methylinosine	67462735	OC[C@@H]1C[C@H]([C@@H](O1)n1cnc2c1ncnc2OC)O	C11H14N4O4	266.25	19	9	0.55	3	7	2	63.6	102.52	1.48	-0.78	-0.85	-0.84	-0.76	-0.35	-1.15	18.8	0.0705	Very soluble	-0.89	33.9	0.127	Very soluble	-0.88	34.9	0.131	Soluble	High	No	No	No	No	No	No	No	-8.48	0	1	0	0	0	0.55	0	0	0
Alcohols/Water	3’-Deoxyinosine	135513783	OC[C@@H]1C[C@H]([C@@H](O1)n1cnc2c1nc[nH]c2=O)O	C10H12N4O4	252.23	18	9	0.5	2	6	3	59.93	113.26	0.46	-1.62	-1.56	-1.48	-0.62	-0.97	-0.62	60.3	0.239	Very soluble	-0.25	142	0.564	Very soluble	-0.67	54.4	0.216	Soluble	High	No	No	No	No	No	No	No	-8.99	0	1	0	0	0	0.55	0	0	0
Alcohols/Ethyl acetate	Cordyrrole B	-	OCC1OC(C(C1O)O)N1C=N[C]2(=C1N=CN=C2NCCOC(=O)C)C	C15H22N5O6	368.37	26	0	0.6	7	9	4	104.96	148.57	0	-2.67	-3.84	-0.85	-0.49	-1.57	0.02	386	1.05	Highly soluble	0.1	463	1.26	Highly soluble	-0.11	283	0.769	Soluble	Low	No	No	No	No	No	No	No	-10.44	1	1	1	1	1	0.55	0	0	1
Methanol/Water	6-Acetylpurine	21905845	CC(=O)c1ncnc2c1nc[nH]2	C7H6N4O	162.15	12	9	0.14	1	4	1	41.88	71.53	0.67	0.12	0.56	-0.85	1.33	0.37	-1.41	6.31	0.0389	Very soluble	-1.18	10.8	0.0664	Very soluble	-2.49	0.522	0.00322	Soluble	High	No	No	Yes	No	No	No	No	-7.2	0	1	0	0	1	0.55	0	0	1
Water	Ergothioneine (2-thiol-L-histidine-betaine)	5351619	[O-]C(=O)[C@@H]([N+](C)(C)C)Cc1c[nH]c(=S)[nH]1	C9H15N3O2S	229.3	15	5	0.56	4	2	2	57.18	103.8	-2.09	-0.3	-0.56	-4.29	-0.54	-1.56	-1.06	20.2	0.088	Very soluble	-1.42	8.72	0.038	Very soluble	-2.4	0.917	0.004	Soluble	High	No	No	No	No	No	No	No	-7.91	0	1	0	0	0	0.55	0	2	1
[truncated: 1 more columns]
