# Supplementary material for: The Cordyceps Genus as a Potential Source of Bioactive Compounds for Adjuvant Cancer Therapy: A Network Pharmacology Approach
Source: Pharmaceuticals (Basel). 2025 Apr 30;18(5):667. doi: 10.3390/ph18050667 (PMC12115173; doi:10.3390/ph18050667)
Supplement: Supplementary file 1 [file pharmaceuticals-18-00667-s001.zip › pharmaceuticals-3597034-supplementary/Supplementary Materials/Molecular docking simulations/ExtractoCordyceps2/Results/AURKA(3cho)/Conformations_AURKA/Acetylpurine/Acetylpurine_docked.pdbqt]

MODEL 1
REMARK VINA RESULT:      -5.3      0.000      0.000
REMARK  Name = *****
REMARK  2 active torsions:
REMARK  status: ('A' for Active; 'I' for Inactive)
REMARK    1  A    between atoms: C_1  and  C_2
REMARK    2  A    between atoms: C_2  and  C_4
REMARK                            x       y       z     vdW  Elec       q    Type
REMARK                         _______ _______ _______ _____ _____    ______ ____
ROOT
ATOM      1  C   UNL A   1      15.467  50.807  95.608  0.00  0.00    +0.140 A 
ATOM      2  N   UNL A   1      16.641  51.411  95.257  0.00  0.00    -0.229 NA
ATOM      3  C   UNL A   1      17.347  52.042  96.213  0.00  0.00    +0.249 A 
ATOM      4  N   UNL A   1      17.038  52.165  97.517  0.00  0.00    -0.226 NA
ATOM      5  C   UNL A   1      15.880  51.556  97.801  0.00  0.00    +0.109 A 
ATOM      6  C   UNL A   1      15.042  50.868  96.937  0.00  0.00    +0.128 A 
ATOM      7  N   UNL A   1      13.946  50.388  97.627  0.00  0.00    -0.241 NA
ATOM      8  C   UNL A   1      14.120  50.778  98.872  0.00  0.00    +0.201 A 
ATOM      9  N   UNL A   1      15.279  51.488  99.024  0.00  0.00    -0.299 N 
ATOM     10  H   UNL A   1      15.638  51.895  99.875  0.00  0.00    +0.202 HD
ENDROOT
BRANCH   1  12
ATOM     11  C   UNL A   1      14.655  50.744  93.165  0.00  0.00    +0.215 C 
ATOM     12  C   UNL A   1      14.710  50.118  94.534  0.00  0.00    +0.150 C 
ATOM     13  O   UNL A   1      14.136  49.053  94.760  0.00  0.00    -0.398 OA
ENDBRANCH   1  12
TORSDOF 1
ENDMDL
MODEL 2
REMARK VINA RESULT:      -5.3      1.081      2.802
REMARK  Name = *****
REMARK  2 active torsions:
REMARK  status: ('A' for Active; 'I' for Inactive)
REMARK    1  A    between atoms: C_1  and  C_2
REMARK    2  A    between atoms: C_2  and  C_4
REMARK                            x       y       z     vdW  Elec       q    Type
REMARK                         _______ _______ _______ _____ _____    ______ ____
ROOT
ATOM      1  C   UNL A   1      14.826  50.594  96.080  0.00  0.00    +0.140 A 
ATOM      2  N   UNL A   1      14.334  50.715  97.349  0.00  0.00    -0.229 NA
ATOM      3  C   UNL A   1      15.130  51.243  98.296  0.00  0.00    +0.249 A 
ATOM      4  N   UNL A   1      16.395  51.681  98.156  0.00  0.00    -0.226 NA
ATOM      5  C   UNL A   1      16.822  51.537  96.895  0.00  0.00    +0.109 A 
ATOM      6  C   UNL A   1      16.129  51.016  95.813  0.00  0.00    +0.128 A 
ATOM      7  N   UNL A   1      16.929  51.043  94.686  0.00  0.00    -0.241 NA
ATOM      8  C   UNL A   1      18.070  51.565  95.081  0.00  0.00    +0.201 A 
ATOM      9  N   UNL A   1      18.051  51.879  96.412  0.00  0.00    -0.299 N 
ATOM     10  H   UNL A   1      18.798  52.289  96.952  0.00  0.00    +0.202 HD
ENDROOT
BRANCH   1  12
ATOM     11  C   UNL A   1      13.007  50.923  94.286  0.00  0.00    +0.215 C 
ATOM     12  C   UNL A   1      13.926  50.009  95.055  0.00  0.00    +0.150 C 
ATOM     13  O   UNL A   1      13.929  48.798  94.839  0.00  0.00    -0.398 OA
ENDBRANCH   1  12
TORSDOF 1
ENDMDL
MODEL 3
REMARK VINA RESULT:      -5.1      1.242      1.247
REMARK  Name = *****
REMARK  2 active torsions:
REMARK  status: ('A' for Active; 'I' for Inactive)
REMARK    1  A    between atoms: C_1  and  C_2
REMARK    2  A    between atoms: C_2  and  C_4
REMARK                            x       y       z     vdW  Elec       q    Type
REMARK                         _______ _______ _______ _____ _____    ______ ____
ROOT
ATOM      1  C   UNL A   1      16.078  51.353  95.277  0.00  0.00    +0.140 A 
ATOM      2  N   UNL A   1      17.244  52.039  95.475  0.00  0.00    -0.229 NA
ATOM      3  C   UNL A   1      17.622  52.307  96.737  0.00  0.00    +0.249 A 
ATOM      4  N   UNL A   1      16.981  51.981  97.875  0.00  0.00    -0.226 NA
ATOM      5  C   UNL A   1      15.848  51.313  97.619  0.00  0.00    +0.109 A 
ATOM      6  C   UNL A   1      15.324  50.961  96.385  0.00  0.00    +0.128 A 
ATOM      7  N   UNL A   1      14.136  50.278  96.557  0.00  0.00    -0.241 NA
ATOM      8  C   UNL A   1      13.951  50.222  97.858  0.00  0.00    +0.201 A 
ATOM      9  N   UNL A   1      14.964  50.837  98.542  0.00  0.00    -0.299 N 
ATOM     10  H   UNL A   1      15.055  50.930  99.542  0.00  0.00    +0.202 HD
ENDROOT
BRANCH   1  12
ATOM     11  C   UNL A   1      14.395  51.645  93.349  0.00  0.00    +0.215 C 
ATOM     12  C   UNL A   1      15.685  51.071  93.875  0.00  0.00    +0.150 C 
ATOM     13  O   UNL A   1      16.402  50.377  93.153  0.00  0.00    -0.398 OA
ENDBRANCH   1  12
TORSDOF 1
ENDMDL
MODEL 4
REMARK VINA RESULT:      -5.0      1.910      2.710
REMARK  Name = *****
REMARK  2 active torsions:
REMARK  status: ('A' for Active; 'I' for Inactive)
REMARK    1  A    between atoms: C_1  and  C_2
REMARK    2  A    between atoms: C_2  and  C_4
REMARK                            x       y       z     vdW  Elec       q    Type
REMARK                         _______ _______ _______ _____ _____    ______ ____
ROOT
ATOM      1  C   UNL A   1      15.803  50.761  94.245  0.00  0.00    +0.140 A 
ATOM      2  N   UNL A   1      16.593  50.584  93.144  0.00  0.00    -0.229 NA
ATOM      3  C   UNL A   1      17.910  50.827  93.256  0.00  0.00    +0.249 A 
ATOM      4  N   UNL A   1      18.580  51.240  94.349  0.00  0.00    -0.226 NA
ATOM      5  C   UNL A   1      17.756  51.397  95.393  0.00  0.00    +0.109 A 
ATOM      6  C   UNL A   1      16.386  51.189  95.439  0.00  0.00    +0.128 A 
ATOM      7  N   UNL A   1      15.912  51.464  96.706  0.00  0.00    -0.241 NA
ATOM      8  C   UNL A   1      16.967  51.829  97.402  0.00  0.00    +0.201 A 
ATOM      9  N   UNL A   1      18.107  51.803  96.647  0.00  0.00    -0.299 N 
ATOM     10  H   UNL A   1      19.041  52.038  96.946  0.00  0.00    +0.202 HD
ENDROOT
BRANCH   1  12
ATOM     11  C   UNL A   1      13.778  49.243  94.723  0.00  0.00    +0.215 C 
ATOM     12  C   UNL A   1      14.353  50.485  94.092  0.00  0.00    +0.150 C 
ATOM     13  O   UNL A   1      13.633  51.257  93.461  0.00  0.00    -0.398 OA
ENDBRANCH   1  12
TORSDOF 1
ENDMDL
MODEL 5
REMARK VINA RESULT:      -4.9      1.761      3.624
REMARK  Name = *****
REMARK  2 active torsions:
REMARK  status: ('A' for Active; 'I' for Inactive)
REMARK    1  A    between atoms: C_1  and  C_2
REMARK    2  A    between atoms: C_2  and  C_4
REMARK                            x       y       z     vdW  Elec       q    Type
REMARK                         _______ _______ _______ _____ _____    ______ ____
ROOT
ATOM      1  C   UNL A   1      14.583  50.547  96.865  0.00  0.00    +0.140 A 
ATOM      2  N   UNL A   1      14.061  49.881  95.792  0.00  0.00    -0.229 NA
ATOM      3  C   UNL A   1      14.700  49.970  94.612  0.00  0.00    +0.249 A 
ATOM      4  N   UNL A   1      15.826  50.654  94.335  0.00  0.00    -0.226 NA
ATOM      5  C   UNL A   1      16.289  51.285  95.422  0.00  0.00    +0.109 A 
ATOM      6  C   UNL A   1      15.752  51.293  96.700  0.00  0.00    +0.128 A 
ATOM      7  N   UNL A   1      16.535  52.067  97.534  0.00  0.00    -0.241 NA
ATOM      8  C   UNL A   1      17.515  52.512  96.778  0.00  0.00    +0.201 A 
ATOM      9  N   UNL A   1      17.407  52.064  95.491  0.00  0.00    -0.299 N 
ATOM     10  H   UNL A   1      18.029  52.263  94.722  0.00  0.00    +0.202 HD
ENDROOT
BRANCH   1  12
ATOM     11  C   UNL A   1      12.352  50.451  98.148  0.00  0.00    +0.215 C 
ATOM     12  C   UNL A   1      13.859  50.431  98.155  0.00  0.00    +0.150 C 
ATOM     13  O   UNL A   1      14.479  50.321  99.212  0.00  0.00    -0.398 OA
ENDBRANCH   1  12
TORSDOF 1
ENDMDL
MODEL 6
REMARK VINA RESULT:      -4.9      2.492      4.049
REMARK  Name = *****
REMARK  2 active torsions:
REMARK  status: ('A' for Active; 'I' for Inactive)
REMARK    1  A    between atoms: C_1  and  C_2
REMARK    2  A    between atoms: C_2  and  C_4
REMARK                            x       y       z     vdW  Elec       q    Type
REMARK                         _______ _______ _______ _____ _____    ______ ____
ROOT
ATOM      1  C   UNL A   1      14.717  50.832  97.737  0.00  0.00    +0.140 A 
ATOM      2  N   UNL A   1      14.485  50.680  99.075  0.00  0.00    -0.229 NA
ATOM      3  C   UNL A   1      13.265  50.276  99.472  0.00  0.00    +0.249 A 
ATOM      4  N   UNL A   1      12.201  49.993  98.698  0.00  0.00    -0.226 NA
ATOM      5  C   UNL A   1      12.487  50.160  97.399  0.00  0.00    +0.109 A 
ATOM      6  C   UNL A   1      13.686  50.566  96.834  0.00  0.00    +0.128 A 
ATOM      7  N   UNL A   1      13.566  50.611  95.459  0.00  0.00    -0.241 NA
ATOM      8  C   UNL A   1      12.329  50.242  95.205  0.00  0.00    +0.201 A 
ATOM      9  N   UNL A   1      11.638  49.959  96.351  0.00  0.00    -0.299 N 
ATOM     10  H   UNL A   1      10.679  49.656  96.425  0.00  0.00    +0.202 HD
ENDROOT
BRANCH   1  12
ATOM     11  C   UNL A   1      16.859  50.427  96.366  0.00  0.00    +0.215 C 
ATOM     12  C   UNL A   1      16.072  51.278  97.329  0.00  0.00    +0.150 C 
ATOM     13  O   UNL A   1      16.545  52.325  97.770  0.00  0.00    -0.398 OA
ENDBRANCH   1  12
TORSDOF 1
ENDMDL
MODEL 7
REMARK VINA RESULT:      -4.9      2.697      4.252
REMARK  Name = *****
REMARK  2 active torsions:
REMARK  status: ('A' for Active; 'I' for Inactive)
REMARK    1  A    between atoms: C_1  and  C_2
REMARK    2  A    between atoms: C_2  and  C_4
REMARK                            x       y       z     vdW  Elec       q    Type
REMARK                         _______ _______ _______ _____ _____    ______ ____
ROOT
ATOM      1  C   UNL A   1      17.096  51.471  95.290  0.00  0.00    +0.140 A 
ATOM      2  N   UNL A   1      18.312  51.296  94.690  0.00  0.00    -0.229 NA
ATOM      3  C   UNL A   1      18.340  50.838  93.426  0.00  0.00    +0.249 A 
ATOM      4  N   UNL A   1      17.293  50.514  92.644  0.00  0.00    -0.226 NA
ATOM      5  C   UNL A   1      16.132  50.705  93.285  0.00  0.00    +0.109 A 
ATOM      6  C   UNL A   1      15.936  51.168  94.577  0.00  0.00    +0.128 A 
ATOM      7  N   UNL A   1      14.584  51.220  94.856  0.00  0.00    -0.241 NA
ATOM      8  C   UNL A   1      13.985  50.800  93.763  0.00  0.00    +0.201 A 
ATOM      9  N   UNL A   1      14.884  50.476  92.784  0.00  0.00    -0.299 N 
ATOM     10  H   UNL A   1      14.680  50.131  91.859  0.00  0.00    +0.202 HD
ENDROOT
BRANCH   1  12
ATOM     11  C   UNL A   1      16.453  51.144  97.763  0.00  0.00    +0.215 C 
ATOM     12  C   UNL A   1      17.095  51.979  96.685  0.00  0.00    +0.150 C 
ATOM     13  O   UNL A   1      17.609  53.064  96.955  0.00  0.00    -0.398 OA
ENDBRANCH   1  12
TORSDOF 1
ENDMDL
MODEL 8
REMARK VINA RESULT:      -4.9      2.077      4.378
REMARK  Name = *****
REMARK  2 active torsions:
REMARK  status: ('A' for Active; 'I' for Inactive)
REMARK    1  A    between atoms: C_1  and  C_2
REMARK    2  A    between atoms: C_2  and  C_4
REMARK                            x       y       z     vdW  Elec       q    Type
REMARK                         _______ _______ _______ _____ _____    ______ ____
ROOT
ATOM      1  C   UNL A   1      15.185  50.782  96.578  0.00  0.00    +0.140 A 
ATOM      2  N   UNL A   1      13.930  50.339  96.270  0.00  0.00    -0.229 NA
ATOM      3  C   UNL A   1      13.662  50.014  94.992  0.00  0.00    +0.249 A 
ATOM      4  N   UNL A   1      14.495  50.071  93.937  0.00  0.00    -0.226 NA
ATOM      5  C   UNL A   1      15.707  50.512  94.299  0.00  0.00    +0.109 A 
ATOM      6  C   UNL A   1      16.138  50.884  95.563  0.00  0.00    +0.128 A 
ATOM      7  N   UNL A   1      17.461  51.280  95.510  0.00  0.00    -0.241 NA
ATOM      8  C   UNL A   1      17.814  51.150  94.250  0.00  0.00    +0.201 A 
ATOM      9  N   UNL A   1      16.783  50.688  93.479  0.00  0.00    -0.299 N 
ATOM     10  H   UNL A   1      16.798  50.505  92.487  0.00  0.00    +0.202 HD
ENDROOT
BRANCH   1  12
ATOM     11  C   UNL A   1      14.492  50.663  99.055  0.00  0.00    +0.215 C 
ATOM     12  C   UNL A   1      15.453  51.133  97.995  0.00  0.00    +0.150 C 
ATOM     13  O   UNL A   1      16.444  51.797  98.297  0.00  0.00    -0.398 OA
ENDBRANCH   1  12
TORSDOF 1
ENDMDL
MODEL 9
REMARK VINA RESULT:      -4.9      2.025      3.134
REMARK  Name = *****
REMARK  2 active torsions:
REMARK  status: ('A' for Active; 'I' for Inactive)
REMARK    1  A    between atoms: C_1  and  C_2
REMARK    2  A    between atoms: C_2  and  C_4
REMARK                            x       y       z     vdW  Elec       q    Type
REMARK                         _______ _______ _______ _____ _____    ______ ____
ROOT
ATOM      1  C   UNL A   1      16.175  51.309  95.488  0.00  0.00    +0.140 A 
ATOM      2  N   UNL A   1      16.575  51.621  96.756  0.00  0.00    -0.229 NA
ATOM      3  C   UNL A   1      15.787  51.258  97.784  0.00  0.00    +0.249 A 
ATOM      4  N   UNL A   1      14.610  50.607  97.727  0.00  0.00    -0.226 NA
ATOM      5  C   UNL A   1      14.269  50.329  96.462  0.00  0.00    +0.109 A 
ATOM      6  C   UNL A   1      14.968  50.632  95.303  0.00  0.00    +0.128 A 
ATOM      7  N   UNL A   1      14.273  50.170  94.202  0.00  0.00    -0.241 NA
ATOM      8  C   UNL A   1      13.187  49.607  94.686  0.00  0.00    +0.201 A 
ATOM      9  N   UNL A   1      13.143  49.679  96.051  0.00  0.00    -0.299 N 
ATOM     10  H   UNL A   1      12.419  49.324  96.657  0.00  0.00    +0.202 HD
ENDROOT
BRANCH   1  12
ATOM     11  C   UNL A   1      18.370  50.995  94.179  0.00  0.00    +0.215 C 
ATOM     12  C   UNL A   1      17.064  51.720  94.374  0.00  0.00    +0.150 C 
ATOM     13  O   UNL A   1      16.740  52.640  93.623  0.00  0.00    -0.398 OA
ENDBRANCH   1  12
TORSDOF 1
ENDMDL
