# Supplementary material for: The Cordyceps Genus as a Potential Source of Bioactive Compounds for Adjuvant Cancer Therapy: A Network Pharmacology Approach
Source: Pharmaceuticals (Basel). 2025 Apr 30;18(5):667. doi: 10.3390/ph18050667 (PMC12115173; doi:10.3390/ph18050667)
Supplement: Supplementary file 1 [file pharmaceuticals-18-00667-s001.zip › pharmaceuticals-3597034-supplementary/Supplementary Materials/Molecular docking simulations/ExtractoCordyceps2/Results/AURKA(3cho)/Conformations_AURKA/Acetylpurine/Acetylpurine_docked_model_1.pdb]

REMARK VINA RESULT:      -5.3      0.000      0.000
REMARK  Name = *****
REMARK  2 active torsions:
REMARK  status: ('A' for Active; 'I' for Inactive)
REMARK    1  A    between atoms: C_1  and  C_2
REMARK    2  A    between atoms: C_2  and  C_4
REMARK                            x       y       z     vdW  Elec       q    Type
REMARK                         _______ _______ _______ _____ _____    ______ ____
ROOT
ATOM      1  C   UNL A   1      15.467  50.807  95.608  0.00  0.00
ATOM      2  N   UNL A   1      16.641  51.411  95.257  0.00  0.00
ATOM      3  C   UNL A   1      17.347  52.042  96.213  0.00  0.00
ATOM      4  N   UNL A   1      17.038  52.165  97.517  0.00  0.00
ATOM      5  C   UNL A   1      15.880  51.556  97.801  0.00  0.00
ATOM      6  C   UNL A   1      15.042  50.868  96.937  0.00  0.00
ATOM      7  N   UNL A   1      13.946  50.388  97.627  0.00  0.00
ATOM      8  C   UNL A   1      14.120  50.778  98.872  0.00  0.00
ATOM      9  N   UNL A   1      15.279  51.488  99.024  0.00  0.00
ATOM     10  H   UNL A   1      15.638  51.895  99.875  0.00  0.00
ENDROOT
BRANCH   1  12
ATOM     11  C   UNL A   1      14.655  50.744  93.165  0.00  0.00
ATOM     12  C   UNL A   1      14.710  50.118  94.534  0.00  0.00
ATOM     13  O   UNL A   1      14.136  49.053  94.760  0.00  0.00
ENDBRANCH   1  12
TORSDOF 1
