# Supplementary material for: The Cordyceps Genus as a Potential Source of Bioactive Compounds for Adjuvant Cancer Therapy: A Network Pharmacology Approach
Source: Pharmaceuticals (Basel). 2025 Apr 30;18(5):667. doi: 10.3390/ph18050667 (PMC12115173; doi:10.3390/ph18050667)
Supplement: Supplementary file 1 [file pharmaceuticals-18-00667-s001.zip › pharmaceuticals-3597034-supplementary/Supplementary Materials/Molecular docking simulations/ExtractoCordyceps2/Results/AURKA(3cho)/Conformations_AURKA/Acetylpurine/Acetylpurine_docked_model_2.pdb]

REMARK VINA RESULT:      -5.3      1.081      2.802
REMARK  Name = *****
REMARK  2 active torsions:
REMARK  status: ('A' for Active; 'I' for Inactive)
REMARK    1  A    between atoms: C_1  and  C_2
REMARK    2  A    between atoms: C_2  and  C_4
REMARK                            x       y       z     vdW  Elec       q    Type
REMARK                         _______ _______ _______ _____ _____    ______ ____
ROOT
ATOM      1  C   UNL A   1      14.826  50.594  96.080  0.00  0.00
ATOM      2  N   UNL A   1      14.334  50.715  97.349  0.00  0.00
ATOM      3  C   UNL A   1      15.130  51.243  98.296  0.00  0.00
ATOM      4  N   UNL A   1      16.395  51.681  98.156  0.00  0.00
ATOM      5  C   UNL A   1      16.822  51.537  96.895  0.00  0.00
ATOM      6  C   UNL A   1      16.129  51.016  95.813  0.00  0.00
ATOM      7  N   UNL A   1      16.929  51.043  94.686  0.00  0.00
ATOM      8  C   UNL A   1      18.070  51.565  95.081  0.00  0.00
ATOM      9  N   UNL A   1      18.051  51.879  96.412  0.00  0.00
ATOM     10  H   UNL A   1      18.798  52.289  96.952  0.00  0.00
ENDROOT
BRANCH   1  12
ATOM     11  C   UNL A   1      13.007  50.923  94.286  0.00  0.00
ATOM     12  C   UNL A   1      13.926  50.009  95.055  0.00  0.00
ATOM     13  O   UNL A   1      13.929  48.798  94.839  0.00  0.00
ENDBRANCH   1  12
TORSDOF 1
