# Supplementary material for: The Cordyceps Genus as a Potential Source of Bioactive Compounds for Adjuvant Cancer Therapy: A Network Pharmacology Approach
Source: Pharmaceuticals (Basel). 2025 Apr 30;18(5):667. doi: 10.3390/ph18050667 (PMC12115173; doi:10.3390/ph18050667)
Supplement: Supplementary file 1 [file pharmaceuticals-18-00667-s001.zip › pharmaceuticals-3597034-supplementary/Supplementary Materials/Molecular docking simulations/ExtractoCordyceps2/Results/AURKA(3cho)/Conformations_AURKA/Acetylpurine/Acetylpurine_docked_model_3.pdb]

REMARK VINA RESULT:      -5.1      1.242      1.247
REMARK  Name = *****
REMARK  2 active torsions:
REMARK  status: ('A' for Active; 'I' for Inactive)
REMARK    1  A    between atoms: C_1  and  C_2
REMARK    2  A    between atoms: C_2  and  C_4
REMARK                            x       y       z     vdW  Elec       q    Type
REMARK                         _______ _______ _______ _____ _____    ______ ____
ROOT
ATOM      1  C   UNL A   1      16.078  51.353  95.277  0.00  0.00
ATOM      2  N   UNL A   1      17.244  52.039  95.475  0.00  0.00
ATOM      3  C   UNL A   1      17.622  52.307  96.737  0.00  0.00
ATOM      4  N   UNL A   1      16.981  51.981  97.875  0.00  0.00
ATOM      5  C   UNL A   1      15.848  51.313  97.619  0.00  0.00
ATOM      6  C   UNL A   1      15.324  50.961  96.385  0.00  0.00
ATOM      7  N   UNL A   1      14.136  50.278  96.557  0.00  0.00
ATOM      8  C   UNL A   1      13.951  50.222  97.858  0.00  0.00
ATOM      9  N   UNL A   1      14.964  50.837  98.542  0.00  0.00
ATOM     10  H   UNL A   1      15.055  50.930  99.542  0.00  0.00
ENDROOT
BRANCH   1  12
ATOM     11  C   UNL A   1      14.395  51.645  93.349  0.00  0.00
ATOM     12  C   UNL A   1      15.685  51.071  93.875  0.00  0.00
ATOM     13  O   UNL A   1      16.402  50.377  93.153  0.00  0.00
ENDBRANCH   1  12
TORSDOF 1
