# Supplementary material for: The Cordyceps Genus as a Potential Source of Bioactive Compounds for Adjuvant Cancer Therapy: A Network Pharmacology Approach
Source: Pharmaceuticals (Basel). 2025 Apr 30;18(5):667. doi: 10.3390/ph18050667 (PMC12115173; doi:10.3390/ph18050667)
Supplement: Supplementary file 1 [file pharmaceuticals-18-00667-s001.zip › pharmaceuticals-3597034-supplementary/Supplementary Materials/Molecular docking simulations/ExtractoCordyceps2/Results/AURKA(3cho)/Conformations_AURKA/Acetylpurine/Acetylpurine_docked_model_4.pdb]

REMARK VINA RESULT:      -5.0      1.910      2.710
REMARK  Name = *****
REMARK  2 active torsions:
REMARK  status: ('A' for Active; 'I' for Inactive)
REMARK    1  A    between atoms: C_1  and  C_2
REMARK    2  A    between atoms: C_2  and  C_4
REMARK                            x       y       z     vdW  Elec       q    Type
REMARK                         _______ _______ _______ _____ _____    ______ ____
ROOT
ATOM      1  C   UNL A   1      15.803  50.761  94.245  0.00  0.00
ATOM      2  N   UNL A   1      16.593  50.584  93.144  0.00  0.00
ATOM      3  C   UNL A   1      17.910  50.827  93.256  0.00  0.00
ATOM      4  N   UNL A   1      18.580  51.240  94.349  0.00  0.00
ATOM      5  C   UNL A   1      17.756  51.397  95.393  0.00  0.00
ATOM      6  C   UNL A   1      16.386  51.189  95.439  0.00  0.00
ATOM      7  N   UNL A   1      15.912  51.464  96.706  0.00  0.00
ATOM      8  C   UNL A   1      16.967  51.829  97.402  0.00  0.00
ATOM      9  N   UNL A   1      18.107  51.803  96.647  0.00  0.00
ATOM     10  H   UNL A   1      19.041  52.038  96.946  0.00  0.00
ENDROOT
BRANCH   1  12
ATOM     11  C   UNL A   1      13.778  49.243  94.723  0.00  0.00
ATOM     12  C   UNL A   1      14.353  50.485  94.092  0.00  0.00
ATOM     13  O   UNL A   1      13.633  51.257  93.461  0.00  0.00
ENDBRANCH   1  12
TORSDOF 1
