# Supplementary material for: The Cordyceps Genus as a Potential Source of Bioactive Compounds for Adjuvant Cancer Therapy: A Network Pharmacology Approach
Source: Pharmaceuticals (Basel). 2025 Apr 30;18(5):667. doi: 10.3390/ph18050667 (PMC12115173; doi:10.3390/ph18050667)
Supplement: Supplementary file 1 [file pharmaceuticals-18-00667-s001.zip › pharmaceuticals-3597034-supplementary/Supplementary Materials/Molecular docking simulations/ExtractoCordyceps2/Results/AURKA(3cho)/Conformations_AURKA/Acetylpurine/Acetylpurine_docked_model_5.pdb]

REMARK VINA RESULT:      -4.9      1.761      3.624
REMARK  Name = *****
REMARK  2 active torsions:
REMARK  status: ('A' for Active; 'I' for Inactive)
REMARK    1  A    between atoms: C_1  and  C_2
REMARK    2  A    between atoms: C_2  and  C_4
REMARK                            x       y       z     vdW  Elec       q    Type
REMARK                         _______ _______ _______ _____ _____    ______ ____
ROOT
ATOM      1  C   UNL A   1      14.583  50.547  96.865  0.00  0.00
ATOM      2  N   UNL A   1      14.061  49.881  95.792  0.00  0.00
ATOM      3  C   UNL A   1      14.700  49.970  94.612  0.00  0.00
ATOM      4  N   UNL A   1      15.826  50.654  94.335  0.00  0.00
ATOM      5  C   UNL A   1      16.289  51.285  95.422  0.00  0.00
ATOM      6  C   UNL A   1      15.752  51.293  96.700  0.00  0.00
ATOM      7  N   UNL A   1      16.535  52.067  97.534  0.00  0.00
ATOM      8  C   UNL A   1      17.515  52.512  96.778  0.00  0.00
ATOM      9  N   UNL A   1      17.407  52.064  95.491  0.00  0.00
ATOM     10  H   UNL A   1      18.029  52.263  94.722  0.00  0.00
ENDROOT
BRANCH   1  12
ATOM     11  C   UNL A   1      12.352  50.451  98.148  0.00  0.00
ATOM     12  C   UNL A   1      13.859  50.431  98.155  0.00  0.00
ATOM     13  O   UNL A   1      14.479  50.321  99.212  0.00  0.00
ENDBRANCH   1  12
TORSDOF 1
