# Supplementary material for: The Cordyceps Genus as a Potential Source of Bioactive Compounds for Adjuvant Cancer Therapy: A Network Pharmacology Approach
Source: Pharmaceuticals (Basel). 2025 Apr 30;18(5):667. doi: 10.3390/ph18050667 (PMC12115173; doi:10.3390/ph18050667)
Supplement: Supplementary file 1 [file pharmaceuticals-18-00667-s001.zip › pharmaceuticals-3597034-supplementary/Supplementary Materials/Molecular docking simulations/ExtractoCordyceps2/Results/AURKA(3cho)/Conformations_AURKA/Acetylpurine/Acetylpurine_docked_model_6.pdb]

REMARK VINA RESULT:      -4.9      2.492      4.049
REMARK  Name = *****
REMARK  2 active torsions:
REMARK  status: ('A' for Active; 'I' for Inactive)
REMARK    1  A    between atoms: C_1  and  C_2
REMARK    2  A    between atoms: C_2  and  C_4
REMARK                            x       y       z     vdW  Elec       q    Type
REMARK                         _______ _______ _______ _____ _____    ______ ____
ROOT
ATOM      1  C   UNL A   1      14.717  50.832  97.737  0.00  0.00
ATOM      2  N   UNL A   1      14.485  50.680  99.075  0.00  0.00
ATOM      3  C   UNL A   1      13.265  50.276  99.472  0.00  0.00
ATOM      4  N   UNL A   1      12.201  49.993  98.698  0.00  0.00
ATOM      5  C   UNL A   1      12.487  50.160  97.399  0.00  0.00
ATOM      6  C   UNL A   1      13.686  50.566  96.834  0.00  0.00
ATOM      7  N   UNL A   1      13.566  50.611  95.459  0.00  0.00
ATOM      8  C   UNL A   1      12.329  50.242  95.205  0.00  0.00
ATOM      9  N   UNL A   1      11.638  49.959  96.351  0.00  0.00
ATOM     10  H   UNL A   1      10.679  49.656  96.425  0.00  0.00
ENDROOT
BRANCH   1  12
ATOM     11  C   UNL A   1      16.859  50.427  96.366  0.00  0.00
ATOM     12  C   UNL A   1      16.072  51.278  97.329  0.00  0.00
ATOM     13  O   UNL A   1      16.545  52.325  97.770  0.00  0.00
ENDBRANCH   1  12
TORSDOF 1
