# Supplementary material for: The Cordyceps Genus as a Potential Source of Bioactive Compounds for Adjuvant Cancer Therapy: A Network Pharmacology Approach
Source: Pharmaceuticals (Basel). 2025 Apr 30;18(5):667. doi: 10.3390/ph18050667 (PMC12115173; doi:10.3390/ph18050667)
Supplement: Supplementary file 1 [file pharmaceuticals-18-00667-s001.zip › pharmaceuticals-3597034-supplementary/Supplementary Materials/Molecular docking simulations/ExtractoCordyceps2/Results/AURKA(3cho)/Conformations_AURKA/Acetylpurine/Acetylpurine_docked_model_7.pdb]

REMARK VINA RESULT:      -4.9      2.697      4.252
REMARK  Name = *****
REMARK  2 active torsions:
REMARK  status: ('A' for Active; 'I' for Inactive)
REMARK    1  A    between atoms: C_1  and  C_2
REMARK    2  A    between atoms: C_2  and  C_4
REMARK                            x       y       z     vdW  Elec       q    Type
REMARK                         _______ _______ _______ _____ _____    ______ ____
ROOT
ATOM      1  C   UNL A   1      17.096  51.471  95.290  0.00  0.00
ATOM      2  N   UNL A   1      18.312  51.296  94.690  0.00  0.00
ATOM      3  C   UNL A   1      18.340  50.838  93.426  0.00  0.00
ATOM      4  N   UNL A   1      17.293  50.514  92.644  0.00  0.00
ATOM      5  C   UNL A   1      16.132  50.705  93.285  0.00  0.00
ATOM      6  C   UNL A   1      15.936  51.168  94.577  0.00  0.00
ATOM      7  N   UNL A   1      14.584  51.220  94.856  0.00  0.00
ATOM      8  C   UNL A   1      13.985  50.800  93.763  0.00  0.00
ATOM      9  N   UNL A   1      14.884  50.476  92.784  0.00  0.00
ATOM     10  H   UNL A   1      14.680  50.131  91.859  0.00  0.00
ENDROOT
BRANCH   1  12
ATOM     11  C   UNL A   1      16.453  51.144  97.763  0.00  0.00
ATOM     12  C   UNL A   1      17.095  51.979  96.685  0.00  0.00
ATOM     13  O   UNL A   1      17.609  53.064  96.955  0.00  0.00
ENDBRANCH   1  12
TORSDOF 1
