# Supplementary material for: The Cordyceps Genus as a Potential Source of Bioactive Compounds for Adjuvant Cancer Therapy: A Network Pharmacology Approach
Source: Pharmaceuticals (Basel). 2025 Apr 30;18(5):667. doi: 10.3390/ph18050667 (PMC12115173; doi:10.3390/ph18050667)
Supplement: Supplementary file 1 [file pharmaceuticals-18-00667-s001.zip › pharmaceuticals-3597034-supplementary/Supplementary Materials/Molecular docking simulations/ExtractoCordyceps2/Results/AURKA(3cho)/Conformations_AURKA/Acetylpurine/Acetylpurine_docked_model_8.pdb]

REMARK VINA RESULT:      -4.9      2.077      4.378
REMARK  Name = *****
REMARK  2 active torsions:
REMARK  status: ('A' for Active; 'I' for Inactive)
REMARK    1  A    between atoms: C_1  and  C_2
REMARK    2  A    between atoms: C_2  and  C_4
REMARK                            x       y       z     vdW  Elec       q    Type
REMARK                         _______ _______ _______ _____ _____    ______ ____
ROOT
ATOM      1  C   UNL A   1      15.185  50.782  96.578  0.00  0.00
ATOM      2  N   UNL A   1      13.930  50.339  96.270  0.00  0.00
ATOM      3  C   UNL A   1      13.662  50.014  94.992  0.00  0.00
ATOM      4  N   UNL A   1      14.495  50.071  93.937  0.00  0.00
ATOM      5  C   UNL A   1      15.707  50.512  94.299  0.00  0.00
ATOM      6  C   UNL A   1      16.138  50.884  95.563  0.00  0.00
ATOM      7  N   UNL A   1      17.461  51.280  95.510  0.00  0.00
ATOM      8  C   UNL A   1      17.814  51.150  94.250  0.00  0.00
ATOM      9  N   UNL A   1      16.783  50.688  93.479  0.00  0.00
ATOM     10  H   UNL A   1      16.798  50.505  92.487  0.00  0.00
ENDROOT
BRANCH   1  12
ATOM     11  C   UNL A   1      14.492  50.663  99.055  0.00  0.00
ATOM     12  C   UNL A   1      15.453  51.133  97.995  0.00  0.00
ATOM     13  O   UNL A   1      16.444  51.797  98.297  0.00  0.00
ENDBRANCH   1  12
TORSDOF 1
