# Supplementary material for: The Cordyceps Genus as a Potential Source of Bioactive Compounds for Adjuvant Cancer Therapy: A Network Pharmacology Approach
Source: Pharmaceuticals (Basel). 2025 Apr 30;18(5):667. doi: 10.3390/ph18050667 (PMC12115173; doi:10.3390/ph18050667)
Supplement: Supplementary file 1 [file pharmaceuticals-18-00667-s001.zip › pharmaceuticals-3597034-supplementary/Supplementary Materials/Molecular docking simulations/ExtractoCordyceps2/Results/AURKA(3cho)/Conformations_AURKA/Acetylpurine/Acetylpurine_docked_model_9.pdb]

REMARK VINA RESULT:      -4.9      2.025      3.134
REMARK  Name = *****
REMARK  2 active torsions:
REMARK  status: ('A' for Active; 'I' for Inactive)
REMARK    1  A    between atoms: C_1  and  C_2
REMARK    2  A    between atoms: C_2  and  C_4
REMARK                            x       y       z     vdW  Elec       q    Type
REMARK                         _______ _______ _______ _____ _____    ______ ____
ROOT
ATOM      1  C   UNL A   1      16.175  51.309  95.488  0.00  0.00
ATOM      2  N   UNL A   1      16.575  51.621  96.756  0.00  0.00
ATOM      3  C   UNL A   1      15.787  51.258  97.784  0.00  0.00
ATOM      4  N   UNL A   1      14.610  50.607  97.727  0.00  0.00
ATOM      5  C   UNL A   1      14.269  50.329  96.462  0.00  0.00
ATOM      6  C   UNL A   1      14.968  50.632  95.303  0.00  0.00
ATOM      7  N   UNL A   1      14.273  50.170  94.202  0.00  0.00
ATOM      8  C   UNL A   1      13.187  49.607  94.686  0.00  0.00
ATOM      9  N   UNL A   1      13.143  49.679  96.051  0.00  0.00
ATOM     10  H   UNL A   1      12.419  49.324  96.657  0.00  0.00
ENDROOT
BRANCH   1  12
ATOM     11  C   UNL A   1      18.370  50.995  94.179  0.00  0.00
ATOM     12  C   UNL A   1      17.064  51.720  94.374  0.00  0.00
ATOM     13  O   UNL A   1      16.740  52.640  93.623  0.00  0.00
ENDBRANCH   1  12
TORSDOF 1
