# Supplementary material for: The Cordyceps Genus as a Potential Source of Bioactive Compounds for Adjuvant Cancer Therapy: A Network Pharmacology Approach
Source: Pharmaceuticals (Basel). 2025 Apr 30;18(5):667. doi: 10.3390/ph18050667 (PMC12115173; doi:10.3390/ph18050667)
Supplement: Supplementary file 1 [file pharmaceuticals-18-00667-s001.zip › pharmaceuticals-3597034-supplementary/Supplementary Materials/Molecular docking simulations/ExtractoCordyceps2/Results/AURKA(3cho)/Conformations_AURKA/Adenine/Adenine_docked.pdbqt]

MODEL 1
REMARK VINA RESULT:      -4.7      0.000      0.000
REMARK  Name = *****
REMARK  1 active torsions:
REMARK  status: ('A' for Active; 'I' for Inactive)
REMARK    1  A    between atoms: C_7  and  N_10
REMARK                            x       y       z     vdW  Elec       q    Type
REMARK                         _______ _______ _______ _____ _____    ______ ____
ROOT
ATOM      1  C   UNL A   1      15.137  50.325  94.174  0.00  0.00    +0.229 A 
ATOM      2  N   UNL A   1      14.406  49.943  95.197  0.00  0.00    -0.255 NA
ATOM      3  C   UNL A   1      14.992  50.525  96.289  0.00  0.00    +0.155 A 
ATOM      4  N   UNL A   1      14.562  50.420  97.558  0.00  0.00    -0.244 NA
ATOM      5  C   UNL A   1      15.330  51.107  98.416  0.00  0.00    +0.282 A 
ATOM      6  N   UNL A   1      16.435  51.836  98.148  0.00  0.00    -0.258 NA
ATOM      7  C   UNL A   1      16.851  51.919  96.875  0.00  0.00    +0.111 A 
ATOM      8  C   UNL A   1      16.110  51.253  95.924  0.00  0.00    +0.121 A 
ATOM      9  N   UNL A   1      16.178  51.123  94.565  0.00  0.00    -0.340 N 
ATOM     10  H   UNL A   1      16.858  51.559  93.959  0.00  0.00    +0.211 HD
ENDROOT
BRANCH   7  11
ATOM     11  N   UNL A   1      17.995  52.652  96.598  0.00  0.00    -0.379 N 
ATOM     12  H   UNL A   1      17.733  53.496  96.097  0.00  0.00    +0.184 HD
ATOM     13  H   UNL A   1      18.594  52.814  97.395  0.00  0.00    +0.184 HD
ENDBRANCH   7  11
TORSDOF 1
ENDMDL
MODEL 2
REMARK VINA RESULT:      -4.7      0.845      2.763
REMARK  Name = *****
REMARK  1 active torsions:
REMARK  status: ('A' for Active; 'I' for Inactive)
REMARK    1  A    between atoms: C_7  and  N_10
REMARK                            x       y       z     vdW  Elec       q    Type
REMARK                         _______ _______ _______ _____ _____    ______ ____
ROOT
ATOM      1  C   UNL A   1      14.574  50.970  98.865  0.00  0.00    +0.229 A 
ATOM      2  N   UNL A   1      14.167  50.312  97.803  0.00  0.00    -0.255 NA
ATOM      3  C   UNL A   1      15.052  50.653  96.814  0.00  0.00    +0.155 A 
ATOM      4  N   UNL A   1      15.029  50.194  95.551  0.00  0.00    -0.244 NA
ATOM      5  C   UNL A   1      16.026  50.693  94.809  0.00  0.00    +0.282 A 
ATOM      6  N   UNL A   1      16.984  51.571  95.179  0.00  0.00    -0.258 NA
ATOM      7  C   UNL A   1      16.982  52.023  96.442  0.00  0.00    +0.111 A 
ATOM      8  C   UNL A   1      15.996  51.548  97.280  0.00  0.00    +0.121 A 
ATOM      9  N   UNL A   1      15.681  51.729  98.598  0.00  0.00    -0.340 N 
ATOM     10  H   UNL A   1      16.191  52.298  99.259  0.00  0.00    +0.211 HD
ENDROOT
BRANCH   7  11
ATOM     11  N   UNL A   1      17.952  52.937  96.822  0.00  0.00    -0.379 N 
ATOM     12  H   UNL A   1      18.520  52.529  97.558  0.00  0.00    +0.184 HD
ATOM     13  H   UNL A   1      18.485  53.326  96.057  0.00  0.00    +0.184 HD
ENDBRANCH   7  11
TORSDOF 1
ENDMDL
MODEL 3
REMARK VINA RESULT:      -4.6      1.067      2.373
REMARK  Name = *****
REMARK  1 active torsions:
REMARK  status: ('A' for Active; 'I' for Inactive)
REMARK    1  A    between atoms: C_7  and  N_10
REMARK                            x       y       z     vdW  Elec       q    Type
REMARK                         _______ _______ _______ _____ _____    ______ ____
ROOT
ATOM      1  C   UNL A   1      14.174  49.870  94.983  0.00  0.00    +0.229 A 
ATOM      2  N   UNL A   1      15.317  50.332  94.527  0.00  0.00    -0.255 NA
ATOM      3  C   UNL A   1      15.925  50.907  95.611  0.00  0.00    +0.155 A 
ATOM      4  N   UNL A   1      17.134  51.493  95.612  0.00  0.00    -0.244 NA
ATOM      5  C   UNL A   1      17.475  51.958  96.821  0.00  0.00    +0.282 A 
ATOM      6  N   UNL A   1      16.760  51.912  97.966  0.00  0.00    -0.258 NA
ATOM      7  C   UNL A   1      15.551  51.330  97.940  0.00  0.00    +0.111 A 
ATOM      8  C   UNL A   1      15.126  50.811  96.736  0.00  0.00    +0.121 A 
ATOM      9  N   UNL A   1      14.016  50.133  96.316  0.00  0.00    -0.340 N 
ATOM     10  H   UNL A   1      13.236  49.855  96.893  0.00  0.00    +0.211 HD
ENDROOT
BRANCH   7  11
ATOM     11  N   UNL A   1      14.806  51.296  99.108  0.00  0.00    -0.379 N 
ATOM     12  H   UNL A   1      15.437  51.337  99.903  0.00  0.00    +0.184 HD
ATOM     13  H   UNL A   1      14.051  51.967  99.145  0.00  0.00    +0.184 HD
ENDBRANCH   7  11
TORSDOF 1
ENDMDL
MODEL 4
REMARK VINA RESULT:      -4.6      1.101      3.024
REMARK  Name = *****
REMARK  1 active torsions:
REMARK  status: ('A' for Active; 'I' for Inactive)
REMARK    1  A    between atoms: C_7  and  N_10
REMARK                            x       y       z     vdW  Elec       q    Type
REMARK                         _______ _______ _______ _____ _____    ______ ____
ROOT
ATOM      1  C   UNL A   1      13.879  50.343  98.204  0.00  0.00    +0.229 A 
ATOM      2  N   UNL A   1      14.876  50.982  98.775  0.00  0.00    -0.255 NA
ATOM      3  C   UNL A   1      15.735  51.285  97.752  0.00  0.00    +0.155 A 
ATOM      4  N   UNL A   1      16.891  51.960  97.874  0.00  0.00    -0.244 NA
ATOM      5  C   UNL A   1      17.517  52.117  96.699  0.00  0.00    +0.282 A 
ATOM      6  N   UNL A   1      17.131  51.676  95.482  0.00  0.00    -0.258 NA
ATOM      7  C   UNL A   1      15.978  50.996  95.385  0.00  0.00    +0.111 A 
ATOM      8  C   UNL A   1      15.261  50.801  96.546  0.00  0.00    +0.121 A 
ATOM      9  N   UNL A   1      14.067  50.213  96.855  0.00  0.00    -0.340 N 
ATOM     10  H   UNL A   1      13.428  49.785  96.200  0.00  0.00    +0.211 HD
ENDROOT
BRANCH   7  11
ATOM     11  N   UNL A   1      15.587  50.527  94.141  0.00  0.00    -0.379 N 
ATOM     12  H   UNL A   1      15.923  49.575  94.028  0.00  0.00    +0.184 HD
ATOM     13  H   UNL A   1      14.605  50.645  93.937  0.00  0.00    +0.184 HD
ENDBRANCH   7  11
TORSDOF 1
ENDMDL
MODEL 5
REMARK VINA RESULT:      -4.4      0.922      2.729
REMARK  Name = *****
REMARK  1 active torsions:
REMARK  status: ('A' for Active; 'I' for Inactive)
REMARK    1  A    between atoms: C_7  and  N_10
REMARK                            x       y       z     vdW  Elec       q    Type
REMARK                         _______ _______ _______ _____ _____    ______ ____
ROOT
ATOM      1  C   UNL A   1      17.636  51.284  94.472  0.00  0.00    +0.229 A 
ATOM      2  N   UNL A   1      17.971  51.752  95.654  0.00  0.00    -0.255 NA
ATOM      3  C   UNL A   1      16.904  51.468  96.464  0.00  0.00    +0.155 A 
ATOM      4  N   UNL A   1      16.817  51.752  97.774  0.00  0.00    -0.244 NA
ATOM      5  C   UNL A   1      15.659  51.346  98.310  0.00  0.00    +0.282 A 
ATOM      6  N   UNL A   1      14.625  50.731  97.695  0.00  0.00    -0.258 NA
ATOM      7  C   UNL A   1      14.729  50.465  96.384  0.00  0.00    +0.111 A 
ATOM      8  C   UNL A   1      15.897  50.837  95.755  0.00  0.00    +0.121 A 
ATOM      9  N   UNL A   1      16.390  50.718  94.486  0.00  0.00    -0.340 N 
ATOM     10  H   UNL A   1      15.928  50.268  93.709  0.00  0.00    +0.211 HD
ENDROOT
BRANCH   7  11
ATOM     11  N   UNL A   1      13.664  49.850  95.745  0.00  0.00    -0.379 N 
ATOM     12  H   UNL A   1      12.797  50.262  96.078  0.00  0.00    +0.184 HD
ATOM     13  H   UNL A   1      13.742  49.811  94.739  0.00  0.00    +0.184 HD
ENDBRANCH   7  11
TORSDOF 1
ENDMDL
MODEL 6
REMARK VINA RESULT:      -4.4      1.023      3.795
REMARK  Name = *****
REMARK  1 active torsions:
REMARK  status: ('A' for Active; 'I' for Inactive)
REMARK    1  A    between atoms: C_7  and  N_10
REMARK                            x       y       z     vdW  Elec       q    Type
REMARK                         _______ _______ _______ _____ _____    ______ ____
ROOT
ATOM      1  C   UNL A   1      15.805  51.498  98.289  0.00  0.00    +0.229 A 
ATOM      2  N   UNL A   1      16.756  52.072  97.586  0.00  0.00    -0.255 NA
ATOM      3  C   UNL A   1      16.557  51.642  96.301  0.00  0.00    +0.155 A 
ATOM      4  N   UNL A   1      17.293  51.995  95.234  0.00  0.00    -0.244 NA
ATOM      5  C   UNL A   1      16.857  51.426  94.102  0.00  0.00    +0.282 A 
ATOM      6  N   UNL A   1      15.824  50.570  93.941  0.00  0.00    -0.258 NA
ATOM      7  C   UNL A   1      15.109  50.224  95.023  0.00  0.00    +0.111 A 
ATOM      8  C   UNL A   1      15.481  50.776  96.229  0.00  0.00    +0.121 A 
ATOM      9  N   UNL A   1      15.005  50.707  97.509  0.00  0.00    -0.340 N 
ATOM     10  H   UNL A   1      14.195  50.188  97.815  0.00  0.00    +0.211 HD
ENDROOT
BRANCH   7  11
ATOM     11  N   UNL A   1      14.059  49.332  94.865  0.00  0.00    -0.379 N 
ATOM     12  H   UNL A   1      14.394  48.392  95.054  0.00  0.00    +0.184 HD
ATOM     13  H   UNL A   1      13.219  49.579  95.368  0.00  0.00    +0.184 HD
ENDBRANCH   7  11
TORSDOF 1
ENDMDL
MODEL 7
REMARK VINA RESULT:      -4.2      2.858      4.819
REMARK  Name = *****
REMARK  1 active torsions:
REMARK  status: ('A' for Active; 'I' for Inactive)
REMARK    1  A    between atoms: C_7  and  N_10
REMARK                            x       y       z     vdW  Elec       q    Type
REMARK                         _______ _______ _______ _____ _____    ______ ____
ROOT
ATOM      1  C   UNL A   1      12.739  50.288 101.690  0.00  0.00    +0.229 A 
ATOM      2  N   UNL A   1      11.874  49.832 100.811  0.00  0.00    -0.255 NA
ATOM      3  C   UNL A   1      12.455  50.061  99.592  0.00  0.00    +0.155 A 
ATOM      4  N   UNL A   1      11.927  49.734  98.400  0.00  0.00    -0.244 NA
ATOM      5  C   UNL A   1      12.726  50.072  97.378  0.00  0.00    +0.282 A 
ATOM      6  N   UNL A   1      13.928  50.686  97.426  0.00  0.00    -0.258 NA
ATOM      7  C   UNL A   1      14.431  51.011  98.626  0.00  0.00    +0.111 A 
ATOM      8  C   UNL A   1      13.679  50.687  99.734  0.00  0.00    +0.121 A 
ATOM      9  N   UNL A   1      13.849  50.812 101.085  0.00  0.00    -0.340 N 
ATOM     10  H   UNL A   1      14.659  51.196 101.550  0.00  0.00    +0.211 HD
ENDROOT
BRANCH   7  11
ATOM     11  N   UNL A   1      15.656  51.658  98.679  0.00  0.00    -0.379 N 
ATOM     12  H   UNL A   1      15.503  52.660  98.618  0.00  0.00    +0.184 HD
ATOM     13  H   UNL A   1      16.247  51.377  99.448  0.00  0.00    +0.184 HD
ENDBRANCH   7  11
TORSDOF 1
ENDMDL
MODEL 8
REMARK VINA RESULT:      -4.2      1.105      2.572
REMARK  Name = *****
REMARK  1 active torsions:
REMARK  status: ('A' for Active; 'I' for Inactive)
REMARK    1  A    between atoms: C_7  and  N_10
REMARK                            x       y       z     vdW  Elec       q    Type
REMARK                         _______ _______ _______ _____ _____    ______ ____
ROOT
ATOM      1  C   UNL A   1      18.052  51.453  95.002  0.00  0.00    +0.229 A 
ATOM      2  N   UNL A   1      17.140  50.828  94.291  0.00  0.00    -0.255 NA
ATOM      3  C   UNL A   1      16.075  50.673  95.138  0.00  0.00    +0.155 A 
ATOM      4  N   UNL A   1      14.903  50.096  94.825  0.00  0.00    -0.244 NA
ATOM      5  C   UNL A   1      14.043  50.096  95.852  0.00  0.00    +0.282 A 
ATOM      6  N   UNL A   1      14.233  50.575  97.101  0.00  0.00    -0.258 NA
ATOM      7  C   UNL A   1      15.415  51.138  97.395  0.00  0.00    +0.111 A 
ATOM      8  C   UNL A   1      16.355  51.193  96.389  0.00  0.00    +0.121 A 
ATOM      9  N   UNL A   1      17.620  51.699  96.278  0.00  0.00    -0.340 N 
ATOM     10  H   UNL A   1      18.130  52.189  96.998  0.00  0.00    +0.211 HD
ENDROOT
BRANCH   7  11
ATOM     11  N   UNL A   1      15.621  51.615  98.680  0.00  0.00    -0.379 N 
ATOM     12  H   UNL A   1      15.684  52.628  98.650  0.00  0.00    +0.184 HD
ATOM     13  H   UNL A   1      14.972  51.262  99.368  0.00  0.00    +0.184 HD
ENDBRANCH   7  11
TORSDOF 1
ENDMDL
MODEL 9
REMARK VINA RESULT:      -4.0      1.495      3.213
REMARK  Name = *****
REMARK  1 active torsions:
REMARK  status: ('A' for Active; 'I' for Inactive)
REMARK    1  A    between atoms: C_7  and  N_10
REMARK                            x       y       z     vdW  Elec       q    Type
REMARK                         _______ _______ _______ _____ _____    ______ ____
ROOT
ATOM      1  C   UNL A   1      16.473  51.043  95.731  0.00  0.00    +0.229 A 
ATOM      2  N   UNL A   1      16.493  51.137  97.042  0.00  0.00    -0.255 NA
ATOM      3  C   UNL A   1      15.232  50.783  97.442  0.00  0.00    +0.155 A 
ATOM      4  N   UNL A   1      14.803  50.719  98.714  0.00  0.00    -0.244 NA
ATOM      5  C   UNL A   1      13.524  50.331  98.803  0.00  0.00    +0.282 A 
ATOM      6  N   UNL A   1      12.670  50.033  97.799  0.00  0.00    -0.258 NA
ATOM      7  C   UNL A   1      13.117  50.113  96.537  0.00  0.00    +0.111 A 
ATOM      8  C   UNL A   1      14.430  50.491  96.355  0.00  0.00    +0.121 A 
ATOM      9  N   UNL A   1      15.246  50.651  95.269  0.00  0.00    -0.340 N 
ATOM     10  H   UNL A   1      14.994  50.483  94.306  0.00  0.00    +0.211 HD
ENDROOT
BRANCH   7  11
ATOM     11  N   UNL A   1      12.240  49.825  95.503  0.00  0.00    -0.379 N 
ATOM     12  H   UNL A   1      12.544  50.313  94.666  0.00  0.00    +0.184 HD
ATOM     13  H   UNL A   1      12.062  48.841  95.364  0.00  0.00    +0.184 HD
ENDBRANCH   7  11
TORSDOF 1
ENDMDL
