# Supplementary material for: The Cordyceps Genus as a Potential Source of Bioactive Compounds for Adjuvant Cancer Therapy: A Network Pharmacology Approach
Source: Pharmaceuticals (Basel). 2025 Apr 30;18(5):667. doi: 10.3390/ph18050667 (PMC12115173; doi:10.3390/ph18050667)
Supplement: Supplementary file 1 [file pharmaceuticals-18-00667-s001.zip › pharmaceuticals-3597034-supplementary/Supplementary Materials/Molecular docking simulations/ExtractoCordyceps2/Results/AURKA(3cho)/Conformations_AURKA/Adenine/Adenine_docked_model_1.pdb]

REMARK VINA RESULT:      -4.7      0.000      0.000
REMARK  Name = *****
REMARK  1 active torsions:
REMARK  status: ('A' for Active; 'I' for Inactive)
REMARK    1  A    between atoms: C_7  and  N_10
REMARK                            x       y       z     vdW  Elec       q    Type
REMARK                         _______ _______ _______ _____ _____    ______ ____
ROOT
ATOM      1  C   UNL A   1      15.137  50.325  94.174  0.00  0.00
ATOM      2  N   UNL A   1      14.406  49.943  95.197  0.00  0.00
ATOM      3  C   UNL A   1      14.992  50.525  96.289  0.00  0.00
ATOM      4  N   UNL A   1      14.562  50.420  97.558  0.00  0.00
ATOM      5  C   UNL A   1      15.330  51.107  98.416  0.00  0.00
ATOM      6  N   UNL A   1      16.435  51.836  98.148  0.00  0.00
ATOM      7  C   UNL A   1      16.851  51.919  96.875  0.00  0.00
ATOM      8  C   UNL A   1      16.110  51.253  95.924  0.00  0.00
ATOM      9  N   UNL A   1      16.178  51.123  94.565  0.00  0.00
ATOM     10  H   UNL A   1      16.858  51.559  93.959  0.00  0.00
ENDROOT
BRANCH   7  11
ATOM     11  N   UNL A   1      17.995  52.652  96.598  0.00  0.00
ATOM     12  H   UNL A   1      17.733  53.496  96.097  0.00  0.00
ATOM     13  H   UNL A   1      18.594  52.814  97.395  0.00  0.00
ENDBRANCH   7  11
TORSDOF 1
