# Supplementary material for: The Cordyceps Genus as a Potential Source of Bioactive Compounds for Adjuvant Cancer Therapy: A Network Pharmacology Approach
Source: Pharmaceuticals (Basel). 2025 Apr 30;18(5):667. doi: 10.3390/ph18050667 (PMC12115173; doi:10.3390/ph18050667)
Supplement: Supplementary file 1 [file pharmaceuticals-18-00667-s001.zip › pharmaceuticals-3597034-supplementary/Supplementary Materials/Molecular docking simulations/ExtractoCordyceps2/Results/AURKA(3cho)/Conformations_AURKA/Adenine/Adenine_docked_model_2.pdb]

REMARK VINA RESULT:      -4.7      0.845      2.763
REMARK  Name = *****
REMARK  1 active torsions:
REMARK  status: ('A' for Active; 'I' for Inactive)
REMARK    1  A    between atoms: C_7  and  N_10
REMARK                            x       y       z     vdW  Elec       q    Type
REMARK                         _______ _______ _______ _____ _____    ______ ____
ROOT
ATOM      1  C   UNL A   1      14.574  50.970  98.865  0.00  0.00
ATOM      2  N   UNL A   1      14.167  50.312  97.803  0.00  0.00
ATOM      3  C   UNL A   1      15.052  50.653  96.814  0.00  0.00
ATOM      4  N   UNL A   1      15.029  50.194  95.551  0.00  0.00
ATOM      5  C   UNL A   1      16.026  50.693  94.809  0.00  0.00
ATOM      6  N   UNL A   1      16.984  51.571  95.179  0.00  0.00
ATOM      7  C   UNL A   1      16.982  52.023  96.442  0.00  0.00
ATOM      8  C   UNL A   1      15.996  51.548  97.280  0.00  0.00
ATOM      9  N   UNL A   1      15.681  51.729  98.598  0.00  0.00
ATOM     10  H   UNL A   1      16.191  52.298  99.259  0.00  0.00
ENDROOT
BRANCH   7  11
ATOM     11  N   UNL A   1      17.952  52.937  96.822  0.00  0.00
ATOM     12  H   UNL A   1      18.520  52.529  97.558  0.00  0.00
ATOM     13  H   UNL A   1      18.485  53.326  96.057  0.00  0.00
ENDBRANCH   7  11
TORSDOF 1
