# Supplementary material for: The Cordyceps Genus as a Potential Source of Bioactive Compounds for Adjuvant Cancer Therapy: A Network Pharmacology Approach
Source: Pharmaceuticals (Basel). 2025 Apr 30;18(5):667. doi: 10.3390/ph18050667 (PMC12115173; doi:10.3390/ph18050667)
Supplement: Supplementary file 1 [file pharmaceuticals-18-00667-s001.zip › pharmaceuticals-3597034-supplementary/Supplementary Materials/Molecular docking simulations/ExtractoCordyceps2/Results/AURKA(3cho)/Conformations_AURKA/Adenine/Adenine_docked_model_3.pdb]

REMARK VINA RESULT:      -4.6      1.067      2.373
REMARK  Name = *****
REMARK  1 active torsions:
REMARK  status: ('A' for Active; 'I' for Inactive)
REMARK    1  A    between atoms: C_7  and  N_10
REMARK                            x       y       z     vdW  Elec       q    Type
REMARK                         _______ _______ _______ _____ _____    ______ ____
ROOT
ATOM      1  C   UNL A   1      14.174  49.870  94.983  0.00  0.00
ATOM      2  N   UNL A   1      15.317  50.332  94.527  0.00  0.00
ATOM      3  C   UNL A   1      15.925  50.907  95.611  0.00  0.00
ATOM      4  N   UNL A   1      17.134  51.493  95.612  0.00  0.00
ATOM      5  C   UNL A   1      17.475  51.958  96.821  0.00  0.00
ATOM      6  N   UNL A   1      16.760  51.912  97.966  0.00  0.00
ATOM      7  C   UNL A   1      15.551  51.330  97.940  0.00  0.00
ATOM      8  C   UNL A   1      15.126  50.811  96.736  0.00  0.00
ATOM      9  N   UNL A   1      14.016  50.133  96.316  0.00  0.00
ATOM     10  H   UNL A   1      13.236  49.855  96.893  0.00  0.00
ENDROOT
BRANCH   7  11
ATOM     11  N   UNL A   1      14.806  51.296  99.108  0.00  0.00
ATOM     12  H   UNL A   1      15.437  51.337  99.903  0.00  0.00
ATOM     13  H   UNL A   1      14.051  51.967  99.145  0.00  0.00
ENDBRANCH   7  11
TORSDOF 1
