# Supplementary material for: The Cordyceps Genus as a Potential Source of Bioactive Compounds for Adjuvant Cancer Therapy: A Network Pharmacology Approach
Source: Pharmaceuticals (Basel). 2025 Apr 30;18(5):667. doi: 10.3390/ph18050667 (PMC12115173; doi:10.3390/ph18050667)
Supplement: Supplementary file 1 [file pharmaceuticals-18-00667-s001.zip › pharmaceuticals-3597034-supplementary/Supplementary Materials/Molecular docking simulations/ExtractoCordyceps2/Results/AURKA(3cho)/Conformations_AURKA/Adenine/Adenine_docked_model_4.pdb]

REMARK VINA RESULT:      -4.6      1.101      3.024
REMARK  Name = *****
REMARK  1 active torsions:
REMARK  status: ('A' for Active; 'I' for Inactive)
REMARK    1  A    between atoms: C_7  and  N_10
REMARK                            x       y       z     vdW  Elec       q    Type
REMARK                         _______ _______ _______ _____ _____    ______ ____
ROOT
ATOM      1  C   UNL A   1      13.879  50.343  98.204  0.00  0.00
ATOM      2  N   UNL A   1      14.876  50.982  98.775  0.00  0.00
ATOM      3  C   UNL A   1      15.735  51.285  97.752  0.00  0.00
ATOM      4  N   UNL A   1      16.891  51.960  97.874  0.00  0.00
ATOM      5  C   UNL A   1      17.517  52.117  96.699  0.00  0.00
ATOM      6  N   UNL A   1      17.131  51.676  95.482  0.00  0.00
ATOM      7  C   UNL A   1      15.978  50.996  95.385  0.00  0.00
ATOM      8  C   UNL A   1      15.261  50.801  96.546  0.00  0.00
ATOM      9  N   UNL A   1      14.067  50.213  96.855  0.00  0.00
ATOM     10  H   UNL A   1      13.428  49.785  96.200  0.00  0.00
ENDROOT
BRANCH   7  11
ATOM     11  N   UNL A   1      15.587  50.527  94.141  0.00  0.00
ATOM     12  H   UNL A   1      15.923  49.575  94.028  0.00  0.00
ATOM     13  H   UNL A   1      14.605  50.645  93.937  0.00  0.00
ENDBRANCH   7  11
TORSDOF 1
