# Supplementary material for: The Cordyceps Genus as a Potential Source of Bioactive Compounds for Adjuvant Cancer Therapy: A Network Pharmacology Approach
Source: Pharmaceuticals (Basel). 2025 Apr 30;18(5):667. doi: 10.3390/ph18050667 (PMC12115173; doi:10.3390/ph18050667)
Supplement: Supplementary file 1 [file pharmaceuticals-18-00667-s001.zip › pharmaceuticals-3597034-supplementary/Supplementary Materials/Molecular docking simulations/ExtractoCordyceps2/Results/AURKA(3cho)/Conformations_AURKA/Adenine/Adenine_docked_model_5.pdb]

REMARK VINA RESULT:      -4.4      0.922      2.729
REMARK  Name = *****
REMARK  1 active torsions:
REMARK  status: ('A' for Active; 'I' for Inactive)
REMARK    1  A    between atoms: C_7  and  N_10
REMARK                            x       y       z     vdW  Elec       q    Type
REMARK                         _______ _______ _______ _____ _____    ______ ____
ROOT
ATOM      1  C   UNL A   1      17.636  51.284  94.472  0.00  0.00
ATOM      2  N   UNL A   1      17.971  51.752  95.654  0.00  0.00
ATOM      3  C   UNL A   1      16.904  51.468  96.464  0.00  0.00
ATOM      4  N   UNL A   1      16.817  51.752  97.774  0.00  0.00
ATOM      5  C   UNL A   1      15.659  51.346  98.310  0.00  0.00
ATOM      6  N   UNL A   1      14.625  50.731  97.695  0.00  0.00
ATOM      7  C   UNL A   1      14.729  50.465  96.384  0.00  0.00
ATOM      8  C   UNL A   1      15.897  50.837  95.755  0.00  0.00
ATOM      9  N   UNL A   1      16.390  50.718  94.486  0.00  0.00
ATOM     10  H   UNL A   1      15.928  50.268  93.709  0.00  0.00
ENDROOT
BRANCH   7  11
ATOM     11  N   UNL A   1      13.664  49.850  95.745  0.00  0.00
ATOM     12  H   UNL A   1      12.797  50.262  96.078  0.00  0.00
ATOM     13  H   UNL A   1      13.742  49.811  94.739  0.00  0.00
ENDBRANCH   7  11
TORSDOF 1
