# Supplementary material for: The Cordyceps Genus as a Potential Source of Bioactive Compounds for Adjuvant Cancer Therapy: A Network Pharmacology Approach
Source: Pharmaceuticals (Basel). 2025 Apr 30;18(5):667. doi: 10.3390/ph18050667 (PMC12115173; doi:10.3390/ph18050667)
Supplement: Supplementary file 1 [file pharmaceuticals-18-00667-s001.zip › pharmaceuticals-3597034-supplementary/Supplementary Materials/Molecular docking simulations/ExtractoCordyceps2/Results/AURKA(3cho)/Conformations_AURKA/Adenine/Adenine_docked_model_6.pdb]

REMARK VINA RESULT:      -4.4      1.023      3.795
REMARK  Name = *****
REMARK  1 active torsions:
REMARK  status: ('A' for Active; 'I' for Inactive)
REMARK    1  A    between atoms: C_7  and  N_10
REMARK                            x       y       z     vdW  Elec       q    Type
REMARK                         _______ _______ _______ _____ _____    ______ ____
ROOT
ATOM      1  C   UNL A   1      15.805  51.498  98.289  0.00  0.00
ATOM      2  N   UNL A   1      16.756  52.072  97.586  0.00  0.00
ATOM      3  C   UNL A   1      16.557  51.642  96.301  0.00  0.00
ATOM      4  N   UNL A   1      17.293  51.995  95.234  0.00  0.00
ATOM      5  C   UNL A   1      16.857  51.426  94.102  0.00  0.00
ATOM      6  N   UNL A   1      15.824  50.570  93.941  0.00  0.00
ATOM      7  C   UNL A   1      15.109  50.224  95.023  0.00  0.00
ATOM      8  C   UNL A   1      15.481  50.776  96.229  0.00  0.00
ATOM      9  N   UNL A   1      15.005  50.707  97.509  0.00  0.00
ATOM     10  H   UNL A   1      14.195  50.188  97.815  0.00  0.00
ENDROOT
BRANCH   7  11
ATOM     11  N   UNL A   1      14.059  49.332  94.865  0.00  0.00
ATOM     12  H   UNL A   1      14.394  48.392  95.054  0.00  0.00
ATOM     13  H   UNL A   1      13.219  49.579  95.368  0.00  0.00
ENDBRANCH   7  11
TORSDOF 1
