# Supplementary material for: The Cordyceps Genus as a Potential Source of Bioactive Compounds for Adjuvant Cancer Therapy: A Network Pharmacology Approach
Source: Pharmaceuticals (Basel). 2025 Apr 30;18(5):667. doi: 10.3390/ph18050667 (PMC12115173; doi:10.3390/ph18050667)
Supplement: Supplementary file 1 [file pharmaceuticals-18-00667-s001.zip › pharmaceuticals-3597034-supplementary/Supplementary Materials/Molecular docking simulations/ExtractoCordyceps2/Results/AURKA(3cho)/Conformations_AURKA/Adenine/Adenine_docked_model_7.pdb]

REMARK VINA RESULT:      -4.2      2.858      4.819
REMARK  Name = *****
REMARK  1 active torsions:
REMARK  status: ('A' for Active; 'I' for Inactive)
REMARK    1  A    between atoms: C_7  and  N_10
REMARK                            x       y       z     vdW  Elec       q    Type
REMARK                         _______ _______ _______ _____ _____    ______ ____
ROOT
ATOM      1  C   UNL A   1      12.739  50.288 101.690  0.00  0.00
ATOM      2  N   UNL A   1      11.874  49.832 100.811  0.00  0.00
ATOM      3  C   UNL A   1      12.455  50.061  99.592  0.00  0.00
ATOM      4  N   UNL A   1      11.927  49.734  98.400  0.00  0.00
ATOM      5  C   UNL A   1      12.726  50.072  97.378  0.00  0.00
ATOM      6  N   UNL A   1      13.928  50.686  97.426  0.00  0.00
ATOM      7  C   UNL A   1      14.431  51.011  98.626  0.00  0.00
ATOM      8  C   UNL A   1      13.679  50.687  99.734  0.00  0.00
ATOM      9  N   UNL A   1      13.849  50.812 101.085  0.00  0.00
ATOM     10  H   UNL A   1      14.659  51.196 101.550  0.00  0.00
ENDROOT
BRANCH   7  11
ATOM     11  N   UNL A   1      15.656  51.658  98.679  0.00  0.00
ATOM     12  H   UNL A   1      15.503  52.660  98.618  0.00  0.00
ATOM     13  H   UNL A   1      16.247  51.377  99.448  0.00  0.00
ENDBRANCH   7  11
TORSDOF 1
