# Supplementary material for: The Cordyceps Genus as a Potential Source of Bioactive Compounds for Adjuvant Cancer Therapy: A Network Pharmacology Approach
Source: Pharmaceuticals (Basel). 2025 Apr 30;18(5):667. doi: 10.3390/ph18050667 (PMC12115173; doi:10.3390/ph18050667)
Supplement: Supplementary file 1 [file pharmaceuticals-18-00667-s001.zip › pharmaceuticals-3597034-supplementary/Supplementary Materials/Molecular docking simulations/ExtractoCordyceps2/Results/AURKA(3cho)/Conformations_AURKA/Adenine/Adenine_docked_model_8.pdb]

REMARK VINA RESULT:      -4.2      1.105      2.572
REMARK  Name = *****
REMARK  1 active torsions:
REMARK  status: ('A' for Active; 'I' for Inactive)
REMARK    1  A    between atoms: C_7  and  N_10
REMARK                            x       y       z     vdW  Elec       q    Type
REMARK                         _______ _______ _______ _____ _____    ______ ____
ROOT
ATOM      1  C   UNL A   1      18.052  51.453  95.002  0.00  0.00
ATOM      2  N   UNL A   1      17.140  50.828  94.291  0.00  0.00
ATOM      3  C   UNL A   1      16.075  50.673  95.138  0.00  0.00
ATOM      4  N   UNL A   1      14.903  50.096  94.825  0.00  0.00
ATOM      5  C   UNL A   1      14.043  50.096  95.852  0.00  0.00
ATOM      6  N   UNL A   1      14.233  50.575  97.101  0.00  0.00
ATOM      7  C   UNL A   1      15.415  51.138  97.395  0.00  0.00
ATOM      8  C   UNL A   1      16.355  51.193  96.389  0.00  0.00
ATOM      9  N   UNL A   1      17.620  51.699  96.278  0.00  0.00
ATOM     10  H   UNL A   1      18.130  52.189  96.998  0.00  0.00
ENDROOT
BRANCH   7  11
ATOM     11  N   UNL A   1      15.621  51.615  98.680  0.00  0.00
ATOM     12  H   UNL A   1      15.684  52.628  98.650  0.00  0.00
ATOM     13  H   UNL A   1      14.972  51.262  99.368  0.00  0.00
ENDBRANCH   7  11
TORSDOF 1
