# Supplementary material for: The Cordyceps Genus as a Potential Source of Bioactive Compounds for Adjuvant Cancer Therapy: A Network Pharmacology Approach
Source: Pharmaceuticals (Basel). 2025 Apr 30;18(5):667. doi: 10.3390/ph18050667 (PMC12115173; doi:10.3390/ph18050667)
Supplement: Supplementary file 1 [file pharmaceuticals-18-00667-s001.zip › pharmaceuticals-3597034-supplementary/Supplementary Materials/Molecular docking simulations/ExtractoCordyceps2/Results/AURKA(3cho)/Conformations_AURKA/Adenine/Adenine_docked_model_9.pdb]

REMARK VINA RESULT:      -4.0      1.495      3.213
REMARK  Name = *****
REMARK  1 active torsions:
REMARK  status: ('A' for Active; 'I' for Inactive)
REMARK    1  A    between atoms: C_7  and  N_10
REMARK                            x       y       z     vdW  Elec       q    Type
REMARK                         _______ _______ _______ _____ _____    ______ ____
ROOT
ATOM      1  C   UNL A   1      16.473  51.043  95.731  0.00  0.00
ATOM      2  N   UNL A   1      16.493  51.137  97.042  0.00  0.00
ATOM      3  C   UNL A   1      15.232  50.783  97.442  0.00  0.00
ATOM      4  N   UNL A   1      14.803  50.719  98.714  0.00  0.00
ATOM      5  C   UNL A   1      13.524  50.331  98.803  0.00  0.00
ATOM      6  N   UNL A   1      12.670  50.033  97.799  0.00  0.00
ATOM      7  C   UNL A   1      13.117  50.113  96.537  0.00  0.00
ATOM      8  C   UNL A   1      14.430  50.491  96.355  0.00  0.00
ATOM      9  N   UNL A   1      15.246  50.651  95.269  0.00  0.00
ATOM     10  H   UNL A   1      14.994  50.483  94.306  0.00  0.00
ENDROOT
BRANCH   7  11
ATOM     11  N   UNL A   1      12.240  49.825  95.503  0.00  0.00
ATOM     12  H   UNL A   1      12.544  50.313  94.666  0.00  0.00
ATOM     13  H   UNL A   1      12.062  48.841  95.364  0.00  0.00
ENDBRANCH   7  11
TORSDOF 1
