# Supplementary material for: The Cordyceps Genus as a Potential Source of Bioactive Compounds for Adjuvant Cancer Therapy: A Network Pharmacology Approach
Source: Pharmaceuticals (Basel). 2025 Apr 30;18(5):667. doi: 10.3390/ph18050667 (PMC12115173; doi:10.3390/ph18050667)
Supplement: Supplementary file 1 [file pharmaceuticals-18-00667-s001.zip › pharmaceuticals-3597034-supplementary/Supplementary Materials/Molecular docking simulations/ExtractoCordyceps2/Results/AURKA(3cho)/Conformations_AURKA/Adenosine/Adenosine_docked.pdbqt]

MODEL 1
REMARK VINA RESULT:      -6.0      0.000      0.000
REMARK  Name = *****
REMARK  6 active torsions:
REMARK  status: ('A' for Active; 'I' for Inactive)
REMARK    1  A    between atoms: C6_3  and  N6_23
REMARK    2  A    between atoms: N9_7  and  C1*_10
REMARK    3  A    between atoms: C2*_12  and  O2*_22
REMARK    4  A    between atoms: C3*_14  and  O3*_21
REMARK    5  A    between atoms: C4*_16  and  C5*_19
REMARK    6  A    between atoms: C5*_19  and  O5*_20
REMARK                            x       y       z     vdW  Elec       q    Type
REMARK                         _______ _______ _______ _____ _____    ______ ____
ROOT
ATOM      1  C2  A1  A   1      13.719  50.104  96.087  0.00  0.00    +0.281 A 
ATOM      2  N1  A1  A   1      13.652  50.218  97.430  0.00  0.00    -0.256 NA
ATOM      3  C6  A1  A   1      14.663  50.851  98.069  0.00  0.00    +0.120 A 
ATOM      4  C5  A1  A   1      15.712  51.385  97.301  0.00  0.00    +0.146 A 
ATOM      5  C4  A1  A   1      15.640  51.201  95.929  0.00  0.00    +0.145 A 
ATOM      6  N3  A1  A   1      14.671  50.563  95.249  0.00  0.00    -0.249 NA
ATOM      7  N9  A1  A   1      16.764  51.807  95.436  0.00  0.00    -0.295 N 
ATOM      8  C8  A1  A   1      17.454  52.325  96.503  0.00  0.00    +0.245 A 
ATOM      9  N7  A1  A   1      16.844  52.095  97.647  0.00  0.00    -0.263 NA
ENDROOT
BRANCH   7  10
ATOM     10  C1* A1  A   1      17.179  51.910  94.053  0.00  0.00    +0.274 C 
ATOM     11  C2* A1  A   1      17.254  50.583  93.296  0.00  0.00    +0.215 C 
ATOM     12  C3* A1  A   1      17.033  51.053  91.868  0.00  0.00    +0.198 C 
ATOM     13  C4* A1  A   1      16.032  52.198  92.039  0.00  0.00    +0.197 C 
ATOM     14  O4* A1  A   1      16.255  52.766  93.348  0.00  0.00    -0.400 OA
BRANCH  12  15
ATOM     15  O3* A1  A   1      18.297  51.547  91.379  0.00  0.00    -0.432 OA
ATOM     16  H3* A1  A   1      18.851  50.764  91.198  0.00  0.00    +0.242 HD
ENDBRANCH  12  15
BRANCH  11  17
ATOM     17  O2* A1  A   1      18.518  49.934  93.439  0.00  0.00    -0.428 OA
ATOM     18  H2* A1  A   1      19.134  50.631  93.752  0.00  0.00    +0.243 HD
ENDBRANCH  11  17
BRANCH  13  19
ATOM     19  C5* A1  A   1      14.580  51.734  91.923  0.00  0.00    +0.238 C 
BRANCH  19  20
ATOM     20  O5* A1  A   1      13.806  52.297  92.976  0.00  0.00    -0.448 OA
ATOM     21  H5* A1  A   1      13.500  51.555  93.528  0.00  0.00    +0.236 HD
ENDBRANCH  19  20
ENDBRANCH  13  19
ENDBRANCH   7  10
BRANCH   3  22
ATOM     22  N6  A1  A   1      14.600  50.960  99.452  0.00  0.00    -0.378 N 
ATOM     23  H61 A1  A   1      13.691  50.702  99.812  0.00  0.00    +0.185 HD
ATOM     24  H62 A1  A   1      15.023  51.812  99.804  0.00  0.00    +0.185 HD
ENDBRANCH   3  22
TORSDOF 6
ENDMDL
MODEL 2
REMARK VINA RESULT:      -5.8      1.430      2.360
REMARK  Name = *****
REMARK  6 active torsions:
REMARK  status: ('A' for Active; 'I' for Inactive)
REMARK    1  A    between atoms: C6_3  and  N6_23
REMARK    2  A    between atoms: N9_7  and  C1*_10
REMARK    3  A    between atoms: C2*_12  and  O2*_22
REMARK    4  A    between atoms: C3*_14  and  O3*_21
REMARK    5  A    between atoms: C4*_16  and  C5*_19
REMARK    6  A    between atoms: C5*_19  and  O5*_20
REMARK                            x       y       z     vdW  Elec       q    Type
REMARK                         _______ _______ _______ _____ _____    ______ ____
ROOT
ATOM      1  C2  A1  A   1      13.535  50.084  96.349  0.00  0.00    +0.281 A 
ATOM      2  N1  A1  A   1      13.904  50.568  97.553  0.00  0.00    -0.256 NA
ATOM      3  C6  A1  A   1      15.126  51.136  97.666  0.00  0.00    +0.120 A 
ATOM      4  C5  A1  A   1      15.935  51.222  96.520  0.00  0.00    +0.146 A 
ATOM      5  C4  A1  A   1      15.418  50.692  95.349  0.00  0.00    +0.145 A 
ATOM      6  N3  A1  A   1      14.222  50.099  95.188  0.00  0.00    -0.249 NA
ATOM      7  N9  A1  A   1      16.392  50.904  94.410  0.00  0.00    -0.295 N 
ATOM      8  C8  A1  A   1      17.433  51.544  95.035  0.00  0.00    +0.245 A 
ATOM      9  N7  A1  A   1      17.189  51.759  96.310  0.00  0.00    -0.263 NA
ENDROOT
BRANCH   7  10
ATOM     10  C1* A1  A   1      16.363  50.545  93.008  0.00  0.00    +0.274 C 
ATOM     11  C2* A1  A   1      15.388  51.353  92.150  0.00  0.00    +0.215 C 
ATOM     12  C3* A1  A   1      16.048  51.246  90.785  0.00  0.00    +0.198 C 
ATOM     13  C4* A1  A   1      17.540  51.275  91.127  0.00  0.00    +0.197 C 
ATOM     14  O4* A1  A   1      17.684  50.717  92.451  0.00  0.00    -0.400 OA
BRANCH  12  15
ATOM     15  O3* A1  A   1      15.676  49.969  90.228  0.00  0.00    -0.432 OA
ATOM     16  H3* A1  A   1      16.248  49.302  90.653  0.00  0.00    +0.242 HD
ENDBRANCH  12  15
BRANCH  11  17
ATOM     17  O2* A1  A   1      14.072  50.798  92.134  0.00  0.00    -0.428 OA
ATOM     18  H2* A1  A   1      13.542  51.404  91.573  0.00  0.00    +0.243 HD
ENDBRANCH  11  17
BRANCH  13  19
ATOM     19  C5* A1  A   1      18.122  52.689  91.103  0.00  0.00    +0.238 C 
BRANCH  19  20
ATOM     20  O5* A1  A   1      17.715  53.359  89.916  0.00  0.00    -0.448 OA
ATOM     21  H5* A1  A   1      17.182  54.126  90.194  0.00  0.00    +0.236 HD
ENDBRANCH  19  20
ENDBRANCH  13  19
ENDBRANCH   7  10
BRANCH   3  22
ATOM     22  N6  A1  A   1      15.510  51.626  98.908  0.00  0.00    -0.378 N 
ATOM     23  H61 A1  A   1      14.936  52.404  99.203  0.00  0.00    +0.185 HD
ATOM     24  H62 A1  A   1      16.515  51.717  99.006  0.00  0.00    +0.185 HD
ENDBRANCH   3  22
TORSDOF 6
ENDMDL
MODEL 3
REMARK VINA RESULT:      -5.8      1.510      2.637
REMARK  Name = *****
REMARK  6 active torsions:
REMARK  status: ('A' for Active; 'I' for Inactive)
REMARK    1  A    between atoms: C6_3  and  N6_23
REMARK    2  A    between atoms: N9_7  and  C1*_10
REMARK    3  A    between atoms: C2*_12  and  O2*_22
REMARK    4  A    between atoms: C3*_14  and  O3*_21
REMARK    5  A    between atoms: C4*_16  and  C5*_19
REMARK    6  A    between atoms: C5*_19  and  O5*_20
REMARK                            x       y       z     vdW  Elec       q    Type
REMARK                         _______ _______ _______ _____ _____    ______ ____
ROOT
ATOM      1  C2  A1  A   1      17.577  52.554  96.565  0.00  0.00    +0.281 A 
ATOM      2  N1  A1  A   1      16.939  51.920  97.572  0.00  0.00    -0.256 NA
ATOM      3  C6  A1  A   1      15.875  51.144  97.266  0.00  0.00    +0.120 A 
ATOM      4  C5  A1  A   1      15.507  51.010  95.916  0.00  0.00    +0.146 A 
ATOM      5  C4  A1  A   1      16.263  51.711  94.990  0.00  0.00    +0.145 A 
ATOM      6  N3  A1  A   1      17.314  52.511  95.243  0.00  0.00    -0.249 NA
ATOM      7  N9  A1  A   1      15.701  51.408  93.779  0.00  0.00    -0.295 N 
ATOM      8  C8  A1  A   1      14.654  50.553  94.014  0.00  0.00    +0.245 A 
ATOM      9  N7  A1  A   1      14.512  50.284  95.295  0.00  0.00    -0.263 NA
ENDROOT
BRANCH   7  10
ATOM     10  C1* A1  A   1      16.110  51.876  92.471  0.00  0.00    +0.274 C 
ATOM     11  C2* A1  A   1      15.704  50.976  91.303  0.00  0.00    +0.215 C 
ATOM     12  C3* A1  A   1      15.647  51.985  90.168  0.00  0.00    +0.198 C 
ATOM     13  C4* A1  A   1      15.116  53.243  90.859  0.00  0.00    +0.197 C 
ATOM     14  O4* A1  A   1      15.539  53.181  92.239  0.00  0.00    -0.400 OA
BRANCH  12  15
ATOM     15  O3* A1  A   1      16.998  52.187  89.706  0.00  0.00    -0.432 OA
ATOM     16  H3* A1  A   1      17.279  51.348  89.293  0.00  0.00    +0.242 HD
ENDBRANCH  12  15
BRANCH  11  17
ATOM     17  O2* A1  A   1      16.659  49.949  91.036  0.00  0.00    -0.428 OA
ATOM     18  H2* A1  A   1      16.424  49.601  90.149  0.00  0.00    +0.243 HD
ENDBRANCH  11  17
BRANCH  13  19
ATOM     19  C5* A1  A   1      13.592  53.351  90.796  0.00  0.00    +0.238 C 
BRANCH  19  20
ATOM     20  O5* A1  A   1      13.077  53.687  92.079  0.00  0.00    -0.448 OA
ATOM     21  H5* A1  A   1      13.763  53.449  92.729  0.00  0.00    +0.236 HD
ENDBRANCH  19  20
ENDBRANCH  13  19
ENDBRANCH   7  10
BRANCH   3  22
ATOM     22  N6  A1  A   1      15.211  50.499  98.303  0.00  0.00    -0.378 N 
ATOM     23  H61 A1  A   1      14.721  51.150  98.901  0.00  0.00    +0.185 HD
ATOM     24  H62 A1  A   1      15.771  49.779  98.746  0.00  0.00    +0.185 HD
ENDBRANCH   3  22
TORSDOF 6
ENDMDL
MODEL 4
REMARK VINA RESULT:      -5.7      1.304      3.202
REMARK  Name = *****
REMARK  6 active torsions:
REMARK  status: ('A' for Active; 'I' for Inactive)
REMARK    1  A    between atoms: C6_3  and  N6_23
REMARK    2  A    between atoms: N9_7  and  C1*_10
REMARK    3  A    between atoms: C2*_12  and  O2*_22
REMARK    4  A    between atoms: C3*_14  and  O3*_21
REMARK    5  A    between atoms: C4*_16  and  C5*_19
REMARK    6  A    between atoms: C5*_19  and  O5*_20
REMARK                            x       y       z     vdW  Elec       q    Type
REMARK                         _______ _______ _______ _____ _____    ______ ____
ROOT
ATOM      1  C2  A1  A   1      17.539  52.456  96.328  0.00  0.00    +0.281 A 
ATOM      2  N1  A1  A   1      17.011  52.211  97.546  0.00  0.00    -0.256 NA
ATOM      3  C6  A1  A   1      15.888  51.461  97.616  0.00  0.00    +0.120 A 
ATOM      4  C5  A1  A   1      15.345  50.951  96.424  0.00  0.00    +0.146 A 
ATOM      5  C4  A1  A   1      16.002  51.277  95.248  0.00  0.00    +0.145 A 
ATOM      6  N3  A1  A   1      17.107  52.033  95.122  0.00  0.00    -0.249 NA
ATOM      7  N9  A1  A   1      15.277  50.663  94.262  0.00  0.00    -0.295 N 
ATOM      8  C8  A1  A   1      14.238  50.003  94.866  0.00  0.00    +0.245 A 
ATOM      9  N7  A1  A   1      14.250  50.148  96.174  0.00  0.00    -0.263 NA
ENDROOT
BRANCH   7  10
ATOM     10  C1* A1  A   1      15.533  50.678  92.837  0.00  0.00    +0.274 C 
ATOM     11  C2* A1  A   1      15.283  52.019  92.146  0.00  0.00    +0.215 C 
ATOM     12  C3* A1  A   1      16.224  51.911  90.957  0.00  0.00    +0.198 C 
ATOM     13  C4* A1  A   1      17.416  51.146  91.537  0.00  0.00    +0.197 C 
ATOM     14  O4* A1  A   1      16.910  50.313  92.602  0.00  0.00    -0.400 OA
BRANCH  12  15
ATOM     15  O3* A1  A   1      15.553  51.125  89.951  0.00  0.00    -0.432 OA
ATOM     16  H3* A1  A   1      15.706  51.575  89.098  0.00  0.00    +0.242 HD
ENDBRANCH  12  15
BRANCH  11  17
ATOM     17  O2* A1  A   1      13.929  52.182  91.723  0.00  0.00    -0.428 OA
ATOM     18  H2* A1  A   1      13.917  53.018  91.208  0.00  0.00    +0.243 HD
ENDBRANCH  11  17
BRANCH  13  19
ATOM     19  C5* A1  A   1      18.500  52.074  92.085  0.00  0.00    +0.238 C 
BRANCH  19  20
ATOM     20  O5* A1  A   1      18.965  52.938  91.054  0.00  0.00    -0.448 OA
ATOM     21  H5* A1  A   1      19.422  52.377  90.402  0.00  0.00    +0.236 HD
ENDBRANCH  19  20
ENDBRANCH  13  19
ENDBRANCH   7  10
BRANCH   3  22
ATOM     22  N6  A1  A   1      15.339  51.216  98.869  0.00  0.00    -0.378 N 
ATOM     23  H61 A1  A   1      15.669  50.346  99.263  0.00  0.00    +0.185 HD
ATOM     24  H62 A1  A   1      14.344  51.407  98.911  0.00  0.00    +0.185 HD
ENDBRANCH   3  22
TORSDOF 6
ENDMDL
MODEL 5
REMARK VINA RESULT:      -5.6      2.707      4.463
REMARK  Name = *****
REMARK  6 active torsions:
REMARK  status: ('A' for Active; 'I' for Inactive)
REMARK    1  A    between atoms: C6_3  and  N6_23
REMARK    2  A    between atoms: N9_7  and  C1*_10
REMARK    3  A    between atoms: C2*_12  and  O2*_22
REMARK    4  A    between atoms: C3*_14  and  O3*_21
REMARK    5  A    between atoms: C4*_16  and  C5*_19
REMARK    6  A    between atoms: C5*_19  and  O5*_20
REMARK                            x       y       z     vdW  Elec       q    Type
REMARK                         _______ _______ _______ _____ _____    ______ ____
ROOT
ATOM      1  C2  A1  A   1      12.068  49.702  91.999  0.00  0.00    +0.281 A 
ATOM      2  N1  A1  A   1      10.825  49.741  92.523  0.00  0.00    -0.256 NA
ATOM      3  C6  A1  A   1      10.699  49.927  93.857  0.00  0.00    +0.120 A 
ATOM      4  C5  A1  A   1      11.864  50.100  94.623  0.00  0.00    +0.146 A 
ATOM      5  C4  A1  A   1      13.072  50.047  93.946  0.00  0.00    +0.145 A 
ATOM      6  N3  A1  A   1      13.252  49.845  92.629  0.00  0.00    -0.249 NA
ATOM      7  N9  A1  A   1      14.023  50.243  94.912  0.00  0.00    -0.295 N 
ATOM      8  C8  A1  A   1      13.368  50.407  96.106  0.00  0.00    +0.245 A 
ATOM      9  N7  A1  A   1      12.061  50.334  95.970  0.00  0.00    -0.263 NA
ENDROOT
BRANCH   7  10
ATOM     10  C1* A1  A   1      15.460  50.284  94.743  0.00  0.00    +0.274 C 
ATOM     11  C2* A1  A   1      16.002  51.565  94.106  0.00  0.00    +0.215 C 
ATOM     12  C3* A1  A   1      17.413  51.593  94.672  0.00  0.00    +0.198 C 
ATOM     13  C4* A1  A   1      17.224  51.027  96.081  0.00  0.00    +0.197 C 
ATOM     14  O4* A1  A   1      16.090  50.135  96.033  0.00  0.00    -0.400 OA
BRANCH  12  15
ATOM     15  O3* A1  A   1      18.215  50.704  93.867  0.00  0.00    -0.432 OA
ATOM     16  H3* A1  A   1      18.496  51.215  93.084  0.00  0.00    +0.242 HD
ENDBRANCH  12  15
BRANCH  11  17
ATOM     17  O2* A1  A   1      16.017  51.512  92.679  0.00  0.00    -0.428 OA
ATOM     18  H2* A1  A   1      15.308  50.879  92.436  0.00  0.00    +0.243 HD
ENDBRANCH  11  17
BRANCH  13  19
ATOM     19  C5* A1  A   1      16.974  52.116  97.125  0.00  0.00    +0.238 C 
BRANCH  19  20
ATOM     20  O5* A1  A   1      17.969  53.128  97.017  0.00  0.00    -0.448 OA
ATOM     21  H5* A1  A   1      17.867  53.706  97.795  0.00  0.00    +0.236 HD
ENDBRANCH  19  20
ENDBRANCH  13  19
ENDBRANCH   7  10
BRANCH   3  22
ATOM     22  N6  A1  A   1       9.420  49.958  94.399  0.00  0.00    -0.378 N 
ATOM     23  H61 A1  A   1       9.178  49.085  94.848  0.00  0.00    +0.185 HD
ATOM     24  H62 A1  A   1       8.736  50.376  93.778  0.00  0.00    +0.185 HD
ENDBRANCH   3  22
TORSDOF 6
ENDMDL
MODEL 6
REMARK VINA RESULT:      -5.6      2.260      3.919
REMARK  Name = *****
REMARK  6 active torsions:
REMARK  status: ('A' for Active; 'I' for Inactive)
REMARK    1  A    between atoms: C6_3  and  N6_23
REMARK    2  A    between atoms: N9_7  and  C1*_10
REMARK    3  A    between atoms: C2*_12  and  O2*_22
REMARK    4  A    between atoms: C3*_14  and  O3*_21
REMARK    5  A    between atoms: C4*_16  and  C5*_19
REMARK    6  A    between atoms: C5*_19  and  O5*_20
REMARK                            x       y       z     vdW  Elec       q    Type
REMARK                         _______ _______ _______ _____ _____    ______ ____
ROOT
ATOM      1  C2  A1  A   1      15.165  50.317  96.728  0.00  0.00    +0.281 A 
ATOM      2  N1  A1  A   1      16.214  51.062  97.136  0.00  0.00    -0.256 NA
ATOM      3  C6  A1  A   1      16.867  51.805  96.215  0.00  0.00    +0.120 A 
ATOM      4  C5  A1  A   1      16.403  51.789  94.888  0.00  0.00    +0.146 A 
ATOM      5  C4  A1  A   1      15.307  50.985  94.618  0.00  0.00    +0.145 A 
ATOM      6  N3  A1  A   1      14.637  50.212  95.491  0.00  0.00    -0.249 NA
ATOM      7  N9  A1  A   1      15.071  51.153  93.280  0.00  0.00    -0.295 N 
ATOM      8  C8  A1  A   1      16.009  52.036  92.806  0.00  0.00    +0.245 A 
ATOM      9  N7  A1  A   1      16.827  52.447  93.751  0.00  0.00    -0.263 NA
ENDROOT
BRANCH   7  10
ATOM     10  C1* A1  A   1      14.031  50.540  92.481  0.00  0.00    +0.274 C 
ATOM     11  C2* A1  A   1      12.617  51.058  92.748  0.00  0.00    +0.215 C 
ATOM     12  C3* A1  A   1      11.951  50.779  91.410  0.00  0.00    +0.198 C 
ATOM     13  C4* A1  A   1      13.078  51.043  90.409  0.00  0.00    +0.197 C 
ATOM     14  O4* A1  A   1      14.322  50.758  91.084  0.00  0.00    -0.400 OA
BRANCH  12  15
ATOM     15  O3* A1  A   1      11.575  49.386  91.402  0.00  0.00    -0.432 OA
ATOM     16  H3* A1  A   1      11.596  49.086  92.331  0.00  0.00    +0.242 HD
ENDBRANCH  12  15
BRANCH  11  17
ATOM     17  O2* A1  A   1      11.962  50.362  93.808  0.00  0.00    -0.428 OA
ATOM     18  H2* A1  A   1      11.017  50.619  93.743  0.00  0.00    +0.243 HD
ENDBRANCH  11  17
BRANCH  13  19
ATOM     19  C5* A1  A   1      13.089  52.485  89.902  0.00  0.00    +0.238 C 
BRANCH  19  20
ATOM     20  O5* A1  A   1      11.756  52.937  89.697  0.00  0.00    -0.448 OA
ATOM     21  H5* A1  A   1      11.718  53.856  90.018  0.00  0.00    +0.236 HD
ENDBRANCH  19  20
ENDBRANCH  13  19
ENDBRANCH   7  10
BRANCH   3  22
ATOM     22  N6  A1  A   1      17.952  52.565  96.633  0.00  0.00    -0.378 N 
ATOM     23  H61 A1  A   1      18.830  52.181  96.310  0.00  0.00    +0.185 HD
ATOM     24  H62 A1  A   1      17.889  52.849  97.604  0.00  0.00    +0.185 HD
ENDBRANCH   3  22
TORSDOF 6
ENDMDL
MODEL 7
REMARK VINA RESULT:      -5.5      3.259      5.844
REMARK  Name = *****
REMARK  6 active torsions:
REMARK  status: ('A' for Active; 'I' for Inactive)
REMARK    1  A    between atoms: C6_3  and  N6_23
REMARK    2  A    between atoms: N9_7  and  C1*_10
REMARK    3  A    between atoms: C2*_12  and  O2*_22
REMARK    4  A    between atoms: C3*_14  and  O3*_21
REMARK    5  A    between atoms: C4*_16  and  C5*_19
REMARK    6  A    between atoms: C5*_19  and  O5*_20
REMARK                            x       y       z     vdW  Elec       q    Type
REMARK                         _______ _______ _______ _____ _____    ______ ____
ROOT
ATOM      1  C2  A1  A   1      18.143  51.398  95.129  0.00  0.00    +0.281 A 
ATOM      2  N1  A1  A   1      18.065  51.349  93.783  0.00  0.00    -0.256 NA
ATOM      3  C6  A1  A   1      16.907  50.927  93.225  0.00  0.00    +0.120 A 
ATOM      4  C5  A1  A   1      15.837  50.592  94.072  0.00  0.00    +0.146 A 
ATOM      5  C4  A1  A   1      16.060  50.703  95.435  0.00  0.00    +0.145 A 
ATOM      6  N3  A1  A   1      17.195  51.096  96.039  0.00  0.00    -0.249 NA
ATOM      7  N9  A1  A   1      14.878  50.324  96.014  0.00  0.00    -0.295 N 
ATOM      8  C8  A1  A   1      14.007  50.010  95.002  0.00  0.00    +0.245 A 
ATOM      9  N7  A1  A   1      14.549  50.167  93.813  0.00  0.00    -0.263 NA
ENDROOT
BRANCH   7  10
ATOM     10  C1* A1  A   1      14.565  50.260  97.426  0.00  0.00    +0.274 C 
ATOM     11  C2* A1  A   1      14.395  51.615  98.115  0.00  0.00    +0.215 C 
ATOM     12  C3* A1  A   1      13.471  51.242  99.262  0.00  0.00    +0.198 C 
ATOM     13  C4* A1  A   1      12.569  50.174  98.637  0.00  0.00    +0.197 C 
ATOM     14  O4* A1  A   1      13.338  49.521  97.603  0.00  0.00    -0.400 OA
BRANCH  12  15
ATOM     15  O3* A1  A   1      14.289  50.674 100.304  0.00  0.00    -0.432 OA
ATOM     16  H3* A1  A   1      15.141  50.435  99.891  0.00  0.00    +0.242 HD
ENDBRANCH  12  15
BRANCH  11  17
ATOM     17  O2* A1  A   1      15.628  52.151  98.596  0.00  0.00    -0.428 OA
ATOM     18  H2* A1  A   1      16.275  52.006  97.873  0.00  0.00    +0.243 HD
ENDBRANCH  11  17
BRANCH  13  19
ATOM     19  C5* A1  A   1      11.293  50.760  98.032  0.00  0.00    +0.238 C 
BRANCH  19  20
ATOM     20  O5* A1  A   1      10.855  49.951  96.948  0.00  0.00    -0.448 OA
ATOM     21  H5* A1  A   1      11.537  50.014  96.255  0.00  0.00    +0.236 HD
ENDBRANCH  19  20
ENDBRANCH  13  19
ENDBRANCH   7  10
BRANCH   3  22
ATOM     22  N6  A1  A   1      16.829  50.867  91.839  0.00  0.00    -0.378 N 
ATOM     23  H61 A1  A   1      16.165  50.172  91.527  0.00  0.00    +0.185 HD
ATOM     24  H62 A1  A   1      17.737  50.889  91.388  0.00  0.00    +0.185 HD
ENDBRANCH   3  22
TORSDOF 6
ENDMDL
MODEL 8
REMARK VINA RESULT:      -5.5      2.961      5.260
REMARK  Name = *****
REMARK  6 active torsions:
REMARK  status: ('A' for Active; 'I' for Inactive)
REMARK    1  A    between atoms: C6_3  and  N6_23
REMARK    2  A    between atoms: N9_7  and  C1*_10
REMARK    3  A    between atoms: C2*_12  and  O2*_22
REMARK    4  A    between atoms: C3*_14  and  O3*_21
REMARK    5  A    between atoms: C4*_16  and  C5*_19
REMARK    6  A    between atoms: C5*_19  and  O5*_20
REMARK                            x       y       z     vdW  Elec       q    Type
REMARK                         _______ _______ _______ _____ _____    ______ ____
ROOT
ATOM      1  C2  A1  A   1      13.911  51.955  90.068  0.00  0.00    +0.281 A 
ATOM      2  N1  A1  A   1      12.565  52.026  89.993  0.00  0.00    -0.256 NA
ATOM      3  C6  A1  A   1      11.847  51.715  91.096  0.00  0.00    +0.120 A 
ATOM      4  C5  A1  A   1      12.537  51.365  92.270  0.00  0.00    +0.146 A 
ATOM      5  C4  A1  A   1      13.921  51.347  92.200  0.00  0.00    +0.145 A 
ATOM      6  N3  A1  A   1      14.680  51.626  91.126  0.00  0.00    -0.249 NA
ATOM      7  N9  A1  A   1      14.329  50.982  93.455  0.00  0.00    -0.295 N 
ATOM      8  C8  A1  A   1      13.202  50.803  94.218  0.00  0.00    +0.245 A 
ATOM      9  N7  A1  A   1      12.100  51.033  93.537  0.00  0.00    -0.263 NA
ENDROOT
BRANCH   7  10
ATOM     10  C1* A1  A   1      15.686  50.814  93.930  0.00  0.00    +0.274 C 
ATOM     11  C2* A1  A   1      16.447  52.115  94.195  0.00  0.00    +0.215 C 
ATOM     12  C3* A1  A   1      17.447  51.655  95.243  0.00  0.00    +0.198 C 
ATOM     13  C4* A1  A   1      16.645  50.634  96.053  0.00  0.00    +0.197 C 
ATOM     14  O4* A1  A   1      15.664  50.061  95.161  0.00  0.00    -0.400 OA
BRANCH  12  15
ATOM     15  O3* A1  A   1      18.534  51.015  94.545  0.00  0.00    -0.432 OA
ATOM     16  H3* A1  A   1      18.544  51.387  93.642  0.00  0.00    +0.242 HD
ENDBRANCH  12  15
BRANCH  11  17
ATOM     17  O2* A1  A   1      17.107  52.618  93.033  0.00  0.00    -0.428 OA
ATOM     18  H2* A1  A   1      17.835  53.182  93.372  0.00  0.00    +0.243 HD
ENDBRANCH  11  17
BRANCH  13  19
ATOM     19  C5* A1  A   1      15.939  51.259  97.256  0.00  0.00    +0.238 C 
BRANCH  19  20
ATOM     20  O5* A1  A   1      16.826  52.142  97.933  0.00  0.00    -0.448 OA
ATOM     21  H5* A1  A   1      17.709  51.730  97.904  0.00  0.00    +0.236 HD
ENDBRANCH  19  20
ENDBRANCH  13  19
ENDBRANCH   7  10
BRANCH   3  22
ATOM     22  N6  A1  A   1      10.461  51.778  91.018  0.00  0.00    -0.378 N 
ATOM     23  H61 A1  A   1      10.146  52.625  90.566  0.00  0.00    +0.185 HD
ATOM     24  H62 A1  A   1      10.002  51.501  91.878  0.00  0.00    +0.185 HD
ENDBRANCH   3  22
TORSDOF 6
ENDMDL
MODEL 9
REMARK VINA RESULT:      -5.2      2.034      3.868
REMARK  Name = *****
REMARK  6 active torsions:
REMARK  status: ('A' for Active; 'I' for Inactive)
REMARK    1  A    between atoms: C6_3  and  N6_23
REMARK    2  A    between atoms: N9_7  and  C1*_10
REMARK    3  A    between atoms: C2*_12  and  O2*_22
REMARK    4  A    between atoms: C3*_14  and  O3*_21
REMARK    5  A    between atoms: C4*_16  and  C5*_19
REMARK    6  A    between atoms: C5*_19  and  O5*_20
REMARK                            x       y       z     vdW  Elec       q    Type
REMARK                         _______ _______ _______ _____ _____    ______ ____
ROOT
ATOM      1  C2  A1  A   1      13.499  50.511  98.802  0.00  0.00    +0.281 A 
ATOM      2  N1  A1  A   1      12.156  50.380  98.854  0.00  0.00    -0.256 NA
ATOM      3  C6  A1  A   1      11.480  50.272  97.688  0.00  0.00    +0.120 A 
ATOM      4  C5  A1  A   1      12.209  50.268  96.487  0.00  0.00    +0.146 A 
ATOM      5  C4  A1  A   1      13.585  50.398  96.589  0.00  0.00    +0.145 A 
ATOM      6  N3  A1  A   1      14.302  50.531  97.719  0.00  0.00    -0.249 NA
ATOM      7  N9  A1  A   1      14.036  50.365  95.297  0.00  0.00    -0.295 N 
ATOM      8  C8  A1  A   1      12.942  50.215  94.483  0.00  0.00    +0.245 A 
ATOM      9  N7  A1  A   1      11.820  50.145  95.168  0.00  0.00    -0.263 NA
ENDROOT
BRANCH   7  10
ATOM     10  C1* A1  A   1      15.405  50.458  94.836  0.00  0.00    +0.274 C 
ATOM     11  C2* A1  A   1      15.835  51.845  94.356  0.00  0.00    +0.215 C 
ATOM     12  C3* A1  A   1      17.334  51.783  94.600  0.00  0.00    +0.198 C 
ATOM     13  C4* A1  A   1      17.434  50.952  95.882  0.00  0.00    +0.197 C 
ATOM     14  O4* A1  A   1      16.291  50.070  95.908  0.00  0.00    -0.400 OA
BRANCH  12  15
ATOM     15  O3* A1  A   1      17.920  51.079  93.487  0.00  0.00    -0.432 OA
ATOM     16  H3* A1  A   1      18.719  50.632  93.829  0.00  0.00    +0.242 HD
ENDBRANCH  12  15
BRANCH  11  17
ATOM     17  O2* A1  A   1      15.544  52.070  92.976  0.00  0.00    -0.428 OA
ATOM     18  H2* A1  A   1      15.622  51.190  92.548  0.00  0.00    +0.243 HD
ENDBRANCH  11  17
BRANCH  13  19
ATOM     19  C5* A1  A   1      17.442  51.815  97.144  0.00  0.00    +0.238 C 
BRANCH  19  20
ATOM     20  O5* A1  A   1      18.057  53.068  96.870  0.00  0.00    -0.448 OA
ATOM     21  H5* A1  A   1      18.674  53.246  97.604  0.00  0.00    +0.236 HD
ENDBRANCH  19  20
ENDBRANCH  13  19
ENDBRANCH   7  10
BRANCH   3  22
ATOM     22  N6  A1  A   1      10.097  50.147  97.740  0.00  0.00    -0.378 N 
ATOM     23  H61 A1  A   1       9.678  50.190  96.821  0.00  0.00    +0.185 HD
ATOM     24  H62 A1  A   1       9.675  50.700  98.478  0.00  0.00    +0.185 HD
ENDBRANCH   3  22
TORSDOF 6
ENDMDL
