# Supplementary material for: The Cordyceps Genus as a Potential Source of Bioactive Compounds for Adjuvant Cancer Therapy: A Network Pharmacology Approach
Source: Pharmaceuticals (Basel). 2025 Apr 30;18(5):667. doi: 10.3390/ph18050667 (PMC12115173; doi:10.3390/ph18050667)
Supplement: Supplementary file 1 [file pharmaceuticals-18-00667-s001.zip › pharmaceuticals-3597034-supplementary/Supplementary Materials/Molecular docking simulations/ExtractoCordyceps2/Results/AURKA(3cho)/Conformations_AURKA/Adenosine/Adenosine_docked_model_1.pdb]

REMARK VINA RESULT:      -6.0      0.000      0.000
REMARK  Name = *****
REMARK  6 active torsions:
REMARK  status: ('A' for Active; 'I' for Inactive)
REMARK    1  A    between atoms: C6_3  and  N6_23
REMARK    2  A    between atoms: N9_7  and  C1*_10
REMARK    3  A    between atoms: C2*_12  and  O2*_22
REMARK    4  A    between atoms: C3*_14  and  O3*_21
REMARK    5  A    between atoms: C4*_16  and  C5*_19
REMARK    6  A    between atoms: C5*_19  and  O5*_20
REMARK                            x       y       z     vdW  Elec       q    Type
REMARK                         _______ _______ _______ _____ _____    ______ ____
ROOT
ATOM      1  C2  A1  A   1      13.719  50.104  96.087  0.00  0.00
ATOM      2  N1  A1  A   1      13.652  50.218  97.430  0.00  0.00
ATOM      3  C6  A1  A   1      14.663  50.851  98.069  0.00  0.00
ATOM      4  C5  A1  A   1      15.712  51.385  97.301  0.00  0.00
ATOM      5  C4  A1  A   1      15.640  51.201  95.929  0.00  0.00
ATOM      6  N3  A1  A   1      14.671  50.563  95.249  0.00  0.00
ATOM      7  N9  A1  A   1      16.764  51.807  95.436  0.00  0.00
ATOM      8  C8  A1  A   1      17.454  52.325  96.503  0.00  0.00
ATOM      9  N7  A1  A   1      16.844  52.095  97.647  0.00  0.00
ENDROOT
BRANCH   7  10
ATOM     10  C1* A1  A   1      17.179  51.910  94.053  0.00  0.00
ATOM     11  C2* A1  A   1      17.254  50.583  93.296  0.00  0.00
ATOM     12  C3* A1  A   1      17.033  51.053  91.868  0.00  0.00
ATOM     13  C4* A1  A   1      16.032  52.198  92.039  0.00  0.00
ATOM     14  O4* A1  A   1      16.255  52.766  93.348  0.00  0.00
BRANCH  12  15
ATOM     15  O3* A1  A   1      18.297  51.547  91.379  0.00  0.00
ATOM     16  H3* A1  A   1      18.851  50.764  91.198  0.00  0.00
ENDBRANCH  12  15
BRANCH  11  17
ATOM     17  O2* A1  A   1      18.518  49.934  93.439  0.00  0.00
ATOM     18  H2* A1  A   1      19.134  50.631  93.752  0.00  0.00
ENDBRANCH  11  17
BRANCH  13  19
ATOM     19  C5* A1  A   1      14.580  51.734  91.923  0.00  0.00
BRANCH  19  20
ATOM     20  O5* A1  A   1      13.806  52.297  92.976  0.00  0.00
ATOM     21  H5* A1  A   1      13.500  51.555  93.528  0.00  0.00
ENDBRANCH  19  20
ENDBRANCH  13  19
ENDBRANCH   7  10
BRANCH   3  22
ATOM     22  N6  A1  A   1      14.600  50.960  99.452  0.00  0.00
ATOM     23  H61 A1  A   1      13.691  50.702  99.812  0.00  0.00
ATOM     24  H62 A1  A   1      15.023  51.812  99.804  0.00  0.00
ENDBRANCH   3  22
TORSDOF 6
