# Supplementary material for: The Cordyceps Genus as a Potential Source of Bioactive Compounds for Adjuvant Cancer Therapy: A Network Pharmacology Approach
Source: Pharmaceuticals (Basel). 2025 Apr 30;18(5):667. doi: 10.3390/ph18050667 (PMC12115173; doi:10.3390/ph18050667)
Supplement: Supplementary file 1 [file pharmaceuticals-18-00667-s001.zip › pharmaceuticals-3597034-supplementary/Supplementary Materials/Molecular docking simulations/ExtractoCordyceps2/Results/AURKA(3cho)/Conformations_AURKA/Adenosine/Adenosine_docked_model_2.pdb]

REMARK VINA RESULT:      -5.8      1.430      2.360
REMARK  Name = *****
REMARK  6 active torsions:
REMARK  status: ('A' for Active; 'I' for Inactive)
REMARK    1  A    between atoms: C6_3  and  N6_23
REMARK    2  A    between atoms: N9_7  and  C1*_10
REMARK    3  A    between atoms: C2*_12  and  O2*_22
REMARK    4  A    between atoms: C3*_14  and  O3*_21
REMARK    5  A    between atoms: C4*_16  and  C5*_19
REMARK    6  A    between atoms: C5*_19  and  O5*_20
REMARK                            x       y       z     vdW  Elec       q    Type
REMARK                         _______ _______ _______ _____ _____    ______ ____
ROOT
ATOM      1  C2  A1  A   1      13.535  50.084  96.349  0.00  0.00
ATOM      2  N1  A1  A   1      13.904  50.568  97.553  0.00  0.00
ATOM      3  C6  A1  A   1      15.126  51.136  97.666  0.00  0.00
ATOM      4  C5  A1  A   1      15.935  51.222  96.520  0.00  0.00
ATOM      5  C4  A1  A   1      15.418  50.692  95.349  0.00  0.00
ATOM      6  N3  A1  A   1      14.222  50.099  95.188  0.00  0.00
ATOM      7  N9  A1  A   1      16.392  50.904  94.410  0.00  0.00
ATOM      8  C8  A1  A   1      17.433  51.544  95.035  0.00  0.00
ATOM      9  N7  A1  A   1      17.189  51.759  96.310  0.00  0.00
ENDROOT
BRANCH   7  10
ATOM     10  C1* A1  A   1      16.363  50.545  93.008  0.00  0.00
ATOM     11  C2* A1  A   1      15.388  51.353  92.150  0.00  0.00
ATOM     12  C3* A1  A   1      16.048  51.246  90.785  0.00  0.00
ATOM     13  C4* A1  A   1      17.540  51.275  91.127  0.00  0.00
ATOM     14  O4* A1  A   1      17.684  50.717  92.451  0.00  0.00
BRANCH  12  15
ATOM     15  O3* A1  A   1      15.676  49.969  90.228  0.00  0.00
ATOM     16  H3* A1  A   1      16.248  49.302  90.653  0.00  0.00
ENDBRANCH  12  15
BRANCH  11  17
ATOM     17  O2* A1  A   1      14.072  50.798  92.134  0.00  0.00
ATOM     18  H2* A1  A   1      13.542  51.404  91.573  0.00  0.00
ENDBRANCH  11  17
BRANCH  13  19
ATOM     19  C5* A1  A   1      18.122  52.689  91.103  0.00  0.00
BRANCH  19  20
ATOM     20  O5* A1  A   1      17.715  53.359  89.916  0.00  0.00
ATOM     21  H5* A1  A   1      17.182  54.126  90.194  0.00  0.00
ENDBRANCH  19  20
ENDBRANCH  13  19
ENDBRANCH   7  10
BRANCH   3  22
ATOM     22  N6  A1  A   1      15.510  51.626  98.908  0.00  0.00
ATOM     23  H61 A1  A   1      14.936  52.404  99.203  0.00  0.00
ATOM     24  H62 A1  A   1      16.515  51.717  99.006  0.00  0.00
ENDBRANCH   3  22
TORSDOF 6
