# Supplementary material for: The Cordyceps Genus as a Potential Source of Bioactive Compounds for Adjuvant Cancer Therapy: A Network Pharmacology Approach
Source: Pharmaceuticals (Basel). 2025 Apr 30;18(5):667. doi: 10.3390/ph18050667 (PMC12115173; doi:10.3390/ph18050667)
Supplement: Supplementary file 1 [file pharmaceuticals-18-00667-s001.zip › pharmaceuticals-3597034-supplementary/Supplementary Materials/Molecular docking simulations/ExtractoCordyceps2/Results/AURKA(3cho)/Conformations_AURKA/Adenosine/Adenosine_docked_model_3.pdb]

REMARK VINA RESULT:      -5.8      1.510      2.637
REMARK  Name = *****
REMARK  6 active torsions:
REMARK  status: ('A' for Active; 'I' for Inactive)
REMARK    1  A    between atoms: C6_3  and  N6_23
REMARK    2  A    between atoms: N9_7  and  C1*_10
REMARK    3  A    between atoms: C2*_12  and  O2*_22
REMARK    4  A    between atoms: C3*_14  and  O3*_21
REMARK    5  A    between atoms: C4*_16  and  C5*_19
REMARK    6  A    between atoms: C5*_19  and  O5*_20
REMARK                            x       y       z     vdW  Elec       q    Type
REMARK                         _______ _______ _______ _____ _____    ______ ____
ROOT
ATOM      1  C2  A1  A   1      17.577  52.554  96.565  0.00  0.00
ATOM      2  N1  A1  A   1      16.939  51.920  97.572  0.00  0.00
ATOM      3  C6  A1  A   1      15.875  51.144  97.266  0.00  0.00
ATOM      4  C5  A1  A   1      15.507  51.010  95.916  0.00  0.00
ATOM      5  C4  A1  A   1      16.263  51.711  94.990  0.00  0.00
ATOM      6  N3  A1  A   1      17.314  52.511  95.243  0.00  0.00
ATOM      7  N9  A1  A   1      15.701  51.408  93.779  0.00  0.00
ATOM      8  C8  A1  A   1      14.654  50.553  94.014  0.00  0.00
ATOM      9  N7  A1  A   1      14.512  50.284  95.295  0.00  0.00
ENDROOT
BRANCH   7  10
ATOM     10  C1* A1  A   1      16.110  51.876  92.471  0.00  0.00
ATOM     11  C2* A1  A   1      15.704  50.976  91.303  0.00  0.00
ATOM     12  C3* A1  A   1      15.647  51.985  90.168  0.00  0.00
ATOM     13  C4* A1  A   1      15.116  53.243  90.859  0.00  0.00
ATOM     14  O4* A1  A   1      15.539  53.181  92.239  0.00  0.00
BRANCH  12  15
ATOM     15  O3* A1  A   1      16.998  52.187  89.706  0.00  0.00
ATOM     16  H3* A1  A   1      17.279  51.348  89.293  0.00  0.00
ENDBRANCH  12  15
BRANCH  11  17
ATOM     17  O2* A1  A   1      16.659  49.949  91.036  0.00  0.00
ATOM     18  H2* A1  A   1      16.424  49.601  90.149  0.00  0.00
ENDBRANCH  11  17
BRANCH  13  19
ATOM     19  C5* A1  A   1      13.592  53.351  90.796  0.00  0.00
BRANCH  19  20
ATOM     20  O5* A1  A   1      13.077  53.687  92.079  0.00  0.00
ATOM     21  H5* A1  A   1      13.763  53.449  92.729  0.00  0.00
ENDBRANCH  19  20
ENDBRANCH  13  19
ENDBRANCH   7  10
BRANCH   3  22
ATOM     22  N6  A1  A   1      15.211  50.499  98.303  0.00  0.00
ATOM     23  H61 A1  A   1      14.721  51.150  98.901  0.00  0.00
ATOM     24  H62 A1  A   1      15.771  49.779  98.746  0.00  0.00
ENDBRANCH   3  22
TORSDOF 6
