# Supplementary material for: The Cordyceps Genus as a Potential Source of Bioactive Compounds for Adjuvant Cancer Therapy: A Network Pharmacology Approach
Source: Pharmaceuticals (Basel). 2025 Apr 30;18(5):667. doi: 10.3390/ph18050667 (PMC12115173; doi:10.3390/ph18050667)
Supplement: Supplementary file 1 [file pharmaceuticals-18-00667-s001.zip › pharmaceuticals-3597034-supplementary/Supplementary Materials/Molecular docking simulations/ExtractoCordyceps2/Results/AURKA(3cho)/Conformations_AURKA/Adenosine/Adenosine_docked_model_4.pdb]

REMARK VINA RESULT:      -5.7      1.304      3.202
REMARK  Name = *****
REMARK  6 active torsions:
REMARK  status: ('A' for Active; 'I' for Inactive)
REMARK    1  A    between atoms: C6_3  and  N6_23
REMARK    2  A    between atoms: N9_7  and  C1*_10
REMARK    3  A    between atoms: C2*_12  and  O2*_22
REMARK    4  A    between atoms: C3*_14  and  O3*_21
REMARK    5  A    between atoms: C4*_16  and  C5*_19
REMARK    6  A    between atoms: C5*_19  and  O5*_20
REMARK                            x       y       z     vdW  Elec       q    Type
REMARK                         _______ _______ _______ _____ _____    ______ ____
ROOT
ATOM      1  C2  A1  A   1      17.539  52.456  96.328  0.00  0.00
ATOM      2  N1  A1  A   1      17.011  52.211  97.546  0.00  0.00
ATOM      3  C6  A1  A   1      15.888  51.461  97.616  0.00  0.00
ATOM      4  C5  A1  A   1      15.345  50.951  96.424  0.00  0.00
ATOM      5  C4  A1  A   1      16.002  51.277  95.248  0.00  0.00
ATOM      6  N3  A1  A   1      17.107  52.033  95.122  0.00  0.00
ATOM      7  N9  A1  A   1      15.277  50.663  94.262  0.00  0.00
ATOM      8  C8  A1  A   1      14.238  50.003  94.866  0.00  0.00
ATOM      9  N7  A1  A   1      14.250  50.148  96.174  0.00  0.00
ENDROOT
BRANCH   7  10
ATOM     10  C1* A1  A   1      15.533  50.678  92.837  0.00  0.00
ATOM     11  C2* A1  A   1      15.283  52.019  92.146  0.00  0.00
ATOM     12  C3* A1  A   1      16.224  51.911  90.957  0.00  0.00
ATOM     13  C4* A1  A   1      17.416  51.146  91.537  0.00  0.00
ATOM     14  O4* A1  A   1      16.910  50.313  92.602  0.00  0.00
BRANCH  12  15
ATOM     15  O3* A1  A   1      15.553  51.125  89.951  0.00  0.00
ATOM     16  H3* A1  A   1      15.706  51.575  89.098  0.00  0.00
ENDBRANCH  12  15
BRANCH  11  17
ATOM     17  O2* A1  A   1      13.929  52.182  91.723  0.00  0.00
ATOM     18  H2* A1  A   1      13.917  53.018  91.208  0.00  0.00
ENDBRANCH  11  17
BRANCH  13  19
ATOM     19  C5* A1  A   1      18.500  52.074  92.085  0.00  0.00
BRANCH  19  20
ATOM     20  O5* A1  A   1      18.965  52.938  91.054  0.00  0.00
ATOM     21  H5* A1  A   1      19.422  52.377  90.402  0.00  0.00
ENDBRANCH  19  20
ENDBRANCH  13  19
ENDBRANCH   7  10
BRANCH   3  22
ATOM     22  N6  A1  A   1      15.339  51.216  98.869  0.00  0.00
ATOM     23  H61 A1  A   1      15.669  50.346  99.263  0.00  0.00
ATOM     24  H62 A1  A   1      14.344  51.407  98.911  0.00  0.00
ENDBRANCH   3  22
TORSDOF 6
