# Supplementary material for: The Cordyceps Genus as a Potential Source of Bioactive Compounds for Adjuvant Cancer Therapy: A Network Pharmacology Approach
Source: Pharmaceuticals (Basel). 2025 Apr 30;18(5):667. doi: 10.3390/ph18050667 (PMC12115173; doi:10.3390/ph18050667)
Supplement: Supplementary file 1 [file pharmaceuticals-18-00667-s001.zip › pharmaceuticals-3597034-supplementary/Supplementary Materials/Molecular docking simulations/ExtractoCordyceps2/Results/AURKA(3cho)/Conformations_AURKA/Adenosine/Adenosine_docked_model_5.pdb]

REMARK VINA RESULT:      -5.6      2.707      4.463
REMARK  Name = *****
REMARK  6 active torsions:
REMARK  status: ('A' for Active; 'I' for Inactive)
REMARK    1  A    between atoms: C6_3  and  N6_23
REMARK    2  A    between atoms: N9_7  and  C1*_10
REMARK    3  A    between atoms: C2*_12  and  O2*_22
REMARK    4  A    between atoms: C3*_14  and  O3*_21
REMARK    5  A    between atoms: C4*_16  and  C5*_19
REMARK    6  A    between atoms: C5*_19  and  O5*_20
REMARK                            x       y       z     vdW  Elec       q    Type
REMARK                         _______ _______ _______ _____ _____    ______ ____
ROOT
ATOM      1  C2  A1  A   1      12.068  49.702  91.999  0.00  0.00
ATOM      2  N1  A1  A   1      10.825  49.741  92.523  0.00  0.00
ATOM      3  C6  A1  A   1      10.699  49.927  93.857  0.00  0.00
ATOM      4  C5  A1  A   1      11.864  50.100  94.623  0.00  0.00
ATOM      5  C4  A1  A   1      13.072  50.047  93.946  0.00  0.00
ATOM      6  N3  A1  A   1      13.252  49.845  92.629  0.00  0.00
ATOM      7  N9  A1  A   1      14.023  50.243  94.912  0.00  0.00
ATOM      8  C8  A1  A   1      13.368  50.407  96.106  0.00  0.00
ATOM      9  N7  A1  A   1      12.061  50.334  95.970  0.00  0.00
ENDROOT
BRANCH   7  10
ATOM     10  C1* A1  A   1      15.460  50.284  94.743  0.00  0.00
ATOM     11  C2* A1  A   1      16.002  51.565  94.106  0.00  0.00
ATOM     12  C3* A1  A   1      17.413  51.593  94.672  0.00  0.00
ATOM     13  C4* A1  A   1      17.224  51.027  96.081  0.00  0.00
ATOM     14  O4* A1  A   1      16.090  50.135  96.033  0.00  0.00
BRANCH  12  15
ATOM     15  O3* A1  A   1      18.215  50.704  93.867  0.00  0.00
ATOM     16  H3* A1  A   1      18.496  51.215  93.084  0.00  0.00
ENDBRANCH  12  15
BRANCH  11  17
ATOM     17  O2* A1  A   1      16.017  51.512  92.679  0.00  0.00
ATOM     18  H2* A1  A   1      15.308  50.879  92.436  0.00  0.00
ENDBRANCH  11  17
BRANCH  13  19
ATOM     19  C5* A1  A   1      16.974  52.116  97.125  0.00  0.00
BRANCH  19  20
ATOM     20  O5* A1  A   1      17.969  53.128  97.017  0.00  0.00
ATOM     21  H5* A1  A   1      17.867  53.706  97.795  0.00  0.00
ENDBRANCH  19  20
ENDBRANCH  13  19
ENDBRANCH   7  10
BRANCH   3  22
ATOM     22  N6  A1  A   1       9.420  49.958  94.399  0.00  0.00
ATOM     23  H61 A1  A   1       9.178  49.085  94.848  0.00  0.00
ATOM     24  H62 A1  A   1       8.736  50.376  93.778  0.00  0.00
ENDBRANCH   3  22
TORSDOF 6
