# Supplementary material for: The Cordyceps Genus as a Potential Source of Bioactive Compounds for Adjuvant Cancer Therapy: A Network Pharmacology Approach
Source: Pharmaceuticals (Basel). 2025 Apr 30;18(5):667. doi: 10.3390/ph18050667 (PMC12115173; doi:10.3390/ph18050667)
Supplement: Supplementary file 1 [file pharmaceuticals-18-00667-s001.zip › pharmaceuticals-3597034-supplementary/Supplementary Materials/Molecular docking simulations/ExtractoCordyceps2/Results/AURKA(3cho)/Conformations_AURKA/Adenosine/Adenosine_docked_model_6.pdb]

REMARK VINA RESULT:      -5.6      2.260      3.919
REMARK  Name = *****
REMARK  6 active torsions:
REMARK  status: ('A' for Active; 'I' for Inactive)
REMARK    1  A    between atoms: C6_3  and  N6_23
REMARK    2  A    between atoms: N9_7  and  C1*_10
REMARK    3  A    between atoms: C2*_12  and  O2*_22
REMARK    4  A    between atoms: C3*_14  and  O3*_21
REMARK    5  A    between atoms: C4*_16  and  C5*_19
REMARK    6  A    between atoms: C5*_19  and  O5*_20
REMARK                            x       y       z     vdW  Elec       q    Type
REMARK                         _______ _______ _______ _____ _____    ______ ____
ROOT
ATOM      1  C2  A1  A   1      15.165  50.317  96.728  0.00  0.00
ATOM      2  N1  A1  A   1      16.214  51.062  97.136  0.00  0.00
ATOM      3  C6  A1  A   1      16.867  51.805  96.215  0.00  0.00
ATOM      4  C5  A1  A   1      16.403  51.789  94.888  0.00  0.00
ATOM      5  C4  A1  A   1      15.307  50.985  94.618  0.00  0.00
ATOM      6  N3  A1  A   1      14.637  50.212  95.491  0.00  0.00
ATOM      7  N9  A1  A   1      15.071  51.153  93.280  0.00  0.00
ATOM      8  C8  A1  A   1      16.009  52.036  92.806  0.00  0.00
ATOM      9  N7  A1  A   1      16.827  52.447  93.751  0.00  0.00
ENDROOT
BRANCH   7  10
ATOM     10  C1* A1  A   1      14.031  50.540  92.481  0.00  0.00
ATOM     11  C2* A1  A   1      12.617  51.058  92.748  0.00  0.00
ATOM     12  C3* A1  A   1      11.951  50.779  91.410  0.00  0.00
ATOM     13  C4* A1  A   1      13.078  51.043  90.409  0.00  0.00
ATOM     14  O4* A1  A   1      14.322  50.758  91.084  0.00  0.00
BRANCH  12  15
ATOM     15  O3* A1  A   1      11.575  49.386  91.402  0.00  0.00
ATOM     16  H3* A1  A   1      11.596  49.086  92.331  0.00  0.00
ENDBRANCH  12  15
BRANCH  11  17
ATOM     17  O2* A1  A   1      11.962  50.362  93.808  0.00  0.00
ATOM     18  H2* A1  A   1      11.017  50.619  93.743  0.00  0.00
ENDBRANCH  11  17
BRANCH  13  19
ATOM     19  C5* A1  A   1      13.089  52.485  89.902  0.00  0.00
BRANCH  19  20
ATOM     20  O5* A1  A   1      11.756  52.937  89.697  0.00  0.00
ATOM     21  H5* A1  A   1      11.718  53.856  90.018  0.00  0.00
ENDBRANCH  19  20
ENDBRANCH  13  19
ENDBRANCH   7  10
BRANCH   3  22
ATOM     22  N6  A1  A   1      17.952  52.565  96.633  0.00  0.00
ATOM     23  H61 A1  A   1      18.830  52.181  96.310  0.00  0.00
ATOM     24  H62 A1  A   1      17.889  52.849  97.604  0.00  0.00
ENDBRANCH   3  22
TORSDOF 6
