# Supplementary material for: The Cordyceps Genus as a Potential Source of Bioactive Compounds for Adjuvant Cancer Therapy: A Network Pharmacology Approach
Source: Pharmaceuticals (Basel). 2025 Apr 30;18(5):667. doi: 10.3390/ph18050667 (PMC12115173; doi:10.3390/ph18050667)
Supplement: Supplementary file 1 [file pharmaceuticals-18-00667-s001.zip › pharmaceuticals-3597034-supplementary/Supplementary Materials/Molecular docking simulations/ExtractoCordyceps2/Results/AURKA(3cho)/Conformations_AURKA/Adenosine/Adenosine_docked_model_7.pdb]

REMARK VINA RESULT:      -5.5      3.259      5.844
REMARK  Name = *****
REMARK  6 active torsions:
REMARK  status: ('A' for Active; 'I' for Inactive)
REMARK    1  A    between atoms: C6_3  and  N6_23
REMARK    2  A    between atoms: N9_7  and  C1*_10
REMARK    3  A    between atoms: C2*_12  and  O2*_22
REMARK    4  A    between atoms: C3*_14  and  O3*_21
REMARK    5  A    between atoms: C4*_16  and  C5*_19
REMARK    6  A    between atoms: C5*_19  and  O5*_20
REMARK                            x       y       z     vdW  Elec       q    Type
REMARK                         _______ _______ _______ _____ _____    ______ ____
ROOT
ATOM      1  C2  A1  A   1      18.143  51.398  95.129  0.00  0.00
ATOM      2  N1  A1  A   1      18.065  51.349  93.783  0.00  0.00
ATOM      3  C6  A1  A   1      16.907  50.927  93.225  0.00  0.00
ATOM      4  C5  A1  A   1      15.837  50.592  94.072  0.00  0.00
ATOM      5  C4  A1  A   1      16.060  50.703  95.435  0.00  0.00
ATOM      6  N3  A1  A   1      17.195  51.096  96.039  0.00  0.00
ATOM      7  N9  A1  A   1      14.878  50.324  96.014  0.00  0.00
ATOM      8  C8  A1  A   1      14.007  50.010  95.002  0.00  0.00
ATOM      9  N7  A1  A   1      14.549  50.167  93.813  0.00  0.00
ENDROOT
BRANCH   7  10
ATOM     10  C1* A1  A   1      14.565  50.260  97.426  0.00  0.00
ATOM     11  C2* A1  A   1      14.395  51.615  98.115  0.00  0.00
ATOM     12  C3* A1  A   1      13.471  51.242  99.262  0.00  0.00
ATOM     13  C4* A1  A   1      12.569  50.174  98.637  0.00  0.00
ATOM     14  O4* A1  A   1      13.338  49.521  97.603  0.00  0.00
BRANCH  12  15
ATOM     15  O3* A1  A   1      14.289  50.674 100.304  0.00  0.00
ATOM     16  H3* A1  A   1      15.141  50.435  99.891  0.00  0.00
ENDBRANCH  12  15
BRANCH  11  17
ATOM     17  O2* A1  A   1      15.628  52.151  98.596  0.00  0.00
ATOM     18  H2* A1  A   1      16.275  52.006  97.873  0.00  0.00
ENDBRANCH  11  17
BRANCH  13  19
ATOM     19  C5* A1  A   1      11.293  50.760  98.032  0.00  0.00
BRANCH  19  20
ATOM     20  O5* A1  A   1      10.855  49.951  96.948  0.00  0.00
ATOM     21  H5* A1  A   1      11.537  50.014  96.255  0.00  0.00
ENDBRANCH  19  20
ENDBRANCH  13  19
ENDBRANCH   7  10
BRANCH   3  22
ATOM     22  N6  A1  A   1      16.829  50.867  91.839  0.00  0.00
ATOM     23  H61 A1  A   1      16.165  50.172  91.527  0.00  0.00
ATOM     24  H62 A1  A   1      17.737  50.889  91.388  0.00  0.00
ENDBRANCH   3  22
TORSDOF 6
