# Supplementary material for: The Cordyceps Genus as a Potential Source of Bioactive Compounds for Adjuvant Cancer Therapy: A Network Pharmacology Approach
Source: Pharmaceuticals (Basel). 2025 Apr 30;18(5):667. doi: 10.3390/ph18050667 (PMC12115173; doi:10.3390/ph18050667)
Supplement: Supplementary file 1 [file pharmaceuticals-18-00667-s001.zip › pharmaceuticals-3597034-supplementary/Supplementary Materials/Molecular docking simulations/ExtractoCordyceps2/Results/AURKA(3cho)/Conformations_AURKA/Adenosine/Adenosine_docked_model_8.pdb]

REMARK VINA RESULT:      -5.5      2.961      5.260
REMARK  Name = *****
REMARK  6 active torsions:
REMARK  status: ('A' for Active; 'I' for Inactive)
REMARK    1  A    between atoms: C6_3  and  N6_23
REMARK    2  A    between atoms: N9_7  and  C1*_10
REMARK    3  A    between atoms: C2*_12  and  O2*_22
REMARK    4  A    between atoms: C3*_14  and  O3*_21
REMARK    5  A    between atoms: C4*_16  and  C5*_19
REMARK    6  A    between atoms: C5*_19  and  O5*_20
REMARK                            x       y       z     vdW  Elec       q    Type
REMARK                         _______ _______ _______ _____ _____    ______ ____
ROOT
ATOM      1  C2  A1  A   1      13.911  51.955  90.068  0.00  0.00
ATOM      2  N1  A1  A   1      12.565  52.026  89.993  0.00  0.00
ATOM      3  C6  A1  A   1      11.847  51.715  91.096  0.00  0.00
ATOM      4  C5  A1  A   1      12.537  51.365  92.270  0.00  0.00
ATOM      5  C4  A1  A   1      13.921  51.347  92.200  0.00  0.00
ATOM      6  N3  A1  A   1      14.680  51.626  91.126  0.00  0.00
ATOM      7  N9  A1  A   1      14.329  50.982  93.455  0.00  0.00
ATOM      8  C8  A1  A   1      13.202  50.803  94.218  0.00  0.00
ATOM      9  N7  A1  A   1      12.100  51.033  93.537  0.00  0.00
ENDROOT
BRANCH   7  10
ATOM     10  C1* A1  A   1      15.686  50.814  93.930  0.00  0.00
ATOM     11  C2* A1  A   1      16.447  52.115  94.195  0.00  0.00
ATOM     12  C3* A1  A   1      17.447  51.655  95.243  0.00  0.00
ATOM     13  C4* A1  A   1      16.645  50.634  96.053  0.00  0.00
ATOM     14  O4* A1  A   1      15.664  50.061  95.161  0.00  0.00
BRANCH  12  15
ATOM     15  O3* A1  A   1      18.534  51.015  94.545  0.00  0.00
ATOM     16  H3* A1  A   1      18.544  51.387  93.642  0.00  0.00
ENDBRANCH  12  15
BRANCH  11  17
ATOM     17  O2* A1  A   1      17.107  52.618  93.033  0.00  0.00
ATOM     18  H2* A1  A   1      17.835  53.182  93.372  0.00  0.00
ENDBRANCH  11  17
BRANCH  13  19
ATOM     19  C5* A1  A   1      15.939  51.259  97.256  0.00  0.00
BRANCH  19  20
ATOM     20  O5* A1  A   1      16.826  52.142  97.933  0.00  0.00
ATOM     21  H5* A1  A   1      17.709  51.730  97.904  0.00  0.00
ENDBRANCH  19  20
ENDBRANCH  13  19
ENDBRANCH   7  10
BRANCH   3  22
ATOM     22  N6  A1  A   1      10.461  51.778  91.018  0.00  0.00
ATOM     23  H61 A1  A   1      10.146  52.625  90.566  0.00  0.00
ATOM     24  H62 A1  A   1      10.002  51.501  91.878  0.00  0.00
ENDBRANCH   3  22
TORSDOF 6
