# Supplementary material for: The Cordyceps Genus as a Potential Source of Bioactive Compounds for Adjuvant Cancer Therapy: A Network Pharmacology Approach
Source: Pharmaceuticals (Basel). 2025 Apr 30;18(5):667. doi: 10.3390/ph18050667 (PMC12115173; doi:10.3390/ph18050667)
Supplement: Supplementary file 1 [file pharmaceuticals-18-00667-s001.zip › pharmaceuticals-3597034-supplementary/Supplementary Materials/Molecular docking simulations/ExtractoCordyceps2/Results/AURKA(3cho)/Conformations_AURKA/Adenosine/Adenosine_docked_model_9.pdb]

REMARK VINA RESULT:      -5.2      2.034      3.868
REMARK  Name = *****
REMARK  6 active torsions:
REMARK  status: ('A' for Active; 'I' for Inactive)
REMARK    1  A    between atoms: C6_3  and  N6_23
REMARK    2  A    between atoms: N9_7  and  C1*_10
REMARK    3  A    between atoms: C2*_12  and  O2*_22
REMARK    4  A    between atoms: C3*_14  and  O3*_21
REMARK    5  A    between atoms: C4*_16  and  C5*_19
REMARK    6  A    between atoms: C5*_19  and  O5*_20
REMARK                            x       y       z     vdW  Elec       q    Type
REMARK                         _______ _______ _______ _____ _____    ______ ____
ROOT
ATOM      1  C2  A1  A   1      13.499  50.511  98.802  0.00  0.00
ATOM      2  N1  A1  A   1      12.156  50.380  98.854  0.00  0.00
ATOM      3  C6  A1  A   1      11.480  50.272  97.688  0.00  0.00
ATOM      4  C5  A1  A   1      12.209  50.268  96.487  0.00  0.00
ATOM      5  C4  A1  A   1      13.585  50.398  96.589  0.00  0.00
ATOM      6  N3  A1  A   1      14.302  50.531  97.719  0.00  0.00
ATOM      7  N9  A1  A   1      14.036  50.365  95.297  0.00  0.00
ATOM      8  C8  A1  A   1      12.942  50.215  94.483  0.00  0.00
ATOM      9  N7  A1  A   1      11.820  50.145  95.168  0.00  0.00
ENDROOT
BRANCH   7  10
ATOM     10  C1* A1  A   1      15.405  50.458  94.836  0.00  0.00
ATOM     11  C2* A1  A   1      15.835  51.845  94.356  0.00  0.00
ATOM     12  C3* A1  A   1      17.334  51.783  94.600  0.00  0.00
ATOM     13  C4* A1  A   1      17.434  50.952  95.882  0.00  0.00
ATOM     14  O4* A1  A   1      16.291  50.070  95.908  0.00  0.00
BRANCH  12  15
ATOM     15  O3* A1  A   1      17.920  51.079  93.487  0.00  0.00
ATOM     16  H3* A1  A   1      18.719  50.632  93.829  0.00  0.00
ENDBRANCH  12  15
BRANCH  11  17
ATOM     17  O2* A1  A   1      15.544  52.070  92.976  0.00  0.00
ATOM     18  H2* A1  A   1      15.622  51.190  92.548  0.00  0.00
ENDBRANCH  11  17
BRANCH  13  19
ATOM     19  C5* A1  A   1      17.442  51.815  97.144  0.00  0.00
BRANCH  19  20
ATOM     20  O5* A1  A   1      18.057  53.068  96.870  0.00  0.00
ATOM     21  H5* A1  A   1      18.674  53.246  97.604  0.00  0.00
ENDBRANCH  19  20
ENDBRANCH  13  19
ENDBRANCH   7  10
BRANCH   3  22
ATOM     22  N6  A1  A   1      10.097  50.147  97.740  0.00  0.00
ATOM     23  H61 A1  A   1       9.678  50.190  96.821  0.00  0.00
ATOM     24  H62 A1  A   1       9.675  50.700  98.478  0.00  0.00
ENDBRANCH   3  22
TORSDOF 6
