# Supplementary material for: The Cordyceps Genus as a Potential Source of Bioactive Compounds for Adjuvant Cancer Therapy: A Network Pharmacology Approach
Source: Pharmaceuticals (Basel). 2025 Apr 30;18(5):667. doi: 10.3390/ph18050667 (PMC12115173; doi:10.3390/ph18050667)
Supplement: Supplementary file 1 [file pharmaceuticals-18-00667-s001.zip › pharmaceuticals-3597034-supplementary/Supplementary Materials/Molecular docking simulations/ExtractoCordyceps2/Results/AURKA(3cho)/Conformations_AURKA/AnnullatinA/AnnullatinA_docked.pdbqt]

MODEL 1
REMARK VINA RESULT:      -7.0      0.000      0.000
REMARK  Name = *****
REMARK  10 active torsions:
REMARK  status: ('A' for Active; 'I' for Inactive)
REMARK    1  A    between atoms: C_1  and  C_2
REMARK    2  A    between atoms: C_2  and  C_3
REMARK    3  A    between atoms: C_3  and  C_4
REMARK    4  A    between atoms: C_4  and  C_5
REMARK    5  A    between atoms: C_5  and  C_6
REMARK    6  A    between atoms: C_7  and  C_20
REMARK    7  A    between atoms: C_11  and  C_14
REMARK    8  A    between atoms: C_14  and  C_15
REMARK    9  A    between atoms: C_14  and  C_16
REMARK   10  A    between atoms: C_14  and  O_17
REMARK                            x       y       z     vdW  Elec       q    Type
REMARK                         _______ _______ _______ _____ _____    ______ ____
ROOT
ATOM      1  C   UNL A   1      14.913  50.665  97.058  0.00  0.00    -0.037 A 
ATOM      2  C   UNL A   1      16.028  51.126  96.314  0.00  0.00    +0.070 A 
ATOM      3  C   UNL A   1      15.941  51.144  94.924  0.00  0.00    +0.074 A 
ATOM      4  C   UNL A   1      14.810  50.712  94.254  0.00  0.00    -0.006 A 
ATOM      5  C   UNL A   1      15.029  50.772  92.791  0.00  0.00    +0.161 C 
ATOM      6  C   UNL A   1      16.286  51.654  92.768  0.00  0.00    +0.208 C 
ATOM      7  O   UNL A   1      16.940  51.552  94.070  0.00  0.00    -0.558 OA
ATOM      8  C   UNL A   1      13.713  50.244  94.947  0.00  0.00    +0.031 A 
ATOM      9  C   UNL A   1      13.767  50.230  96.346  0.00  0.00    +0.020 A 
ENDROOT
BRANCH   6  10
ATOM     10  C   UNL A   1      17.309  51.326  91.654  0.00  0.00    +0.038 C 
ATOM     11  C   UNL A   1      18.327  52.447  91.417  0.00  0.00    +0.095 C 
ATOM     12  C   UNL A   1      18.028  50.004  91.926  0.00  0.00    +0.095 C 
BRANCH  10  13
ATOM     13  O   UNL A   1      16.584  51.155  90.423  0.00  0.00    -0.441 OA
ATOM     14  H   UNL A   1      15.990  51.925  90.337  0.00  0.00    +0.241 HD
ENDBRANCH  10  13
ENDBRANCH   6  10
BRANCH   2  15
ATOM     15  C   UNL A   1      17.299  51.602  96.917  0.00  0.00    +0.339 C 
ATOM     16  O   UNL A   1      17.566  52.778  97.123  0.00  0.00    -0.410 OA
ENDBRANCH   2  15
BRANCH   1  17
ATOM     17  C   UNL A   1      14.950  50.636  98.577  0.00  0.00    +0.064 C 
BRANCH  17  18
ATOM     18  C   UNL A   1      13.706  51.131  99.329  0.00  0.00    +0.013 C 
BRANCH  18  19
ATOM     19  C   UNL A   1      13.414  50.256 100.551  0.00  0.00    +0.001 C 
BRANCH  19  21
ATOM     20  C   UNL A   1      11.595  49.158  99.196  0.00  0.00    +0.007 C 
ATOM     21  C   UNL A   1      11.971  49.754 100.544  0.00  0.00    -0.005 C 
ENDBRANCH  19  21
ENDBRANCH  18  19
ENDBRANCH  17  18
ENDBRANCH   1  17
TORSDOF 7
ENDMDL
MODEL 2
REMARK VINA RESULT:      -6.9      1.437      2.490
REMARK  Name = *****
REMARK  10 active torsions:
REMARK  status: ('A' for Active; 'I' for Inactive)
REMARK    1  A    between atoms: C_1  and  C_2
REMARK    2  A    between atoms: C_2  and  C_3
REMARK    3  A    between atoms: C_3  and  C_4
REMARK    4  A    between atoms: C_4  and  C_5
REMARK    5  A    between atoms: C_5  and  C_6
REMARK    6  A    between atoms: C_7  and  C_20
REMARK    7  A    between atoms: C_11  and  C_14
REMARK    8  A    between atoms: C_14  and  C_15
REMARK    9  A    between atoms: C_14  and  C_16
REMARK   10  A    between atoms: C_14  and  O_17
REMARK                            x       y       z     vdW  Elec       q    Type
REMARK                         _______ _______ _______ _____ _____    ______ ____
ROOT
ATOM      1  C   UNL A   1      14.952  50.640  97.210  0.00  0.00    -0.037 A 
ATOM      2  C   UNL A   1      14.777  50.489  95.811  0.00  0.00    +0.070 A 
ATOM      3  C   UNL A   1      15.827  50.836  94.965  0.00  0.00    +0.074 A 
ATOM      4  C   UNL A   1      17.024  51.336  95.449  0.00  0.00    -0.006 A 
ATOM      5  C   UNL A   1      17.921  51.688  94.325  0.00  0.00    +0.161 C 
ATOM      6  C   UNL A   1      17.193  50.952  93.191  0.00  0.00    +0.208 C 
ATOM      7  O   UNL A   1      15.802  50.756  93.592  0.00  0.00    -0.558 OA
ATOM      8  C   UNL A   1      17.222  51.509  96.803  0.00  0.00    +0.031 A 
ATOM      9  C   UNL A   1      16.188  51.153  97.677  0.00  0.00    +0.020 A 
ENDROOT
BRANCH   6  10
ATOM     10  C   UNL A   1      17.234  51.648  91.810  0.00  0.00    +0.038 C 
ATOM     11  C   UNL A   1      16.138  52.704  91.630  0.00  0.00    +0.095 C 
ATOM     12  C   UNL A   1      18.610  52.259  91.533  0.00  0.00    +0.095 C 
BRANCH  10  13
ATOM     13  O   UNL A   1      17.018  50.646  90.801  0.00  0.00    -0.441 OA
ATOM     14  H   UNL A   1      17.711  49.970  90.924  0.00  0.00    +0.241 HD
ENDBRANCH  10  13
ENDBRANCH   6  10
BRANCH   2  15
ATOM     15  C   UNL A   1      13.538  49.977  95.173  0.00  0.00    +0.339 C 
ATOM     16  O   UNL A   1      13.450  48.895  94.608  0.00  0.00    -0.410 OA
ENDBRANCH   2  15
BRANCH   1  17
ATOM     17  C   UNL A   1      13.842  50.265  98.178  0.00  0.00    +0.064 C 
BRANCH  17  18
ATOM     18  C   UNL A   1      14.060  50.579  99.666  0.00  0.00    +0.013 C 
BRANCH  18  19
ATOM     19  C   UNL A   1      12.854  50.148 100.504  0.00  0.00    +0.001 C 
BRANCH  19  21
ATOM     20  C   UNL A   1      11.083  48.484  99.833  0.00  0.00    +0.007 C 
ATOM     21  C   UNL A   1      11.631  49.888  99.625  0.00  0.00    -0.005 C 
ENDBRANCH  19  21
ENDBRANCH  18  19
ENDBRANCH  17  18
ENDBRANCH   1  17
TORSDOF 7
ENDMDL
MODEL 3
REMARK VINA RESULT:      -6.9      2.435      7.172
REMARK  Name = *****
REMARK  10 active torsions:
REMARK  status: ('A' for Active; 'I' for Inactive)
REMARK    1  A    between atoms: C_1  and  C_2
REMARK    2  A    between atoms: C_2  and  C_3
REMARK    3  A    between atoms: C_3  and  C_4
REMARK    4  A    between atoms: C_4  and  C_5
REMARK    5  A    between atoms: C_5  and  C_6
REMARK    6  A    between atoms: C_7  and  C_20
REMARK    7  A    between atoms: C_11  and  C_14
REMARK    8  A    between atoms: C_14  and  C_15
REMARK    9  A    between atoms: C_14  and  C_16
REMARK   10  A    between atoms: C_14  and  O_17
REMARK                            x       y       z     vdW  Elec       q    Type
REMARK                         _______ _______ _______ _____ _____    ______ ____
ROOT
ATOM      1  C   UNL A   1      16.268  50.728  95.903  0.00  0.00    -0.037 A 
ATOM      2  C   UNL A   1      14.912  50.315  95.939  0.00  0.00    +0.070 A 
ATOM      3  C   UNL A   1      14.205  50.450  97.131  0.00  0.00    +0.074 A 
ATOM      4  C   UNL A   1      14.791  50.958  98.278  0.00  0.00    -0.006 A 
ATOM      5  C   UNL A   1      13.831  50.914  99.404  0.00  0.00    +0.161 C 
ATOM      6  C   UNL A   1      12.537  50.672  98.613  0.00  0.00    +0.208 C 
ATOM      7  O   UNL A   1      12.893  50.086  97.323  0.00  0.00    -0.558 OA
ATOM      8  C   UNL A   1      16.112  51.355  98.281  0.00  0.00    +0.031 A 
ATOM      9  C   UNL A   1      16.842  51.245  97.091  0.00  0.00    +0.020 A 
ENDROOT
BRANCH   6  10
ATOM     10  C   UNL A   1      11.487  49.775  99.311  0.00  0.00    +0.038 C 
ATOM     11  C   UNL A   1      11.814  49.491 100.781  0.00  0.00    +0.095 C 
ATOM     12  C   UNL A   1      10.079  50.359  99.183  0.00  0.00    +0.095 C 
BRANCH  10  13
ATOM     13  O   UNL A   1      11.470  48.505  98.636  0.00  0.00    -0.441 OA
ATOM     14  H   UNL A   1      10.532  48.252  98.538  0.00  0.00    +0.241 HD
ENDBRANCH  10  13
ENDBRANCH   6  10
BRANCH   2  15
ATOM     15  C   UNL A   1      14.179  49.745  94.781  0.00  0.00    +0.339 C 
ATOM     16  O   UNL A   1      13.598  50.413  93.936  0.00  0.00    -0.410 OA
ENDBRANCH   2  15
BRANCH   1  17
ATOM     17  C   UNL A   1      17.082  50.613  94.624  0.00  0.00    +0.064 C 
BRANCH  17  18
ATOM     18  C   UNL A   1      17.124  51.836  93.695  0.00  0.00    +0.013 C 
BRANCH  18  19
ATOM     19  C   UNL A   1      17.954  51.549  92.441  0.00  0.00    +0.001 C 
BRANCH  19  21
ATOM     20  C   UNL A   1      15.966  50.664  91.170  0.00  0.00    +0.007 C 
ATOM     21  C   UNL A   1      17.379  50.374  91.651  0.00  0.00    -0.005 C 
ENDBRANCH  19  21
ENDBRANCH  18  19
ENDBRANCH  17  18
ENDBRANCH   1  17
TORSDOF 7
ENDMDL
MODEL 4
REMARK VINA RESULT:      -6.5      2.175      3.965
REMARK  Name = *****
REMARK  10 active torsions:
REMARK  status: ('A' for Active; 'I' for Inactive)
REMARK    1  A    between atoms: C_1  and  C_2
REMARK    2  A    between atoms: C_2  and  C_3
REMARK    3  A    between atoms: C_3  and  C_4
REMARK    4  A    between atoms: C_4  and  C_5
REMARK    5  A    between atoms: C_5  and  C_6
REMARK    6  A    between atoms: C_7  and  C_20
REMARK    7  A    between atoms: C_11  and  C_14
REMARK    8  A    between atoms: C_14  and  C_15
REMARK    9  A    between atoms: C_14  and  C_16
REMARK   10  A    between atoms: C_14  and  O_17
REMARK                            x       y       z     vdW  Elec       q    Type
REMARK                         _______ _______ _______ _____ _____    ______ ____
ROOT
ATOM      1  C   UNL A   1      12.418  50.303  97.623  0.00  0.00    -0.037 A 
ATOM      2  C   UNL A   1      13.146  50.291  96.406  0.00  0.00    +0.070 A 
ATOM      3  C   UNL A   1      14.517  50.525  96.446  0.00  0.00    +0.074 A 
ATOM      4  C   UNL A   1      15.183  50.784  97.633  0.00  0.00    -0.006 A 
ATOM      5  C   UNL A   1      16.611  51.069  97.364  0.00  0.00    +0.161 C 
ATOM      6  C   UNL A   1      16.698  50.552  95.922  0.00  0.00    +0.208 C 
ATOM      7  O   UNL A   1      15.352  50.556  95.353  0.00  0.00    -0.558 OA
ATOM      8  C   UNL A   1      14.503  50.817  98.832  0.00  0.00    +0.031 A 
ATOM      9  C   UNL A   1      13.125  50.569  98.822  0.00  0.00    +0.020 A 
ENDROOT
BRANCH   6  10
ATOM     10  C   UNL A   1      17.650  51.337  94.988  0.00  0.00    +0.038 C 
ATOM     11  C   UNL A   1      18.435  50.437  94.027  0.00  0.00    +0.095 C 
ATOM     12  C   UNL A   1      16.903  52.421  94.211  0.00  0.00    +0.095 C 
BRANCH  10  13
ATOM     13  O   UNL A   1      18.618  52.012  95.810  0.00  0.00    -0.441 OA
ATOM     14  H   UNL A   1      19.302  52.363  95.208  0.00  0.00    +0.241 HD
ENDBRANCH  10  13
ENDBRANCH   6  10
BRANCH   2  15
ATOM     15  C   UNL A   1      12.543  50.039  95.073  0.00  0.00    +0.339 C 
ATOM     16  O   UNL A   1      12.059  50.907  94.359  0.00  0.00    -0.410 OA
ENDBRANCH   2  15
BRANCH   1  17
ATOM     17  C   UNL A   1      10.921  50.041  97.636  0.00  0.00    +0.064 C 
BRANCH  17  18
ATOM     18  C   UNL A   1      10.187  50.180  98.978  0.00  0.00    +0.013 C 
BRANCH  18  19
ATOM     19  C   UNL A   1       9.066  51.219  98.890  0.00  0.00    +0.001 C 
BRANCH  19  21
ATOM     20  C   UNL A   1       9.294  50.855 101.374  0.00  0.00    +0.007 C 
ATOM     21  C   UNL A   1       8.590  51.642 100.279  0.00  0.00    -0.005 C 
ENDBRANCH  19  21
ENDBRANCH  18  19
ENDBRANCH  17  18
ENDBRANCH   1  17
TORSDOF 7
ENDMDL
MODEL 5
REMARK VINA RESULT:      -6.5      2.855      7.361
REMARK  Name = *****
REMARK  10 active torsions:
REMARK  status: ('A' for Active; 'I' for Inactive)
REMARK    1  A    between atoms: C_1  and  C_2
REMARK    2  A    between atoms: C_2  and  C_3
REMARK    3  A    between atoms: C_3  and  C_4
REMARK    4  A    between atoms: C_4  and  C_5
REMARK    5  A    between atoms: C_5  and  C_6
REMARK    6  A    between atoms: C_7  and  C_20
REMARK    7  A    between atoms: C_11  and  C_14
REMARK    8  A    between atoms: C_14  and  C_15
REMARK    9  A    between atoms: C_14  and  C_16
REMARK   10  A    between atoms: C_14  and  O_17
REMARK                            x       y       z     vdW  Elec       q    Type
REMARK                         _______ _______ _______ _____ _____    ______ ____
ROOT
ATOM      1  C   UNL A   1      15.371  50.672  95.873  0.00  0.00    -0.037 A 
ATOM      2  C   UNL A   1      14.052  50.254  96.181  0.00  0.00    +0.070 A 
ATOM      3  C   UNL A   1      13.624  50.314  97.504  0.00  0.00    +0.074 A 
ATOM      4  C   UNL A   1      14.451  50.752  98.524  0.00  0.00    -0.006 A 
ATOM      5  C   UNL A   1      13.759  50.636  99.827  0.00  0.00    +0.161 C 
ATOM      6  C   UNL A   1      12.322  50.440  99.325  0.00  0.00    +0.208 C 
ATOM      7  O   UNL A   1      12.381  49.934  97.956  0.00  0.00    -0.558 OA
ATOM      8  C   UNL A   1      15.745  51.152  98.262  0.00  0.00    +0.031 A 
ATOM      9  C   UNL A   1      16.197  51.117  96.937  0.00  0.00    +0.020 A 
ENDROOT
BRANCH   6  10
ATOM     10  C   UNL A   1      11.440  49.499 100.181  0.00  0.00    +0.038 C 
ATOM     11  C   UNL A   1      11.073  48.194  99.465  0.00  0.00    +0.095 C 
ATOM     12  C   UNL A   1      12.091  49.198 101.532  0.00  0.00    +0.095 C 
BRANCH  10  13
ATOM     13  O   UNL A   1      10.206  50.181 100.461  0.00  0.00    -0.441 OA
ATOM     14  H   UNL A   1      10.390  51.137 100.388  0.00  0.00    +0.241 HD
ENDBRANCH  10  13
ENDBRANCH   6  10
BRANCH   2  15
ATOM     15  C   UNL A   1      13.077  49.754  95.178  0.00  0.00    +0.339 C 
ATOM     16  O   UNL A   1      12.217  50.444  94.648  0.00  0.00    -0.410 OA
ENDBRANCH   2  15
BRANCH   1  17
ATOM     17  C   UNL A   1      15.885  50.638  94.443  0.00  0.00    +0.064 C 
BRANCH  17  18
ATOM     18  C   UNL A   1      15.829  51.944  93.636  0.00  0.00    +0.013 C 
BRANCH  18  19
ATOM     19  C   UNL A   1      14.926  51.796  92.409  0.00  0.00    +0.001 C 
BRANCH  19  21
ATOM     20  C   UNL A   1      13.808  53.768  91.307  0.00  0.00    +0.007 C 
ATOM     21  C   UNL A   1      13.755  52.776  92.459  0.00  0.00    -0.005 C 
ENDBRANCH  19  21
ENDBRANCH  18  19
ENDBRANCH  17  18
ENDBRANCH   1  17
TORSDOF 7
ENDMDL
MODEL 6
REMARK VINA RESULT:      -6.5      3.242      5.641
REMARK  Name = *****
REMARK  10 active torsions:
REMARK  status: ('A' for Active; 'I' for Inactive)
REMARK    1  A    between atoms: C_1  and  C_2
REMARK    2  A    between atoms: C_2  and  C_3
REMARK    3  A    between atoms: C_3  and  C_4
REMARK    4  A    between atoms: C_4  and  C_5
REMARK    5  A    between atoms: C_5  and  C_6
REMARK    6  A    between atoms: C_7  and  C_20
REMARK    7  A    between atoms: C_11  and  C_14
REMARK    8  A    between atoms: C_14  and  C_15
REMARK    9  A    between atoms: C_14  and  C_16
REMARK   10  A    between atoms: C_14  and  O_17
REMARK                            x       y       z     vdW  Elec       q    Type
REMARK                         _______ _______ _______ _____ _____    ______ ____
ROOT
ATOM      1  C   UNL A   1      15.302  51.098  93.913  0.00  0.00    -0.037 A 
ATOM      2  C   UNL A   1      14.338  51.747  93.102  0.00  0.00    +0.070 A 
ATOM      3  C   UNL A   1      13.015  51.317  93.163  0.00  0.00    +0.074 A 
ATOM      4  C   UNL A   1      12.622  50.268  93.977  0.00  0.00    -0.006 A 
ATOM      5  C   UNL A   1      11.182  49.983  93.781  0.00  0.00    +0.161 C 
ATOM      6  C   UNL A   1      10.776  51.265  93.041  0.00  0.00    +0.208 C 
ATOM      7  O   UNL A   1      11.973  51.840  92.432  0.00  0.00    -0.558 OA
ATOM      8  C   UNL A   1      13.536  49.606  94.768  0.00  0.00    +0.031 A 
ATOM      9  C   UNL A   1      14.871  50.028  94.738  0.00  0.00    +0.020 A 
ENDROOT
BRANCH   6  10
ATOM     10  C   UNL A   1       9.684  51.093  91.959  0.00  0.00    +0.038 C 
ATOM     11  C   UNL A   1       9.547  49.650  91.459  0.00  0.00    +0.095 C 
ATOM     12  C   UNL A   1       8.330  51.617  92.443  0.00  0.00    +0.095 C 
BRANCH  10  13
ATOM     13  O   UNL A   1      10.054  51.894  90.823  0.00  0.00    -0.441 OA
ATOM     14  H   UNL A   1      10.083  51.294  90.054  0.00  0.00    +0.241 HD
ENDBRANCH  10  13
ENDBRANCH   6  10
BRANCH   2  15
ATOM     15  C   UNL A   1      14.639  52.872  92.181  0.00  0.00    +0.339 C 
ATOM     16  O   UNL A   1      14.962  52.736  91.009  0.00  0.00    -0.410 OA
ENDBRANCH   2  15
BRANCH   1  17
ATOM     17  C   UNL A   1      16.757  51.536  93.893  0.00  0.00    +0.064 C 
BRANCH  17  18
ATOM     18  C   UNL A   1      17.622  51.188  95.114  0.00  0.00    +0.013 C 
BRANCH  18  19
ATOM     19  C   UNL A   1      17.368  52.163  96.267  0.00  0.00    +0.001 C 
BRANCH  19  21
ATOM     20  C   UNL A   1      15.661  51.513  98.003  0.00  0.00    +0.007 C 
ATOM     21  C   UNL A   1      17.118  51.420  97.579  0.00  0.00    -0.005 C 
ENDBRANCH  19  21
ENDBRANCH  18  19
ENDBRANCH  17  18
ENDBRANCH   1  17
TORSDOF 7
ENDMDL
MODEL 7
REMARK VINA RESULT:      -6.3      1.741      3.188
REMARK  Name = *****
REMARK  10 active torsions:
REMARK  status: ('A' for Active; 'I' for Inactive)
REMARK    1  A    between atoms: C_1  and  C_2
REMARK    2  A    between atoms: C_2  and  C_3
REMARK    3  A    between atoms: C_3  and  C_4
REMARK    4  A    between atoms: C_4  and  C_5
REMARK    5  A    between atoms: C_5  and  C_6
REMARK    6  A    between atoms: C_7  and  C_20
REMARK    7  A    between atoms: C_11  and  C_14
REMARK    8  A    between atoms: C_14  and  C_15
REMARK    9  A    between atoms: C_14  and  C_16
REMARK   10  A    between atoms: C_14  and  O_17
REMARK                            x       y       z     vdW  Elec       q    Type
REMARK                         _______ _______ _______ _____ _____    ______ ____
ROOT
ATOM      1  C   UNL A   1      14.713  50.324  95.213  0.00  0.00    -0.037 A 
ATOM      2  C   UNL A   1      14.771  50.597  93.823  0.00  0.00    +0.070 A 
ATOM      3  C   UNL A   1      16.000  50.924  93.257  0.00  0.00    +0.074 A 
ATOM      4  C   UNL A   1      17.157  51.006  94.014  0.00  0.00    -0.006 A 
ATOM      5  C   UNL A   1      18.289  51.445  93.167  0.00  0.00    +0.161 C 
ATOM      6  C   UNL A   1      17.664  51.216  91.784  0.00  0.00    +0.208 C 
ATOM      7  O   UNL A   1      16.211  51.224  91.932  0.00  0.00    -0.558 OA
ATOM      8  C   UNL A   1      17.134  50.760  95.371  0.00  0.00    +0.031 A 
ATOM      9  C   UNL A   1      15.913  50.413  95.963  0.00  0.00    +0.020 A 
ENDROOT
BRANCH   6  10
ATOM     10  C   UNL A   1      18.073  52.234  90.692  0.00  0.00    +0.038 C 
ATOM     11  C   UNL A   1      19.223  51.743  89.805  0.00  0.00    +0.095 C 
ATOM     12  C   UNL A   1      16.876  52.641  89.831  0.00  0.00    +0.095 C 
BRANCH  10  13
ATOM     13  O   UNL A   1      18.534  53.427  91.348  0.00  0.00    -0.441 OA
ATOM     14  H   UNL A   1      18.657  54.101  90.653  0.00  0.00    +0.241 HD
ENDBRANCH  10  13
ENDBRANCH   6  10
BRANCH   2  15
ATOM     15  C   UNL A   1      13.599  50.554  92.912  0.00  0.00    +0.339 C 
ATOM     16  O   UNL A   1      13.180  49.537  92.375  0.00  0.00    -0.410 OA
ENDBRANCH   2  15
BRANCH   1  17
ATOM     17  C   UNL A   1      13.399  49.950  95.879  0.00  0.00    +0.064 C 
BRANCH  17  18
ATOM     18  C   UNL A   1      12.919  50.824  97.047  0.00  0.00    +0.013 C 
BRANCH  18  19
ATOM     19  C   UNL A   1      12.869  50.024  98.351  0.00  0.00    +0.001 C 
BRANCH  19  21
ATOM     20  C   UNL A   1      13.486  50.425 100.762  0.00  0.00    +0.007 C 
ATOM     21  C   UNL A   1      13.964  50.471  99.319  0.00  0.00    -0.005 C 
ENDBRANCH  19  21
ENDBRANCH  18  19
ENDBRANCH  17  18
ENDBRANCH   1  17
TORSDOF 7
ENDMDL
MODEL 8
REMARK VINA RESULT:      -6.2      3.246      7.400
REMARK  Name = *****
REMARK  10 active torsions:
REMARK  status: ('A' for Active; 'I' for Inactive)
REMARK    1  A    between atoms: C_1  and  C_2
REMARK    2  A    between atoms: C_2  and  C_3
REMARK    3  A    between atoms: C_3  and  C_4
REMARK    4  A    between atoms: C_4  and  C_5
REMARK    5  A    between atoms: C_5  and  C_6
REMARK    6  A    between atoms: C_7  and  C_20
REMARK    7  A    between atoms: C_11  and  C_14
REMARK    8  A    between atoms: C_14  and  C_15
REMARK    9  A    between atoms: C_14  and  C_16
REMARK   10  A    between atoms: C_14  and  O_17
REMARK                            x       y       z     vdW  Elec       q    Type
REMARK                         _______ _______ _______ _____ _____    ______ ____
ROOT
ATOM      1  C   UNL A   1      14.792  50.442  96.948  0.00  0.00    -0.037 A 
ATOM      2  C   UNL A   1      13.450  50.329  96.506  0.00  0.00    +0.070 A 
ATOM      3  C   UNL A   1      12.433  50.315  97.457  0.00  0.00    +0.074 A 
ATOM      4  C   UNL A   1      12.697  50.392  98.814  0.00  0.00    -0.006 A 
ATOM      5  C   UNL A   1      11.438  50.279  99.585  0.00  0.00    +0.161 C 
ATOM      6  C   UNL A   1      10.432  50.516  98.450  0.00  0.00    +0.208 C 
ATOM      7  O   UNL A   1      11.090  50.201  97.184  0.00  0.00    -0.558 OA
ATOM      8  C   UNL A   1      13.992  50.489  99.278  0.00  0.00    +0.031 A 
ATOM      9  C   UNL A   1      15.033  50.520  98.343  0.00  0.00    +0.020 A 
ENDROOT
BRANCH   6  10
ATOM     10  C   UNL A   1       9.110  49.719  98.553  0.00  0.00    +0.038 C 
ATOM     11  C   UNL A   1       8.295  49.726  97.256  0.00  0.00    +0.095 C 
ATOM     12  C   UNL A   1       9.359  48.282  99.017  0.00  0.00    +0.095 C 
BRANCH  10  13
ATOM     13  O   UNL A   1       8.295  50.341  99.561  0.00  0.00    -0.441 OA
ATOM     14  H   UNL A   1       8.495  49.889 100.403  0.00  0.00    +0.241 HD
ENDBRANCH  10  13
ENDBRANCH   6  10
BRANCH   2  15
ATOM     15  C   UNL A   1      13.043  50.227  95.082  0.00  0.00    +0.339 C 
ATOM     16  O   UNL A   1      13.129  49.206  94.412  0.00  0.00    -0.410 OA
ENDBRANCH   2  15
BRANCH   1  17
ATOM     17  C   UNL A   1      15.939  50.474  95.951  0.00  0.00    +0.064 C 
BRANCH  17  18
ATOM     18  C   UNL A   1      17.132  51.389  96.267  0.00  0.00    +0.013 C 
BRANCH  18  19
ATOM     19  C   UNL A   1      18.037  51.559  95.045  0.00  0.00    +0.001 C 
BRANCH  19  21
ATOM     20  C   UNL A   1      17.935  50.374  92.822  0.00  0.00    +0.007 C 
ATOM     21  C   UNL A   1      17.256  51.375  93.744  0.00  0.00    -0.005 C 
ENDBRANCH  19  21
ENDBRANCH  18  19
ENDBRANCH  17  18
ENDBRANCH   1  17
TORSDOF 7
ENDMDL
MODEL 9
REMARK VINA RESULT:      -6.1      3.848      7.733
REMARK  Name = *****
REMARK  10 active torsions:
REMARK  status: ('A' for Active; 'I' for Inactive)
REMARK    1  A    between atoms: C_1  and  C_2
REMARK    2  A    between atoms: C_2  and  C_3
REMARK    3  A    between atoms: C_3  and  C_4
REMARK    4  A    between atoms: C_4  and  C_5
REMARK    5  A    between atoms: C_5  and  C_6
REMARK    6  A    between atoms: C_7  and  C_20
REMARK    7  A    between atoms: C_11  and  C_14
REMARK    8  A    between atoms: C_14  and  C_15
REMARK    9  A    between atoms: C_14  and  C_16
REMARK   10  A    between atoms: C_14  and  O_17
REMARK                            x       y       z     vdW  Elec       q    Type
REMARK                         _______ _______ _______ _____ _____    ______ ____
ROOT
ATOM      1  C   UNL A   1      14.100  50.712  98.203  0.00  0.00    -0.037 A 
ATOM      2  C   UNL A   1      13.226  50.375  99.266  0.00  0.00    +0.070 A 
ATOM      3  C   UNL A   1      11.898  50.081  98.972  0.00  0.00    +0.074 A 
ATOM      4  C   UNL A   1      11.406  50.125  97.678  0.00  0.00    -0.006 A 
ATOM      5  C   UNL A   1       9.953  49.843  97.675  0.00  0.00    +0.161 C 
ATOM      6  C   UNL A   1       9.811  49.267  99.090  0.00  0.00    +0.208 C 
ATOM      7  O   UNL A   1      10.932  49.748  99.894  0.00  0.00    -0.558 OA
ATOM      8  C   UNL A   1      12.226  50.464  96.622  0.00  0.00    +0.031 A 
ATOM      9  C   UNL A   1      13.571  50.749  96.888  0.00  0.00    +0.020 A 
ENDROOT
BRANCH   6  10
ATOM     10  C   UNL A   1       8.484  49.596  99.814  0.00  0.00    +0.038 C 
ATOM     11  C   UNL A   1       8.238  48.729 101.054  0.00  0.00    +0.095 C 
ATOM     12  C   UNL A   1       8.398  51.079 100.178  0.00  0.00    +0.095 C 
BRANCH  10  13
ATOM     13  O   UNL A   1       7.404  49.333  98.901  0.00  0.00    -0.441 OA
ATOM     14  H   UNL A   1       6.994  50.194  98.695  0.00  0.00    +0.241 HD
ENDBRANCH  10  13
ENDBRANCH   6  10
BRANCH   2  15
ATOM     15  C   UNL A   1      13.631  50.306 100.693  0.00  0.00    +0.339 C 
ATOM     16  O   UNL A   1      13.240  51.078 101.559  0.00  0.00    -0.410 OA
ENDBRANCH   2  15
BRANCH   1  17
ATOM     17  C   UNL A   1      15.562  51.030  98.468  0.00  0.00    +0.064 C 
BRANCH  17  18
ATOM     18  C   UNL A   1      16.550  50.863  97.304  0.00  0.00    +0.013 C 
BRANCH  18  19
ATOM     19  C   UNL A   1      17.058  52.220  96.810  0.00  0.00    +0.001 C 
BRANCH  19  21
ATOM     20  C   UNL A   1      16.310  51.338  94.571  0.00  0.00    +0.007 C 
ATOM     21  C   UNL A   1      17.325  52.200  95.306  0.00  0.00    -0.005 C 
ENDBRANCH  19  21
ENDBRANCH  18  19
ENDBRANCH  17  18
ENDBRANCH   1  17
TORSDOF 7
ENDMDL
