# Supplementary material for: The Cordyceps Genus as a Potential Source of Bioactive Compounds for Adjuvant Cancer Therapy: A Network Pharmacology Approach
Source: Pharmaceuticals (Basel). 2025 Apr 30;18(5):667. doi: 10.3390/ph18050667 (PMC12115173; doi:10.3390/ph18050667)
Supplement: Supplementary file 1 [file pharmaceuticals-18-00667-s001.zip › pharmaceuticals-3597034-supplementary/Supplementary Materials/Molecular docking simulations/ExtractoCordyceps2/Results/AURKA(3cho)/Conformations_AURKA/AnnullatinA/AnnullatinA_docked_model_1.pdb]

REMARK VINA RESULT:      -7.0      0.000      0.000
REMARK  Name = *****
REMARK  10 active torsions:
REMARK  status: ('A' for Active; 'I' for Inactive)
REMARK    1  A    between atoms: C_1  and  C_2
REMARK    2  A    between atoms: C_2  and  C_3
REMARK    3  A    between atoms: C_3  and  C_4
REMARK    4  A    between atoms: C_4  and  C_5
REMARK    5  A    between atoms: C_5  and  C_6
REMARK    6  A    between atoms: C_7  and  C_20
REMARK    7  A    between atoms: C_11  and  C_14
REMARK    8  A    between atoms: C_14  and  C_15
REMARK    9  A    between atoms: C_14  and  C_16
REMARK   10  A    between atoms: C_14  and  O_17
REMARK                            x       y       z     vdW  Elec       q    Type
REMARK                         _______ _______ _______ _____ _____    ______ ____
ROOT
ATOM      1  C   UNL A   1      14.913  50.665  97.058  0.00  0.00
ATOM      2  C   UNL A   1      16.028  51.126  96.314  0.00  0.00
ATOM      3  C   UNL A   1      15.941  51.144  94.924  0.00  0.00
ATOM      4  C   UNL A   1      14.810  50.712  94.254  0.00  0.00
ATOM      5  C   UNL A   1      15.029  50.772  92.791  0.00  0.00
ATOM      6  C   UNL A   1      16.286  51.654  92.768  0.00  0.00
ATOM      7  O   UNL A   1      16.940  51.552  94.070  0.00  0.00
ATOM      8  C   UNL A   1      13.713  50.244  94.947  0.00  0.00
ATOM      9  C   UNL A   1      13.767  50.230  96.346  0.00  0.00
ENDROOT
BRANCH   6  10
ATOM     10  C   UNL A   1      17.309  51.326  91.654  0.00  0.00
ATOM     11  C   UNL A   1      18.327  52.447  91.417  0.00  0.00
ATOM     12  C   UNL A   1      18.028  50.004  91.926  0.00  0.00
BRANCH  10  13
ATOM     13  O   UNL A   1      16.584  51.155  90.423  0.00  0.00
ATOM     14  H   UNL A   1      15.990  51.925  90.337  0.00  0.00
ENDBRANCH  10  13
ENDBRANCH   6  10
BRANCH   2  15
ATOM     15  C   UNL A   1      17.299  51.602  96.917  0.00  0.00
ATOM     16  O   UNL A   1      17.566  52.778  97.123  0.00  0.00
ENDBRANCH   2  15
BRANCH   1  17
ATOM     17  C   UNL A   1      14.950  50.636  98.577  0.00  0.00
BRANCH  17  18
ATOM     18  C   UNL A   1      13.706  51.131  99.329  0.00  0.00
BRANCH  18  19
ATOM     19  C   UNL A   1      13.414  50.256 100.551  0.00  0.00
BRANCH  19  21
ATOM     20  C   UNL A   1      11.595  49.158  99.196  0.00  0.00
ATOM     21  C   UNL A   1      11.971  49.754 100.544  0.00  0.00
ENDBRANCH  19  21
ENDBRANCH  18  19
ENDBRANCH  17  18
ENDBRANCH   1  17
TORSDOF 7
