# Supplementary material for: The Cordyceps Genus as a Potential Source of Bioactive Compounds for Adjuvant Cancer Therapy: A Network Pharmacology Approach
Source: Pharmaceuticals (Basel). 2025 Apr 30;18(5):667. doi: 10.3390/ph18050667 (PMC12115173; doi:10.3390/ph18050667)
Supplement: Supplementary file 1 [file pharmaceuticals-18-00667-s001.zip › pharmaceuticals-3597034-supplementary/Supplementary Materials/Molecular docking simulations/ExtractoCordyceps2/Results/AURKA(3cho)/Conformations_AURKA/AnnullatinA/AnnullatinA_docked_model_2.pdb]

REMARK VINA RESULT:      -6.9      1.437      2.490
REMARK  Name = *****
REMARK  10 active torsions:
REMARK  status: ('A' for Active; 'I' for Inactive)
REMARK    1  A    between atoms: C_1  and  C_2
REMARK    2  A    between atoms: C_2  and  C_3
REMARK    3  A    between atoms: C_3  and  C_4
REMARK    4  A    between atoms: C_4  and  C_5
REMARK    5  A    between atoms: C_5  and  C_6
REMARK    6  A    between atoms: C_7  and  C_20
REMARK    7  A    between atoms: C_11  and  C_14
REMARK    8  A    between atoms: C_14  and  C_15
REMARK    9  A    between atoms: C_14  and  C_16
REMARK   10  A    between atoms: C_14  and  O_17
REMARK                            x       y       z     vdW  Elec       q    Type
REMARK                         _______ _______ _______ _____ _____    ______ ____
ROOT
ATOM      1  C   UNL A   1      14.952  50.640  97.210  0.00  0.00
ATOM      2  C   UNL A   1      14.777  50.489  95.811  0.00  0.00
ATOM      3  C   UNL A   1      15.827  50.836  94.965  0.00  0.00
ATOM      4  C   UNL A   1      17.024  51.336  95.449  0.00  0.00
ATOM      5  C   UNL A   1      17.921  51.688  94.325  0.00  0.00
ATOM      6  C   UNL A   1      17.193  50.952  93.191  0.00  0.00
ATOM      7  O   UNL A   1      15.802  50.756  93.592  0.00  0.00
ATOM      8  C   UNL A   1      17.222  51.509  96.803  0.00  0.00
ATOM      9  C   UNL A   1      16.188  51.153  97.677  0.00  0.00
ENDROOT
BRANCH   6  10
ATOM     10  C   UNL A   1      17.234  51.648  91.810  0.00  0.00
ATOM     11  C   UNL A   1      16.138  52.704  91.630  0.00  0.00
ATOM     12  C   UNL A   1      18.610  52.259  91.533  0.00  0.00
BRANCH  10  13
ATOM     13  O   UNL A   1      17.018  50.646  90.801  0.00  0.00
ATOM     14  H   UNL A   1      17.711  49.970  90.924  0.00  0.00
ENDBRANCH  10  13
ENDBRANCH   6  10
BRANCH   2  15
ATOM     15  C   UNL A   1      13.538  49.977  95.173  0.00  0.00
ATOM     16  O   UNL A   1      13.450  48.895  94.608  0.00  0.00
ENDBRANCH   2  15
BRANCH   1  17
ATOM     17  C   UNL A   1      13.842  50.265  98.178  0.00  0.00
BRANCH  17  18
ATOM     18  C   UNL A   1      14.060  50.579  99.666  0.00  0.00
BRANCH  18  19
ATOM     19  C   UNL A   1      12.854  50.148 100.504  0.00  0.00
BRANCH  19  21
ATOM     20  C   UNL A   1      11.083  48.484  99.833  0.00  0.00
ATOM     21  C   UNL A   1      11.631  49.888  99.625  0.00  0.00
ENDBRANCH  19  21
ENDBRANCH  18  19
ENDBRANCH  17  18
ENDBRANCH   1  17
TORSDOF 7
