# Supplementary material for: The Cordyceps Genus as a Potential Source of Bioactive Compounds for Adjuvant Cancer Therapy: A Network Pharmacology Approach
Source: Pharmaceuticals (Basel). 2025 Apr 30;18(5):667. doi: 10.3390/ph18050667 (PMC12115173; doi:10.3390/ph18050667)
Supplement: Supplementary file 1 [file pharmaceuticals-18-00667-s001.zip › pharmaceuticals-3597034-supplementary/Supplementary Materials/Molecular docking simulations/ExtractoCordyceps2/Results/AURKA(3cho)/Conformations_AURKA/AnnullatinA/AnnullatinA_docked_model_3.pdb]

REMARK VINA RESULT:      -6.9      2.435      7.172
REMARK  Name = *****
REMARK  10 active torsions:
REMARK  status: ('A' for Active; 'I' for Inactive)
REMARK    1  A    between atoms: C_1  and  C_2
REMARK    2  A    between atoms: C_2  and  C_3
REMARK    3  A    between atoms: C_3  and  C_4
REMARK    4  A    between atoms: C_4  and  C_5
REMARK    5  A    between atoms: C_5  and  C_6
REMARK    6  A    between atoms: C_7  and  C_20
REMARK    7  A    between atoms: C_11  and  C_14
REMARK    8  A    between atoms: C_14  and  C_15
REMARK    9  A    between atoms: C_14  and  C_16
REMARK   10  A    between atoms: C_14  and  O_17
REMARK                            x       y       z     vdW  Elec       q    Type
REMARK                         _______ _______ _______ _____ _____    ______ ____
ROOT
ATOM      1  C   UNL A   1      16.268  50.728  95.903  0.00  0.00
ATOM      2  C   UNL A   1      14.912  50.315  95.939  0.00  0.00
ATOM      3  C   UNL A   1      14.205  50.450  97.131  0.00  0.00
ATOM      4  C   UNL A   1      14.791  50.958  98.278  0.00  0.00
ATOM      5  C   UNL A   1      13.831  50.914  99.404  0.00  0.00
ATOM      6  C   UNL A   1      12.537  50.672  98.613  0.00  0.00
ATOM      7  O   UNL A   1      12.893  50.086  97.323  0.00  0.00
ATOM      8  C   UNL A   1      16.112  51.355  98.281  0.00  0.00
ATOM      9  C   UNL A   1      16.842  51.245  97.091  0.00  0.00
ENDROOT
BRANCH   6  10
ATOM     10  C   UNL A   1      11.487  49.775  99.311  0.00  0.00
ATOM     11  C   UNL A   1      11.814  49.491 100.781  0.00  0.00
ATOM     12  C   UNL A   1      10.079  50.359  99.183  0.00  0.00
BRANCH  10  13
ATOM     13  O   UNL A   1      11.470  48.505  98.636  0.00  0.00
ATOM     14  H   UNL A   1      10.532  48.252  98.538  0.00  0.00
ENDBRANCH  10  13
ENDBRANCH   6  10
BRANCH   2  15
ATOM     15  C   UNL A   1      14.179  49.745  94.781  0.00  0.00
ATOM     16  O   UNL A   1      13.598  50.413  93.936  0.00  0.00
ENDBRANCH   2  15
BRANCH   1  17
ATOM     17  C   UNL A   1      17.082  50.613  94.624  0.00  0.00
BRANCH  17  18
ATOM     18  C   UNL A   1      17.124  51.836  93.695  0.00  0.00
BRANCH  18  19
ATOM     19  C   UNL A   1      17.954  51.549  92.441  0.00  0.00
BRANCH  19  21
ATOM     20  C   UNL A   1      15.966  50.664  91.170  0.00  0.00
ATOM     21  C   UNL A   1      17.379  50.374  91.651  0.00  0.00
ENDBRANCH  19  21
ENDBRANCH  18  19
ENDBRANCH  17  18
ENDBRANCH   1  17
TORSDOF 7
