# Supplementary material for: The Cordyceps Genus as a Potential Source of Bioactive Compounds for Adjuvant Cancer Therapy: A Network Pharmacology Approach
Source: Pharmaceuticals (Basel). 2025 Apr 30;18(5):667. doi: 10.3390/ph18050667 (PMC12115173; doi:10.3390/ph18050667)
Supplement: Supplementary file 1 [file pharmaceuticals-18-00667-s001.zip › pharmaceuticals-3597034-supplementary/Supplementary Materials/Molecular docking simulations/ExtractoCordyceps2/Results/AURKA(3cho)/Conformations_AURKA/AnnullatinA/AnnullatinA_docked_model_4.pdb]

REMARK VINA RESULT:      -6.5      2.175      3.965
REMARK  Name = *****
REMARK  10 active torsions:
REMARK  status: ('A' for Active; 'I' for Inactive)
REMARK    1  A    between atoms: C_1  and  C_2
REMARK    2  A    between atoms: C_2  and  C_3
REMARK    3  A    between atoms: C_3  and  C_4
REMARK    4  A    between atoms: C_4  and  C_5
REMARK    5  A    between atoms: C_5  and  C_6
REMARK    6  A    between atoms: C_7  and  C_20
REMARK    7  A    between atoms: C_11  and  C_14
REMARK    8  A    between atoms: C_14  and  C_15
REMARK    9  A    between atoms: C_14  and  C_16
REMARK   10  A    between atoms: C_14  and  O_17
REMARK                            x       y       z     vdW  Elec       q    Type
REMARK                         _______ _______ _______ _____ _____    ______ ____
ROOT
ATOM      1  C   UNL A   1      12.418  50.303  97.623  0.00  0.00
ATOM      2  C   UNL A   1      13.146  50.291  96.406  0.00  0.00
ATOM      3  C   UNL A   1      14.517  50.525  96.446  0.00  0.00
ATOM      4  C   UNL A   1      15.183  50.784  97.633  0.00  0.00
ATOM      5  C   UNL A   1      16.611  51.069  97.364  0.00  0.00
ATOM      6  C   UNL A   1      16.698  50.552  95.922  0.00  0.00
ATOM      7  O   UNL A   1      15.352  50.556  95.353  0.00  0.00
ATOM      8  C   UNL A   1      14.503  50.817  98.832  0.00  0.00
ATOM      9  C   UNL A   1      13.125  50.569  98.822  0.00  0.00
ENDROOT
BRANCH   6  10
ATOM     10  C   UNL A   1      17.650  51.337  94.988  0.00  0.00
ATOM     11  C   UNL A   1      18.435  50.437  94.027  0.00  0.00
ATOM     12  C   UNL A   1      16.903  52.421  94.211  0.00  0.00
BRANCH  10  13
ATOM     13  O   UNL A   1      18.618  52.012  95.810  0.00  0.00
ATOM     14  H   UNL A   1      19.302  52.363  95.208  0.00  0.00
ENDBRANCH  10  13
ENDBRANCH   6  10
BRANCH   2  15
ATOM     15  C   UNL A   1      12.543  50.039  95.073  0.00  0.00
ATOM     16  O   UNL A   1      12.059  50.907  94.359  0.00  0.00
ENDBRANCH   2  15
BRANCH   1  17
ATOM     17  C   UNL A   1      10.921  50.041  97.636  0.00  0.00
BRANCH  17  18
ATOM     18  C   UNL A   1      10.187  50.180  98.978  0.00  0.00
BRANCH  18  19
ATOM     19  C   UNL A   1       9.066  51.219  98.890  0.00  0.00
BRANCH  19  21
ATOM     20  C   UNL A   1       9.294  50.855 101.374  0.00  0.00
ATOM     21  C   UNL A   1       8.590  51.642 100.279  0.00  0.00
ENDBRANCH  19  21
ENDBRANCH  18  19
ENDBRANCH  17  18
ENDBRANCH   1  17
TORSDOF 7
