# Supplementary material for: The Cordyceps Genus as a Potential Source of Bioactive Compounds for Adjuvant Cancer Therapy: A Network Pharmacology Approach
Source: Pharmaceuticals (Basel). 2025 Apr 30;18(5):667. doi: 10.3390/ph18050667 (PMC12115173; doi:10.3390/ph18050667)
Supplement: Supplementary file 1 [file pharmaceuticals-18-00667-s001.zip › pharmaceuticals-3597034-supplementary/Supplementary Materials/Molecular docking simulations/ExtractoCordyceps2/Results/AURKA(3cho)/Conformations_AURKA/AnnullatinA/AnnullatinA_docked_model_5.pdb]

REMARK VINA RESULT:      -6.5      2.855      7.361
REMARK  Name = *****
REMARK  10 active torsions:
REMARK  status: ('A' for Active; 'I' for Inactive)
REMARK    1  A    between atoms: C_1  and  C_2
REMARK    2  A    between atoms: C_2  and  C_3
REMARK    3  A    between atoms: C_3  and  C_4
REMARK    4  A    between atoms: C_4  and  C_5
REMARK    5  A    between atoms: C_5  and  C_6
REMARK    6  A    between atoms: C_7  and  C_20
REMARK    7  A    between atoms: C_11  and  C_14
REMARK    8  A    between atoms: C_14  and  C_15
REMARK    9  A    between atoms: C_14  and  C_16
REMARK   10  A    between atoms: C_14  and  O_17
REMARK                            x       y       z     vdW  Elec       q    Type
REMARK                         _______ _______ _______ _____ _____    ______ ____
ROOT
ATOM      1  C   UNL A   1      15.371  50.672  95.873  0.00  0.00
ATOM      2  C   UNL A   1      14.052  50.254  96.181  0.00  0.00
ATOM      3  C   UNL A   1      13.624  50.314  97.504  0.00  0.00
ATOM      4  C   UNL A   1      14.451  50.752  98.524  0.00  0.00
ATOM      5  C   UNL A   1      13.759  50.636  99.827  0.00  0.00
ATOM      6  C   UNL A   1      12.322  50.440  99.325  0.00  0.00
ATOM      7  O   UNL A   1      12.381  49.934  97.956  0.00  0.00
ATOM      8  C   UNL A   1      15.745  51.152  98.262  0.00  0.00
ATOM      9  C   UNL A   1      16.197  51.117  96.937  0.00  0.00
ENDROOT
BRANCH   6  10
ATOM     10  C   UNL A   1      11.440  49.499 100.181  0.00  0.00
ATOM     11  C   UNL A   1      11.073  48.194  99.465  0.00  0.00
ATOM     12  C   UNL A   1      12.091  49.198 101.532  0.00  0.00
BRANCH  10  13
ATOM     13  O   UNL A   1      10.206  50.181 100.461  0.00  0.00
ATOM     14  H   UNL A   1      10.390  51.137 100.388  0.00  0.00
ENDBRANCH  10  13
ENDBRANCH   6  10
BRANCH   2  15
ATOM     15  C   UNL A   1      13.077  49.754  95.178  0.00  0.00
ATOM     16  O   UNL A   1      12.217  50.444  94.648  0.00  0.00
ENDBRANCH   2  15
BRANCH   1  17
ATOM     17  C   UNL A   1      15.885  50.638  94.443  0.00  0.00
BRANCH  17  18
ATOM     18  C   UNL A   1      15.829  51.944  93.636  0.00  0.00
BRANCH  18  19
ATOM     19  C   UNL A   1      14.926  51.796  92.409  0.00  0.00
BRANCH  19  21
ATOM     20  C   UNL A   1      13.808  53.768  91.307  0.00  0.00
ATOM     21  C   UNL A   1      13.755  52.776  92.459  0.00  0.00
ENDBRANCH  19  21
ENDBRANCH  18  19
ENDBRANCH  17  18
ENDBRANCH   1  17
TORSDOF 7
