# Supplementary material for: The Cordyceps Genus as a Potential Source of Bioactive Compounds for Adjuvant Cancer Therapy: A Network Pharmacology Approach
Source: Pharmaceuticals (Basel). 2025 Apr 30;18(5):667. doi: 10.3390/ph18050667 (PMC12115173; doi:10.3390/ph18050667)
Supplement: Supplementary file 1 [file pharmaceuticals-18-00667-s001.zip › pharmaceuticals-3597034-supplementary/Supplementary Materials/Molecular docking simulations/ExtractoCordyceps2/Results/AURKA(3cho)/Conformations_AURKA/AnnullatinA/AnnullatinA_docked_model_6.pdb]

REMARK VINA RESULT:      -6.5      3.242      5.641
REMARK  Name = *****
REMARK  10 active torsions:
REMARK  status: ('A' for Active; 'I' for Inactive)
REMARK    1  A    between atoms: C_1  and  C_2
REMARK    2  A    between atoms: C_2  and  C_3
REMARK    3  A    between atoms: C_3  and  C_4
REMARK    4  A    between atoms: C_4  and  C_5
REMARK    5  A    between atoms: C_5  and  C_6
REMARK    6  A    between atoms: C_7  and  C_20
REMARK    7  A    between atoms: C_11  and  C_14
REMARK    8  A    between atoms: C_14  and  C_15
REMARK    9  A    between atoms: C_14  and  C_16
REMARK   10  A    between atoms: C_14  and  O_17
REMARK                            x       y       z     vdW  Elec       q    Type
REMARK                         _______ _______ _______ _____ _____    ______ ____
ROOT
ATOM      1  C   UNL A   1      15.302  51.098  93.913  0.00  0.00
ATOM      2  C   UNL A   1      14.338  51.747  93.102  0.00  0.00
ATOM      3  C   UNL A   1      13.015  51.317  93.163  0.00  0.00
ATOM      4  C   UNL A   1      12.622  50.268  93.977  0.00  0.00
ATOM      5  C   UNL A   1      11.182  49.983  93.781  0.00  0.00
ATOM      6  C   UNL A   1      10.776  51.265  93.041  0.00  0.00
ATOM      7  O   UNL A   1      11.973  51.840  92.432  0.00  0.00
ATOM      8  C   UNL A   1      13.536  49.606  94.768  0.00  0.00
ATOM      9  C   UNL A   1      14.871  50.028  94.738  0.00  0.00
ENDROOT
BRANCH   6  10
ATOM     10  C   UNL A   1       9.684  51.093  91.959  0.00  0.00
ATOM     11  C   UNL A   1       9.547  49.650  91.459  0.00  0.00
ATOM     12  C   UNL A   1       8.330  51.617  92.443  0.00  0.00
BRANCH  10  13
ATOM     13  O   UNL A   1      10.054  51.894  90.823  0.00  0.00
ATOM     14  H   UNL A   1      10.083  51.294  90.054  0.00  0.00
ENDBRANCH  10  13
ENDBRANCH   6  10
BRANCH   2  15
ATOM     15  C   UNL A   1      14.639  52.872  92.181  0.00  0.00
ATOM     16  O   UNL A   1      14.962  52.736  91.009  0.00  0.00
ENDBRANCH   2  15
BRANCH   1  17
ATOM     17  C   UNL A   1      16.757  51.536  93.893  0.00  0.00
BRANCH  17  18
ATOM     18  C   UNL A   1      17.622  51.188  95.114  0.00  0.00
BRANCH  18  19
ATOM     19  C   UNL A   1      17.368  52.163  96.267  0.00  0.00
BRANCH  19  21
ATOM     20  C   UNL A   1      15.661  51.513  98.003  0.00  0.00
ATOM     21  C   UNL A   1      17.118  51.420  97.579  0.00  0.00
ENDBRANCH  19  21
ENDBRANCH  18  19
ENDBRANCH  17  18
ENDBRANCH   1  17
TORSDOF 7
