# Supplementary material for: The Cordyceps Genus as a Potential Source of Bioactive Compounds for Adjuvant Cancer Therapy: A Network Pharmacology Approach
Source: Pharmaceuticals (Basel). 2025 Apr 30;18(5):667. doi: 10.3390/ph18050667 (PMC12115173; doi:10.3390/ph18050667)
Supplement: Supplementary file 1 [file pharmaceuticals-18-00667-s001.zip › pharmaceuticals-3597034-supplementary/Supplementary Materials/Molecular docking simulations/ExtractoCordyceps2/Results/AURKA(3cho)/Conformations_AURKA/AnnullatinA/AnnullatinA_docked_model_7.pdb]

REMARK VINA RESULT:      -6.3      1.741      3.188
REMARK  Name = *****
REMARK  10 active torsions:
REMARK  status: ('A' for Active; 'I' for Inactive)
REMARK    1  A    between atoms: C_1  and  C_2
REMARK    2  A    between atoms: C_2  and  C_3
REMARK    3  A    between atoms: C_3  and  C_4
REMARK    4  A    between atoms: C_4  and  C_5
REMARK    5  A    between atoms: C_5  and  C_6
REMARK    6  A    between atoms: C_7  and  C_20
REMARK    7  A    between atoms: C_11  and  C_14
REMARK    8  A    between atoms: C_14  and  C_15
REMARK    9  A    between atoms: C_14  and  C_16
REMARK   10  A    between atoms: C_14  and  O_17
REMARK                            x       y       z     vdW  Elec       q    Type
REMARK                         _______ _______ _______ _____ _____    ______ ____
ROOT
ATOM      1  C   UNL A   1      14.713  50.324  95.213  0.00  0.00
ATOM      2  C   UNL A   1      14.771  50.597  93.823  0.00  0.00
ATOM      3  C   UNL A   1      16.000  50.924  93.257  0.00  0.00
ATOM      4  C   UNL A   1      17.157  51.006  94.014  0.00  0.00
ATOM      5  C   UNL A   1      18.289  51.445  93.167  0.00  0.00
ATOM      6  C   UNL A   1      17.664  51.216  91.784  0.00  0.00
ATOM      7  O   UNL A   1      16.211  51.224  91.932  0.00  0.00
ATOM      8  C   UNL A   1      17.134  50.760  95.371  0.00  0.00
ATOM      9  C   UNL A   1      15.913  50.413  95.963  0.00  0.00
ENDROOT
BRANCH   6  10
ATOM     10  C   UNL A   1      18.073  52.234  90.692  0.00  0.00
ATOM     11  C   UNL A   1      19.223  51.743  89.805  0.00  0.00
ATOM     12  C   UNL A   1      16.876  52.641  89.831  0.00  0.00
BRANCH  10  13
ATOM     13  O   UNL A   1      18.534  53.427  91.348  0.00  0.00
ATOM     14  H   UNL A   1      18.657  54.101  90.653  0.00  0.00
ENDBRANCH  10  13
ENDBRANCH   6  10
BRANCH   2  15
ATOM     15  C   UNL A   1      13.599  50.554  92.912  0.00  0.00
ATOM     16  O   UNL A   1      13.180  49.537  92.375  0.00  0.00
ENDBRANCH   2  15
BRANCH   1  17
ATOM     17  C   UNL A   1      13.399  49.950  95.879  0.00  0.00
BRANCH  17  18
ATOM     18  C   UNL A   1      12.919  50.824  97.047  0.00  0.00
BRANCH  18  19
ATOM     19  C   UNL A   1      12.869  50.024  98.351  0.00  0.00
BRANCH  19  21
ATOM     20  C   UNL A   1      13.486  50.425 100.762  0.00  0.00
ATOM     21  C   UNL A   1      13.964  50.471  99.319  0.00  0.00
ENDBRANCH  19  21
ENDBRANCH  18  19
ENDBRANCH  17  18
ENDBRANCH   1  17
TORSDOF 7
