# Supplementary material for: The Cordyceps Genus as a Potential Source of Bioactive Compounds for Adjuvant Cancer Therapy: A Network Pharmacology Approach
Source: Pharmaceuticals (Basel). 2025 Apr 30;18(5):667. doi: 10.3390/ph18050667 (PMC12115173; doi:10.3390/ph18050667)
Supplement: Supplementary file 1 [file pharmaceuticals-18-00667-s001.zip › pharmaceuticals-3597034-supplementary/Supplementary Materials/Molecular docking simulations/ExtractoCordyceps2/Results/AURKA(3cho)/Conformations_AURKA/AnnullatinA/AnnullatinA_docked_model_8.pdb]

REMARK VINA RESULT:      -6.2      3.246      7.400
REMARK  Name = *****
REMARK  10 active torsions:
REMARK  status: ('A' for Active; 'I' for Inactive)
REMARK    1  A    between atoms: C_1  and  C_2
REMARK    2  A    between atoms: C_2  and  C_3
REMARK    3  A    between atoms: C_3  and  C_4
REMARK    4  A    between atoms: C_4  and  C_5
REMARK    5  A    between atoms: C_5  and  C_6
REMARK    6  A    between atoms: C_7  and  C_20
REMARK    7  A    between atoms: C_11  and  C_14
REMARK    8  A    between atoms: C_14  and  C_15
REMARK    9  A    between atoms: C_14  and  C_16
REMARK   10  A    between atoms: C_14  and  O_17
REMARK                            x       y       z     vdW  Elec       q    Type
REMARK                         _______ _______ _______ _____ _____    ______ ____
ROOT
ATOM      1  C   UNL A   1      14.792  50.442  96.948  0.00  0.00
ATOM      2  C   UNL A   1      13.450  50.329  96.506  0.00  0.00
ATOM      3  C   UNL A   1      12.433  50.315  97.457  0.00  0.00
ATOM      4  C   UNL A   1      12.697  50.392  98.814  0.00  0.00
ATOM      5  C   UNL A   1      11.438  50.279  99.585  0.00  0.00
ATOM      6  C   UNL A   1      10.432  50.516  98.450  0.00  0.00
ATOM      7  O   UNL A   1      11.090  50.201  97.184  0.00  0.00
ATOM      8  C   UNL A   1      13.992  50.489  99.278  0.00  0.00
ATOM      9  C   UNL A   1      15.033  50.520  98.343  0.00  0.00
ENDROOT
BRANCH   6  10
ATOM     10  C   UNL A   1       9.110  49.719  98.553  0.00  0.00
ATOM     11  C   UNL A   1       8.295  49.726  97.256  0.00  0.00
ATOM     12  C   UNL A   1       9.359  48.282  99.017  0.00  0.00
BRANCH  10  13
ATOM     13  O   UNL A   1       8.295  50.341  99.561  0.00  0.00
ATOM     14  H   UNL A   1       8.495  49.889 100.403  0.00  0.00
ENDBRANCH  10  13
ENDBRANCH   6  10
BRANCH   2  15
ATOM     15  C   UNL A   1      13.043  50.227  95.082  0.00  0.00
ATOM     16  O   UNL A   1      13.129  49.206  94.412  0.00  0.00
ENDBRANCH   2  15
BRANCH   1  17
ATOM     17  C   UNL A   1      15.939  50.474  95.951  0.00  0.00
BRANCH  17  18
ATOM     18  C   UNL A   1      17.132  51.389  96.267  0.00  0.00
BRANCH  18  19
ATOM     19  C   UNL A   1      18.037  51.559  95.045  0.00  0.00
BRANCH  19  21
ATOM     20  C   UNL A   1      17.935  50.374  92.822  0.00  0.00
ATOM     21  C   UNL A   1      17.256  51.375  93.744  0.00  0.00
ENDBRANCH  19  21
ENDBRANCH  18  19
ENDBRANCH  17  18
ENDBRANCH   1  17
TORSDOF 7
