# Supplementary material for: The Cordyceps Genus as a Potential Source of Bioactive Compounds for Adjuvant Cancer Therapy: A Network Pharmacology Approach
Source: Pharmaceuticals (Basel). 2025 Apr 30;18(5):667. doi: 10.3390/ph18050667 (PMC12115173; doi:10.3390/ph18050667)
Supplement: Supplementary file 1 [file pharmaceuticals-18-00667-s001.zip › pharmaceuticals-3597034-supplementary/Supplementary Materials/Molecular docking simulations/ExtractoCordyceps2/Results/AURKA(3cho)/Conformations_AURKA/AnnullatinA/AnnullatinA_docked_model_9.pdb]

REMARK VINA RESULT:      -6.1      3.848      7.733
REMARK  Name = *****
REMARK  10 active torsions:
REMARK  status: ('A' for Active; 'I' for Inactive)
REMARK    1  A    between atoms: C_1  and  C_2
REMARK    2  A    between atoms: C_2  and  C_3
REMARK    3  A    between atoms: C_3  and  C_4
REMARK    4  A    between atoms: C_4  and  C_5
REMARK    5  A    between atoms: C_5  and  C_6
REMARK    6  A    between atoms: C_7  and  C_20
REMARK    7  A    between atoms: C_11  and  C_14
REMARK    8  A    between atoms: C_14  and  C_15
REMARK    9  A    between atoms: C_14  and  C_16
REMARK   10  A    between atoms: C_14  and  O_17
REMARK                            x       y       z     vdW  Elec       q    Type
REMARK                         _______ _______ _______ _____ _____    ______ ____
ROOT
ATOM      1  C   UNL A   1      14.100  50.712  98.203  0.00  0.00
ATOM      2  C   UNL A   1      13.226  50.375  99.266  0.00  0.00
ATOM      3  C   UNL A   1      11.898  50.081  98.972  0.00  0.00
ATOM      4  C   UNL A   1      11.406  50.125  97.678  0.00  0.00
ATOM      5  C   UNL A   1       9.953  49.843  97.675  0.00  0.00
ATOM      6  C   UNL A   1       9.811  49.267  99.090  0.00  0.00
ATOM      7  O   UNL A   1      10.932  49.748  99.894  0.00  0.00
ATOM      8  C   UNL A   1      12.226  50.464  96.622  0.00  0.00
ATOM      9  C   UNL A   1      13.571  50.749  96.888  0.00  0.00
ENDROOT
BRANCH   6  10
ATOM     10  C   UNL A   1       8.484  49.596  99.814  0.00  0.00
ATOM     11  C   UNL A   1       8.238  48.729 101.054  0.00  0.00
ATOM     12  C   UNL A   1       8.398  51.079 100.178  0.00  0.00
BRANCH  10  13
ATOM     13  O   UNL A   1       7.404  49.333  98.901  0.00  0.00
ATOM     14  H   UNL A   1       6.994  50.194  98.695  0.00  0.00
ENDBRANCH  10  13
ENDBRANCH   6  10
BRANCH   2  15
ATOM     15  C   UNL A   1      13.631  50.306 100.693  0.00  0.00
ATOM     16  O   UNL A   1      13.240  51.078 101.559  0.00  0.00
ENDBRANCH   2  15
BRANCH   1  17
ATOM     17  C   UNL A   1      15.562  51.030  98.468  0.00  0.00
BRANCH  17  18
ATOM     18  C   UNL A   1      16.550  50.863  97.304  0.00  0.00
BRANCH  18  19
ATOM     19  C   UNL A   1      17.058  52.220  96.810  0.00  0.00
BRANCH  19  21
ATOM     20  C   UNL A   1      16.310  51.338  94.571  0.00  0.00
ATOM     21  C   UNL A   1      17.325  52.200  95.306  0.00  0.00
ENDBRANCH  19  21
ENDBRANCH  18  19
ENDBRANCH  17  18
ENDBRANCH   1  17
TORSDOF 7
