# Supplementary material for: The Cordyceps Genus as a Potential Source of Bioactive Compounds for Adjuvant Cancer Therapy: A Network Pharmacology Approach
Source: Pharmaceuticals (Basel). 2025 Apr 30;18(5):667. doi: 10.3390/ph18050667 (PMC12115173; doi:10.3390/ph18050667)
Supplement: Supplementary file 1 [file pharmaceuticals-18-00667-s001.zip › pharmaceuticals-3597034-supplementary/Supplementary Materials/Molecular docking simulations/ExtractoCordyceps2/Results/AURKA(3cho)/Conformations_AURKA/AnnullatinB/AnnullatinB_docked.pdbqt]

MODEL 1
REMARK VINA RESULT:      -7.1      0.000      0.000
REMARK  Name = *****
REMARK  11 active torsions:
REMARK  status: ('A' for Active; 'I' for Inactive)
REMARK    1  A    between atoms: C_1  and  C_2
REMARK    2  A    between atoms: C_2  and  C_3
REMARK    3  A    between atoms: C_3  and  C_4
REMARK    4  A    between atoms: C_4  and  C_5
REMARK    5  A    between atoms: C_5  and  C_6
REMARK    6  A    between atoms: C_7  and  C_20
REMARK    7  A    between atoms: C_11  and  C_14
REMARK    8  A    between atoms: C_14  and  C_15
REMARK    9  A    between atoms: C_14  and  C_16
REMARK   10  A    between atoms: C_14  and  O_17
REMARK   11  A    between atoms: C_20  and  O_21
REMARK                            x       y       z     vdW  Elec       q    Type
REMARK                         _______ _______ _______ _____ _____    ______ ____
ROOT
ATOM      1  C   UNL A   1      14.983  50.737  97.280  0.00  0.00    -0.053 A 
ATOM      2  C   UNL A   1      16.140  51.111  96.553  0.00  0.00    +0.008 A 
ATOM      3  C   UNL A   1      16.034  51.122  95.164  0.00  0.00    +0.059 A 
ATOM      4  C   UNL A   1      14.870  50.772  94.495  0.00  0.00    -0.009 A 
ATOM      5  C   UNL A   1      15.095  50.816  93.033  0.00  0.00    +0.160 C 
ATOM      6  C   UNL A   1      16.411  51.602  93.011  0.00  0.00    +0.208 C 
ATOM      7  O   UNL A   1      17.063  51.441  94.308  0.00  0.00    -0.561 OA
ATOM      8  C   UNL A   1      13.742  50.385  95.188  0.00  0.00    +0.031 A 
ATOM      9  C   UNL A   1      13.804  50.373  96.582  0.00  0.00    +0.017 A 
ENDROOT
BRANCH   6  10
ATOM     10  C   UNL A   1      17.406  51.206  91.894  0.00  0.00    +0.038 C 
ATOM     11  C   UNL A   1      18.356  52.340  91.497  0.00  0.00    +0.095 C 
ATOM     12  C   UNL A   1      18.200  49.955  92.271  0.00  0.00    +0.095 C 
BRANCH  10  13
ATOM     13  O   UNL A   1      16.646  50.876  90.718  0.00  0.00    -0.441 OA
ATOM     14  H   UNL A   1      17.004  50.030  90.388  0.00  0.00    +0.241 HD
ENDBRANCH  10  13
ENDBRANCH   6  10
BRANCH   1  15
ATOM     15  C   UNL A   1      14.946  50.705  98.796  0.00  0.00    +0.060 C 
BRANCH  15  16
ATOM     16  C   UNL A   1      13.571  51.006  99.407  0.00  0.00    +0.012 C 
BRANCH  16  17
ATOM     17  C   UNL A   1      13.297  50.252 100.712  0.00  0.00    +0.001 C 
BRANCH  17  19
ATOM     18  C   UNL A   1      11.569  49.086  99.295  0.00  0.00    +0.007 C 
ATOM     19  C   UNL A   1      11.921  49.585 100.687  0.00  0.00    -0.005 C 
ENDBRANCH  17  19
ENDBRANCH  16  17
ENDBRANCH  15  16
ENDBRANCH   1  15
BRANCH   2  20
ATOM     20  C   UNL A   1      17.452  51.450  97.204  0.00  0.00    +0.248 C 
BRANCH  20  21
ATOM     21  O   UNL A   1      17.835  52.782  96.894  0.00  0.00    -0.447 OA
ATOM     22  H   UNL A   1      17.622  53.319  97.673  0.00  0.00    +0.237 HD
ENDBRANCH  20  21
ENDBRANCH   2  20
TORSDOF 8
ENDMDL
MODEL 2
REMARK VINA RESULT:      -6.9      2.471      7.087
REMARK  Name = *****
REMARK  11 active torsions:
REMARK  status: ('A' for Active; 'I' for Inactive)
REMARK    1  A    between atoms: C_1  and  C_2
REMARK    2  A    between atoms: C_2  and  C_3
REMARK    3  A    between atoms: C_3  and  C_4
REMARK    4  A    between atoms: C_4  and  C_5
REMARK    5  A    between atoms: C_5  and  C_6
REMARK    6  A    between atoms: C_7  and  C_20
REMARK    7  A    between atoms: C_11  and  C_14
REMARK    8  A    between atoms: C_14  and  C_15
REMARK    9  A    between atoms: C_14  and  C_16
REMARK   10  A    between atoms: C_14  and  O_17
REMARK   11  A    between atoms: C_20  and  O_21
REMARK                            x       y       z     vdW  Elec       q    Type
REMARK                         _______ _______ _______ _____ _____    ______ ____
ROOT
ATOM      1  C   UNL A   1      16.349  50.813  95.646  0.00  0.00    -0.053 A 
ATOM      2  C   UNL A   1      14.967  50.499  95.649  0.00  0.00    +0.008 A 
ATOM      3  C   UNL A   1      14.296  50.625  96.863  0.00  0.00    +0.059 A 
ATOM      4  C   UNL A   1      14.926  51.021  98.034  0.00  0.00    -0.009 A 
ATOM      5  C   UNL A   1      13.964  50.991  99.160  0.00  0.00    +0.160 C 
ATOM      6  C   UNL A   1      12.658  50.898  98.363  0.00  0.00    +0.208 C 
ATOM      7  O   UNL A   1      12.961  50.344  97.047  0.00  0.00    -0.561 OA
ATOM      8  C   UNL A   1      16.274  51.308  98.052  0.00  0.00    +0.031 A 
ATOM      9  C   UNL A   1      16.980  51.206  96.853  0.00  0.00    +0.017 A 
ENDROOT
BRANCH   6  10
ATOM     10  C   UNL A   1      11.535  50.058  99.018  0.00  0.00    +0.038 C 
ATOM     11  C   UNL A   1      11.706  49.889 100.531  0.00  0.00    +0.095 C 
ATOM     12  C   UNL A   1      10.152  50.627  98.698  0.00  0.00    +0.095 C 
BRANCH  10  13
ATOM     13  O   UNL A   1      11.581  48.737  98.449  0.00  0.00    -0.441 OA
ATOM     14  H   UNL A   1      12.393  48.317  98.793  0.00  0.00    +0.241 HD
ENDBRANCH  10  13
ENDBRANCH   6  10
BRANCH   1  15
ATOM     15  C   UNL A   1      17.199  50.744  94.393  0.00  0.00    +0.060 C 
BRANCH  15  16
ATOM     16  C   UNL A   1      17.170  52.014  93.532  0.00  0.00    +0.012 C 
BRANCH  16  17
ATOM     17  C   UNL A   1      17.691  51.807  92.107  0.00  0.00    +0.001 C 
BRANCH  17  19
ATOM     18  C   UNL A   1      15.787  50.609  90.971  0.00  0.00    +0.007 C 
ATOM     19  C   UNL A   1      17.197  50.482  91.524  0.00  0.00    -0.005 C 
ENDBRANCH  17  19
ENDBRANCH  16  17
ENDBRANCH  15  16
ENDBRANCH   1  15
BRANCH   2  20
ATOM     20  C   UNL A   1      14.227  50.012  94.435  0.00  0.00    +0.248 C 
BRANCH  20  21
ATOM     21  O   UNL A   1      13.553  48.793  94.714  0.00  0.00    -0.447 OA
ATOM     22  H   UNL A   1      12.920  48.655  93.991  0.00  0.00    +0.237 HD
ENDBRANCH  20  21
ENDBRANCH   2  20
TORSDOF 8
ENDMDL
MODEL 3
REMARK VINA RESULT:      -6.9      1.415      2.515
REMARK  Name = *****
REMARK  11 active torsions:
REMARK  status: ('A' for Active; 'I' for Inactive)
REMARK    1  A    between atoms: C_1  and  C_2
REMARK    2  A    between atoms: C_2  and  C_3
REMARK    3  A    between atoms: C_3  and  C_4
REMARK    4  A    between atoms: C_4  and  C_5
REMARK    5  A    between atoms: C_5  and  C_6
REMARK    6  A    between atoms: C_7  and  C_20
REMARK    7  A    between atoms: C_11  and  C_14
REMARK    8  A    between atoms: C_14  and  C_15
REMARK    9  A    between atoms: C_14  and  C_16
REMARK   10  A    between atoms: C_14  and  O_17
REMARK   11  A    between atoms: C_20  and  O_21
REMARK                            x       y       z     vdW  Elec       q    Type
REMARK                         _______ _______ _______ _____ _____    ______ ____
ROOT
ATOM      1  C   UNL A   1      14.702  50.582  97.429  0.00  0.00    -0.053 A 
ATOM      2  C   UNL A   1      14.495  50.412  96.037  0.00  0.00    +0.008 A 
ATOM      3  C   UNL A   1      15.562  50.728  95.200  0.00  0.00    +0.059 A 
ATOM      4  C   UNL A   1      16.776  51.205  95.674  0.00  0.00    -0.009 A 
ATOM      5  C   UNL A   1      17.675  51.513  94.539  0.00  0.00    +0.160 C 
ATOM      6  C   UNL A   1      16.923  50.778  93.423  0.00  0.00    +0.208 C 
ATOM      7  O   UNL A   1      15.526  50.639  93.826  0.00  0.00    -0.561 OA
ATOM      8  C   UNL A   1      16.985  51.397  97.023  0.00  0.00    +0.031 A 
ATOM      9  C   UNL A   1      15.944  51.079  97.897  0.00  0.00    +0.017 A 
ENDROOT
BRANCH   6  10
ATOM     10  C   UNL A   1      16.980  51.445  92.028  0.00  0.00    +0.038 C 
ATOM     11  C   UNL A   1      15.869  52.475  91.800  0.00  0.00    +0.095 C 
ATOM     12  C   UNL A   1      18.350  52.073  91.766  0.00  0.00    +0.095 C 
BRANCH  10  13
ATOM     13  O   UNL A   1      16.799  50.418  91.037  0.00  0.00    -0.441 OA
ATOM     14  H   UNL A   1      17.395  49.686  91.288  0.00  0.00    +0.241 HD
ENDBRANCH  10  13
ENDBRANCH   6  10
BRANCH   1  15
ATOM     15  C   UNL A   1      13.638  50.253  98.458  0.00  0.00    +0.060 C 
BRANCH  15  16
ATOM     16  C   UNL A   1      14.001  50.645  99.897  0.00  0.00    +0.012 C 
BRANCH  16  17
ATOM     17  C   UNL A   1      12.983  50.175 100.940  0.00  0.00    +0.001 C 
BRANCH  17  19
ATOM     18  C   UNL A   1      11.105  48.496 100.858  0.00  0.00    +0.007 C 
ATOM     19  C   UNL A   1      11.656  49.791 100.284  0.00  0.00    -0.005 C 
ENDBRANCH  17  19
ENDBRANCH  16  17
ENDBRANCH  15  16
ENDBRANCH   1  15
BRANCH   2  20
ATOM     20  C   UNL A   1      13.192  49.952  95.445  0.00  0.00    +0.248 C 
BRANCH  20  21
ATOM     21  O   UNL A   1      13.393  48.817  94.614  0.00  0.00    -0.447 OA
ATOM     22  H   UNL A   1      12.644  48.790  93.997  0.00  0.00    +0.237 HD
ENDBRANCH  20  21
ENDBRANCH   2  20
TORSDOF 8
ENDMDL
MODEL 4
REMARK VINA RESULT:      -6.7      2.225      6.899
REMARK  Name = *****
REMARK  11 active torsions:
REMARK  status: ('A' for Active; 'I' for Inactive)
REMARK    1  A    between atoms: C_1  and  C_2
REMARK    2  A    between atoms: C_2  and  C_3
REMARK    3  A    between atoms: C_3  and  C_4
REMARK    4  A    between atoms: C_4  and  C_5
REMARK    5  A    between atoms: C_5  and  C_6
REMARK    6  A    between atoms: C_7  and  C_20
REMARK    7  A    between atoms: C_11  and  C_14
REMARK    8  A    between atoms: C_14  and  C_15
REMARK    9  A    between atoms: C_14  and  C_16
REMARK   10  A    between atoms: C_14  and  O_17
REMARK   11  A    between atoms: C_20  and  O_21
REMARK                            x       y       z     vdW  Elec       q    Type
REMARK                         _______ _______ _______ _____ _____    ______ ____
ROOT
ATOM      1  C   UNL A   1      16.147  51.256  94.977  0.00  0.00    -0.053 A 
ATOM      2  C   UNL A   1      15.929  50.950  96.343  0.00  0.00    +0.008 A 
ATOM      3  C   UNL A   1      14.641  50.563  96.704  0.00  0.00    +0.059 A 
ATOM      4  C   UNL A   1      13.595  50.488  95.795  0.00  0.00    -0.009 A 
ATOM      5  C   UNL A   1      12.344  50.117  96.494  0.00  0.00    +0.160 C 
ATOM      6  C   UNL A   1      12.939  49.635  97.822  0.00  0.00    +0.208 C 
ATOM      7  O   UNL A   1      14.253  50.250  97.987  0.00  0.00    -0.561 OA
ATOM      8  C   UNL A   1      13.786  50.803  94.466  0.00  0.00    +0.031 A 
ATOM      9  C   UNL A   1      15.066  51.183  94.062  0.00  0.00    +0.017 A 
ENDROOT
BRANCH   6  10
ATOM     10  C   UNL A   1      12.085  49.924  99.080  0.00  0.00    +0.038 C 
ATOM     11  C   UNL A   1      11.240  48.728  99.529  0.00  0.00    +0.095 C 
ATOM     12  C   UNL A   1      12.949  50.429 100.237  0.00  0.00    +0.095 C 
BRANCH  10  13
ATOM     13  O   UNL A   1      11.165  50.982  98.759  0.00  0.00    -0.441 OA
ATOM     14  H   UNL A   1      11.388  51.275  97.855  0.00  0.00    +0.241 HD
ENDBRANCH  10  13
ENDBRANCH   6  10
BRANCH   1  15
ATOM     15  C   UNL A   1      17.503  51.666  94.438  0.00  0.00    +0.060 C 
BRANCH  15  16
ATOM     16  C   UNL A   1      18.173  50.622  93.535  0.00  0.00    +0.012 C 
BRANCH  16  17
ATOM     17  C   UNL A   1      18.015  50.907  92.038  0.00  0.00    +0.001 C 
BRANCH  17  19
ATOM     18  C   UNL A   1      19.084  52.910  90.943  0.00  0.00    +0.007 C 
ATOM     19  C   UNL A   1      17.911  52.409  91.770  0.00  0.00    -0.005 C 
ENDBRANCH  17  19
ENDBRANCH  16  17
ENDBRANCH  15  16
ENDBRANCH   1  15
BRANCH   2  20
ATOM     20  C   UNL A   1      16.997  51.061  97.395  0.00  0.00    +0.248 C 
BRANCH  20  21
ATOM     21  O   UNL A   1      16.546  51.854  98.484  0.00  0.00    -0.447 OA
ATOM     22  H   UNL A   1      15.676  52.202  98.232  0.00  0.00    +0.237 HD
ENDBRANCH  20  21
ENDBRANCH   2  20
TORSDOF 8
ENDMDL
MODEL 5
REMARK VINA RESULT:      -6.5      3.038      4.855
REMARK  Name = *****
REMARK  11 active torsions:
REMARK  status: ('A' for Active; 'I' for Inactive)
REMARK    1  A    between atoms: C_1  and  C_2
REMARK    2  A    between atoms: C_2  and  C_3
REMARK    3  A    between atoms: C_3  and  C_4
REMARK    4  A    between atoms: C_4  and  C_5
REMARK    5  A    between atoms: C_5  and  C_6
REMARK    6  A    between atoms: C_7  and  C_20
REMARK    7  A    between atoms: C_11  and  C_14
REMARK    8  A    between atoms: C_14  and  C_15
REMARK    9  A    between atoms: C_14  and  C_16
REMARK   10  A    between atoms: C_14  and  O_17
REMARK   11  A    between atoms: C_20  and  O_21
REMARK                            x       y       z     vdW  Elec       q    Type
REMARK                         _______ _______ _______ _____ _____    ______ ____
ROOT
ATOM      1  C   UNL A   1      15.915  51.177  94.384  0.00  0.00    -0.053 A 
ATOM      2  C   UNL A   1      14.698  50.484  94.171  0.00  0.00    +0.008 A 
ATOM      3  C   UNL A   1      13.915  50.904  93.098  0.00  0.00    +0.059 A 
ATOM      4  C   UNL A   1      14.275  51.957  92.270  0.00  0.00    -0.009 A 
ATOM      5  C   UNL A   1      13.209  52.203  91.272  0.00  0.00    +0.160 C 
ATOM      6  C   UNL A   1      12.416  50.901  91.436  0.00  0.00    +0.208 C 
ATOM      7  O   UNL A   1      12.699  50.355  92.761  0.00  0.00    -0.561 OA
ATOM      8  C   UNL A   1      15.446  52.655  92.478  0.00  0.00    +0.031 A 
ATOM      9  C   UNL A   1      16.265  52.257  93.536  0.00  0.00    +0.017 A 
ENDROOT
BRANCH   6  10
ATOM     10  C   UNL A   1      10.884  51.027  91.259  0.00  0.00    +0.038 C 
ATOM     11  C   UNL A   1      10.250  49.813  90.573  0.00  0.00    +0.095 C 
ATOM     12  C   UNL A   1      10.189  51.307  92.593  0.00  0.00    +0.095 C 
BRANCH  10  13
ATOM     13  O   UNL A   1      10.626  52.160  90.411  0.00  0.00    -0.441 OA
ATOM     14  H   UNL A   1      11.115  52.000  89.581  0.00  0.00    +0.241 HD
ENDBRANCH  10  13
ENDBRANCH   6  10
BRANCH   1  15
ATOM     15  C   UNL A   1      16.877  50.812  95.498  0.00  0.00    +0.060 C 
BRANCH  15  16
ATOM     16  C   UNL A   1      16.874  51.783  96.687  0.00  0.00    +0.012 C 
BRANCH  16  17
ATOM     17  C   UNL A   1      16.328  51.173  97.981  0.00  0.00    +0.001 C 
BRANCH  17  19
ATOM     18  C   UNL A   1      14.120  50.430  98.942  0.00  0.00    +0.007 C 
ATOM     19  C   UNL A   1      14.852  51.520  98.177  0.00  0.00    -0.005 C 
ENDBRANCH  17  19
ENDBRANCH  16  17
ENDBRANCH  15  16
ENDBRANCH   1  15
BRANCH   2  20
ATOM     20  C   UNL A   1      14.214  49.370  95.056  0.00  0.00    +0.248 C 
BRANCH  20  21
ATOM     21  O   UNL A   1      12.893  49.629  95.511  0.00  0.00    -0.447 OA
ATOM     22  H   UNL A   1      12.805  49.190  96.372  0.00  0.00    +0.237 HD
ENDBRANCH  20  21
ENDBRANCH   2  20
TORSDOF 8
ENDMDL
MODEL 6
REMARK VINA RESULT:      -6.5      1.975      3.765
REMARK  Name = *****
REMARK  11 active torsions:
REMARK  status: ('A' for Active; 'I' for Inactive)
REMARK    1  A    between atoms: C_1  and  C_2
REMARK    2  A    between atoms: C_2  and  C_3
REMARK    3  A    between atoms: C_3  and  C_4
REMARK    4  A    between atoms: C_4  and  C_5
REMARK    5  A    between atoms: C_5  and  C_6
REMARK    6  A    between atoms: C_7  and  C_20
REMARK    7  A    between atoms: C_11  and  C_14
REMARK    8  A    between atoms: C_14  and  C_15
REMARK    9  A    between atoms: C_14  and  C_16
REMARK   10  A    between atoms: C_14  and  O_17
REMARK   11  A    between atoms: C_20  and  O_21
REMARK                            x       y       z     vdW  Elec       q    Type
REMARK                         _______ _______ _______ _____ _____    ______ ____
ROOT
ATOM      1  C   UNL A   1      12.645  50.335  97.946  0.00  0.00    -0.053 A 
ATOM      2  C   UNL A   1      13.238  50.338  96.660  0.00  0.00    +0.008 A 
ATOM      3  C   UNL A   1      14.614  50.550  96.602  0.00  0.00    +0.059 A 
ATOM      4  C   UNL A   1      15.390  50.769  97.731  0.00  0.00    -0.009 A 
ATOM      5  C   UNL A   1      16.793  51.029  97.337  0.00  0.00    +0.160 C 
ATOM      6  C   UNL A   1      16.734  50.543  95.884  0.00  0.00    +0.208 C 
ATOM      7  O   UNL A   1      15.345  50.602  95.437  0.00  0.00    -0.561 OA
ATOM      8  C   UNL A   1      14.824  50.791  98.988  0.00  0.00    +0.031 A 
ATOM      9  C   UNL A   1      13.450  50.569  99.090  0.00  0.00    +0.017 A 
ENDROOT
BRANCH   6  10
ATOM     10  C   UNL A   1      17.619  51.322  94.883  0.00  0.00    +0.038 C 
ATOM     11  C   UNL A   1      18.335  50.419  93.874  0.00  0.00    +0.095 C 
ATOM     12  C   UNL A   1      16.820  52.404  94.155  0.00  0.00    +0.095 C 
BRANCH  10  13
ATOM     13  O   UNL A   1      18.646  51.998  95.630  0.00  0.00    -0.441 OA
ATOM     14  H   UNL A   1      19.202  51.301  96.027  0.00  0.00    +0.241 HD
ENDBRANCH  10  13
ENDBRANCH   6  10
BRANCH   1  15
ATOM     15  C   UNL A   1      11.164  50.092  98.162  0.00  0.00    +0.060 C 
BRANCH  15  16
ATOM     16  C   UNL A   1      10.839  49.040  99.231  0.00  0.00    +0.012 C 
BRANCH  16  17
ATOM     17  C   UNL A   1      10.073  49.598 100.434  0.00  0.00    +0.001 C 
BRANCH  17  19
ATOM     18  C   UNL A   1       7.672  49.637  99.669  0.00  0.00    +0.007 C 
ATOM     19  C   UNL A   1       8.901  50.473  99.986  0.00  0.00    -0.005 C 
ENDBRANCH  17  19
ENDBRANCH  16  17
ENDBRANCH  15  16
ENDBRANCH   1  15
BRANCH   2  20
ATOM     20  C   UNL A   1      12.457  50.163  95.388  0.00  0.00    +0.248 C 
BRANCH  20  21
ATOM     21  O   UNL A   1      12.953  49.059  94.643  0.00  0.00    -0.447 OA
ATOM     22  H   UNL A   1      12.257  48.818  94.011  0.00  0.00    +0.237 HD
ENDBRANCH  20  21
ENDBRANCH   2  20
TORSDOF 8
ENDMDL
MODEL 7
REMARK VINA RESULT:      -6.5      3.014      5.090
REMARK  Name = *****
REMARK  11 active torsions:
REMARK  status: ('A' for Active; 'I' for Inactive)
REMARK    1  A    between atoms: C_1  and  C_2
REMARK    2  A    between atoms: C_2  and  C_3
REMARK    3  A    between atoms: C_3  and  C_4
REMARK    4  A    between atoms: C_4  and  C_5
REMARK    5  A    between atoms: C_5  and  C_6
REMARK    6  A    between atoms: C_7  and  C_20
REMARK    7  A    between atoms: C_11  and  C_14
REMARK    8  A    between atoms: C_14  and  C_15
REMARK    9  A    between atoms: C_14  and  C_16
REMARK   10  A    between atoms: C_14  and  O_17
REMARK   11  A    between atoms: C_20  and  O_21
REMARK                            x       y       z     vdW  Elec       q    Type
REMARK                         _______ _______ _______ _____ _____    ______ ____
ROOT
ATOM      1  C   UNL A   1      15.511  50.732  94.420  0.00  0.00    -0.053 A 
ATOM      2  C   UNL A   1      14.850  51.448  93.391  0.00  0.00    +0.008 A 
ATOM      3  C   UNL A   1      13.512  51.134  93.166  0.00  0.00    +0.059 A 
ATOM      4  C   UNL A   1      12.835  50.159  93.887  0.00  0.00    -0.009 A 
ATOM      5  C   UNL A   1      11.456  50.013  93.367  0.00  0.00    +0.160 C 
ATOM      6  C   UNL A   1      11.370  51.298  92.536  0.00  0.00    +0.208 C 
ATOM      7  O   UNL A   1      12.728  51.718  92.197  0.00  0.00    -0.561 OA
ATOM      8  C   UNL A   1      13.471  49.439  94.876  0.00  0.00    +0.031 A 
ATOM      9  C   UNL A   1      14.809  49.732  95.140  0.00  0.00    +0.017 A 
ENDROOT
BRANCH   6  10
ATOM     10  C   UNL A   1      10.535  51.198  91.237  0.00  0.00    +0.038 C 
ATOM     11  C   UNL A   1      10.729  49.874  90.491  0.00  0.00    +0.095 C 
ATOM     12  C   UNL A   1       9.050  51.444  91.508  0.00  0.00    +0.095 C 
BRANCH  10  13
ATOM     13  O   UNL A   1      10.972  52.240  90.346  0.00  0.00    -0.441 OA
ATOM     14  H   UNL A   1      10.162  52.668  90.006  0.00  0.00    +0.241 HD
ENDBRANCH  10  13
ENDBRANCH   6  10
BRANCH   1  15
ATOM     15  C   UNL A   1      16.959  50.986  94.791  0.00  0.00    +0.060 C 
BRANCH  15  16
ATOM     16  C   UNL A   1      17.158  52.015  95.912  0.00  0.00    +0.012 C 
BRANCH  16  17
ATOM     17  C   UNL A   1      17.042  51.424  97.320  0.00  0.00    +0.001 C 
BRANCH  17  19
ATOM     18  C   UNL A   1      14.953  50.799  98.584  0.00  0.00    +0.007 C 
ATOM     19  C   UNL A   1      15.793  51.941  98.035  0.00  0.00    -0.005 C 
ENDBRANCH  17  19
ENDBRANCH  16  17
ENDBRANCH  15  16
ENDBRANCH   1  15
BRANCH   2  20
ATOM     20  C   UNL A   1      15.529  52.478  92.533  0.00  0.00    +0.248 C 
BRANCH  20  21
ATOM     21  O   UNL A   1      15.422  52.133  91.158  0.00  0.00    -0.447 OA
ATOM     22  H   UNL A   1      14.858  51.344  91.114  0.00  0.00    +0.237 HD
ENDBRANCH  20  21
ENDBRANCH   2  20
TORSDOF 8
ENDMDL
MODEL 8
REMARK VINA RESULT:      -6.2      3.655      7.556
REMARK  Name = *****
REMARK  11 active torsions:
REMARK  status: ('A' for Active; 'I' for Inactive)
REMARK    1  A    between atoms: C_1  and  C_2
REMARK    2  A    between atoms: C_2  and  C_3
REMARK    3  A    between atoms: C_3  and  C_4
REMARK    4  A    between atoms: C_4  and  C_5
REMARK    5  A    between atoms: C_5  and  C_6
REMARK    6  A    between atoms: C_7  and  C_20
REMARK    7  A    between atoms: C_11  and  C_14
REMARK    8  A    between atoms: C_14  and  C_15
REMARK    9  A    between atoms: C_14  and  C_16
REMARK   10  A    between atoms: C_14  and  O_17
REMARK   11  A    between atoms: C_20  and  O_21
REMARK                            x       y       z     vdW  Elec       q    Type
REMARK                         _______ _______ _______ _____ _____    ______ ____
ROOT
ATOM      1  C   UNL A   1      14.400  50.519  97.814  0.00  0.00    -0.053 A 
ATOM      2  C   UNL A   1      13.613  50.399  98.986  0.00  0.00    +0.008 A 
ATOM      3  C   UNL A   1      12.235  50.301  98.811  0.00  0.00    +0.059 A 
ATOM      4  C   UNL A   1      11.630  50.333  97.563  0.00  0.00    -0.009 A 
ATOM      5  C   UNL A   1      10.158  50.278  97.713  0.00  0.00    +0.160 C 
ATOM      6  C   UNL A   1      10.078  49.828  99.176  0.00  0.00    +0.208 C 
ATOM      7  O   UNL A   1      11.326  50.198  99.839  0.00  0.00    -0.561 OA
ATOM      8  C   UNL A   1      12.381  50.472  96.414  0.00  0.00    +0.031 A 
ATOM      9  C   UNL A   1      13.767  50.561  96.546  0.00  0.00    +0.017 A 
ENDROOT
BRANCH   6  10
ATOM     10  C   UNL A   1       8.889  50.398  99.985  0.00  0.00    +0.038 C 
ATOM     11  C   UNL A   1       7.572  49.658  99.733  0.00  0.00    +0.095 C 
ATOM     12  C   UNL A   1       9.199  50.436 101.482  0.00  0.00    +0.095 C 
BRANCH  10  13
ATOM     13  O   UNL A   1       8.681  51.760  99.570  0.00  0.00    -0.441 OA
ATOM     14  H   UNL A   1       7.923  52.093 100.089  0.00  0.00    +0.241 HD
ENDBRANCH  10  13
ENDBRANCH   6  10
BRANCH   1  15
ATOM     15  C   UNL A   1      15.913  50.610  97.853  0.00  0.00    +0.060 C 
BRANCH  15  16
ATOM     16  C   UNL A   1      16.475  52.015  97.595  0.00  0.00    +0.012 C 
BRANCH  16  17
ATOM     17  C   UNL A   1      17.588  52.052  96.544  0.00  0.00    +0.001 C 
BRANCH  17  19
ATOM     18  C   UNL A   1      17.877  50.955  94.293  0.00  0.00    +0.007 C 
ATOM     19  C   UNL A   1      17.021  51.890  95.132  0.00  0.00    -0.005 C 
ENDBRANCH  17  19
ENDBRANCH  16  17
ENDBRANCH  15  16
ENDBRANCH   1  15
BRANCH   2  20
ATOM     20  C   UNL A   1      14.190  50.412 100.374  0.00  0.00    +0.248 C 
BRANCH  20  21
ATOM     21  O   UNL A   1      13.515  51.361 101.188  0.00  0.00    -0.447 OA
ATOM     22  H   UNL A   1      12.772  50.893 101.601  0.00  0.00    +0.237 HD
ENDBRANCH  20  21
ENDBRANCH   2  20
TORSDOF 8
ENDMDL
MODEL 9
REMARK VINA RESULT:      -6.0      4.098      6.335
REMARK  Name = *****
REMARK  11 active torsions:
REMARK  status: ('A' for Active; 'I' for Inactive)
REMARK    1  A    between atoms: C_1  and  C_2
REMARK    2  A    between atoms: C_2  and  C_3
REMARK    3  A    between atoms: C_3  and  C_4
REMARK    4  A    between atoms: C_4  and  C_5
REMARK    5  A    between atoms: C_5  and  C_6
REMARK    6  A    between atoms: C_7  and  C_20
REMARK    7  A    between atoms: C_11  and  C_14
REMARK    8  A    between atoms: C_14  and  C_15
REMARK    9  A    between atoms: C_14  and  C_16
REMARK   10  A    between atoms: C_14  and  O_17
REMARK   11  A    between atoms: C_20  and  O_21
REMARK                            x       y       z     vdW  Elec       q    Type
REMARK                         _______ _______ _______ _____ _____    ______ ____
ROOT
ATOM      1  C   UNL A   1      13.902  50.278  96.176  0.00  0.00    -0.053 A 
ATOM      2  C   UNL A   1      12.500  50.266  96.373  0.00  0.00    +0.008 A 
ATOM      3  C   UNL A   1      11.707  50.072  95.244  0.00  0.00    +0.059 A 
ATOM      4  C   UNL A   1      12.236  49.911  93.971  0.00  0.00    -0.009 A 
ATOM      5  C   UNL A   1      11.142  49.796  92.980  0.00  0.00    +0.160 C 
ATOM      6  C   UNL A   1       9.973  49.532  93.936  0.00  0.00    +0.208 C 
ATOM      7  O   UNL A   1      10.331  50.051  95.253  0.00  0.00    -0.561 OA
ATOM      8  C   UNL A   1      13.599  49.943  93.760  0.00  0.00    +0.031 A 
ATOM      9  C   UNL A   1      14.428  50.123  94.868  0.00  0.00    +0.017 A 
ENDROOT
BRANCH   6  10
ATOM     10  C   UNL A   1       8.613  50.136  93.509  0.00  0.00    +0.038 C 
ATOM     11  C   UNL A   1       7.702  50.478  94.692  0.00  0.00    +0.095 C 
ATOM     12  C   UNL A   1       8.803  51.360  92.612  0.00  0.00    +0.095 C 
BRANCH  10  13
ATOM     13  O   UNL A   1       7.917  49.151  92.725  0.00  0.00    -0.441 OA
ATOM     14  H   UNL A   1       8.597  48.534  92.391  0.00  0.00    +0.241 HD
ENDBRANCH  10  13
ENDBRANCH   6  10
BRANCH   1  15
ATOM     15  C   UNL A   1      14.886  50.455  97.316  0.00  0.00    +0.060 C 
BRANCH  15  16
ATOM     16  C   UNL A   1      16.362  50.376  96.903  0.00  0.00    +0.012 C 
BRANCH  16  17
ATOM     17  C   UNL A   1      17.210  51.542  97.420  0.00  0.00    +0.001 C 
BRANCH  17  19
ATOM     18  C   UNL A   1      17.682  51.786  94.956  0.00  0.00    +0.007 C 
ATOM     19  C   UNL A   1      17.571  52.507  96.289  0.00  0.00    -0.005 C 
ENDBRANCH  17  19
ENDBRANCH  16  17
ENDBRANCH  15  16
ENDBRANCH   1  15
BRANCH   2  20
ATOM     20  C   UNL A   1      11.851  50.487  97.710  0.00  0.00    +0.248 C 
BRANCH  20  21
ATOM     21  O   UNL A   1      11.060  49.365  98.075  0.00  0.00    -0.447 OA
ATOM     22  H   UNL A   1      11.056  49.333  99.045  0.00  0.00    +0.237 HD
ENDBRANCH  20  21
ENDBRANCH   2  20
TORSDOF 8
ENDMDL
