# Supplementary material for: The Cordyceps Genus as a Potential Source of Bioactive Compounds for Adjuvant Cancer Therapy: A Network Pharmacology Approach
Source: Pharmaceuticals (Basel). 2025 Apr 30;18(5):667. doi: 10.3390/ph18050667 (PMC12115173; doi:10.3390/ph18050667)
Supplement: Supplementary file 1 [file pharmaceuticals-18-00667-s001.zip › pharmaceuticals-3597034-supplementary/Supplementary Materials/Molecular docking simulations/ExtractoCordyceps2/Results/AURKA(3cho)/Conformations_AURKA/AnnullatinB/AnnullatinB_docked_model_1.pdb]

REMARK VINA RESULT:      -7.1      0.000      0.000
REMARK  Name = *****
REMARK  11 active torsions:
REMARK  status: ('A' for Active; 'I' for Inactive)
REMARK    1  A    between atoms: C_1  and  C_2
REMARK    2  A    between atoms: C_2  and  C_3
REMARK    3  A    between atoms: C_3  and  C_4
REMARK    4  A    between atoms: C_4  and  C_5
REMARK    5  A    between atoms: C_5  and  C_6
REMARK    6  A    between atoms: C_7  and  C_20
REMARK    7  A    between atoms: C_11  and  C_14
REMARK    8  A    between atoms: C_14  and  C_15
REMARK    9  A    between atoms: C_14  and  C_16
REMARK   10  A    between atoms: C_14  and  O_17
REMARK   11  A    between atoms: C_20  and  O_21
REMARK                            x       y       z     vdW  Elec       q    Type
REMARK                         _______ _______ _______ _____ _____    ______ ____
ROOT
ATOM      1  C   UNL A   1      14.983  50.737  97.280  0.00  0.00
ATOM      2  C   UNL A   1      16.140  51.111  96.553  0.00  0.00
ATOM      3  C   UNL A   1      16.034  51.122  95.164  0.00  0.00
ATOM      4  C   UNL A   1      14.870  50.772  94.495  0.00  0.00
ATOM      5  C   UNL A   1      15.095  50.816  93.033  0.00  0.00
ATOM      6  C   UNL A   1      16.411  51.602  93.011  0.00  0.00
ATOM      7  O   UNL A   1      17.063  51.441  94.308  0.00  0.00
ATOM      8  C   UNL A   1      13.742  50.385  95.188  0.00  0.00
ATOM      9  C   UNL A   1      13.804  50.373  96.582  0.00  0.00
ENDROOT
BRANCH   6  10
ATOM     10  C   UNL A   1      17.406  51.206  91.894  0.00  0.00
ATOM     11  C   UNL A   1      18.356  52.340  91.497  0.00  0.00
ATOM     12  C   UNL A   1      18.200  49.955  92.271  0.00  0.00
BRANCH  10  13
ATOM     13  O   UNL A   1      16.646  50.876  90.718  0.00  0.00
ATOM     14  H   UNL A   1      17.004  50.030  90.388  0.00  0.00
ENDBRANCH  10  13
ENDBRANCH   6  10
BRANCH   1  15
ATOM     15  C   UNL A   1      14.946  50.705  98.796  0.00  0.00
BRANCH  15  16
ATOM     16  C   UNL A   1      13.571  51.006  99.407  0.00  0.00
BRANCH  16  17
ATOM     17  C   UNL A   1      13.297  50.252 100.712  0.00  0.00
BRANCH  17  19
ATOM     18  C   UNL A   1      11.569  49.086  99.295  0.00  0.00
ATOM     19  C   UNL A   1      11.921  49.585 100.687  0.00  0.00
ENDBRANCH  17  19
ENDBRANCH  16  17
ENDBRANCH  15  16
ENDBRANCH   1  15
BRANCH   2  20
ATOM     20  C   UNL A   1      17.452  51.450  97.204  0.00  0.00
BRANCH  20  21
ATOM     21  O   UNL A   1      17.835  52.782  96.894  0.00  0.00
ATOM     22  H   UNL A   1      17.622  53.319  97.673  0.00  0.00
ENDBRANCH  20  21
ENDBRANCH   2  20
TORSDOF 8
