# Supplementary material for: The Cordyceps Genus as a Potential Source of Bioactive Compounds for Adjuvant Cancer Therapy: A Network Pharmacology Approach
Source: Pharmaceuticals (Basel). 2025 Apr 30;18(5):667. doi: 10.3390/ph18050667 (PMC12115173; doi:10.3390/ph18050667)
Supplement: Supplementary file 1 [file pharmaceuticals-18-00667-s001.zip › pharmaceuticals-3597034-supplementary/Supplementary Materials/Molecular docking simulations/ExtractoCordyceps2/Results/AURKA(3cho)/Conformations_AURKA/AnnullatinB/AnnullatinB_docked_model_2.pdb]

REMARK VINA RESULT:      -6.9      2.471      7.087
REMARK  Name = *****
REMARK  11 active torsions:
REMARK  status: ('A' for Active; 'I' for Inactive)
REMARK    1  A    between atoms: C_1  and  C_2
REMARK    2  A    between atoms: C_2  and  C_3
REMARK    3  A    between atoms: C_3  and  C_4
REMARK    4  A    between atoms: C_4  and  C_5
REMARK    5  A    between atoms: C_5  and  C_6
REMARK    6  A    between atoms: C_7  and  C_20
REMARK    7  A    between atoms: C_11  and  C_14
REMARK    8  A    between atoms: C_14  and  C_15
REMARK    9  A    between atoms: C_14  and  C_16
REMARK   10  A    between atoms: C_14  and  O_17
REMARK   11  A    between atoms: C_20  and  O_21
REMARK                            x       y       z     vdW  Elec       q    Type
REMARK                         _______ _______ _______ _____ _____    ______ ____
ROOT
ATOM      1  C   UNL A   1      16.349  50.813  95.646  0.00  0.00
ATOM      2  C   UNL A   1      14.967  50.499  95.649  0.00  0.00
ATOM      3  C   UNL A   1      14.296  50.625  96.863  0.00  0.00
ATOM      4  C   UNL A   1      14.926  51.021  98.034  0.00  0.00
ATOM      5  C   UNL A   1      13.964  50.991  99.160  0.00  0.00
ATOM      6  C   UNL A   1      12.658  50.898  98.363  0.00  0.00
ATOM      7  O   UNL A   1      12.961  50.344  97.047  0.00  0.00
ATOM      8  C   UNL A   1      16.274  51.308  98.052  0.00  0.00
ATOM      9  C   UNL A   1      16.980  51.206  96.853  0.00  0.00
ENDROOT
BRANCH   6  10
ATOM     10  C   UNL A   1      11.535  50.058  99.018  0.00  0.00
ATOM     11  C   UNL A   1      11.706  49.889 100.531  0.00  0.00
ATOM     12  C   UNL A   1      10.152  50.627  98.698  0.00  0.00
BRANCH  10  13
ATOM     13  O   UNL A   1      11.581  48.737  98.449  0.00  0.00
ATOM     14  H   UNL A   1      12.393  48.317  98.793  0.00  0.00
ENDBRANCH  10  13
ENDBRANCH   6  10
BRANCH   1  15
ATOM     15  C   UNL A   1      17.199  50.744  94.393  0.00  0.00
BRANCH  15  16
ATOM     16  C   UNL A   1      17.170  52.014  93.532  0.00  0.00
BRANCH  16  17
ATOM     17  C   UNL A   1      17.691  51.807  92.107  0.00  0.00
BRANCH  17  19
ATOM     18  C   UNL A   1      15.787  50.609  90.971  0.00  0.00
ATOM     19  C   UNL A   1      17.197  50.482  91.524  0.00  0.00
ENDBRANCH  17  19
ENDBRANCH  16  17
ENDBRANCH  15  16
ENDBRANCH   1  15
BRANCH   2  20
ATOM     20  C   UNL A   1      14.227  50.012  94.435  0.00  0.00
BRANCH  20  21
ATOM     21  O   UNL A   1      13.553  48.793  94.714  0.00  0.00
ATOM     22  H   UNL A   1      12.920  48.655  93.991  0.00  0.00
ENDBRANCH  20  21
ENDBRANCH   2  20
TORSDOF 8
