# Supplementary material for: The Cordyceps Genus as a Potential Source of Bioactive Compounds for Adjuvant Cancer Therapy: A Network Pharmacology Approach
Source: Pharmaceuticals (Basel). 2025 Apr 30;18(5):667. doi: 10.3390/ph18050667 (PMC12115173; doi:10.3390/ph18050667)
Supplement: Supplementary file 1 [file pharmaceuticals-18-00667-s001.zip › pharmaceuticals-3597034-supplementary/Supplementary Materials/Molecular docking simulations/ExtractoCordyceps2/Results/AURKA(3cho)/Conformations_AURKA/AnnullatinB/AnnullatinB_docked_model_3.pdb]

REMARK VINA RESULT:      -6.9      1.415      2.515
REMARK  Name = *****
REMARK  11 active torsions:
REMARK  status: ('A' for Active; 'I' for Inactive)
REMARK    1  A    between atoms: C_1  and  C_2
REMARK    2  A    between atoms: C_2  and  C_3
REMARK    3  A    between atoms: C_3  and  C_4
REMARK    4  A    between atoms: C_4  and  C_5
REMARK    5  A    between atoms: C_5  and  C_6
REMARK    6  A    between atoms: C_7  and  C_20
REMARK    7  A    between atoms: C_11  and  C_14
REMARK    8  A    between atoms: C_14  and  C_15
REMARK    9  A    between atoms: C_14  and  C_16
REMARK   10  A    between atoms: C_14  and  O_17
REMARK   11  A    between atoms: C_20  and  O_21
REMARK                            x       y       z     vdW  Elec       q    Type
REMARK                         _______ _______ _______ _____ _____    ______ ____
ROOT
ATOM      1  C   UNL A   1      14.702  50.582  97.429  0.00  0.00
ATOM      2  C   UNL A   1      14.495  50.412  96.037  0.00  0.00
ATOM      3  C   UNL A   1      15.562  50.728  95.200  0.00  0.00
ATOM      4  C   UNL A   1      16.776  51.205  95.674  0.00  0.00
ATOM      5  C   UNL A   1      17.675  51.513  94.539  0.00  0.00
ATOM      6  C   UNL A   1      16.923  50.778  93.423  0.00  0.00
ATOM      7  O   UNL A   1      15.526  50.639  93.826  0.00  0.00
ATOM      8  C   UNL A   1      16.985  51.397  97.023  0.00  0.00
ATOM      9  C   UNL A   1      15.944  51.079  97.897  0.00  0.00
ENDROOT
BRANCH   6  10
ATOM     10  C   UNL A   1      16.980  51.445  92.028  0.00  0.00
ATOM     11  C   UNL A   1      15.869  52.475  91.800  0.00  0.00
ATOM     12  C   UNL A   1      18.350  52.073  91.766  0.00  0.00
BRANCH  10  13
ATOM     13  O   UNL A   1      16.799  50.418  91.037  0.00  0.00
ATOM     14  H   UNL A   1      17.395  49.686  91.288  0.00  0.00
ENDBRANCH  10  13
ENDBRANCH   6  10
BRANCH   1  15
ATOM     15  C   UNL A   1      13.638  50.253  98.458  0.00  0.00
BRANCH  15  16
ATOM     16  C   UNL A   1      14.001  50.645  99.897  0.00  0.00
BRANCH  16  17
ATOM     17  C   UNL A   1      12.983  50.175 100.940  0.00  0.00
BRANCH  17  19
ATOM     18  C   UNL A   1      11.105  48.496 100.858  0.00  0.00
ATOM     19  C   UNL A   1      11.656  49.791 100.284  0.00  0.00
ENDBRANCH  17  19
ENDBRANCH  16  17
ENDBRANCH  15  16
ENDBRANCH   1  15
BRANCH   2  20
ATOM     20  C   UNL A   1      13.192  49.952  95.445  0.00  0.00
BRANCH  20  21
ATOM     21  O   UNL A   1      13.393  48.817  94.614  0.00  0.00
ATOM     22  H   UNL A   1      12.644  48.790  93.997  0.00  0.00
ENDBRANCH  20  21
ENDBRANCH   2  20
TORSDOF 8
