# Supplementary material for: The Cordyceps Genus as a Potential Source of Bioactive Compounds for Adjuvant Cancer Therapy: A Network Pharmacology Approach
Source: Pharmaceuticals (Basel). 2025 Apr 30;18(5):667. doi: 10.3390/ph18050667 (PMC12115173; doi:10.3390/ph18050667)
Supplement: Supplementary file 1 [file pharmaceuticals-18-00667-s001.zip › pharmaceuticals-3597034-supplementary/Supplementary Materials/Molecular docking simulations/ExtractoCordyceps2/Results/AURKA(3cho)/Conformations_AURKA/AnnullatinB/AnnullatinB_docked_model_4.pdb]

REMARK VINA RESULT:      -6.7      2.225      6.899
REMARK  Name = *****
REMARK  11 active torsions:
REMARK  status: ('A' for Active; 'I' for Inactive)
REMARK    1  A    between atoms: C_1  and  C_2
REMARK    2  A    between atoms: C_2  and  C_3
REMARK    3  A    between atoms: C_3  and  C_4
REMARK    4  A    between atoms: C_4  and  C_5
REMARK    5  A    between atoms: C_5  and  C_6
REMARK    6  A    between atoms: C_7  and  C_20
REMARK    7  A    between atoms: C_11  and  C_14
REMARK    8  A    between atoms: C_14  and  C_15
REMARK    9  A    between atoms: C_14  and  C_16
REMARK   10  A    between atoms: C_14  and  O_17
REMARK   11  A    between atoms: C_20  and  O_21
REMARK                            x       y       z     vdW  Elec       q    Type
REMARK                         _______ _______ _______ _____ _____    ______ ____
ROOT
ATOM      1  C   UNL A   1      16.147  51.256  94.977  0.00  0.00
ATOM      2  C   UNL A   1      15.929  50.950  96.343  0.00  0.00
ATOM      3  C   UNL A   1      14.641  50.563  96.704  0.00  0.00
ATOM      4  C   UNL A   1      13.595  50.488  95.795  0.00  0.00
ATOM      5  C   UNL A   1      12.344  50.117  96.494  0.00  0.00
ATOM      6  C   UNL A   1      12.939  49.635  97.822  0.00  0.00
ATOM      7  O   UNL A   1      14.253  50.250  97.987  0.00  0.00
ATOM      8  C   UNL A   1      13.786  50.803  94.466  0.00  0.00
ATOM      9  C   UNL A   1      15.066  51.183  94.062  0.00  0.00
ENDROOT
BRANCH   6  10
ATOM     10  C   UNL A   1      12.085  49.924  99.080  0.00  0.00
ATOM     11  C   UNL A   1      11.240  48.728  99.529  0.00  0.00
ATOM     12  C   UNL A   1      12.949  50.429 100.237  0.00  0.00
BRANCH  10  13
ATOM     13  O   UNL A   1      11.165  50.982  98.759  0.00  0.00
ATOM     14  H   UNL A   1      11.388  51.275  97.855  0.00  0.00
ENDBRANCH  10  13
ENDBRANCH   6  10
BRANCH   1  15
ATOM     15  C   UNL A   1      17.503  51.666  94.438  0.00  0.00
BRANCH  15  16
ATOM     16  C   UNL A   1      18.173  50.622  93.535  0.00  0.00
BRANCH  16  17
ATOM     17  C   UNL A   1      18.015  50.907  92.038  0.00  0.00
BRANCH  17  19
ATOM     18  C   UNL A   1      19.084  52.910  90.943  0.00  0.00
ATOM     19  C   UNL A   1      17.911  52.409  91.770  0.00  0.00
ENDBRANCH  17  19
ENDBRANCH  16  17
ENDBRANCH  15  16
ENDBRANCH   1  15
BRANCH   2  20
ATOM     20  C   UNL A   1      16.997  51.061  97.395  0.00  0.00
BRANCH  20  21
ATOM     21  O   UNL A   1      16.546  51.854  98.484  0.00  0.00
ATOM     22  H   UNL A   1      15.676  52.202  98.232  0.00  0.00
ENDBRANCH  20  21
ENDBRANCH   2  20
TORSDOF 8
