# Supplementary material for: The Cordyceps Genus as a Potential Source of Bioactive Compounds for Adjuvant Cancer Therapy: A Network Pharmacology Approach
Source: Pharmaceuticals (Basel). 2025 Apr 30;18(5):667. doi: 10.3390/ph18050667 (PMC12115173; doi:10.3390/ph18050667)
Supplement: Supplementary file 1 [file pharmaceuticals-18-00667-s001.zip › pharmaceuticals-3597034-supplementary/Supplementary Materials/Molecular docking simulations/ExtractoCordyceps2/Results/AURKA(3cho)/Conformations_AURKA/AnnullatinB/AnnullatinB_docked_model_5.pdb]

REMARK VINA RESULT:      -6.5      3.038      4.855
REMARK  Name = *****
REMARK  11 active torsions:
REMARK  status: ('A' for Active; 'I' for Inactive)
REMARK    1  A    between atoms: C_1  and  C_2
REMARK    2  A    between atoms: C_2  and  C_3
REMARK    3  A    between atoms: C_3  and  C_4
REMARK    4  A    between atoms: C_4  and  C_5
REMARK    5  A    between atoms: C_5  and  C_6
REMARK    6  A    between atoms: C_7  and  C_20
REMARK    7  A    between atoms: C_11  and  C_14
REMARK    8  A    between atoms: C_14  and  C_15
REMARK    9  A    between atoms: C_14  and  C_16
REMARK   10  A    between atoms: C_14  and  O_17
REMARK   11  A    between atoms: C_20  and  O_21
REMARK                            x       y       z     vdW  Elec       q    Type
REMARK                         _______ _______ _______ _____ _____    ______ ____
ROOT
ATOM      1  C   UNL A   1      15.915  51.177  94.384  0.00  0.00
ATOM      2  C   UNL A   1      14.698  50.484  94.171  0.00  0.00
ATOM      3  C   UNL A   1      13.915  50.904  93.098  0.00  0.00
ATOM      4  C   UNL A   1      14.275  51.957  92.270  0.00  0.00
ATOM      5  C   UNL A   1      13.209  52.203  91.272  0.00  0.00
ATOM      6  C   UNL A   1      12.416  50.901  91.436  0.00  0.00
ATOM      7  O   UNL A   1      12.699  50.355  92.761  0.00  0.00
ATOM      8  C   UNL A   1      15.446  52.655  92.478  0.00  0.00
ATOM      9  C   UNL A   1      16.265  52.257  93.536  0.00  0.00
ENDROOT
BRANCH   6  10
ATOM     10  C   UNL A   1      10.884  51.027  91.259  0.00  0.00
ATOM     11  C   UNL A   1      10.250  49.813  90.573  0.00  0.00
ATOM     12  C   UNL A   1      10.189  51.307  92.593  0.00  0.00
BRANCH  10  13
ATOM     13  O   UNL A   1      10.626  52.160  90.411  0.00  0.00
ATOM     14  H   UNL A   1      11.115  52.000  89.581  0.00  0.00
ENDBRANCH  10  13
ENDBRANCH   6  10
BRANCH   1  15
ATOM     15  C   UNL A   1      16.877  50.812  95.498  0.00  0.00
BRANCH  15  16
ATOM     16  C   UNL A   1      16.874  51.783  96.687  0.00  0.00
BRANCH  16  17
ATOM     17  C   UNL A   1      16.328  51.173  97.981  0.00  0.00
BRANCH  17  19
ATOM     18  C   UNL A   1      14.120  50.430  98.942  0.00  0.00
ATOM     19  C   UNL A   1      14.852  51.520  98.177  0.00  0.00
ENDBRANCH  17  19
ENDBRANCH  16  17
ENDBRANCH  15  16
ENDBRANCH   1  15
BRANCH   2  20
ATOM     20  C   UNL A   1      14.214  49.370  95.056  0.00  0.00
BRANCH  20  21
ATOM     21  O   UNL A   1      12.893  49.629  95.511  0.00  0.00
ATOM     22  H   UNL A   1      12.805  49.190  96.372  0.00  0.00
ENDBRANCH  20  21
ENDBRANCH   2  20
TORSDOF 8
