# Supplementary material for: The Cordyceps Genus as a Potential Source of Bioactive Compounds for Adjuvant Cancer Therapy: A Network Pharmacology Approach
Source: Pharmaceuticals (Basel). 2025 Apr 30;18(5):667. doi: 10.3390/ph18050667 (PMC12115173; doi:10.3390/ph18050667)
Supplement: Supplementary file 1 [file pharmaceuticals-18-00667-s001.zip › pharmaceuticals-3597034-supplementary/Supplementary Materials/Molecular docking simulations/ExtractoCordyceps2/Results/AURKA(3cho)/Conformations_AURKA/AnnullatinB/AnnullatinB_docked_model_6.pdb]

REMARK VINA RESULT:      -6.5      1.975      3.765
REMARK  Name = *****
REMARK  11 active torsions:
REMARK  status: ('A' for Active; 'I' for Inactive)
REMARK    1  A    between atoms: C_1  and  C_2
REMARK    2  A    between atoms: C_2  and  C_3
REMARK    3  A    between atoms: C_3  and  C_4
REMARK    4  A    between atoms: C_4  and  C_5
REMARK    5  A    between atoms: C_5  and  C_6
REMARK    6  A    between atoms: C_7  and  C_20
REMARK    7  A    between atoms: C_11  and  C_14
REMARK    8  A    between atoms: C_14  and  C_15
REMARK    9  A    between atoms: C_14  and  C_16
REMARK   10  A    between atoms: C_14  and  O_17
REMARK   11  A    between atoms: C_20  and  O_21
REMARK                            x       y       z     vdW  Elec       q    Type
REMARK                         _______ _______ _______ _____ _____    ______ ____
ROOT
ATOM      1  C   UNL A   1      12.645  50.335  97.946  0.00  0.00
ATOM      2  C   UNL A   1      13.238  50.338  96.660  0.00  0.00
ATOM      3  C   UNL A   1      14.614  50.550  96.602  0.00  0.00
ATOM      4  C   UNL A   1      15.390  50.769  97.731  0.00  0.00
ATOM      5  C   UNL A   1      16.793  51.029  97.337  0.00  0.00
ATOM      6  C   UNL A   1      16.734  50.543  95.884  0.00  0.00
ATOM      7  O   UNL A   1      15.345  50.602  95.437  0.00  0.00
ATOM      8  C   UNL A   1      14.824  50.791  98.988  0.00  0.00
ATOM      9  C   UNL A   1      13.450  50.569  99.090  0.00  0.00
ENDROOT
BRANCH   6  10
ATOM     10  C   UNL A   1      17.619  51.322  94.883  0.00  0.00
ATOM     11  C   UNL A   1      18.335  50.419  93.874  0.00  0.00
ATOM     12  C   UNL A   1      16.820  52.404  94.155  0.00  0.00
BRANCH  10  13
ATOM     13  O   UNL A   1      18.646  51.998  95.630  0.00  0.00
ATOM     14  H   UNL A   1      19.202  51.301  96.027  0.00  0.00
ENDBRANCH  10  13
ENDBRANCH   6  10
BRANCH   1  15
ATOM     15  C   UNL A   1      11.164  50.092  98.162  0.00  0.00
BRANCH  15  16
ATOM     16  C   UNL A   1      10.839  49.040  99.231  0.00  0.00
BRANCH  16  17
ATOM     17  C   UNL A   1      10.073  49.598 100.434  0.00  0.00
BRANCH  17  19
ATOM     18  C   UNL A   1       7.672  49.637  99.669  0.00  0.00
ATOM     19  C   UNL A   1       8.901  50.473  99.986  0.00  0.00
ENDBRANCH  17  19
ENDBRANCH  16  17
ENDBRANCH  15  16
ENDBRANCH   1  15
BRANCH   2  20
ATOM     20  C   UNL A   1      12.457  50.163  95.388  0.00  0.00
BRANCH  20  21
ATOM     21  O   UNL A   1      12.953  49.059  94.643  0.00  0.00
ATOM     22  H   UNL A   1      12.257  48.818  94.011  0.00  0.00
ENDBRANCH  20  21
ENDBRANCH   2  20
TORSDOF 8
