# Supplementary material for: The Cordyceps Genus as a Potential Source of Bioactive Compounds for Adjuvant Cancer Therapy: A Network Pharmacology Approach
Source: Pharmaceuticals (Basel). 2025 Apr 30;18(5):667. doi: 10.3390/ph18050667 (PMC12115173; doi:10.3390/ph18050667)
Supplement: Supplementary file 1 [file pharmaceuticals-18-00667-s001.zip › pharmaceuticals-3597034-supplementary/Supplementary Materials/Molecular docking simulations/ExtractoCordyceps2/Results/AURKA(3cho)/Conformations_AURKA/AnnullatinB/AnnullatinB_docked_model_7.pdb]

REMARK VINA RESULT:      -6.5      3.014      5.090
REMARK  Name = *****
REMARK  11 active torsions:
REMARK  status: ('A' for Active; 'I' for Inactive)
REMARK    1  A    between atoms: C_1  and  C_2
REMARK    2  A    between atoms: C_2  and  C_3
REMARK    3  A    between atoms: C_3  and  C_4
REMARK    4  A    between atoms: C_4  and  C_5
REMARK    5  A    between atoms: C_5  and  C_6
REMARK    6  A    between atoms: C_7  and  C_20
REMARK    7  A    between atoms: C_11  and  C_14
REMARK    8  A    between atoms: C_14  and  C_15
REMARK    9  A    between atoms: C_14  and  C_16
REMARK   10  A    between atoms: C_14  and  O_17
REMARK   11  A    between atoms: C_20  and  O_21
REMARK                            x       y       z     vdW  Elec       q    Type
REMARK                         _______ _______ _______ _____ _____    ______ ____
ROOT
ATOM      1  C   UNL A   1      15.511  50.732  94.420  0.00  0.00
ATOM      2  C   UNL A   1      14.850  51.448  93.391  0.00  0.00
ATOM      3  C   UNL A   1      13.512  51.134  93.166  0.00  0.00
ATOM      4  C   UNL A   1      12.835  50.159  93.887  0.00  0.00
ATOM      5  C   UNL A   1      11.456  50.013  93.367  0.00  0.00
ATOM      6  C   UNL A   1      11.370  51.298  92.536  0.00  0.00
ATOM      7  O   UNL A   1      12.728  51.718  92.197  0.00  0.00
ATOM      8  C   UNL A   1      13.471  49.439  94.876  0.00  0.00
ATOM      9  C   UNL A   1      14.809  49.732  95.140  0.00  0.00
ENDROOT
BRANCH   6  10
ATOM     10  C   UNL A   1      10.535  51.198  91.237  0.00  0.00
ATOM     11  C   UNL A   1      10.729  49.874  90.491  0.00  0.00
ATOM     12  C   UNL A   1       9.050  51.444  91.508  0.00  0.00
BRANCH  10  13
ATOM     13  O   UNL A   1      10.972  52.240  90.346  0.00  0.00
ATOM     14  H   UNL A   1      10.162  52.668  90.006  0.00  0.00
ENDBRANCH  10  13
ENDBRANCH   6  10
BRANCH   1  15
ATOM     15  C   UNL A   1      16.959  50.986  94.791  0.00  0.00
BRANCH  15  16
ATOM     16  C   UNL A   1      17.158  52.015  95.912  0.00  0.00
BRANCH  16  17
ATOM     17  C   UNL A   1      17.042  51.424  97.320  0.00  0.00
BRANCH  17  19
ATOM     18  C   UNL A   1      14.953  50.799  98.584  0.00  0.00
ATOM     19  C   UNL A   1      15.793  51.941  98.035  0.00  0.00
ENDBRANCH  17  19
ENDBRANCH  16  17
ENDBRANCH  15  16
ENDBRANCH   1  15
BRANCH   2  20
ATOM     20  C   UNL A   1      15.529  52.478  92.533  0.00  0.00
BRANCH  20  21
ATOM     21  O   UNL A   1      15.422  52.133  91.158  0.00  0.00
ATOM     22  H   UNL A   1      14.858  51.344  91.114  0.00  0.00
ENDBRANCH  20  21
ENDBRANCH   2  20
TORSDOF 8
