# Supplementary material for: The Cordyceps Genus as a Potential Source of Bioactive Compounds for Adjuvant Cancer Therapy: A Network Pharmacology Approach
Source: Pharmaceuticals (Basel). 2025 Apr 30;18(5):667. doi: 10.3390/ph18050667 (PMC12115173; doi:10.3390/ph18050667)
Supplement: Supplementary file 1 [file pharmaceuticals-18-00667-s001.zip › pharmaceuticals-3597034-supplementary/Supplementary Materials/Molecular docking simulations/ExtractoCordyceps2/Results/AURKA(3cho)/Conformations_AURKA/AnnullatinB/AnnullatinB_docked_model_8.pdb]

REMARK VINA RESULT:      -6.2      3.655      7.556
REMARK  Name = *****
REMARK  11 active torsions:
REMARK  status: ('A' for Active; 'I' for Inactive)
REMARK    1  A    between atoms: C_1  and  C_2
REMARK    2  A    between atoms: C_2  and  C_3
REMARK    3  A    between atoms: C_3  and  C_4
REMARK    4  A    between atoms: C_4  and  C_5
REMARK    5  A    between atoms: C_5  and  C_6
REMARK    6  A    between atoms: C_7  and  C_20
REMARK    7  A    between atoms: C_11  and  C_14
REMARK    8  A    between atoms: C_14  and  C_15
REMARK    9  A    between atoms: C_14  and  C_16
REMARK   10  A    between atoms: C_14  and  O_17
REMARK   11  A    between atoms: C_20  and  O_21
REMARK                            x       y       z     vdW  Elec       q    Type
REMARK                         _______ _______ _______ _____ _____    ______ ____
ROOT
ATOM      1  C   UNL A   1      14.400  50.519  97.814  0.00  0.00
ATOM      2  C   UNL A   1      13.613  50.399  98.986  0.00  0.00
ATOM      3  C   UNL A   1      12.235  50.301  98.811  0.00  0.00
ATOM      4  C   UNL A   1      11.630  50.333  97.563  0.00  0.00
ATOM      5  C   UNL A   1      10.158  50.278  97.713  0.00  0.00
ATOM      6  C   UNL A   1      10.078  49.828  99.176  0.00  0.00
ATOM      7  O   UNL A   1      11.326  50.198  99.839  0.00  0.00
ATOM      8  C   UNL A   1      12.381  50.472  96.414  0.00  0.00
ATOM      9  C   UNL A   1      13.767  50.561  96.546  0.00  0.00
ENDROOT
BRANCH   6  10
ATOM     10  C   UNL A   1       8.889  50.398  99.985  0.00  0.00
ATOM     11  C   UNL A   1       7.572  49.658  99.733  0.00  0.00
ATOM     12  C   UNL A   1       9.199  50.436 101.482  0.00  0.00
BRANCH  10  13
ATOM     13  O   UNL A   1       8.681  51.760  99.570  0.00  0.00
ATOM     14  H   UNL A   1       7.923  52.093 100.089  0.00  0.00
ENDBRANCH  10  13
ENDBRANCH   6  10
BRANCH   1  15
ATOM     15  C   UNL A   1      15.913  50.610  97.853  0.00  0.00
BRANCH  15  16
ATOM     16  C   UNL A   1      16.475  52.015  97.595  0.00  0.00
BRANCH  16  17
ATOM     17  C   UNL A   1      17.588  52.052  96.544  0.00  0.00
BRANCH  17  19
ATOM     18  C   UNL A   1      17.877  50.955  94.293  0.00  0.00
ATOM     19  C   UNL A   1      17.021  51.890  95.132  0.00  0.00
ENDBRANCH  17  19
ENDBRANCH  16  17
ENDBRANCH  15  16
ENDBRANCH   1  15
BRANCH   2  20
ATOM     20  C   UNL A   1      14.190  50.412 100.374  0.00  0.00
BRANCH  20  21
ATOM     21  O   UNL A   1      13.515  51.361 101.188  0.00  0.00
ATOM     22  H   UNL A   1      12.772  50.893 101.601  0.00  0.00
ENDBRANCH  20  21
ENDBRANCH   2  20
TORSDOF 8
