# Supplementary material for: The Cordyceps Genus as a Potential Source of Bioactive Compounds for Adjuvant Cancer Therapy: A Network Pharmacology Approach
Source: Pharmaceuticals (Basel). 2025 Apr 30;18(5):667. doi: 10.3390/ph18050667 (PMC12115173; doi:10.3390/ph18050667)
Supplement: Supplementary file 1 [file pharmaceuticals-18-00667-s001.zip › pharmaceuticals-3597034-supplementary/Supplementary Materials/Molecular docking simulations/ExtractoCordyceps2/Results/AURKA(3cho)/Conformations_AURKA/AnnullatinB/AnnullatinB_docked_model_9.pdb]

REMARK VINA RESULT:      -6.0      4.098      6.335
REMARK  Name = *****
REMARK  11 active torsions:
REMARK  status: ('A' for Active; 'I' for Inactive)
REMARK    1  A    between atoms: C_1  and  C_2
REMARK    2  A    between atoms: C_2  and  C_3
REMARK    3  A    between atoms: C_3  and  C_4
REMARK    4  A    between atoms: C_4  and  C_5
REMARK    5  A    between atoms: C_5  and  C_6
REMARK    6  A    between atoms: C_7  and  C_20
REMARK    7  A    between atoms: C_11  and  C_14
REMARK    8  A    between atoms: C_14  and  C_15
REMARK    9  A    between atoms: C_14  and  C_16
REMARK   10  A    between atoms: C_14  and  O_17
REMARK   11  A    between atoms: C_20  and  O_21
REMARK                            x       y       z     vdW  Elec       q    Type
REMARK                         _______ _______ _______ _____ _____    ______ ____
ROOT
ATOM      1  C   UNL A   1      13.902  50.278  96.176  0.00  0.00
ATOM      2  C   UNL A   1      12.500  50.266  96.373  0.00  0.00
ATOM      3  C   UNL A   1      11.707  50.072  95.244  0.00  0.00
ATOM      4  C   UNL A   1      12.236  49.911  93.971  0.00  0.00
ATOM      5  C   UNL A   1      11.142  49.796  92.980  0.00  0.00
ATOM      6  C   UNL A   1       9.973  49.532  93.936  0.00  0.00
ATOM      7  O   UNL A   1      10.331  50.051  95.253  0.00  0.00
ATOM      8  C   UNL A   1      13.599  49.943  93.760  0.00  0.00
ATOM      9  C   UNL A   1      14.428  50.123  94.868  0.00  0.00
ENDROOT
BRANCH   6  10
ATOM     10  C   UNL A   1       8.613  50.136  93.509  0.00  0.00
ATOM     11  C   UNL A   1       7.702  50.478  94.692  0.00  0.00
ATOM     12  C   UNL A   1       8.803  51.360  92.612  0.00  0.00
BRANCH  10  13
ATOM     13  O   UNL A   1       7.917  49.151  92.725  0.00  0.00
ATOM     14  H   UNL A   1       8.597  48.534  92.391  0.00  0.00
ENDBRANCH  10  13
ENDBRANCH   6  10
BRANCH   1  15
ATOM     15  C   UNL A   1      14.886  50.455  97.316  0.00  0.00
BRANCH  15  16
ATOM     16  C   UNL A   1      16.362  50.376  96.903  0.00  0.00
BRANCH  16  17
ATOM     17  C   UNL A   1      17.210  51.542  97.420  0.00  0.00
BRANCH  17  19
ATOM     18  C   UNL A   1      17.682  51.786  94.956  0.00  0.00
ATOM     19  C   UNL A   1      17.571  52.507  96.289  0.00  0.00
ENDBRANCH  17  19
ENDBRANCH  16  17
ENDBRANCH  15  16
ENDBRANCH   1  15
BRANCH   2  20
ATOM     20  C   UNL A   1      11.851  50.487  97.710  0.00  0.00
BRANCH  20  21
ATOM     21  O   UNL A   1      11.060  49.365  98.075  0.00  0.00
ATOM     22  H   UNL A   1      11.056  49.333  99.045  0.00  0.00
ENDBRANCH  20  21
ENDBRANCH   2  20
TORSDOF 8
