# Supplementary material for: The Cordyceps Genus as a Potential Source of Bioactive Compounds for Adjuvant Cancer Therapy: A Network Pharmacology Approach
Source: Pharmaceuticals (Basel). 2025 Apr 30;18(5):667. doi: 10.3390/ph18050667 (PMC12115173; doi:10.3390/ph18050667)
Supplement: Supplementary file 1 [file pharmaceuticals-18-00667-s001.zip › pharmaceuticals-3597034-supplementary/Supplementary Materials/Molecular docking simulations/ExtractoCordyceps2/Results/AURKA(3cho)/Conformations_AURKA/AnnullatinC/AnnullatinC_docked.pdbqt]

MODEL 1
REMARK VINA RESULT:      -7.1      0.000      0.000
REMARK  Name = *****
REMARK  12 active torsions:
REMARK  status: ('A' for Active; 'I' for Inactive)
REMARK    1  A    between atoms: C_1  and  C_2
REMARK    2  A    between atoms: C_2  and  C_3
REMARK    3  A    between atoms: C_3  and  C_4
REMARK    4  A    between atoms: C_4  and  C_5
REMARK    5  A    between atoms: C_5  and  C_6
REMARK    6  A    between atoms: C_7  and  C_22
REMARK    7  A    between atoms: C_12  and  O_21
REMARK    8  A    between atoms: C_14  and  C_17
REMARK    9  A    between atoms: C_17  and  C_18
REMARK   10  A    between atoms: C_17  and  C_19
REMARK   11  A    between atoms: C_17  and  O_20
REMARK   12  A    between atoms: C_22  and  O_23
REMARK                            x       y       z     vdW  Elec       q    Type
REMARK                         _______ _______ _______ _____ _____    ______ ____
ROOT
ATOM      1  C   UNL A   1      15.154  50.797  96.660  0.00  0.00    -0.053 A 
ATOM      2  C   UNL A   1      16.274  51.343  95.988  0.00  0.00    +0.010 A 
ATOM      3  C   UNL A   1      16.133  51.603  94.627  0.00  0.00    +0.071 A 
ATOM      4  C   UNL A   1      14.958  51.349  93.937  0.00  0.00    +0.024 A 
ATOM      5  C   UNL A   1      13.857  50.815  94.579  0.00  0.00    +0.043 A 
ATOM      6  C   UNL A   1      13.963  50.533  95.941  0.00  0.00    +0.019 A 
ATOM      7  C   UNL A   1      15.089  51.775  92.524  0.00  0.00    +0.218 C 
ATOM      8  C   UNL A   1      16.597  52.099  92.469  0.00  0.00    +0.246 C 
ATOM      9  O   UNL A   1      17.125  52.129  93.836  0.00  0.00    -0.551 OA
ENDROOT
BRANCH   8  10
ATOM     10  C   UNL A   1      17.462  51.110  91.639  0.00  0.00    +0.046 C 
ATOM     11  C   UNL A   1      18.458  51.793  90.696  0.00  0.00    +0.097 C 
ATOM     12  C   UNL A   1      18.191  50.113  92.542  0.00  0.00    +0.097 C 
BRANCH  10  13
ATOM     13  O   UNL A   1      16.576  50.332  90.809  0.00  0.00    -0.439 OA
ATOM     14  H   UNL A   1      15.904  49.951  91.406  0.00  0.00    +0.241 HD
ENDBRANCH  10  13
ENDBRANCH   8  10
BRANCH   7  15
ATOM     15  O   UNL A   1      14.310  52.947  92.297  0.00  0.00    -0.428 OA
ATOM     16  H   UNL A   1      14.218  53.410  93.150  0.00  0.00    +0.244 HD
ENDBRANCH   7  15
BRANCH   1  17
ATOM     17  C   UNL A   1      15.182  50.453  98.134  0.00  0.00    +0.060 C 
BRANCH  17  18
ATOM     18  C   UNL A   1      14.118  51.227  98.917  0.00  0.00    +0.013 C 
BRANCH  18  19
ATOM     19  C   UNL A   1      13.275  50.291  99.784  0.00  0.00    +0.001 C 
BRANCH  19  21
ATOM     20  C   UNL A   1      11.209  50.561  98.368  0.00  0.00    +0.007 C 
ATOM     21  C   UNL A   1      12.208  49.577  98.955  0.00  0.00    -0.005 C 
ENDBRANCH  19  21
ENDBRANCH  18  19
ENDBRANCH  17  18
ENDBRANCH   1  17
BRANCH   2  22
ATOM     22  C   UNL A   1      17.569  51.658  96.684  0.00  0.00    +0.248 C 
BRANCH  22  23
ATOM     23  O   UNL A   1      17.739  53.068  96.749  0.00  0.00    -0.447 OA
ATOM     24  H   UNL A   1      17.605  53.405  95.848  0.00  0.00    +0.237 HD
ENDBRANCH  22  23
ENDBRANCH   2  22
TORSDOF 9
ENDMDL
MODEL 2
REMARK VINA RESULT:      -7.0      2.030      3.568
REMARK  Name = *****
REMARK  12 active torsions:
REMARK  status: ('A' for Active; 'I' for Inactive)
REMARK    1  A    between atoms: C_1  and  C_2
REMARK    2  A    between atoms: C_2  and  C_3
REMARK    3  A    between atoms: C_3  and  C_4
REMARK    4  A    between atoms: C_4  and  C_5
REMARK    5  A    between atoms: C_5  and  C_6
REMARK    6  A    between atoms: C_7  and  C_22
REMARK    7  A    between atoms: C_12  and  O_21
REMARK    8  A    between atoms: C_14  and  C_17
REMARK    9  A    between atoms: C_17  and  C_18
REMARK   10  A    between atoms: C_17  and  C_19
REMARK   11  A    between atoms: C_17  and  O_20
REMARK   12  A    between atoms: C_22  and  O_23
REMARK                            x       y       z     vdW  Elec       q    Type
REMARK                         _______ _______ _______ _____ _____    ______ ____
ROOT
ATOM      1  C   UNL A   1      16.179  50.866  95.535  0.00  0.00    -0.053 A 
ATOM      2  C   UNL A   1      15.005  50.588  94.794  0.00  0.00    +0.010 A 
ATOM      3  C   UNL A   1      15.005  50.947  93.448  0.00  0.00    +0.071 A 
ATOM      4  C   UNL A   1      16.093  51.551  92.838  0.00  0.00    +0.024 A 
ATOM      5  C   UNL A   1      17.245  51.830  93.549  0.00  0.00    +0.043 A 
ATOM      6  C   UNL A   1      17.279  51.492  94.902  0.00  0.00    +0.019 A 
ATOM      7  C   UNL A   1      15.821  51.766  91.397  0.00  0.00    +0.218 C 
ATOM      8  C   UNL A   1      14.323  51.397  91.338  0.00  0.00    +0.246 C 
ATOM      9  O   UNL A   1      13.947  50.747  92.597  0.00  0.00    -0.551 OA
ENDROOT
BRANCH   8  10
ATOM     10  C   UNL A   1      13.353  52.586  91.098  0.00  0.00    +0.046 C 
ATOM     11  C   UNL A   1      14.034  53.958  91.102  0.00  0.00    +0.097 C 
ATOM     12  C   UNL A   1      12.552  52.400  89.807  0.00  0.00    +0.097 C 
BRANCH  10  13
ATOM     13  O   UNL A   1      12.392  52.601  92.173  0.00  0.00    -0.439 OA
ATOM     14  H   UNL A   1      12.354  53.523  92.494  0.00  0.00    +0.241 HD
ENDBRANCH  10  13
ENDBRANCH   8  10
BRANCH   7  15
ATOM     15  O   UNL A   1      16.598  50.859  90.617  0.00  0.00    -0.428 OA
ATOM     16  H   UNL A   1      16.136  50.001  90.614  0.00  0.00    +0.244 HD
ENDBRANCH   7  15
BRANCH   1  17
ATOM     17  C   UNL A   1      16.302  50.542  97.009  0.00  0.00    +0.060 C 
BRANCH  17  18
ATOM     18  C   UNL A   1      16.048  51.773  97.883  0.00  0.00    +0.013 C 
BRANCH  18  19
ATOM     19  C   UNL A   1      14.618  51.783  98.427  0.00  0.00    +0.001 C 
BRANCH  19  21
ATOM     20  C   UNL A   1      12.791  50.126  98.940  0.00  0.00    +0.007 C 
ATOM     21  C   UNL A   1      14.268  50.452  99.091  0.00  0.00    -0.005 C 
ENDBRANCH  19  21
ENDBRANCH  18  19
ENDBRANCH  17  18
ENDBRANCH   1  17
BRANCH   2  22
ATOM     22  C   UNL A   1      13.801  49.919  95.393  0.00  0.00    +0.248 C 
BRANCH  22  23
ATOM     23  O   UNL A   1      13.459  48.778  94.617  0.00  0.00    -0.447 OA
ATOM     24  H   UNL A   1      12.491  48.776  94.539  0.00  0.00    +0.237 HD
ENDBRANCH  22  23
ENDBRANCH   2  22
TORSDOF 9
ENDMDL
MODEL 3
REMARK VINA RESULT:      -6.4      1.556      2.895
REMARK  Name = *****
REMARK  12 active torsions:
REMARK  status: ('A' for Active; 'I' for Inactive)
REMARK    1  A    between atoms: C_1  and  C_2
REMARK    2  A    between atoms: C_2  and  C_3
REMARK    3  A    between atoms: C_3  and  C_4
REMARK    4  A    between atoms: C_4  and  C_5
REMARK    5  A    between atoms: C_5  and  C_6
REMARK    6  A    between atoms: C_7  and  C_22
REMARK    7  A    between atoms: C_12  and  O_21
REMARK    8  A    between atoms: C_14  and  C_17
REMARK    9  A    between atoms: C_17  and  C_18
REMARK   10  A    between atoms: C_17  and  C_19
REMARK   11  A    between atoms: C_17  and  O_20
REMARK   12  A    between atoms: C_22  and  O_23
REMARK                            x       y       z     vdW  Elec       q    Type
REMARK                         _______ _______ _______ _____ _____    ______ ____
ROOT
ATOM      1  C   UNL A   1      14.881  50.658  96.651  0.00  0.00    -0.053 A 
ATOM      2  C   UNL A   1      14.804  50.250  95.298  0.00  0.00    +0.010 A 
ATOM      3  C   UNL A   1      15.896  50.544  94.484  0.00  0.00    +0.071 A 
ATOM      4  C   UNL A   1      17.020  51.205  94.954  0.00  0.00    +0.024 A 
ATOM      5  C   UNL A   1      17.108  51.611  96.272  0.00  0.00    +0.043 A 
ATOM      6  C   UNL A   1      16.030  51.341  97.116  0.00  0.00    +0.019 A 
ATOM      7  C   UNL A   1      18.032  51.328  93.878  0.00  0.00    +0.218 C 
ATOM      8  C   UNL A   1      17.212  50.836  92.666  0.00  0.00    +0.246 C 
ATOM      9  O   UNL A   1      15.975  50.218  93.152  0.00  0.00    -0.551 OA
ENDROOT
BRANCH   8  10
ATOM     10  C   UNL A   1      16.832  51.929  91.630  0.00  0.00    +0.046 C 
ATOM     11  C   UNL A   1      15.676  52.832  92.072  0.00  0.00    +0.097 C 
ATOM     12  C   UNL A   1      18.045  52.778  91.245  0.00  0.00    +0.097 C 
BRANCH  10  13
ATOM     13  O   UNL A   1      16.400  51.269  90.424  0.00  0.00    -0.439 OA
ATOM     14  H   UNL A   1      15.498  50.938  90.599  0.00  0.00    +0.241 HD
ENDBRANCH  10  13
ENDBRANCH   8  10
BRANCH   7  15
ATOM     15  O   UNL A   1      19.126  50.452  94.140  0.00  0.00    -0.428 OA
ATOM     16  H   UNL A   1      19.478  50.155  93.281  0.00  0.00    +0.244 HD
ENDBRANCH   7  15
BRANCH   1  17
ATOM     17  C   UNL A   1      13.756  50.414  97.635  0.00  0.00    +0.060 C 
BRANCH  17  18
ATOM     18  C   UNL A   1      14.242  50.509  99.084  0.00  0.00    +0.013 C 
BRANCH  18  19
ATOM     19  C   UNL A   1      13.100  50.253 100.070  0.00  0.00    +0.001 C 
BRANCH  19  21
ATOM     20  C   UNL A   1      11.183  48.633  99.864  0.00  0.00    +0.007 C 
ATOM     21  C   UNL A   1      11.800  49.919  99.340  0.00  0.00    -0.005 C 
ENDBRANCH  19  21
ENDBRANCH  18  19
ENDBRANCH  17  18
ENDBRANCH   1  17
BRANCH   2  22
ATOM     22  C   UNL A   1      13.622  49.514  94.733  0.00  0.00    +0.248 C 
BRANCH  22  23
ATOM     23  O   UNL A   1      13.111  50.227  93.614  0.00  0.00    -0.447 OA
ATOM     24  H   UNL A   1      13.517  49.832  92.825  0.00  0.00    +0.237 HD
ENDBRANCH  22  23
ENDBRANCH   2  22
TORSDOF 9
ENDMDL
MODEL 4
REMARK VINA RESULT:      -6.3      3.177      5.564
REMARK  Name = *****
REMARK  12 active torsions:
REMARK  status: ('A' for Active; 'I' for Inactive)
REMARK    1  A    between atoms: C_1  and  C_2
REMARK    2  A    between atoms: C_2  and  C_3
REMARK    3  A    between atoms: C_3  and  C_4
REMARK    4  A    between atoms: C_4  and  C_5
REMARK    5  A    between atoms: C_5  and  C_6
REMARK    6  A    between atoms: C_7  and  C_22
REMARK    7  A    between atoms: C_12  and  O_21
REMARK    8  A    between atoms: C_14  and  C_17
REMARK    9  A    between atoms: C_17  and  C_18
REMARK   10  A    between atoms: C_17  and  C_19
REMARK   11  A    between atoms: C_17  and  O_20
REMARK   12  A    between atoms: C_22  and  O_23
REMARK                            x       y       z     vdW  Elec       q    Type
REMARK                         _______ _______ _______ _____ _____    ______ ____
ROOT
ATOM      1  C   UNL A   1      14.993  51.241  93.794  0.00  0.00    -0.053 A 
ATOM      2  C   UNL A   1      13.890  51.763  93.076  0.00  0.00    +0.010 A 
ATOM      3  C   UNL A   1      12.678  51.087  93.195  0.00  0.00    +0.071 A 
ATOM      4  C   UNL A   1      12.531  49.952  93.976  0.00  0.00    +0.024 A 
ATOM      5  C   UNL A   1      13.599  49.430  94.681  0.00  0.00    +0.043 A 
ATOM      6  C   UNL A   1      14.831  50.075  94.580  0.00  0.00    +0.019 A 
ATOM      7  C   UNL A   1      11.124  49.487  93.951  0.00  0.00    +0.218 C 
ATOM      8  C   UNL A   1      10.548  50.405  92.850  0.00  0.00    +0.246 C 
ATOM      9  O   UNL A   1      11.520  51.464  92.562  0.00  0.00    -0.551 OA
ENDROOT
BRANCH   8  10
ATOM     10  C   UNL A   1      10.191  49.700  91.513  0.00  0.00    +0.046 C 
ATOM     11  C   UNL A   1       8.686  49.526  91.283  0.00  0.00    +0.097 C 
ATOM     12  C   UNL A   1      10.827  50.414  90.319  0.00  0.00    +0.097 C 
BRANCH  10  13
ATOM     13  O   UNL A   1      10.758  48.375  91.542  0.00  0.00    -0.439 OA
ATOM     14  H   UNL A   1      11.271  48.278  90.717  0.00  0.00    +0.241 HD
ENDBRANCH  10  13
ENDBRANCH   8  10
BRANCH   7  15
ATOM     15  O   UNL A   1      10.504  49.751  95.207  0.00  0.00    -0.428 OA
ATOM     16  H   UNL A   1       9.771  49.117  95.313  0.00  0.00    +0.244 HD
ENDBRANCH   7  15
BRANCH   1  17
ATOM     17  C   UNL A   1      16.369  51.871  93.736  0.00  0.00    +0.060 C 
BRANCH  17  18
ATOM     18  C   UNL A   1      17.302  51.291  94.803  0.00  0.00    +0.013 C 
BRANCH  18  19
ATOM     19  C   UNL A   1      17.398  52.217  96.017  0.00  0.00    +0.001 C 
BRANCH  19  21
ATOM     20  C   UNL A   1      15.937  51.496  97.939  0.00  0.00    +0.007 C 
ATOM     21  C   UNL A   1      17.326  51.428  97.324  0.00  0.00    -0.005 C 
ENDBRANCH  19  21
ENDBRANCH  18  19
ENDBRANCH  17  18
ENDBRANCH   1  17
BRANCH   2  22
ATOM     22  C   UNL A   1      13.981  53.000  92.227  0.00  0.00    +0.248 C 
BRANCH  22  23
ATOM     23  O   UNL A   1      12.846  53.822  92.467  0.00  0.00    -0.447 OA
ATOM     24  H   UNL A   1      12.557  54.155  91.602  0.00  0.00    +0.237 HD
ENDBRANCH  22  23
ENDBRANCH   2  22
TORSDOF 9
ENDMDL
MODEL 5
REMARK VINA RESULT:      -6.3      4.257      8.132
REMARK  Name = *****
REMARK  12 active torsions:
REMARK  status: ('A' for Active; 'I' for Inactive)
REMARK    1  A    between atoms: C_1  and  C_2
REMARK    2  A    between atoms: C_2  and  C_3
REMARK    3  A    between atoms: C_3  and  C_4
REMARK    4  A    between atoms: C_4  and  C_5
REMARK    5  A    between atoms: C_5  and  C_6
REMARK    6  A    between atoms: C_7  and  C_22
REMARK    7  A    between atoms: C_12  and  O_21
REMARK    8  A    between atoms: C_14  and  C_17
REMARK    9  A    between atoms: C_17  and  C_18
REMARK   10  A    between atoms: C_17  and  C_19
REMARK   11  A    between atoms: C_17  and  O_20
REMARK   12  A    between atoms: C_22  and  O_23
REMARK                            x       y       z     vdW  Elec       q    Type
REMARK                         _______ _______ _______ _____ _____    ______ ____
ROOT
ATOM      1  C   UNL A   1      13.757  50.578  98.460  0.00  0.00    -0.053 A 
ATOM      2  C   UNL A   1      13.040  50.298  99.647  0.00  0.00    +0.010 A 
ATOM      3  C   UNL A   1      11.675  50.054  99.521  0.00  0.00    +0.071 A 
ATOM      4  C   UNL A   1      11.023  50.079  98.299  0.00  0.00    +0.024 A 
ATOM      5  C   UNL A   1      11.709  50.352  97.131  0.00  0.00    +0.043 A 
ATOM      6  C   UNL A   1      13.077  50.609  97.218  0.00  0.00    +0.019 A 
ATOM      7  C   UNL A   1       9.592  49.732  98.470  0.00  0.00    +0.218 C 
ATOM      8  C   UNL A   1       9.489  49.732 100.011  0.00  0.00    +0.246 C 
ATOM      9  O   UNL A   1      10.841  49.771 100.575  0.00  0.00    -0.551 OA
ENDROOT
BRANCH   8  10
ATOM     10  C   UNL A   1       8.674  50.903 100.625  0.00  0.00    +0.046 C 
ATOM     11  C   UNL A   1       7.209  50.560 100.914  0.00  0.00    +0.097 C 
ATOM     12  C   UNL A   1       9.346  51.447 101.888  0.00  0.00    +0.097 C 
BRANCH  10  13
ATOM     13  O   UNL A   1       8.663  51.986  99.674  0.00  0.00    -0.439 OA
ATOM     14  H   UNL A   1       9.569  52.352  99.664  0.00  0.00    +0.241 HD
ENDBRANCH  10  13
ENDBRANCH   8  10
BRANCH   7  15
ATOM     15  O   UNL A   1       9.342  48.430  97.945  0.00  0.00    -0.428 OA
ATOM     16  H   UNL A   1       8.869  48.539  97.100  0.00  0.00    +0.244 HD
ENDBRANCH   7  15
BRANCH   1  17
ATOM     17  C   UNL A   1      15.242  50.876  98.461  0.00  0.00    +0.060 C 
BRANCH  17  18
ATOM     18  C   UNL A   1      15.786  51.049  97.040  0.00  0.00    +0.013 C 
BRANCH  18  19
ATOM     19  C   UNL A   1      16.913  52.082  96.999  0.00  0.00    +0.001 C 
BRANCH  19  21
ATOM     20  C   UNL A   1      16.864  51.443  94.562  0.00  0.00    +0.007 C 
ATOM     21  C   UNL A   1      17.716  51.977  95.703  0.00  0.00    -0.005 C 
ENDBRANCH  19  21
ENDBRANCH  18  19
ENDBRANCH  17  18
ENDBRANCH   1  17
BRANCH   2  22
ATOM     22  C   UNL A   1      13.692  50.238 101.000  0.00  0.00    +0.248 C 
BRANCH  22  23
ATOM     23  O   UNL A   1      13.154  51.259 101.830  0.00  0.00    -0.447 OA
ATOM     24  H   UNL A   1      13.675  52.061 101.657  0.00  0.00    +0.237 HD
ENDBRANCH  22  23
ENDBRANCH   2  22
TORSDOF 9
ENDMDL
MODEL 6
REMARK VINA RESULT:      -6.2      2.883      5.136
REMARK  Name = *****
REMARK  12 active torsions:
REMARK  status: ('A' for Active; 'I' for Inactive)
REMARK    1  A    between atoms: C_1  and  C_2
REMARK    2  A    between atoms: C_2  and  C_3
REMARK    3  A    between atoms: C_3  and  C_4
REMARK    4  A    between atoms: C_4  and  C_5
REMARK    5  A    between atoms: C_5  and  C_6
REMARK    6  A    between atoms: C_7  and  C_22
REMARK    7  A    between atoms: C_12  and  O_21
REMARK    8  A    between atoms: C_14  and  C_17
REMARK    9  A    between atoms: C_17  and  C_18
REMARK   10  A    between atoms: C_17  and  C_19
REMARK   11  A    between atoms: C_17  and  O_20
REMARK   12  A    between atoms: C_22  and  O_23
REMARK                            x       y       z     vdW  Elec       q    Type
REMARK                         _______ _______ _______ _____ _____    ______ ____
ROOT
ATOM      1  C   UNL A   1      15.730  50.802  93.806  0.00  0.00    -0.053 A 
ATOM      2  C   UNL A   1      14.494  50.130  93.967  0.00  0.00    +0.010 A 
ATOM      3  C   UNL A   1      13.583  50.217  92.917  0.00  0.00    +0.071 A 
ATOM      4  C   UNL A   1      13.850  50.923  91.755  0.00  0.00    +0.024 A 
ATOM      5  C   UNL A   1      15.051  51.586  91.584  0.00  0.00    +0.043 A 
ATOM      6  C   UNL A   1      15.986  51.528  92.618  0.00  0.00    +0.019 A 
ATOM      7  C   UNL A   1      12.722  50.793  90.802  0.00  0.00    +0.218 C 
ATOM      8  C   UNL A   1      11.680  50.091  91.699  0.00  0.00    +0.246 C 
ATOM      9  O   UNL A   1      12.345  49.625  92.920  0.00  0.00    -0.551 OA
ENDROOT
BRANCH   8  10
ATOM     10  C   UNL A   1      10.462  50.961  92.114  0.00  0.00    +0.046 C 
ATOM     11  C   UNL A   1       9.463  51.216  90.980  0.00  0.00    +0.097 C 
ATOM     12  C   UNL A   1       9.742  50.371  93.327  0.00  0.00    +0.097 C 
BRANCH  10  13
ATOM     13  O   UNL A   1      10.956  52.252  92.524  0.00  0.00    -0.439 OA
ATOM     14  H   UNL A   1      10.308  52.909  92.202  0.00  0.00    +0.241 HD
ENDBRANCH  10  13
ENDBRANCH   8  10
BRANCH   7  15
ATOM     15  O   UNL A   1      13.102  49.954  89.713  0.00  0.00    -0.428 OA
ATOM     16  H   UNL A   1      13.252  49.059  90.069  0.00  0.00    +0.244 HD
ENDBRANCH   7  15
BRANCH   1  17
ATOM     17  C   UNL A   1      16.799  50.800  94.878  0.00  0.00    +0.060 C 
BRANCH  17  18
ATOM     18  C   UNL A   1      17.184  52.223  95.295  0.00  0.00    +0.013 C 
BRANCH  18  19
ATOM     19  C   UNL A   1      17.242  52.358  96.818  0.00  0.00    +0.001 C 
BRANCH  19  21
ATOM     20  C   UNL A   1      15.434  51.327  98.239  0.00  0.00    +0.007 C 
ATOM     21  C   UNL A   1      16.746  51.088  97.508  0.00  0.00    -0.005 C 
ENDBRANCH  19  21
ENDBRANCH  18  19
ENDBRANCH  17  18
ENDBRANCH   1  17
BRANCH   2  22
ATOM     22  C   UNL A   1      14.153  49.332  95.194  0.00  0.00    +0.248 C 
BRANCH  22  23
ATOM     23  O   UNL A   1      12.820  49.624  95.592  0.00  0.00    -0.447 OA
ATOM     24  H   UNL A   1      12.389  48.770  95.764  0.00  0.00    +0.237 HD
ENDBRANCH  22  23
ENDBRANCH   2  22
TORSDOF 9
ENDMDL
MODEL 7
REMARK VINA RESULT:      -6.1      3.789      7.804
REMARK  Name = *****
REMARK  12 active torsions:
REMARK  status: ('A' for Active; 'I' for Inactive)
REMARK    1  A    between atoms: C_1  and  C_2
REMARK    2  A    between atoms: C_2  and  C_3
REMARK    3  A    between atoms: C_3  and  C_4
REMARK    4  A    between atoms: C_4  and  C_5
REMARK    5  A    between atoms: C_5  and  C_6
REMARK    6  A    between atoms: C_7  and  C_22
REMARK    7  A    between atoms: C_12  and  O_21
REMARK    8  A    between atoms: C_14  and  C_17
REMARK    9  A    between atoms: C_17  and  C_18
REMARK   10  A    between atoms: C_17  and  C_19
REMARK   11  A    between atoms: C_17  and  O_20
REMARK   12  A    between atoms: C_22  and  O_23
REMARK                            x       y       z     vdW  Elec       q    Type
REMARK                         _______ _______ _______ _____ _____    ______ ____
ROOT
ATOM      1  C   UNL A   1      14.251  50.656  97.785  0.00  0.00    -0.053 A 
ATOM      2  C   UNL A   1      12.898  50.533  97.387  0.00  0.00    +0.010 A 
ATOM      3  C   UNL A   1      11.963  50.281  98.388  0.00  0.00    +0.071 A 
ATOM      4  C   UNL A   1      12.315  50.152  99.722  0.00  0.00    +0.024 A 
ATOM      5  C   UNL A   1      13.632  50.268 100.126  0.00  0.00    +0.043 A 
ATOM      6  C   UNL A   1      14.599  50.512  99.150  0.00  0.00    +0.019 A 
ATOM      7  C   UNL A   1      11.108  49.942 100.555  0.00  0.00    +0.218 C 
ATOM      8  C   UNL A   1      10.042  49.744  99.456  0.00  0.00    +0.246 C 
ATOM      9  O   UNL A   1      10.616  50.134  98.165  0.00  0.00    -0.551 OA
ENDROOT
BRANCH   8  10
ATOM     10  C   UNL A   1       9.484  48.301  99.320  0.00  0.00    +0.046 C 
ATOM     11  C   UNL A   1      10.457  47.210  99.780  0.00  0.00    +0.097 C 
ATOM     12  C   UNL A   1       8.144  48.150 100.045  0.00  0.00    +0.097 C 
BRANCH  10  13
ATOM     13  O   UNL A   1       9.219  48.054  97.925  0.00  0.00    -0.439 OA
ATOM     14  H   UNL A   1       8.311  48.372  97.757  0.00  0.00    +0.241 HD
ENDBRANCH  10  13
ENDBRANCH   8  10
BRANCH   7  15
ATOM     15  O   UNL A   1      10.836  51.114 101.320  0.00  0.00    -0.428 OA
ATOM     16  H   UNL A   1      10.164  51.631 100.839  0.00  0.00    +0.244 HD
ENDBRANCH   7  15
BRANCH   1  17
ATOM     17  C   UNL A   1      15.367  50.912  96.794  0.00  0.00    +0.060 C 
BRANCH  17  18
ATOM     18  C   UNL A   1      16.663  51.329  97.496  0.00  0.00    +0.013 C 
BRANCH  18  19
ATOM     19  C   UNL A   1      17.465  52.312  96.642  0.00  0.00    +0.001 C 
BRANCH  19  21
ATOM     20  C   UNL A   1      18.384  51.212  94.570  0.00  0.00    +0.007 C 
ATOM     21  C   UNL A   1      17.257  52.051  95.151  0.00  0.00    -0.005 C 
ENDBRANCH  19  21
ENDBRANCH  18  19
ENDBRANCH  17  18
ENDBRANCH   1  17
BRANCH   2  22
ATOM     22  C   UNL A   1      12.451  50.681  95.960  0.00  0.00    +0.248 C 
BRANCH  22  23
ATOM     23  O   UNL A   1      11.527  49.647  95.644  0.00  0.00    -0.447 OA
ATOM     24  H   UNL A   1      11.404  49.128  96.456  0.00  0.00    +0.237 HD
ENDBRANCH  22  23
ENDBRANCH   2  22
TORSDOF 9
ENDMDL
MODEL 8
REMARK VINA RESULT:      -5.9      2.376      6.666
REMARK  Name = *****
REMARK  12 active torsions:
REMARK  status: ('A' for Active; 'I' for Inactive)
REMARK    1  A    between atoms: C_1  and  C_2
REMARK    2  A    between atoms: C_2  and  C_3
REMARK    3  A    between atoms: C_3  and  C_4
REMARK    4  A    between atoms: C_4  and  C_5
REMARK    5  A    between atoms: C_5  and  C_6
REMARK    6  A    between atoms: C_7  and  C_22
REMARK    7  A    between atoms: C_12  and  O_21
REMARK    8  A    between atoms: C_14  and  C_17
REMARK    9  A    between atoms: C_17  and  C_18
REMARK   10  A    between atoms: C_17  and  C_19
REMARK   11  A    between atoms: C_17  and  O_20
REMARK   12  A    between atoms: C_22  and  O_23
REMARK                            x       y       z     vdW  Elec       q    Type
REMARK                         _______ _______ _______ _____ _____    ______ ____
ROOT
ATOM      1  C   UNL A   1      16.668  50.510  95.671  0.00  0.00    -0.053 A 
ATOM      2  C   UNL A   1      15.257  50.516  95.559  0.00  0.00    +0.010 A 
ATOM      3  C   UNL A   1      14.535  50.967  96.662  0.00  0.00    +0.071 A 
ATOM      4  C   UNL A   1      15.148  51.395  97.829  0.00  0.00    +0.024 A 
ATOM      5  C   UNL A   1      16.524  51.393  97.954  0.00  0.00    +0.043 A 
ATOM      6  C   UNL A   1      17.280  50.941  96.873  0.00  0.00    +0.019 A 
ATOM      7  C   UNL A   1      14.132  51.863  98.801  0.00  0.00    +0.218 C 
ATOM      8  C   UNL A   1      12.837  51.418  98.087  0.00  0.00    +0.246 C 
ATOM      9  O   UNL A   1      13.165  51.032  96.712  0.00  0.00    -0.551 OA
ENDROOT
BRANCH   8  10
ATOM     10  C   UNL A   1      12.080  50.237  98.754  0.00  0.00    +0.046 C 
ATOM     11  C   UNL A   1      12.532  49.936 100.187  0.00  0.00    +0.097 C 
ATOM     12  C   UNL A   1      10.565  50.453  98.715  0.00  0.00    +0.097 C 
BRANCH  10  13
ATOM     13  O   UNL A   1      12.340  49.048  97.982  0.00  0.00    -0.439 OA
ATOM     14  H   UNL A   1      12.200  48.293  98.586  0.00  0.00    +0.241 HD
ENDBRANCH  10  13
ENDBRANCH   8  10
BRANCH   7  15
ATOM     15  O   UNL A   1      14.186  53.284  98.914  0.00  0.00    -0.428 OA
ATOM     16  H   UNL A   1      13.397  53.571  99.407  0.00  0.00    +0.244 HD
ENDBRANCH   7  15
BRANCH   1  17
ATOM     17  C   UNL A   1      17.567  50.029  94.552  0.00  0.00    +0.060 C 
BRANCH  17  18
ATOM     18  C   UNL A   1      18.490  51.143  94.049  0.00  0.00    +0.013 C 
BRANCH  18  19
ATOM     19  C   UNL A   1      18.018  51.687  92.700  0.00  0.00    +0.001 C 
BRANCH  19  21
ATOM     20  C   UNL A   1      16.305  50.705  91.134  0.00  0.00    +0.007 C 
ATOM     21  C   UNL A   1      17.699  50.555  91.724  0.00  0.00    -0.005 C 
ENDBRANCH  19  21
ENDBRANCH  18  19
ENDBRANCH  17  18
ENDBRANCH   1  17
BRANCH   2  22
ATOM     22  C   UNL A   1      14.535  50.082  94.315  0.00  0.00    +0.248 C 
BRANCH  22  23
ATOM     23  O   UNL A   1      13.841  51.192  93.759  0.00  0.00    -0.447 OA
ATOM     24  H   UNL A   1      14.433  51.957  93.839  0.00  0.00    +0.237 HD
ENDBRANCH  22  23
ENDBRANCH   2  22
TORSDOF 9
ENDMDL
MODEL 9
REMARK VINA RESULT:      -5.8      3.461      5.965
REMARK  Name = *****
REMARK  12 active torsions:
REMARK  status: ('A' for Active; 'I' for Inactive)
REMARK    1  A    between atoms: C_1  and  C_2
REMARK    2  A    between atoms: C_2  and  C_3
REMARK    3  A    between atoms: C_3  and  C_4
REMARK    4  A    between atoms: C_4  and  C_5
REMARK    5  A    between atoms: C_5  and  C_6
REMARK    6  A    between atoms: C_7  and  C_22
REMARK    7  A    between atoms: C_12  and  O_21
REMARK    8  A    between atoms: C_14  and  C_17
REMARK    9  A    between atoms: C_17  and  C_18
REMARK   10  A    between atoms: C_17  and  C_19
REMARK   11  A    between atoms: C_17  and  O_20
REMARK   12  A    between atoms: C_22  and  O_23
REMARK                            x       y       z     vdW  Elec       q    Type
REMARK                         _______ _______ _______ _____ _____    ______ ____
ROOT
ATOM      1  C   UNL A   1      14.471  51.255  93.652  0.00  0.00    -0.053 A 
ATOM      2  C   UNL A   1      13.393  51.892  92.992  0.00  0.00    +0.010 A 
ATOM      3  C   UNL A   1      12.172  51.221  92.979  0.00  0.00    +0.071 A 
ATOM      4  C   UNL A   1      11.995  49.984  93.578  0.00  0.00    +0.024 A 
ATOM      5  C   UNL A   1      13.038  49.349  94.224  0.00  0.00    +0.043 A 
ATOM      6  C   UNL A   1      14.279  49.987  94.251  0.00  0.00    +0.019 A 
ATOM      7  C   UNL A   1      10.585  49.546  93.448  0.00  0.00    +0.218 C 
ATOM      8  C   UNL A   1      10.047  50.625  92.483  0.00  0.00    +0.246 C 
ATOM      9  O   UNL A   1      11.034  51.703  92.380  0.00  0.00    -0.551 OA
ENDROOT
BRANCH   8  10
ATOM     10  C   UNL A   1       9.719  50.131  91.047  0.00  0.00    +0.046 C 
ATOM     11  C   UNL A   1      10.443  50.905  89.941  0.00  0.00    +0.097 C 
ATOM     12  C   UNL A   1       9.984  48.631  90.899  0.00  0.00    +0.097 C 
BRANCH  10  13
ATOM     13  O   UNL A   1       8.307  50.317  90.822  0.00  0.00    -0.439 OA
ATOM     14  H   UNL A   1       8.213  51.175  90.365  0.00  0.00    +0.241 HD
ENDBRANCH  10  13
ENDBRANCH   8  10
BRANCH   7  15
ATOM     15  O   UNL A   1       9.933  49.627  94.713  0.00  0.00    -0.428 OA
ATOM     16  H   UNL A   1       9.469  50.484  94.752  0.00  0.00    +0.244 HD
ENDBRANCH   7  15
BRANCH   1  17
ATOM     17  C   UNL A   1      15.854  51.869  93.723  0.00  0.00    +0.060 C 
BRANCH  17  18
ATOM     18  C   UNL A   1      16.919  50.826  94.072  0.00  0.00    +0.013 C 
BRANCH  18  19
ATOM     19  C   UNL A   1      17.985  51.411  95.000  0.00  0.00    +0.001 C 
BRANCH  19  21
ATOM     20  C   UNL A   1      17.018  51.403  97.326  0.00  0.00    +0.007 C 
ATOM     21  C   UNL A   1      17.355  52.251  96.110  0.00  0.00    -0.005 C 
ENDBRANCH  19  21
ENDBRANCH  18  19
ENDBRANCH  17  18
ENDBRANCH   1  17
BRANCH   2  22
ATOM     22  C   UNL A   1      13.517  53.240  92.340  0.00  0.00    +0.248 C 
BRANCH  22  23
ATOM     23  O   UNL A   1      12.985  53.179  91.023  0.00  0.00    -0.447 OA
ATOM     24  H   UNL A   1      12.051  52.932  91.112  0.00  0.00    +0.237 HD
ENDBRANCH  22  23
ENDBRANCH   2  22
TORSDOF 9
ENDMDL
