# Supplementary material for: The Cordyceps Genus as a Potential Source of Bioactive Compounds for Adjuvant Cancer Therapy: A Network Pharmacology Approach
Source: Pharmaceuticals (Basel). 2025 Apr 30;18(5):667. doi: 10.3390/ph18050667 (PMC12115173; doi:10.3390/ph18050667)
Supplement: Supplementary file 1 [file pharmaceuticals-18-00667-s001.zip › pharmaceuticals-3597034-supplementary/Supplementary Materials/Molecular docking simulations/ExtractoCordyceps2/Results/AURKA(3cho)/Conformations_AURKA/AnnullatinC/AnnullatinC_docked_model_1.pdb]

REMARK VINA RESULT:      -7.1      0.000      0.000
REMARK  Name = *****
REMARK  12 active torsions:
REMARK  status: ('A' for Active; 'I' for Inactive)
REMARK    1  A    between atoms: C_1  and  C_2
REMARK    2  A    between atoms: C_2  and  C_3
REMARK    3  A    between atoms: C_3  and  C_4
REMARK    4  A    between atoms: C_4  and  C_5
REMARK    5  A    between atoms: C_5  and  C_6
REMARK    6  A    between atoms: C_7  and  C_22
REMARK    7  A    between atoms: C_12  and  O_21
REMARK    8  A    between atoms: C_14  and  C_17
REMARK    9  A    between atoms: C_17  and  C_18
REMARK   10  A    between atoms: C_17  and  C_19
REMARK   11  A    between atoms: C_17  and  O_20
REMARK   12  A    between atoms: C_22  and  O_23
REMARK                            x       y       z     vdW  Elec       q    Type
REMARK                         _______ _______ _______ _____ _____    ______ ____
ROOT
ATOM      1  C   UNL A   1      15.154  50.797  96.660  0.00  0.00
ATOM      2  C   UNL A   1      16.274  51.343  95.988  0.00  0.00
ATOM      3  C   UNL A   1      16.133  51.603  94.627  0.00  0.00
ATOM      4  C   UNL A   1      14.958  51.349  93.937  0.00  0.00
ATOM      5  C   UNL A   1      13.857  50.815  94.579  0.00  0.00
ATOM      6  C   UNL A   1      13.963  50.533  95.941  0.00  0.00
ATOM      7  C   UNL A   1      15.089  51.775  92.524  0.00  0.00
ATOM      8  C   UNL A   1      16.597  52.099  92.469  0.00  0.00
ATOM      9  O   UNL A   1      17.125  52.129  93.836  0.00  0.00
ENDROOT
BRANCH   8  10
ATOM     10  C   UNL A   1      17.462  51.110  91.639  0.00  0.00
ATOM     11  C   UNL A   1      18.458  51.793  90.696  0.00  0.00
ATOM     12  C   UNL A   1      18.191  50.113  92.542  0.00  0.00
BRANCH  10  13
ATOM     13  O   UNL A   1      16.576  50.332  90.809  0.00  0.00
ATOM     14  H   UNL A   1      15.904  49.951  91.406  0.00  0.00
ENDBRANCH  10  13
ENDBRANCH   8  10
BRANCH   7  15
ATOM     15  O   UNL A   1      14.310  52.947  92.297  0.00  0.00
ATOM     16  H   UNL A   1      14.218  53.410  93.150  0.00  0.00
ENDBRANCH   7  15
BRANCH   1  17
ATOM     17  C   UNL A   1      15.182  50.453  98.134  0.00  0.00
BRANCH  17  18
ATOM     18  C   UNL A   1      14.118  51.227  98.917  0.00  0.00
BRANCH  18  19
ATOM     19  C   UNL A   1      13.275  50.291  99.784  0.00  0.00
BRANCH  19  21
ATOM     20  C   UNL A   1      11.209  50.561  98.368  0.00  0.00
ATOM     21  C   UNL A   1      12.208  49.577  98.955  0.00  0.00
ENDBRANCH  19  21
ENDBRANCH  18  19
ENDBRANCH  17  18
ENDBRANCH   1  17
BRANCH   2  22
ATOM     22  C   UNL A   1      17.569  51.658  96.684  0.00  0.00
BRANCH  22  23
ATOM     23  O   UNL A   1      17.739  53.068  96.749  0.00  0.00
ATOM     24  H   UNL A   1      17.605  53.405  95.848  0.00  0.00
ENDBRANCH  22  23
ENDBRANCH   2  22
TORSDOF 9
