# Supplementary material for: The Cordyceps Genus as a Potential Source of Bioactive Compounds for Adjuvant Cancer Therapy: A Network Pharmacology Approach
Source: Pharmaceuticals (Basel). 2025 Apr 30;18(5):667. doi: 10.3390/ph18050667 (PMC12115173; doi:10.3390/ph18050667)
Supplement: Supplementary file 1 [file pharmaceuticals-18-00667-s001.zip › pharmaceuticals-3597034-supplementary/Supplementary Materials/Molecular docking simulations/ExtractoCordyceps2/Results/AURKA(3cho)/Conformations_AURKA/AnnullatinC/AnnullatinC_docked_model_2.pdb]

REMARK VINA RESULT:      -7.0      2.030      3.568
REMARK  Name = *****
REMARK  12 active torsions:
REMARK  status: ('A' for Active; 'I' for Inactive)
REMARK    1  A    between atoms: C_1  and  C_2
REMARK    2  A    between atoms: C_2  and  C_3
REMARK    3  A    between atoms: C_3  and  C_4
REMARK    4  A    between atoms: C_4  and  C_5
REMARK    5  A    between atoms: C_5  and  C_6
REMARK    6  A    between atoms: C_7  and  C_22
REMARK    7  A    between atoms: C_12  and  O_21
REMARK    8  A    between atoms: C_14  and  C_17
REMARK    9  A    between atoms: C_17  and  C_18
REMARK   10  A    between atoms: C_17  and  C_19
REMARK   11  A    between atoms: C_17  and  O_20
REMARK   12  A    between atoms: C_22  and  O_23
REMARK                            x       y       z     vdW  Elec       q    Type
REMARK                         _______ _______ _______ _____ _____    ______ ____
ROOT
ATOM      1  C   UNL A   1      16.179  50.866  95.535  0.00  0.00
ATOM      2  C   UNL A   1      15.005  50.588  94.794  0.00  0.00
ATOM      3  C   UNL A   1      15.005  50.947  93.448  0.00  0.00
ATOM      4  C   UNL A   1      16.093  51.551  92.838  0.00  0.00
ATOM      5  C   UNL A   1      17.245  51.830  93.549  0.00  0.00
ATOM      6  C   UNL A   1      17.279  51.492  94.902  0.00  0.00
ATOM      7  C   UNL A   1      15.821  51.766  91.397  0.00  0.00
ATOM      8  C   UNL A   1      14.323  51.397  91.338  0.00  0.00
ATOM      9  O   UNL A   1      13.947  50.747  92.597  0.00  0.00
ENDROOT
BRANCH   8  10
ATOM     10  C   UNL A   1      13.353  52.586  91.098  0.00  0.00
ATOM     11  C   UNL A   1      14.034  53.958  91.102  0.00  0.00
ATOM     12  C   UNL A   1      12.552  52.400  89.807  0.00  0.00
BRANCH  10  13
ATOM     13  O   UNL A   1      12.392  52.601  92.173  0.00  0.00
ATOM     14  H   UNL A   1      12.354  53.523  92.494  0.00  0.00
ENDBRANCH  10  13
ENDBRANCH   8  10
BRANCH   7  15
ATOM     15  O   UNL A   1      16.598  50.859  90.617  0.00  0.00
ATOM     16  H   UNL A   1      16.136  50.001  90.614  0.00  0.00
ENDBRANCH   7  15
BRANCH   1  17
ATOM     17  C   UNL A   1      16.302  50.542  97.009  0.00  0.00
BRANCH  17  18
ATOM     18  C   UNL A   1      16.048  51.773  97.883  0.00  0.00
BRANCH  18  19
ATOM     19  C   UNL A   1      14.618  51.783  98.427  0.00  0.00
BRANCH  19  21
ATOM     20  C   UNL A   1      12.791  50.126  98.940  0.00  0.00
ATOM     21  C   UNL A   1      14.268  50.452  99.091  0.00  0.00
ENDBRANCH  19  21
ENDBRANCH  18  19
ENDBRANCH  17  18
ENDBRANCH   1  17
BRANCH   2  22
ATOM     22  C   UNL A   1      13.801  49.919  95.393  0.00  0.00
BRANCH  22  23
ATOM     23  O   UNL A   1      13.459  48.778  94.617  0.00  0.00
ATOM     24  H   UNL A   1      12.491  48.776  94.539  0.00  0.00
ENDBRANCH  22  23
ENDBRANCH   2  22
TORSDOF 9
