# Supplementary material for: The Cordyceps Genus as a Potential Source of Bioactive Compounds for Adjuvant Cancer Therapy: A Network Pharmacology Approach
Source: Pharmaceuticals (Basel). 2025 Apr 30;18(5):667. doi: 10.3390/ph18050667 (PMC12115173; doi:10.3390/ph18050667)
Supplement: Supplementary file 1 [file pharmaceuticals-18-00667-s001.zip › pharmaceuticals-3597034-supplementary/Supplementary Materials/Molecular docking simulations/ExtractoCordyceps2/Results/AURKA(3cho)/Conformations_AURKA/AnnullatinC/AnnullatinC_docked_model_3.pdb]

REMARK VINA RESULT:      -6.4      1.556      2.895
REMARK  Name = *****
REMARK  12 active torsions:
REMARK  status: ('A' for Active; 'I' for Inactive)
REMARK    1  A    between atoms: C_1  and  C_2
REMARK    2  A    between atoms: C_2  and  C_3
REMARK    3  A    between atoms: C_3  and  C_4
REMARK    4  A    between atoms: C_4  and  C_5
REMARK    5  A    between atoms: C_5  and  C_6
REMARK    6  A    between atoms: C_7  and  C_22
REMARK    7  A    between atoms: C_12  and  O_21
REMARK    8  A    between atoms: C_14  and  C_17
REMARK    9  A    between atoms: C_17  and  C_18
REMARK   10  A    between atoms: C_17  and  C_19
REMARK   11  A    between atoms: C_17  and  O_20
REMARK   12  A    between atoms: C_22  and  O_23
REMARK                            x       y       z     vdW  Elec       q    Type
REMARK                         _______ _______ _______ _____ _____    ______ ____
ROOT
ATOM      1  C   UNL A   1      14.881  50.658  96.651  0.00  0.00
ATOM      2  C   UNL A   1      14.804  50.250  95.298  0.00  0.00
ATOM      3  C   UNL A   1      15.896  50.544  94.484  0.00  0.00
ATOM      4  C   UNL A   1      17.020  51.205  94.954  0.00  0.00
ATOM      5  C   UNL A   1      17.108  51.611  96.272  0.00  0.00
ATOM      6  C   UNL A   1      16.030  51.341  97.116  0.00  0.00
ATOM      7  C   UNL A   1      18.032  51.328  93.878  0.00  0.00
ATOM      8  C   UNL A   1      17.212  50.836  92.666  0.00  0.00
ATOM      9  O   UNL A   1      15.975  50.218  93.152  0.00  0.00
ENDROOT
BRANCH   8  10
ATOM     10  C   UNL A   1      16.832  51.929  91.630  0.00  0.00
ATOM     11  C   UNL A   1      15.676  52.832  92.072  0.00  0.00
ATOM     12  C   UNL A   1      18.045  52.778  91.245  0.00  0.00
BRANCH  10  13
ATOM     13  O   UNL A   1      16.400  51.269  90.424  0.00  0.00
ATOM     14  H   UNL A   1      15.498  50.938  90.599  0.00  0.00
ENDBRANCH  10  13
ENDBRANCH   8  10
BRANCH   7  15
ATOM     15  O   UNL A   1      19.126  50.452  94.140  0.00  0.00
ATOM     16  H   UNL A   1      19.478  50.155  93.281  0.00  0.00
ENDBRANCH   7  15
BRANCH   1  17
ATOM     17  C   UNL A   1      13.756  50.414  97.635  0.00  0.00
BRANCH  17  18
ATOM     18  C   UNL A   1      14.242  50.509  99.084  0.00  0.00
BRANCH  18  19
ATOM     19  C   UNL A   1      13.100  50.253 100.070  0.00  0.00
BRANCH  19  21
ATOM     20  C   UNL A   1      11.183  48.633  99.864  0.00  0.00
ATOM     21  C   UNL A   1      11.800  49.919  99.340  0.00  0.00
ENDBRANCH  19  21
ENDBRANCH  18  19
ENDBRANCH  17  18
ENDBRANCH   1  17
BRANCH   2  22
ATOM     22  C   UNL A   1      13.622  49.514  94.733  0.00  0.00
BRANCH  22  23
ATOM     23  O   UNL A   1      13.111  50.227  93.614  0.00  0.00
ATOM     24  H   UNL A   1      13.517  49.832  92.825  0.00  0.00
ENDBRANCH  22  23
ENDBRANCH   2  22
TORSDOF 9
