# Supplementary material for: The Cordyceps Genus as a Potential Source of Bioactive Compounds for Adjuvant Cancer Therapy: A Network Pharmacology Approach
Source: Pharmaceuticals (Basel). 2025 Apr 30;18(5):667. doi: 10.3390/ph18050667 (PMC12115173; doi:10.3390/ph18050667)
Supplement: Supplementary file 1 [file pharmaceuticals-18-00667-s001.zip › pharmaceuticals-3597034-supplementary/Supplementary Materials/Molecular docking simulations/ExtractoCordyceps2/Results/AURKA(3cho)/Conformations_AURKA/AnnullatinC/AnnullatinC_docked_model_4.pdb]

REMARK VINA RESULT:      -6.3      3.177      5.564
REMARK  Name = *****
REMARK  12 active torsions:
REMARK  status: ('A' for Active; 'I' for Inactive)
REMARK    1  A    between atoms: C_1  and  C_2
REMARK    2  A    between atoms: C_2  and  C_3
REMARK    3  A    between atoms: C_3  and  C_4
REMARK    4  A    between atoms: C_4  and  C_5
REMARK    5  A    between atoms: C_5  and  C_6
REMARK    6  A    between atoms: C_7  and  C_22
REMARK    7  A    between atoms: C_12  and  O_21
REMARK    8  A    between atoms: C_14  and  C_17
REMARK    9  A    between atoms: C_17  and  C_18
REMARK   10  A    between atoms: C_17  and  C_19
REMARK   11  A    between atoms: C_17  and  O_20
REMARK   12  A    between atoms: C_22  and  O_23
REMARK                            x       y       z     vdW  Elec       q    Type
REMARK                         _______ _______ _______ _____ _____    ______ ____
ROOT
ATOM      1  C   UNL A   1      14.993  51.241  93.794  0.00  0.00
ATOM      2  C   UNL A   1      13.890  51.763  93.076  0.00  0.00
ATOM      3  C   UNL A   1      12.678  51.087  93.195  0.00  0.00
ATOM      4  C   UNL A   1      12.531  49.952  93.976  0.00  0.00
ATOM      5  C   UNL A   1      13.599  49.430  94.681  0.00  0.00
ATOM      6  C   UNL A   1      14.831  50.075  94.580  0.00  0.00
ATOM      7  C   UNL A   1      11.124  49.487  93.951  0.00  0.00
ATOM      8  C   UNL A   1      10.548  50.405  92.850  0.00  0.00
ATOM      9  O   UNL A   1      11.520  51.464  92.562  0.00  0.00
ENDROOT
BRANCH   8  10
ATOM     10  C   UNL A   1      10.191  49.700  91.513  0.00  0.00
ATOM     11  C   UNL A   1       8.686  49.526  91.283  0.00  0.00
ATOM     12  C   UNL A   1      10.827  50.414  90.319  0.00  0.00
BRANCH  10  13
ATOM     13  O   UNL A   1      10.758  48.375  91.542  0.00  0.00
ATOM     14  H   UNL A   1      11.271  48.278  90.717  0.00  0.00
ENDBRANCH  10  13
ENDBRANCH   8  10
BRANCH   7  15
ATOM     15  O   UNL A   1      10.504  49.751  95.207  0.00  0.00
ATOM     16  H   UNL A   1       9.771  49.117  95.313  0.00  0.00
ENDBRANCH   7  15
BRANCH   1  17
ATOM     17  C   UNL A   1      16.369  51.871  93.736  0.00  0.00
BRANCH  17  18
ATOM     18  C   UNL A   1      17.302  51.291  94.803  0.00  0.00
BRANCH  18  19
ATOM     19  C   UNL A   1      17.398  52.217  96.017  0.00  0.00
BRANCH  19  21
ATOM     20  C   UNL A   1      15.937  51.496  97.939  0.00  0.00
ATOM     21  C   UNL A   1      17.326  51.428  97.324  0.00  0.00
ENDBRANCH  19  21
ENDBRANCH  18  19
ENDBRANCH  17  18
ENDBRANCH   1  17
BRANCH   2  22
ATOM     22  C   UNL A   1      13.981  53.000  92.227  0.00  0.00
BRANCH  22  23
ATOM     23  O   UNL A   1      12.846  53.822  92.467  0.00  0.00
ATOM     24  H   UNL A   1      12.557  54.155  91.602  0.00  0.00
ENDBRANCH  22  23
ENDBRANCH   2  22
TORSDOF 9
