# Supplementary material for: The Cordyceps Genus as a Potential Source of Bioactive Compounds for Adjuvant Cancer Therapy: A Network Pharmacology Approach
Source: Pharmaceuticals (Basel). 2025 Apr 30;18(5):667. doi: 10.3390/ph18050667 (PMC12115173; doi:10.3390/ph18050667)
Supplement: Supplementary file 1 [file pharmaceuticals-18-00667-s001.zip › pharmaceuticals-3597034-supplementary/Supplementary Materials/Molecular docking simulations/ExtractoCordyceps2/Results/AURKA(3cho)/Conformations_AURKA/AnnullatinC/AnnullatinC_docked_model_5.pdb]

REMARK VINA RESULT:      -6.3      4.257      8.132
REMARK  Name = *****
REMARK  12 active torsions:
REMARK  status: ('A' for Active; 'I' for Inactive)
REMARK    1  A    between atoms: C_1  and  C_2
REMARK    2  A    between atoms: C_2  and  C_3
REMARK    3  A    between atoms: C_3  and  C_4
REMARK    4  A    between atoms: C_4  and  C_5
REMARK    5  A    between atoms: C_5  and  C_6
REMARK    6  A    between atoms: C_7  and  C_22
REMARK    7  A    between atoms: C_12  and  O_21
REMARK    8  A    between atoms: C_14  and  C_17
REMARK    9  A    between atoms: C_17  and  C_18
REMARK   10  A    between atoms: C_17  and  C_19
REMARK   11  A    between atoms: C_17  and  O_20
REMARK   12  A    between atoms: C_22  and  O_23
REMARK                            x       y       z     vdW  Elec       q    Type
REMARK                         _______ _______ _______ _____ _____    ______ ____
ROOT
ATOM      1  C   UNL A   1      13.757  50.578  98.460  0.00  0.00
ATOM      2  C   UNL A   1      13.040  50.298  99.647  0.00  0.00
ATOM      3  C   UNL A   1      11.675  50.054  99.521  0.00  0.00
ATOM      4  C   UNL A   1      11.023  50.079  98.299  0.00  0.00
ATOM      5  C   UNL A   1      11.709  50.352  97.131  0.00  0.00
ATOM      6  C   UNL A   1      13.077  50.609  97.218  0.00  0.00
ATOM      7  C   UNL A   1       9.592  49.732  98.470  0.00  0.00
ATOM      8  C   UNL A   1       9.489  49.732 100.011  0.00  0.00
ATOM      9  O   UNL A   1      10.841  49.771 100.575  0.00  0.00
ENDROOT
BRANCH   8  10
ATOM     10  C   UNL A   1       8.674  50.903 100.625  0.00  0.00
ATOM     11  C   UNL A   1       7.209  50.560 100.914  0.00  0.00
ATOM     12  C   UNL A   1       9.346  51.447 101.888  0.00  0.00
BRANCH  10  13
ATOM     13  O   UNL A   1       8.663  51.986  99.674  0.00  0.00
ATOM     14  H   UNL A   1       9.569  52.352  99.664  0.00  0.00
ENDBRANCH  10  13
ENDBRANCH   8  10
BRANCH   7  15
ATOM     15  O   UNL A   1       9.342  48.430  97.945  0.00  0.00
ATOM     16  H   UNL A   1       8.869  48.539  97.100  0.00  0.00
ENDBRANCH   7  15
BRANCH   1  17
ATOM     17  C   UNL A   1      15.242  50.876  98.461  0.00  0.00
BRANCH  17  18
ATOM     18  C   UNL A   1      15.786  51.049  97.040  0.00  0.00
BRANCH  18  19
ATOM     19  C   UNL A   1      16.913  52.082  96.999  0.00  0.00
BRANCH  19  21
ATOM     20  C   UNL A   1      16.864  51.443  94.562  0.00  0.00
ATOM     21  C   UNL A   1      17.716  51.977  95.703  0.00  0.00
ENDBRANCH  19  21
ENDBRANCH  18  19
ENDBRANCH  17  18
ENDBRANCH   1  17
BRANCH   2  22
ATOM     22  C   UNL A   1      13.692  50.238 101.000  0.00  0.00
BRANCH  22  23
ATOM     23  O   UNL A   1      13.154  51.259 101.830  0.00  0.00
ATOM     24  H   UNL A   1      13.675  52.061 101.657  0.00  0.00
ENDBRANCH  22  23
ENDBRANCH   2  22
TORSDOF 9
