# Supplementary material for: The Cordyceps Genus as a Potential Source of Bioactive Compounds for Adjuvant Cancer Therapy: A Network Pharmacology Approach
Source: Pharmaceuticals (Basel). 2025 Apr 30;18(5):667. doi: 10.3390/ph18050667 (PMC12115173; doi:10.3390/ph18050667)
Supplement: Supplementary file 1 [file pharmaceuticals-18-00667-s001.zip › pharmaceuticals-3597034-supplementary/Supplementary Materials/Molecular docking simulations/ExtractoCordyceps2/Results/AURKA(3cho)/Conformations_AURKA/AnnullatinC/AnnullatinC_docked_model_6.pdb]

REMARK VINA RESULT:      -6.2      2.883      5.136
REMARK  Name = *****
REMARK  12 active torsions:
REMARK  status: ('A' for Active; 'I' for Inactive)
REMARK    1  A    between atoms: C_1  and  C_2
REMARK    2  A    between atoms: C_2  and  C_3
REMARK    3  A    between atoms: C_3  and  C_4
REMARK    4  A    between atoms: C_4  and  C_5
REMARK    5  A    between atoms: C_5  and  C_6
REMARK    6  A    between atoms: C_7  and  C_22
REMARK    7  A    between atoms: C_12  and  O_21
REMARK    8  A    between atoms: C_14  and  C_17
REMARK    9  A    between atoms: C_17  and  C_18
REMARK   10  A    between atoms: C_17  and  C_19
REMARK   11  A    between atoms: C_17  and  O_20
REMARK   12  A    between atoms: C_22  and  O_23
REMARK                            x       y       z     vdW  Elec       q    Type
REMARK                         _______ _______ _______ _____ _____    ______ ____
ROOT
ATOM      1  C   UNL A   1      15.730  50.802  93.806  0.00  0.00
ATOM      2  C   UNL A   1      14.494  50.130  93.967  0.00  0.00
ATOM      3  C   UNL A   1      13.583  50.217  92.917  0.00  0.00
ATOM      4  C   UNL A   1      13.850  50.923  91.755  0.00  0.00
ATOM      5  C   UNL A   1      15.051  51.586  91.584  0.00  0.00
ATOM      6  C   UNL A   1      15.986  51.528  92.618  0.00  0.00
ATOM      7  C   UNL A   1      12.722  50.793  90.802  0.00  0.00
ATOM      8  C   UNL A   1      11.680  50.091  91.699  0.00  0.00
ATOM      9  O   UNL A   1      12.345  49.625  92.920  0.00  0.00
ENDROOT
BRANCH   8  10
ATOM     10  C   UNL A   1      10.462  50.961  92.114  0.00  0.00
ATOM     11  C   UNL A   1       9.463  51.216  90.980  0.00  0.00
ATOM     12  C   UNL A   1       9.742  50.371  93.327  0.00  0.00
BRANCH  10  13
ATOM     13  O   UNL A   1      10.956  52.252  92.524  0.00  0.00
ATOM     14  H   UNL A   1      10.308  52.909  92.202  0.00  0.00
ENDBRANCH  10  13
ENDBRANCH   8  10
BRANCH   7  15
ATOM     15  O   UNL A   1      13.102  49.954  89.713  0.00  0.00
ATOM     16  H   UNL A   1      13.252  49.059  90.069  0.00  0.00
ENDBRANCH   7  15
BRANCH   1  17
ATOM     17  C   UNL A   1      16.799  50.800  94.878  0.00  0.00
BRANCH  17  18
ATOM     18  C   UNL A   1      17.184  52.223  95.295  0.00  0.00
BRANCH  18  19
ATOM     19  C   UNL A   1      17.242  52.358  96.818  0.00  0.00
BRANCH  19  21
ATOM     20  C   UNL A   1      15.434  51.327  98.239  0.00  0.00
ATOM     21  C   UNL A   1      16.746  51.088  97.508  0.00  0.00
ENDBRANCH  19  21
ENDBRANCH  18  19
ENDBRANCH  17  18
ENDBRANCH   1  17
BRANCH   2  22
ATOM     22  C   UNL A   1      14.153  49.332  95.194  0.00  0.00
BRANCH  22  23
ATOM     23  O   UNL A   1      12.820  49.624  95.592  0.00  0.00
ATOM     24  H   UNL A   1      12.389  48.770  95.764  0.00  0.00
ENDBRANCH  22  23
ENDBRANCH   2  22
TORSDOF 9
