# Supplementary material for: The Cordyceps Genus as a Potential Source of Bioactive Compounds for Adjuvant Cancer Therapy: A Network Pharmacology Approach
Source: Pharmaceuticals (Basel). 2025 Apr 30;18(5):667. doi: 10.3390/ph18050667 (PMC12115173; doi:10.3390/ph18050667)
Supplement: Supplementary file 1 [file pharmaceuticals-18-00667-s001.zip › pharmaceuticals-3597034-supplementary/Supplementary Materials/Molecular docking simulations/ExtractoCordyceps2/Results/AURKA(3cho)/Conformations_AURKA/AnnullatinC/AnnullatinC_docked_model_7.pdb]

REMARK VINA RESULT:      -6.1      3.789      7.804
REMARK  Name = *****
REMARK  12 active torsions:
REMARK  status: ('A' for Active; 'I' for Inactive)
REMARK    1  A    between atoms: C_1  and  C_2
REMARK    2  A    between atoms: C_2  and  C_3
REMARK    3  A    between atoms: C_3  and  C_4
REMARK    4  A    between atoms: C_4  and  C_5
REMARK    5  A    between atoms: C_5  and  C_6
REMARK    6  A    between atoms: C_7  and  C_22
REMARK    7  A    between atoms: C_12  and  O_21
REMARK    8  A    between atoms: C_14  and  C_17
REMARK    9  A    between atoms: C_17  and  C_18
REMARK   10  A    between atoms: C_17  and  C_19
REMARK   11  A    between atoms: C_17  and  O_20
REMARK   12  A    between atoms: C_22  and  O_23
REMARK                            x       y       z     vdW  Elec       q    Type
REMARK                         _______ _______ _______ _____ _____    ______ ____
ROOT
ATOM      1  C   UNL A   1      14.251  50.656  97.785  0.00  0.00
ATOM      2  C   UNL A   1      12.898  50.533  97.387  0.00  0.00
ATOM      3  C   UNL A   1      11.963  50.281  98.388  0.00  0.00
ATOM      4  C   UNL A   1      12.315  50.152  99.722  0.00  0.00
ATOM      5  C   UNL A   1      13.632  50.268 100.126  0.00  0.00
ATOM      6  C   UNL A   1      14.599  50.512  99.150  0.00  0.00
ATOM      7  C   UNL A   1      11.108  49.942 100.555  0.00  0.00
ATOM      8  C   UNL A   1      10.042  49.744  99.456  0.00  0.00
ATOM      9  O   UNL A   1      10.616  50.134  98.165  0.00  0.00
ENDROOT
BRANCH   8  10
ATOM     10  C   UNL A   1       9.484  48.301  99.320  0.00  0.00
ATOM     11  C   UNL A   1      10.457  47.210  99.780  0.00  0.00
ATOM     12  C   UNL A   1       8.144  48.150 100.045  0.00  0.00
BRANCH  10  13
ATOM     13  O   UNL A   1       9.219  48.054  97.925  0.00  0.00
ATOM     14  H   UNL A   1       8.311  48.372  97.757  0.00  0.00
ENDBRANCH  10  13
ENDBRANCH   8  10
BRANCH   7  15
ATOM     15  O   UNL A   1      10.836  51.114 101.320  0.00  0.00
ATOM     16  H   UNL A   1      10.164  51.631 100.839  0.00  0.00
ENDBRANCH   7  15
BRANCH   1  17
ATOM     17  C   UNL A   1      15.367  50.912  96.794  0.00  0.00
BRANCH  17  18
ATOM     18  C   UNL A   1      16.663  51.329  97.496  0.00  0.00
BRANCH  18  19
ATOM     19  C   UNL A   1      17.465  52.312  96.642  0.00  0.00
BRANCH  19  21
ATOM     20  C   UNL A   1      18.384  51.212  94.570  0.00  0.00
ATOM     21  C   UNL A   1      17.257  52.051  95.151  0.00  0.00
ENDBRANCH  19  21
ENDBRANCH  18  19
ENDBRANCH  17  18
ENDBRANCH   1  17
BRANCH   2  22
ATOM     22  C   UNL A   1      12.451  50.681  95.960  0.00  0.00
BRANCH  22  23
ATOM     23  O   UNL A   1      11.527  49.647  95.644  0.00  0.00
ATOM     24  H   UNL A   1      11.404  49.128  96.456  0.00  0.00
ENDBRANCH  22  23
ENDBRANCH   2  22
TORSDOF 9
