# Supplementary material for: The Cordyceps Genus as a Potential Source of Bioactive Compounds for Adjuvant Cancer Therapy: A Network Pharmacology Approach
Source: Pharmaceuticals (Basel). 2025 Apr 30;18(5):667. doi: 10.3390/ph18050667 (PMC12115173; doi:10.3390/ph18050667)
Supplement: Supplementary file 1 [file pharmaceuticals-18-00667-s001.zip › pharmaceuticals-3597034-supplementary/Supplementary Materials/Molecular docking simulations/ExtractoCordyceps2/Results/AURKA(3cho)/Conformations_AURKA/AnnullatinC/AnnullatinC_docked_model_8.pdb]

REMARK VINA RESULT:      -5.9      2.376      6.666
REMARK  Name = *****
REMARK  12 active torsions:
REMARK  status: ('A' for Active; 'I' for Inactive)
REMARK    1  A    between atoms: C_1  and  C_2
REMARK    2  A    between atoms: C_2  and  C_3
REMARK    3  A    between atoms: C_3  and  C_4
REMARK    4  A    between atoms: C_4  and  C_5
REMARK    5  A    between atoms: C_5  and  C_6
REMARK    6  A    between atoms: C_7  and  C_22
REMARK    7  A    between atoms: C_12  and  O_21
REMARK    8  A    between atoms: C_14  and  C_17
REMARK    9  A    between atoms: C_17  and  C_18
REMARK   10  A    between atoms: C_17  and  C_19
REMARK   11  A    between atoms: C_17  and  O_20
REMARK   12  A    between atoms: C_22  and  O_23
REMARK                            x       y       z     vdW  Elec       q    Type
REMARK                         _______ _______ _______ _____ _____    ______ ____
ROOT
ATOM      1  C   UNL A   1      16.668  50.510  95.671  0.00  0.00
ATOM      2  C   UNL A   1      15.257  50.516  95.559  0.00  0.00
ATOM      3  C   UNL A   1      14.535  50.967  96.662  0.00  0.00
ATOM      4  C   UNL A   1      15.148  51.395  97.829  0.00  0.00
ATOM      5  C   UNL A   1      16.524  51.393  97.954  0.00  0.00
ATOM      6  C   UNL A   1      17.280  50.941  96.873  0.00  0.00
ATOM      7  C   UNL A   1      14.132  51.863  98.801  0.00  0.00
ATOM      8  C   UNL A   1      12.837  51.418  98.087  0.00  0.00
ATOM      9  O   UNL A   1      13.165  51.032  96.712  0.00  0.00
ENDROOT
BRANCH   8  10
ATOM     10  C   UNL A   1      12.080  50.237  98.754  0.00  0.00
ATOM     11  C   UNL A   1      12.532  49.936 100.187  0.00  0.00
ATOM     12  C   UNL A   1      10.565  50.453  98.715  0.00  0.00
BRANCH  10  13
ATOM     13  O   UNL A   1      12.340  49.048  97.982  0.00  0.00
ATOM     14  H   UNL A   1      12.200  48.293  98.586  0.00  0.00
ENDBRANCH  10  13
ENDBRANCH   8  10
BRANCH   7  15
ATOM     15  O   UNL A   1      14.186  53.284  98.914  0.00  0.00
ATOM     16  H   UNL A   1      13.397  53.571  99.407  0.00  0.00
ENDBRANCH   7  15
BRANCH   1  17
ATOM     17  C   UNL A   1      17.567  50.029  94.552  0.00  0.00
BRANCH  17  18
ATOM     18  C   UNL A   1      18.490  51.143  94.049  0.00  0.00
BRANCH  18  19
ATOM     19  C   UNL A   1      18.018  51.687  92.700  0.00  0.00
BRANCH  19  21
ATOM     20  C   UNL A   1      16.305  50.705  91.134  0.00  0.00
ATOM     21  C   UNL A   1      17.699  50.555  91.724  0.00  0.00
ENDBRANCH  19  21
ENDBRANCH  18  19
ENDBRANCH  17  18
ENDBRANCH   1  17
BRANCH   2  22
ATOM     22  C   UNL A   1      14.535  50.082  94.315  0.00  0.00
BRANCH  22  23
ATOM     23  O   UNL A   1      13.841  51.192  93.759  0.00  0.00
ATOM     24  H   UNL A   1      14.433  51.957  93.839  0.00  0.00
ENDBRANCH  22  23
ENDBRANCH   2  22
TORSDOF 9
