# Supplementary material for: The Cordyceps Genus as a Potential Source of Bioactive Compounds for Adjuvant Cancer Therapy: A Network Pharmacology Approach
Source: Pharmaceuticals (Basel). 2025 Apr 30;18(5):667. doi: 10.3390/ph18050667 (PMC12115173; doi:10.3390/ph18050667)
Supplement: Supplementary file 1 [file pharmaceuticals-18-00667-s001.zip › pharmaceuticals-3597034-supplementary/Supplementary Materials/Molecular docking simulations/ExtractoCordyceps2/Results/AURKA(3cho)/Conformations_AURKA/AnnullatinC/AnnullatinC_docked_model_9.pdb]

REMARK VINA RESULT:      -5.8      3.461      5.965
REMARK  Name = *****
REMARK  12 active torsions:
REMARK  status: ('A' for Active; 'I' for Inactive)
REMARK    1  A    between atoms: C_1  and  C_2
REMARK    2  A    between atoms: C_2  and  C_3
REMARK    3  A    between atoms: C_3  and  C_4
REMARK    4  A    between atoms: C_4  and  C_5
REMARK    5  A    between atoms: C_5  and  C_6
REMARK    6  A    between atoms: C_7  and  C_22
REMARK    7  A    between atoms: C_12  and  O_21
REMARK    8  A    between atoms: C_14  and  C_17
REMARK    9  A    between atoms: C_17  and  C_18
REMARK   10  A    between atoms: C_17  and  C_19
REMARK   11  A    between atoms: C_17  and  O_20
REMARK   12  A    between atoms: C_22  and  O_23
REMARK                            x       y       z     vdW  Elec       q    Type
REMARK                         _______ _______ _______ _____ _____    ______ ____
ROOT
ATOM      1  C   UNL A   1      14.471  51.255  93.652  0.00  0.00
ATOM      2  C   UNL A   1      13.393  51.892  92.992  0.00  0.00
ATOM      3  C   UNL A   1      12.172  51.221  92.979  0.00  0.00
ATOM      4  C   UNL A   1      11.995  49.984  93.578  0.00  0.00
ATOM      5  C   UNL A   1      13.038  49.349  94.224  0.00  0.00
ATOM      6  C   UNL A   1      14.279  49.987  94.251  0.00  0.00
ATOM      7  C   UNL A   1      10.585  49.546  93.448  0.00  0.00
ATOM      8  C   UNL A   1      10.047  50.625  92.483  0.00  0.00
ATOM      9  O   UNL A   1      11.034  51.703  92.380  0.00  0.00
ENDROOT
BRANCH   8  10
ATOM     10  C   UNL A   1       9.719  50.131  91.047  0.00  0.00
ATOM     11  C   UNL A   1      10.443  50.905  89.941  0.00  0.00
ATOM     12  C   UNL A   1       9.984  48.631  90.899  0.00  0.00
BRANCH  10  13
ATOM     13  O   UNL A   1       8.307  50.317  90.822  0.00  0.00
ATOM     14  H   UNL A   1       8.213  51.175  90.365  0.00  0.00
ENDBRANCH  10  13
ENDBRANCH   8  10
BRANCH   7  15
ATOM     15  O   UNL A   1       9.933  49.627  94.713  0.00  0.00
ATOM     16  H   UNL A   1       9.469  50.484  94.752  0.00  0.00
ENDBRANCH   7  15
BRANCH   1  17
ATOM     17  C   UNL A   1      15.854  51.869  93.723  0.00  0.00
BRANCH  17  18
ATOM     18  C   UNL A   1      16.919  50.826  94.072  0.00  0.00
BRANCH  18  19
ATOM     19  C   UNL A   1      17.985  51.411  95.000  0.00  0.00
BRANCH  19  21
ATOM     20  C   UNL A   1      17.018  51.403  97.326  0.00  0.00
ATOM     21  C   UNL A   1      17.355  52.251  96.110  0.00  0.00
ENDBRANCH  19  21
ENDBRANCH  18  19
ENDBRANCH  17  18
ENDBRANCH   1  17
BRANCH   2  22
ATOM     22  C   UNL A   1      13.517  53.240  92.340  0.00  0.00
BRANCH  22  23
ATOM     23  O   UNL A   1      12.985  53.179  91.023  0.00  0.00
ATOM     24  H   UNL A   1      12.051  52.932  91.112  0.00  0.00
ENDBRANCH  22  23
ENDBRANCH   2  22
TORSDOF 9
