# Supplementary material for: The Cordyceps Genus as a Potential Source of Bioactive Compounds for Adjuvant Cancer Therapy: A Network Pharmacology Approach
Source: Pharmaceuticals (Basel). 2025 Apr 30;18(5):667. doi: 10.3390/ph18050667 (PMC12115173; doi:10.3390/ph18050667)
Supplement: Supplementary file 1 [file pharmaceuticals-18-00667-s001.zip › pharmaceuticals-3597034-supplementary/Supplementary Materials/Molecular docking simulations/ExtractoCordyceps2/Results/AURKA(3cho)/Conformations_AURKA/AnnullatinD/AnnullatinD_docked.pdbqt]

MODEL 1
REMARK VINA RESULT:      -8.1      0.000      0.000
REMARK  Name = *****
REMARK  8 active torsions:
REMARK  status: ('A' for Active; 'I' for Inactive)
REMARK    1  A    between atoms: C_1  and  C_2
REMARK    2  A    between atoms: C_2  and  C_3
REMARK    3  A    between atoms: C_3  and  C_4
REMARK    4  A    between atoms: C_4  and  C_5
REMARK    5  A    between atoms: C_12  and  C_15
REMARK    6  A    between atoms: C_15  and  C_16
REMARK    7  A    between atoms: C_15  and  C_17
REMARK    8  A    between atoms: C_15  and  O_18
REMARK                            x       y       z     vdW  Elec       q    Type
REMARK                         _______ _______ _______ _____ _____    ______ ____
ROOT
ATOM      1  C   UNL A   1      15.339  50.727  98.087  0.00  0.00    +0.232 C 
ATOM      2  C   UNL A   1      15.145  50.604  96.616  0.00  0.00    +0.031 A 
ATOM      3  C   UNL A   1      16.038  51.484  96.004  0.00  0.00    +0.147 A 
ATOM      4  C   UNL A   1      15.978  51.519  94.630  0.00  0.00    +0.095 A 
ATOM      5  C   UNL A   1      15.080  50.651  94.031  0.00  0.00    -0.002 A 
ATOM      6  C   UNL A   1      15.164  50.812  92.562  0.00  0.00    +0.161 C 
ATOM      7  C   UNL A   1      16.266  51.904  92.439  0.00  0.00    +0.209 C 
ATOM      8  O   UNL A   1      16.721  52.290  93.773  0.00  0.00    -0.555 OA
ATOM      9  C   UNL A   1      14.224  49.745  94.637  0.00  0.00    +0.035 A 
ATOM     10  C   UNL A   1      14.264  49.714  96.014  0.00  0.00    +0.042 A 
ATOM     11  C   UNL A   1      16.855  52.166  96.945  0.00  0.00    +0.282 C 
ATOM     12  O   UNL A   1      17.741  53.002  96.836  0.00  0.00    -0.318 OA
ATOM     13  O   UNL A   1      16.469  51.652  98.174  0.00  0.00    -0.501 OA
ENDROOT
BRANCH   7  14
ATOM     14  C   UNL A   1      17.473  51.492  91.560  0.00  0.00    +0.038 C 
ATOM     15  C   UNL A   1      18.570  52.563  91.634  0.00  0.00    +0.095 C 
ATOM     16  C   UNL A   1      18.067  50.136  91.963  0.00  0.00    +0.095 C 
BRANCH  14  17
ATOM     17  O   UNL A   1      17.038  51.404  90.195  0.00  0.00    -0.441 OA
ATOM     18  H   UNL A   1      17.724  51.811  89.638  0.00  0.00    +0.241 HD
ENDBRANCH  14  17
ENDBRANCH   7  14
BRANCH   1  19
ATOM     19  C   UNL A   1      14.184  51.376  98.853  0.00  0.00    +0.091 C 
BRANCH  19  20
ATOM     20  C   UNL A   1      13.445  50.431  99.801  0.00  0.00    +0.017 C 
BRANCH  20  22
ATOM     21  C   UNL A   1      11.522  50.672  98.189  0.00  0.00    +0.007 C 
ATOM     22  C   UNL A   1      12.294  49.720  99.088  0.00  0.00    -0.002 C 
ENDBRANCH  20  22
ENDBRANCH  19  20
ENDBRANCH   1  19
TORSDOF 5
ENDMDL
MODEL 2
REMARK VINA RESULT:      -7.4      1.822      2.780
REMARK  Name = *****
REMARK  8 active torsions:
REMARK  status: ('A' for Active; 'I' for Inactive)
REMARK    1  A    between atoms: C_1  and  C_2
REMARK    2  A    between atoms: C_2  and  C_3
REMARK    3  A    between atoms: C_3  and  C_4
REMARK    4  A    between atoms: C_4  and  C_5
REMARK    5  A    between atoms: C_12  and  C_15
REMARK    6  A    between atoms: C_15  and  C_16
REMARK    7  A    between atoms: C_15  and  C_17
REMARK    8  A    between atoms: C_15  and  O_18
REMARK                            x       y       z     vdW  Elec       q    Type
REMARK                         _______ _______ _______ _____ _____    ______ ____
ROOT
ATOM      1  C   UNL A   1      13.761  51.093  98.219  0.00  0.00    +0.232 C 
ATOM      2  C   UNL A   1      14.991  51.186  97.384  0.00  0.00    +0.031 A 
ATOM      3  C   UNL A   1      14.662  50.730  96.107  0.00  0.00    +0.147 A 
ATOM      4  C   UNL A   1      15.697  50.723  95.201  0.00  0.00    +0.095 A 
ATOM      5  C   UNL A   1      16.913  51.209  95.654  0.00  0.00    -0.002 A 
ATOM      6  C   UNL A   1      17.897  51.144  94.550  0.00  0.00    +0.161 C 
ATOM      7  C   UNL A   1      17.026  50.553  93.403  0.00  0.00    +0.209 C 
ATOM      8  O   UNL A   1      15.669  50.320  93.891  0.00  0.00    -0.555 OA
ATOM      9  C   UNL A   1      17.229  51.704  96.909  0.00  0.00    +0.035 A 
ATOM     10  C   UNL A   1      16.203  51.698  97.829  0.00  0.00    +0.042 A 
ATOM     11  C   UNL A   1      13.291  50.374  95.997  0.00  0.00    +0.282 C 
ATOM     12  O   UNL A   1      12.609  49.937  95.080  0.00  0.00    -0.318 OA
ATOM     13  O   UNL A   1      12.759  50.660  97.246  0.00  0.00    -0.501 OA
ENDROOT
BRANCH   7  14
ATOM     14  C   UNL A   1      16.993  51.421  92.119  0.00  0.00    +0.038 C 
ATOM     15  C   UNL A   1      15.887  52.480  92.226  0.00  0.00    +0.095 C 
ATOM     16  C   UNL A   1      18.330  52.119  91.839  0.00  0.00    +0.095 C 
BRANCH  14  17
ATOM     17  O   UNL A   1      16.685  50.575  91.002  0.00  0.00    -0.441 OA
ATOM     18  H   UNL A   1      17.298  50.802  90.281  0.00  0.00    +0.241 HD
ENDBRANCH  14  17
ENDBRANCH   7  14
BRANCH   1  19
ATOM     19  C   UNL A   1      13.789  50.029  99.318  0.00  0.00    +0.091 C 
BRANCH  19  20
ATOM     20  C   UNL A   1      13.576  50.576 100.731  0.00  0.00    +0.017 C 
BRANCH  20  22
ATOM     21  C   UNL A   1      11.526  49.156 100.361  0.00  0.00    +0.007 C 
ATOM     22  C   UNL A   1      12.257  50.077 101.324  0.00  0.00    -0.002 C 
ENDBRANCH  20  22
ENDBRANCH  19  20
ENDBRANCH   1  19
TORSDOF 5
ENDMDL
MODEL 3
REMARK VINA RESULT:      -7.1      2.631      7.267
REMARK  Name = *****
REMARK  8 active torsions:
REMARK  status: ('A' for Active; 'I' for Inactive)
REMARK    1  A    between atoms: C_1  and  C_2
REMARK    2  A    between atoms: C_2  and  C_3
REMARK    3  A    between atoms: C_3  and  C_4
REMARK    4  A    between atoms: C_4  and  C_5
REMARK    5  A    between atoms: C_12  and  C_15
REMARK    6  A    between atoms: C_15  and  C_16
REMARK    7  A    between atoms: C_15  and  C_17
REMARK    8  A    between atoms: C_15  and  O_18
REMARK                            x       y       z     vdW  Elec       q    Type
REMARK                         _______ _______ _______ _____ _____    ______ ____
ROOT
ATOM      1  C   UNL A   1      15.284  50.312  94.600  0.00  0.00    +0.232 C 
ATOM      2  C   UNL A   1      14.878  50.437  96.028  0.00  0.00    +0.031 A 
ATOM      3  C   UNL A   1      13.506  50.195  96.091  0.00  0.00    +0.147 A 
ATOM      4  C   UNL A   1      12.951  50.293  97.347  0.00  0.00    +0.095 A 
ATOM      5  C   UNL A   1      13.825  50.572  98.385  0.00  0.00    -0.002 A 
ATOM      6  C   UNL A   1      13.062  50.623  99.653  0.00  0.00    +0.161 C 
ATOM      7  C   UNL A   1      11.622  50.314  99.153  0.00  0.00    +0.209 C 
ATOM      8  O   UNL A   1      11.639  50.122  97.705  0.00  0.00    -0.555 OA
ATOM      9  C   UNL A   1      15.195  50.768  98.327  0.00  0.00    +0.035 A 
ATOM     10  C   UNL A   1      15.758  50.689  97.072  0.00  0.00    +0.042 A 
ATOM     11  C   UNL A   1      12.953  49.873  94.823  0.00  0.00    +0.282 C 
ATOM     12  O   UNL A   1      11.822  49.603  94.445  0.00  0.00    -0.318 OA
ATOM     13  O   UNL A   1      14.040  49.884  93.961  0.00  0.00    -0.501 OA
ENDROOT
BRANCH   7  14
ATOM     14  C   UNL A   1      10.954  49.100  99.847  0.00  0.00    +0.038 C 
ATOM     15  C   UNL A   1      11.613  48.842 101.209  0.00  0.00    +0.095 C 
ATOM     16  C   UNL A   1       9.444  49.287 100.047  0.00  0.00    +0.095 C 
BRANCH  14  17
ATOM     17  O   UNL A   1      11.158  47.936  99.033  0.00  0.00    -0.441 OA
ATOM     18  H   UNL A   1      10.313  47.728  98.597  0.00  0.00    +0.241 HD
ENDBRANCH  14  17
ENDBRANCH   7  14
BRANCH   1  19
ATOM     19  C   UNL A   1      15.698  51.617  93.916  0.00  0.00    +0.091 C 
BRANCH  19  20
ATOM     20  C   UNL A   1      17.205  51.879  93.915  0.00  0.00    +0.017 C 
BRANCH  20  22
ATOM     21  C   UNL A   1      17.751  50.349  91.987  0.00  0.00    +0.007 C 
ATOM     22  C   UNL A   1      17.982  50.642  93.461  0.00  0.00    -0.002 C 
ENDBRANCH  20  22
ENDBRANCH  19  20
ENDBRANCH   1  19
TORSDOF 5
ENDMDL
MODEL 4
REMARK VINA RESULT:      -7.1      2.546      4.072
REMARK  Name = *****
REMARK  8 active torsions:
REMARK  status: ('A' for Active; 'I' for Inactive)
REMARK    1  A    between atoms: C_1  and  C_2
REMARK    2  A    between atoms: C_2  and  C_3
REMARK    3  A    between atoms: C_3  and  C_4
REMARK    4  A    between atoms: C_4  and  C_5
REMARK    5  A    between atoms: C_12  and  C_15
REMARK    6  A    between atoms: C_15  and  C_16
REMARK    7  A    between atoms: C_15  and  C_17
REMARK    8  A    between atoms: C_15  and  O_18
REMARK                            x       y       z     vdW  Elec       q    Type
REMARK                         _______ _______ _______ _____ _____    ______ ____
ROOT
ATOM      1  C   UNL A   1      17.111  50.932  94.974  0.00  0.00    +0.232 C 
ATOM      2  C   UNL A   1      15.675  50.816  94.595  0.00  0.00    +0.031 A 
ATOM      3  C   UNL A   1      15.474  51.626  93.477  0.00  0.00    +0.147 A 
ATOM      4  C   UNL A   1      14.184  51.658  93.000  0.00  0.00    +0.095 A 
ATOM      5  C   UNL A   1      13.265  50.854  93.656  0.00  0.00    -0.002 A 
ATOM      6  C   UNL A   1      11.946  51.001  93.002  0.00  0.00    +0.161 C 
ATOM      7  C   UNL A   1      12.281  52.010  91.866  0.00  0.00    +0.209 C 
ATOM      8  O   UNL A   1      13.695  52.369  91.934  0.00  0.00    -0.555 OA
ATOM      9  C   UNL A   1      13.475  50.015  94.739  0.00  0.00    +0.035 A 
ATOM     10  C   UNL A   1      14.761  49.989  95.235  0.00  0.00    +0.042 A 
ATOM     11  C   UNL A   1      16.672  52.252  93.040  0.00  0.00    +0.282 C 
ATOM     12  O   UNL A   1      16.931  53.022  92.125  0.00  0.00    -0.318 OA
ATOM     13  O   UNL A   1      17.646  51.774  93.904  0.00  0.00    -0.501 OA
ENDROOT
BRANCH   7  14
ATOM     14  C   UNL A   1      11.924  51.507  90.444  0.00  0.00    +0.038 C 
ATOM     15  C   UNL A   1      13.190  51.035  89.717  0.00  0.00    +0.095 C 
ATOM     16  C   UNL A   1      10.897  50.366  90.458  0.00  0.00    +0.095 C 
BRANCH  14  17
ATOM     17  O   UNL A   1      11.370  52.600  89.697  0.00  0.00    -0.441 OA
ATOM     18  H   UNL A   1      10.452  52.728  89.995  0.00  0.00    +0.241 HD
ENDBRANCH  14  17
ENDBRANCH   7  14
BRANCH   1  19
ATOM     19  C   UNL A   1      17.388  51.668  96.287  0.00  0.00    +0.091 C 
BRANCH  19  20
ATOM     20  C   UNL A   1      16.905  50.932  97.537  0.00  0.00    +0.017 C 
BRANCH  20  22
ATOM     21  C   UNL A   1      14.703  50.770  98.755  0.00  0.00    +0.007 C 
ATOM     22  C   UNL A   1      15.785  51.704  98.237  0.00  0.00    -0.002 C 
ENDBRANCH  20  22
ENDBRANCH  19  20
ENDBRANCH   1  19
TORSDOF 5
ENDMDL
MODEL 5
REMARK VINA RESULT:      -6.9      2.260      3.657
REMARK  Name = *****
REMARK  8 active torsions:
REMARK  status: ('A' for Active; 'I' for Inactive)
REMARK    1  A    between atoms: C_1  and  C_2
REMARK    2  A    between atoms: C_2  and  C_3
REMARK    3  A    between atoms: C_3  and  C_4
REMARK    4  A    between atoms: C_4  and  C_5
REMARK    5  A    between atoms: C_12  and  C_15
REMARK    6  A    between atoms: C_15  and  C_16
REMARK    7  A    between atoms: C_15  and  C_17
REMARK    8  A    between atoms: C_15  and  O_18
REMARK                            x       y       z     vdW  Elec       q    Type
REMARK                         _______ _______ _______ _____ _____    ______ ____
ROOT
ATOM      1  C   UNL A   1      11.803  50.624  98.068  0.00  0.00    +0.232 C 
ATOM      2  C   UNL A   1      13.268  50.726  97.822  0.00  0.00    +0.031 A 
ATOM      3  C   UNL A   1      13.489  50.391  96.487  0.00  0.00    +0.147 A 
ATOM      4  C   UNL A   1      14.806  50.409  96.087  0.00  0.00    +0.095 A 
ATOM      5  C   UNL A   1      15.732  50.800  97.041  0.00  0.00    -0.002 A 
ATOM      6  C   UNL A   1      17.082  50.778  96.435  0.00  0.00    +0.161 C 
ATOM      7  C   UNL A   1      16.756  50.324  94.983  0.00  0.00    +0.209 C 
ATOM      8  O   UNL A   1      15.316  50.115  94.849  0.00  0.00    -0.555 OA
ATOM      9  C   UNL A   1      15.507  51.176  98.356  0.00  0.00    +0.035 A 
ATOM     10  C   UNL A   1      14.194  51.144  98.770  0.00  0.00    +0.042 A 
ATOM     11  C   UNL A   1      12.282  50.109  95.793  0.00  0.00    +0.282 C 
ATOM     12  O   UNL A   1      12.034  49.780  94.641  0.00  0.00    -0.318 OA
ATOM     13  O   UNL A   1      11.286  50.318  96.735  0.00  0.00    -0.501 OA
ENDROOT
BRANCH   7  14
ATOM     14  C   UNL A   1      17.261  51.293  93.885  0.00  0.00    +0.038 C 
ATOM     15  C   UNL A   1      18.794  51.367  93.911  0.00  0.00    +0.095 C 
ATOM     16  C   UNL A   1      16.802  50.887  92.477  0.00  0.00    +0.095 C 
BRANCH  14  17
ATOM     17  O   UNL A   1      16.753  52.606  94.161  0.00  0.00    -0.441 OA
ATOM     18  H   UNL A   1      16.471  52.998  93.316  0.00  0.00    +0.241 HD
ENDBRANCH  14  17
ENDBRANCH   7  14
BRANCH   1  19
ATOM     19  C   UNL A   1      11.366  49.474  98.979  0.00  0.00    +0.091 C 
BRANCH  19  20
ATOM     20  C   UNL A   1      10.709  49.919 100.287  0.00  0.00    +0.017 C 
BRANCH  20  22
ATOM     21  C   UNL A   1      12.608  50.221 101.917  0.00  0.00    +0.007 C 
ATOM     22  C   UNL A   1      11.441  49.341 101.500  0.00  0.00    -0.002 C 
ENDBRANCH  20  22
ENDBRANCH  19  20
ENDBRANCH   1  19
TORSDOF 5
ENDMDL
MODEL 6
REMARK VINA RESULT:      -6.5      3.575      5.818
REMARK  Name = *****
REMARK  8 active torsions:
REMARK  status: ('A' for Active; 'I' for Inactive)
REMARK    1  A    between atoms: C_1  and  C_2
REMARK    2  A    between atoms: C_2  and  C_3
REMARK    3  A    between atoms: C_3  and  C_4
REMARK    4  A    between atoms: C_4  and  C_5
REMARK    5  A    between atoms: C_12  and  C_15
REMARK    6  A    between atoms: C_15  and  C_16
REMARK    7  A    between atoms: C_15  and  C_17
REMARK    8  A    between atoms: C_15  and  O_18
REMARK                            x       y       z     vdW  Elec       q    Type
REMARK                         _______ _______ _______ _____ _____    ______ ____
ROOT
ATOM      1  C   UNL A   1      16.201  51.593  93.293  0.00  0.00    +0.232 C 
ATOM      2  C   UNL A   1      14.884  50.985  93.631  0.00  0.00    +0.031 A 
ATOM      3  C   UNL A   1      13.912  51.669  92.901  0.00  0.00    +0.147 A 
ATOM      4  C   UNL A   1      12.618  51.250  93.110  0.00  0.00    +0.095 A 
ATOM      5  C   UNL A   1      12.450  50.182  93.976  0.00  0.00    -0.002 A 
ATOM      6  C   UNL A   1      11.009  49.859  94.067  0.00  0.00    +0.161 C 
ATOM      7  C   UNL A   1      10.401  50.914  93.098  0.00  0.00    +0.209 C 
ATOM      8  O   UNL A   1      11.470  51.741  92.544  0.00  0.00    -0.555 OA
ATOM      9  C   UNL A   1      13.421  49.474  94.668  0.00  0.00    +0.035 A 
ATOM     10  C   UNL A   1      14.718  49.897  94.478  0.00  0.00    +0.042 A 
ATOM     11  C   UNL A   1      14.471  52.668  92.059  0.00  0.00    +0.282 C 
ATOM     12  O   UNL A   1      13.985  53.474  91.278  0.00  0.00    -0.318 OA
ATOM     13  O   UNL A   1      15.839  52.561  92.259  0.00  0.00    -0.501 OA
ENDROOT
BRANCH   7  14
ATOM     14  C   UNL A   1       9.544  50.311  91.957  0.00  0.00    +0.038 C 
ATOM     15  C   UNL A   1       8.053  50.414  92.305  0.00  0.00    +0.095 C 
ATOM     16  C   UNL A   1       9.792  50.992  90.604  0.00  0.00    +0.095 C 
BRANCH  14  17
ATOM     17  O   UNL A   1       9.869  48.920  91.825  0.00  0.00    -0.441 OA
ATOM     18  H   UNL A   1       9.618  48.640  90.927  0.00  0.00    +0.241 HD
ENDBRANCH  14  17
ENDBRANCH   7  14
BRANCH   1  19
ATOM     19  C   UNL A   1      16.869  52.387  94.419  0.00  0.00    +0.091 C 
BRANCH  19  20
ATOM     20  C   UNL A   1      17.746  51.548  95.349  0.00  0.00    +0.017 C 
BRANCH  20  22
ATOM     21  C   UNL A   1      16.331  51.526  97.435  0.00  0.00    +0.007 C 
ATOM     22  C   UNL A   1      17.622  52.017  96.800  0.00  0.00    -0.002 C 
ENDBRANCH  20  22
ENDBRANCH  19  20
ENDBRANCH   1  19
TORSDOF 5
ENDMDL
MODEL 7
REMARK VINA RESULT:      -6.1      3.879      6.360
REMARK  Name = *****
REMARK  8 active torsions:
REMARK  status: ('A' for Active; 'I' for Inactive)
REMARK    1  A    between atoms: C_1  and  C_2
REMARK    2  A    between atoms: C_2  and  C_3
REMARK    3  A    between atoms: C_3  and  C_4
REMARK    4  A    between atoms: C_4  and  C_5
REMARK    5  A    between atoms: C_12  and  C_15
REMARK    6  A    between atoms: C_15  and  C_16
REMARK    7  A    between atoms: C_15  and  C_17
REMARK    8  A    between atoms: C_15  and  O_18
REMARK                            x       y       z     vdW  Elec       q    Type
REMARK                         _______ _______ _______ _____ _____    ______ ____
ROOT
ATOM      1  C   UNL A   1      15.414  51.409  94.794  0.00  0.00    +0.232 C 
ATOM      2  C   UNL A   1      14.358  51.427  93.743  0.00  0.00    +0.031 A 
ATOM      3  C   UNL A   1      13.217  50.842  94.292  0.00  0.00    +0.147 A 
ATOM      4  C   UNL A   1      12.137  50.752  93.443  0.00  0.00    +0.095 A 
ATOM      5  C   UNL A   1      12.304  51.292  92.178  0.00  0.00    -0.002 A 
ATOM      6  C   UNL A   1      11.046  51.123  91.415  0.00  0.00    +0.161 C 
ATOM      7  C   UNL A   1      10.147  50.413  92.467  0.00  0.00    +0.209 C 
ATOM      8  O   UNL A   1      10.901  50.219  93.703  0.00  0.00    -0.555 OA
ATOM      9  C   UNL A   1      13.423  51.914  91.648  0.00  0.00    +0.035 A 
ATOM     10  C   UNL A   1      14.515  51.993  92.484  0.00  0.00    +0.042 A 
ATOM     11  C   UNL A   1      13.401  50.465  95.649  0.00  0.00    +0.282 C 
ATOM     12  O   UNL A   1      12.676  49.932  96.478  0.00  0.00    -0.318 OA
ATOM     13  O   UNL A   1      14.694  50.871  95.947  0.00  0.00    -0.501 OA
ENDROOT
BRANCH   7  14
ATOM     14  C   UNL A   1       8.814  51.145  92.763  0.00  0.00    +0.038 C 
ATOM     15  C   UNL A   1       7.768  50.789  91.698  0.00  0.00    +0.095 C 
ATOM     16  C   UNL A   1       8.250  50.815  94.151  0.00  0.00    +0.095 C 
BRANCH  14  17
ATOM     17  O   UNL A   1       9.043  52.560  92.697  0.00  0.00    -0.441 OA
ATOM     18  H   UNL A   1       9.904  52.741  93.115  0.00  0.00    +0.241 HD
ENDBRANCH  14  17
ENDBRANCH   7  14
BRANCH   1  19
ATOM     19  C   UNL A   1      16.587  50.462  94.532  0.00  0.00    +0.091 C 
BRANCH  19  20
ATOM     20  C   UNL A   1      17.928  51.164  94.314  0.00  0.00    +0.017 C 
BRANCH  20  22
ATOM     21  C   UNL A   1      17.782  50.310  91.947  0.00  0.00    +0.007 C 
ATOM     22  C   UNL A   1      18.151  51.487  92.836  0.00  0.00    -0.002 C 
ENDBRANCH  20  22
ENDBRANCH  19  20
ENDBRANCH   1  19
TORSDOF 5
ENDMDL
MODEL 8
REMARK VINA RESULT:      -6.0      3.250      5.828
REMARK  Name = *****
REMARK  8 active torsions:
REMARK  status: ('A' for Active; 'I' for Inactive)
REMARK    1  A    between atoms: C_1  and  C_2
REMARK    2  A    between atoms: C_2  and  C_3
REMARK    3  A    between atoms: C_3  and  C_4
REMARK    4  A    between atoms: C_4  and  C_5
REMARK    5  A    between atoms: C_12  and  C_15
REMARK    6  A    between atoms: C_15  and  C_16
REMARK    7  A    between atoms: C_15  and  C_17
REMARK    8  A    between atoms: C_15  and  O_18
REMARK                            x       y       z     vdW  Elec       q    Type
REMARK                         _______ _______ _______ _____ _____    ______ ____
ROOT
ATOM      1  C   UNL A   1      12.629  49.645  90.733  0.00  0.00    +0.232 C 
ATOM      2  C   UNL A   1      13.830  50.437  91.119  0.00  0.00    +0.031 A 
ATOM      3  C   UNL A   1      13.874  50.471  92.512  0.00  0.00    +0.147 A 
ATOM      4  C   UNL A   1      14.917  51.189  93.049  0.00  0.00    +0.095 A 
ATOM      5  C   UNL A   1      15.810  51.744  92.147  0.00  0.00    -0.002 A 
ATOM      6  C   UNL A   1      16.868  52.459  92.896  0.00  0.00    +0.161 C 
ATOM      7  C   UNL A   1      16.426  52.201  94.365  0.00  0.00    +0.209 C 
ATOM      8  O   UNL A   1      15.202  51.402  94.373  0.00  0.00    -0.555 OA
ATOM      9  C   UNL A   1      15.791  51.672  90.763  0.00  0.00    +0.035 A 
ATOM     10  C   UNL A   1      14.740  50.970  90.215  0.00  0.00    +0.042 A 
ATOM     11  C   UNL A   1      12.818  49.727  93.106  0.00  0.00    +0.282 C 
ATOM     12  O   UNL A   1      12.496  49.506  94.265  0.00  0.00    -0.318 OA
ATOM     13  O   UNL A   1      12.128  49.190  92.029  0.00  0.00    -0.501 OA
ENDROOT
BRANCH   7  14
ATOM     14  C   UNL A   1      17.509  51.530  95.247  0.00  0.00    +0.038 C 
ATOM     15  C   UNL A   1      16.882  50.420  96.101  0.00  0.00    +0.095 C 
ATOM     16  C   UNL A   1      18.663  50.939  94.424  0.00  0.00    +0.095 C 
BRANCH  14  17
ATOM     17  O   UNL A   1      18.052  52.516  96.137  0.00  0.00    -0.441 OA
ATOM     18  H   UNL A   1      17.940  52.189  97.046  0.00  0.00    +0.241 HD
ENDBRANCH  14  17
ENDBRANCH   7  14
BRANCH   1  19
ATOM     19  C   UNL A   1      11.494  50.442  90.083  0.00  0.00    +0.091 C 
BRANCH  19  20
ATOM     20  C   UNL A   1      10.101  50.100  90.611  0.00  0.00    +0.017 C 
BRANCH  20  22
ATOM     21  C   UNL A   1       9.382  51.371  92.666  0.00  0.00    +0.007 C 
ATOM     22  C   UNL A   1       9.390  51.345  91.146  0.00  0.00    -0.002 C 
ENDBRANCH  20  22
ENDBRANCH  19  20
ENDBRANCH   1  19
TORSDOF 5
ENDMDL
MODEL 9
REMARK VINA RESULT:      -6.0      4.291      6.492
REMARK  Name = *****
REMARK  8 active torsions:
REMARK  status: ('A' for Active; 'I' for Inactive)
REMARK    1  A    between atoms: C_1  and  C_2
REMARK    2  A    between atoms: C_2  and  C_3
REMARK    3  A    between atoms: C_3  and  C_4
REMARK    4  A    between atoms: C_4  and  C_5
REMARK    5  A    between atoms: C_12  and  C_15
REMARK    6  A    between atoms: C_15  and  C_16
REMARK    7  A    between atoms: C_15  and  C_17
REMARK    8  A    between atoms: C_15  and  O_18
REMARK                            x       y       z     vdW  Elec       q    Type
REMARK                         _______ _______ _______ _____ _____    ______ ____
ROOT
ATOM      1  C   UNL A   1      14.406  50.906  96.001  0.00  0.00    +0.232 C 
ATOM      2  C   UNL A   1      13.379  50.749  94.933  0.00  0.00    +0.031 A 
ATOM      3  C   UNL A   1      12.195  50.349  95.551  0.00  0.00    +0.147 A 
ATOM      4  C   UNL A   1      11.134  50.131  94.702  0.00  0.00    +0.095 A 
ATOM      5  C   UNL A   1      11.362  50.378  93.358  0.00  0.00    -0.002 A 
ATOM      6  C   UNL A   1      10.117  50.110  92.604  0.00  0.00    +0.161 C 
ATOM      7  C   UNL A   1       9.154  49.685  93.749  0.00  0.00    +0.209 C 
ATOM      8  O   UNL A   1       9.865  49.725  95.025  0.00  0.00    -0.555 OA
ATOM      9  C   UNL A   1      12.526  50.818  92.749  0.00  0.00    +0.035 A 
ATOM     10  C   UNL A   1      13.599  51.023  93.589  0.00  0.00    +0.042 A 
ATOM     11  C   UNL A   1      12.324  50.264  96.964  0.00  0.00    +0.282 C 
ATOM     12  O   UNL A   1      11.550  49.956  97.860  0.00  0.00    -0.318 OA
ATOM     13  O   UNL A   1      13.629  50.663  97.215  0.00  0.00    -0.501 OA
ENDROOT
BRANCH   7  14
ATOM     14  C   UNL A   1       7.855  50.527  93.833  0.00  0.00    +0.038 C 
ATOM     15  C   UNL A   1       7.465  50.751  95.301  0.00  0.00    +0.095 C 
ATOM     16  C   UNL A   1       7.983  51.887  93.134  0.00  0.00    +0.095 C 
BRANCH  14  17
ATOM     17  O   UNL A   1       6.793  49.797  93.202  0.00  0.00    -0.441 OA
ATOM     18  H   UNL A   1       6.847  48.873  93.505  0.00  0.00    +0.241 HD
ENDBRANCH  14  17
ENDBRANCH   7  14
BRANCH   1  19
ATOM     19  C   UNL A   1      15.533  49.870  95.990  0.00  0.00    +0.091 C 
BRANCH  19  20
ATOM     20  C   UNL A   1      16.912  50.435  96.333  0.00  0.00    +0.017 C 
BRANCH  20  22
ATOM     21  C   UNL A   1      17.536  52.863  96.599  0.00  0.00    +0.007 C 
ATOM     22  C   UNL A   1      17.160  51.764  95.618  0.00  0.00    -0.002 C 
ENDBRANCH  20  22
ENDBRANCH  19  20
ENDBRANCH   1  19
TORSDOF 5
ENDMDL
