# Supplementary material for: The Cordyceps Genus as a Potential Source of Bioactive Compounds for Adjuvant Cancer Therapy: A Network Pharmacology Approach
Source: Pharmaceuticals (Basel). 2025 Apr 30;18(5):667. doi: 10.3390/ph18050667 (PMC12115173; doi:10.3390/ph18050667)
Supplement: Supplementary file 1 [file pharmaceuticals-18-00667-s001.zip › pharmaceuticals-3597034-supplementary/Supplementary Materials/Molecular docking simulations/ExtractoCordyceps2/Results/AURKA(3cho)/Conformations_AURKA/AnnullatinD/AnnullatinD_docked_model_1.pdb]

REMARK VINA RESULT:      -8.1      0.000      0.000
REMARK  Name = *****
REMARK  8 active torsions:
REMARK  status: ('A' for Active; 'I' for Inactive)
REMARK    1  A    between atoms: C_1  and  C_2
REMARK    2  A    between atoms: C_2  and  C_3
REMARK    3  A    between atoms: C_3  and  C_4
REMARK    4  A    between atoms: C_4  and  C_5
REMARK    5  A    between atoms: C_12  and  C_15
REMARK    6  A    between atoms: C_15  and  C_16
REMARK    7  A    between atoms: C_15  and  C_17
REMARK    8  A    between atoms: C_15  and  O_18
REMARK                            x       y       z     vdW  Elec       q    Type
REMARK                         _______ _______ _______ _____ _____    ______ ____
ROOT
ATOM      1  C   UNL A   1      15.339  50.727  98.087  0.00  0.00
ATOM      2  C   UNL A   1      15.145  50.604  96.616  0.00  0.00
ATOM      3  C   UNL A   1      16.038  51.484  96.004  0.00  0.00
ATOM      4  C   UNL A   1      15.978  51.519  94.630  0.00  0.00
ATOM      5  C   UNL A   1      15.080  50.651  94.031  0.00  0.00
ATOM      6  C   UNL A   1      15.164  50.812  92.562  0.00  0.00
ATOM      7  C   UNL A   1      16.266  51.904  92.439  0.00  0.00
ATOM      8  O   UNL A   1      16.721  52.290  93.773  0.00  0.00
ATOM      9  C   UNL A   1      14.224  49.745  94.637  0.00  0.00
ATOM     10  C   UNL A   1      14.264  49.714  96.014  0.00  0.00
ATOM     11  C   UNL A   1      16.855  52.166  96.945  0.00  0.00
ATOM     12  O   UNL A   1      17.741  53.002  96.836  0.00  0.00
ATOM     13  O   UNL A   1      16.469  51.652  98.174  0.00  0.00
ENDROOT
BRANCH   7  14
ATOM     14  C   UNL A   1      17.473  51.492  91.560  0.00  0.00
ATOM     15  C   UNL A   1      18.570  52.563  91.634  0.00  0.00
ATOM     16  C   UNL A   1      18.067  50.136  91.963  0.00  0.00
BRANCH  14  17
ATOM     17  O   UNL A   1      17.038  51.404  90.195  0.00  0.00
ATOM     18  H   UNL A   1      17.724  51.811  89.638  0.00  0.00
ENDBRANCH  14  17
ENDBRANCH   7  14
BRANCH   1  19
ATOM     19  C   UNL A   1      14.184  51.376  98.853  0.00  0.00
BRANCH  19  20
ATOM     20  C   UNL A   1      13.445  50.431  99.801  0.00  0.00
BRANCH  20  22
ATOM     21  C   UNL A   1      11.522  50.672  98.189  0.00  0.00
ATOM     22  C   UNL A   1      12.294  49.720  99.088  0.00  0.00
ENDBRANCH  20  22
ENDBRANCH  19  20
ENDBRANCH   1  19
TORSDOF 5
