# Supplementary material for: The Cordyceps Genus as a Potential Source of Bioactive Compounds for Adjuvant Cancer Therapy: A Network Pharmacology Approach
Source: Pharmaceuticals (Basel). 2025 Apr 30;18(5):667. doi: 10.3390/ph18050667 (PMC12115173; doi:10.3390/ph18050667)
Supplement: Supplementary file 1 [file pharmaceuticals-18-00667-s001.zip › pharmaceuticals-3597034-supplementary/Supplementary Materials/Molecular docking simulations/ExtractoCordyceps2/Results/AURKA(3cho)/Conformations_AURKA/AnnullatinD/AnnullatinD_docked_model_2.pdb]

REMARK VINA RESULT:      -7.4      1.822      2.780
REMARK  Name = *****
REMARK  8 active torsions:
REMARK  status: ('A' for Active; 'I' for Inactive)
REMARK    1  A    between atoms: C_1  and  C_2
REMARK    2  A    between atoms: C_2  and  C_3
REMARK    3  A    between atoms: C_3  and  C_4
REMARK    4  A    between atoms: C_4  and  C_5
REMARK    5  A    between atoms: C_12  and  C_15
REMARK    6  A    between atoms: C_15  and  C_16
REMARK    7  A    between atoms: C_15  and  C_17
REMARK    8  A    between atoms: C_15  and  O_18
REMARK                            x       y       z     vdW  Elec       q    Type
REMARK                         _______ _______ _______ _____ _____    ______ ____
ROOT
ATOM      1  C   UNL A   1      13.761  51.093  98.219  0.00  0.00
ATOM      2  C   UNL A   1      14.991  51.186  97.384  0.00  0.00
ATOM      3  C   UNL A   1      14.662  50.730  96.107  0.00  0.00
ATOM      4  C   UNL A   1      15.697  50.723  95.201  0.00  0.00
ATOM      5  C   UNL A   1      16.913  51.209  95.654  0.00  0.00
ATOM      6  C   UNL A   1      17.897  51.144  94.550  0.00  0.00
ATOM      7  C   UNL A   1      17.026  50.553  93.403  0.00  0.00
ATOM      8  O   UNL A   1      15.669  50.320  93.891  0.00  0.00
ATOM      9  C   UNL A   1      17.229  51.704  96.909  0.00  0.00
ATOM     10  C   UNL A   1      16.203  51.698  97.829  0.00  0.00
ATOM     11  C   UNL A   1      13.291  50.374  95.997  0.00  0.00
ATOM     12  O   UNL A   1      12.609  49.937  95.080  0.00  0.00
ATOM     13  O   UNL A   1      12.759  50.660  97.246  0.00  0.00
ENDROOT
BRANCH   7  14
ATOM     14  C   UNL A   1      16.993  51.421  92.119  0.00  0.00
ATOM     15  C   UNL A   1      15.887  52.480  92.226  0.00  0.00
ATOM     16  C   UNL A   1      18.330  52.119  91.839  0.00  0.00
BRANCH  14  17
ATOM     17  O   UNL A   1      16.685  50.575  91.002  0.00  0.00
ATOM     18  H   UNL A   1      17.298  50.802  90.281  0.00  0.00
ENDBRANCH  14  17
ENDBRANCH   7  14
BRANCH   1  19
ATOM     19  C   UNL A   1      13.789  50.029  99.318  0.00  0.00
BRANCH  19  20
ATOM     20  C   UNL A   1      13.576  50.576 100.731  0.00  0.00
BRANCH  20  22
ATOM     21  C   UNL A   1      11.526  49.156 100.361  0.00  0.00
ATOM     22  C   UNL A   1      12.257  50.077 101.324  0.00  0.00
ENDBRANCH  20  22
ENDBRANCH  19  20
ENDBRANCH   1  19
TORSDOF 5
