# Supplementary material for: The Cordyceps Genus as a Potential Source of Bioactive Compounds for Adjuvant Cancer Therapy: A Network Pharmacology Approach
Source: Pharmaceuticals (Basel). 2025 Apr 30;18(5):667. doi: 10.3390/ph18050667 (PMC12115173; doi:10.3390/ph18050667)
Supplement: Supplementary file 1 [file pharmaceuticals-18-00667-s001.zip › pharmaceuticals-3597034-supplementary/Supplementary Materials/Molecular docking simulations/ExtractoCordyceps2/Results/AURKA(3cho)/Conformations_AURKA/AnnullatinD/AnnullatinD_docked_model_3.pdb]

REMARK VINA RESULT:      -7.1      2.631      7.267
REMARK  Name = *****
REMARK  8 active torsions:
REMARK  status: ('A' for Active; 'I' for Inactive)
REMARK    1  A    between atoms: C_1  and  C_2
REMARK    2  A    between atoms: C_2  and  C_3
REMARK    3  A    between atoms: C_3  and  C_4
REMARK    4  A    between atoms: C_4  and  C_5
REMARK    5  A    between atoms: C_12  and  C_15
REMARK    6  A    between atoms: C_15  and  C_16
REMARK    7  A    between atoms: C_15  and  C_17
REMARK    8  A    between atoms: C_15  and  O_18
REMARK                            x       y       z     vdW  Elec       q    Type
REMARK                         _______ _______ _______ _____ _____    ______ ____
ROOT
ATOM      1  C   UNL A   1      15.284  50.312  94.600  0.00  0.00
ATOM      2  C   UNL A   1      14.878  50.437  96.028  0.00  0.00
ATOM      3  C   UNL A   1      13.506  50.195  96.091  0.00  0.00
ATOM      4  C   UNL A   1      12.951  50.293  97.347  0.00  0.00
ATOM      5  C   UNL A   1      13.825  50.572  98.385  0.00  0.00
ATOM      6  C   UNL A   1      13.062  50.623  99.653  0.00  0.00
ATOM      7  C   UNL A   1      11.622  50.314  99.153  0.00  0.00
ATOM      8  O   UNL A   1      11.639  50.122  97.705  0.00  0.00
ATOM      9  C   UNL A   1      15.195  50.768  98.327  0.00  0.00
ATOM     10  C   UNL A   1      15.758  50.689  97.072  0.00  0.00
ATOM     11  C   UNL A   1      12.953  49.873  94.823  0.00  0.00
ATOM     12  O   UNL A   1      11.822  49.603  94.445  0.00  0.00
ATOM     13  O   UNL A   1      14.040  49.884  93.961  0.00  0.00
ENDROOT
BRANCH   7  14
ATOM     14  C   UNL A   1      10.954  49.100  99.847  0.00  0.00
ATOM     15  C   UNL A   1      11.613  48.842 101.209  0.00  0.00
ATOM     16  C   UNL A   1       9.444  49.287 100.047  0.00  0.00
BRANCH  14  17
ATOM     17  O   UNL A   1      11.158  47.936  99.033  0.00  0.00
ATOM     18  H   UNL A   1      10.313  47.728  98.597  0.00  0.00
ENDBRANCH  14  17
ENDBRANCH   7  14
BRANCH   1  19
ATOM     19  C   UNL A   1      15.698  51.617  93.916  0.00  0.00
BRANCH  19  20
ATOM     20  C   UNL A   1      17.205  51.879  93.915  0.00  0.00
BRANCH  20  22
ATOM     21  C   UNL A   1      17.751  50.349  91.987  0.00  0.00
ATOM     22  C   UNL A   1      17.982  50.642  93.461  0.00  0.00
ENDBRANCH  20  22
ENDBRANCH  19  20
ENDBRANCH   1  19
TORSDOF 5
