# Supplementary material for: The Cordyceps Genus as a Potential Source of Bioactive Compounds for Adjuvant Cancer Therapy: A Network Pharmacology Approach
Source: Pharmaceuticals (Basel). 2025 Apr 30;18(5):667. doi: 10.3390/ph18050667 (PMC12115173; doi:10.3390/ph18050667)
Supplement: Supplementary file 1 [file pharmaceuticals-18-00667-s001.zip › pharmaceuticals-3597034-supplementary/Supplementary Materials/Molecular docking simulations/ExtractoCordyceps2/Results/AURKA(3cho)/Conformations_AURKA/AnnullatinD/AnnullatinD_docked_model_4.pdb]

REMARK VINA RESULT:      -7.1      2.546      4.072
REMARK  Name = *****
REMARK  8 active torsions:
REMARK  status: ('A' for Active; 'I' for Inactive)
REMARK    1  A    between atoms: C_1  and  C_2
REMARK    2  A    between atoms: C_2  and  C_3
REMARK    3  A    between atoms: C_3  and  C_4
REMARK    4  A    between atoms: C_4  and  C_5
REMARK    5  A    between atoms: C_12  and  C_15
REMARK    6  A    between atoms: C_15  and  C_16
REMARK    7  A    between atoms: C_15  and  C_17
REMARK    8  A    between atoms: C_15  and  O_18
REMARK                            x       y       z     vdW  Elec       q    Type
REMARK                         _______ _______ _______ _____ _____    ______ ____
ROOT
ATOM      1  C   UNL A   1      17.111  50.932  94.974  0.00  0.00
ATOM      2  C   UNL A   1      15.675  50.816  94.595  0.00  0.00
ATOM      3  C   UNL A   1      15.474  51.626  93.477  0.00  0.00
ATOM      4  C   UNL A   1      14.184  51.658  93.000  0.00  0.00
ATOM      5  C   UNL A   1      13.265  50.854  93.656  0.00  0.00
ATOM      6  C   UNL A   1      11.946  51.001  93.002  0.00  0.00
ATOM      7  C   UNL A   1      12.281  52.010  91.866  0.00  0.00
ATOM      8  O   UNL A   1      13.695  52.369  91.934  0.00  0.00
ATOM      9  C   UNL A   1      13.475  50.015  94.739  0.00  0.00
ATOM     10  C   UNL A   1      14.761  49.989  95.235  0.00  0.00
ATOM     11  C   UNL A   1      16.672  52.252  93.040  0.00  0.00
ATOM     12  O   UNL A   1      16.931  53.022  92.125  0.00  0.00
ATOM     13  O   UNL A   1      17.646  51.774  93.904  0.00  0.00
ENDROOT
BRANCH   7  14
ATOM     14  C   UNL A   1      11.924  51.507  90.444  0.00  0.00
ATOM     15  C   UNL A   1      13.190  51.035  89.717  0.00  0.00
ATOM     16  C   UNL A   1      10.897  50.366  90.458  0.00  0.00
BRANCH  14  17
ATOM     17  O   UNL A   1      11.370  52.600  89.697  0.00  0.00
ATOM     18  H   UNL A   1      10.452  52.728  89.995  0.00  0.00
ENDBRANCH  14  17
ENDBRANCH   7  14
BRANCH   1  19
ATOM     19  C   UNL A   1      17.388  51.668  96.287  0.00  0.00
BRANCH  19  20
ATOM     20  C   UNL A   1      16.905  50.932  97.537  0.00  0.00
BRANCH  20  22
ATOM     21  C   UNL A   1      14.703  50.770  98.755  0.00  0.00
ATOM     22  C   UNL A   1      15.785  51.704  98.237  0.00  0.00
ENDBRANCH  20  22
ENDBRANCH  19  20
ENDBRANCH   1  19
TORSDOF 5
