# Supplementary material for: The Cordyceps Genus as a Potential Source of Bioactive Compounds for Adjuvant Cancer Therapy: A Network Pharmacology Approach
Source: Pharmaceuticals (Basel). 2025 Apr 30;18(5):667. doi: 10.3390/ph18050667 (PMC12115173; doi:10.3390/ph18050667)
Supplement: Supplementary file 1 [file pharmaceuticals-18-00667-s001.zip › pharmaceuticals-3597034-supplementary/Supplementary Materials/Molecular docking simulations/ExtractoCordyceps2/Results/AURKA(3cho)/Conformations_AURKA/AnnullatinD/AnnullatinD_docked_model_5.pdb]

REMARK VINA RESULT:      -6.9      2.260      3.657
REMARK  Name = *****
REMARK  8 active torsions:
REMARK  status: ('A' for Active; 'I' for Inactive)
REMARK    1  A    between atoms: C_1  and  C_2
REMARK    2  A    between atoms: C_2  and  C_3
REMARK    3  A    between atoms: C_3  and  C_4
REMARK    4  A    between atoms: C_4  and  C_5
REMARK    5  A    between atoms: C_12  and  C_15
REMARK    6  A    between atoms: C_15  and  C_16
REMARK    7  A    between atoms: C_15  and  C_17
REMARK    8  A    between atoms: C_15  and  O_18
REMARK                            x       y       z     vdW  Elec       q    Type
REMARK                         _______ _______ _______ _____ _____    ______ ____
ROOT
ATOM      1  C   UNL A   1      11.803  50.624  98.068  0.00  0.00
ATOM      2  C   UNL A   1      13.268  50.726  97.822  0.00  0.00
ATOM      3  C   UNL A   1      13.489  50.391  96.487  0.00  0.00
ATOM      4  C   UNL A   1      14.806  50.409  96.087  0.00  0.00
ATOM      5  C   UNL A   1      15.732  50.800  97.041  0.00  0.00
ATOM      6  C   UNL A   1      17.082  50.778  96.435  0.00  0.00
ATOM      7  C   UNL A   1      16.756  50.324  94.983  0.00  0.00
ATOM      8  O   UNL A   1      15.316  50.115  94.849  0.00  0.00
ATOM      9  C   UNL A   1      15.507  51.176  98.356  0.00  0.00
ATOM     10  C   UNL A   1      14.194  51.144  98.770  0.00  0.00
ATOM     11  C   UNL A   1      12.282  50.109  95.793  0.00  0.00
ATOM     12  O   UNL A   1      12.034  49.780  94.641  0.00  0.00
ATOM     13  O   UNL A   1      11.286  50.318  96.735  0.00  0.00
ENDROOT
BRANCH   7  14
ATOM     14  C   UNL A   1      17.261  51.293  93.885  0.00  0.00
ATOM     15  C   UNL A   1      18.794  51.367  93.911  0.00  0.00
ATOM     16  C   UNL A   1      16.802  50.887  92.477  0.00  0.00
BRANCH  14  17
ATOM     17  O   UNL A   1      16.753  52.606  94.161  0.00  0.00
ATOM     18  H   UNL A   1      16.471  52.998  93.316  0.00  0.00
ENDBRANCH  14  17
ENDBRANCH   7  14
BRANCH   1  19
ATOM     19  C   UNL A   1      11.366  49.474  98.979  0.00  0.00
BRANCH  19  20
ATOM     20  C   UNL A   1      10.709  49.919 100.287  0.00  0.00
BRANCH  20  22
ATOM     21  C   UNL A   1      12.608  50.221 101.917  0.00  0.00
ATOM     22  C   UNL A   1      11.441  49.341 101.500  0.00  0.00
ENDBRANCH  20  22
ENDBRANCH  19  20
ENDBRANCH   1  19
TORSDOF 5
