# Supplementary material for: The Cordyceps Genus as a Potential Source of Bioactive Compounds for Adjuvant Cancer Therapy: A Network Pharmacology Approach
Source: Pharmaceuticals (Basel). 2025 Apr 30;18(5):667. doi: 10.3390/ph18050667 (PMC12115173; doi:10.3390/ph18050667)
Supplement: Supplementary file 1 [file pharmaceuticals-18-00667-s001.zip › pharmaceuticals-3597034-supplementary/Supplementary Materials/Molecular docking simulations/ExtractoCordyceps2/Results/AURKA(3cho)/Conformations_AURKA/AnnullatinD/AnnullatinD_docked_model_6.pdb]

REMARK VINA RESULT:      -6.5      3.575      5.818
REMARK  Name = *****
REMARK  8 active torsions:
REMARK  status: ('A' for Active; 'I' for Inactive)
REMARK    1  A    between atoms: C_1  and  C_2
REMARK    2  A    between atoms: C_2  and  C_3
REMARK    3  A    between atoms: C_3  and  C_4
REMARK    4  A    between atoms: C_4  and  C_5
REMARK    5  A    between atoms: C_12  and  C_15
REMARK    6  A    between atoms: C_15  and  C_16
REMARK    7  A    between atoms: C_15  and  C_17
REMARK    8  A    between atoms: C_15  and  O_18
REMARK                            x       y       z     vdW  Elec       q    Type
REMARK                         _______ _______ _______ _____ _____    ______ ____
ROOT
ATOM      1  C   UNL A   1      16.201  51.593  93.293  0.00  0.00
ATOM      2  C   UNL A   1      14.884  50.985  93.631  0.00  0.00
ATOM      3  C   UNL A   1      13.912  51.669  92.901  0.00  0.00
ATOM      4  C   UNL A   1      12.618  51.250  93.110  0.00  0.00
ATOM      5  C   UNL A   1      12.450  50.182  93.976  0.00  0.00
ATOM      6  C   UNL A   1      11.009  49.859  94.067  0.00  0.00
ATOM      7  C   UNL A   1      10.401  50.914  93.098  0.00  0.00
ATOM      8  O   UNL A   1      11.470  51.741  92.544  0.00  0.00
ATOM      9  C   UNL A   1      13.421  49.474  94.668  0.00  0.00
ATOM     10  C   UNL A   1      14.718  49.897  94.478  0.00  0.00
ATOM     11  C   UNL A   1      14.471  52.668  92.059  0.00  0.00
ATOM     12  O   UNL A   1      13.985  53.474  91.278  0.00  0.00
ATOM     13  O   UNL A   1      15.839  52.561  92.259  0.00  0.00
ENDROOT
BRANCH   7  14
ATOM     14  C   UNL A   1       9.544  50.311  91.957  0.00  0.00
ATOM     15  C   UNL A   1       8.053  50.414  92.305  0.00  0.00
ATOM     16  C   UNL A   1       9.792  50.992  90.604  0.00  0.00
BRANCH  14  17
ATOM     17  O   UNL A   1       9.869  48.920  91.825  0.00  0.00
ATOM     18  H   UNL A   1       9.618  48.640  90.927  0.00  0.00
ENDBRANCH  14  17
ENDBRANCH   7  14
BRANCH   1  19
ATOM     19  C   UNL A   1      16.869  52.387  94.419  0.00  0.00
BRANCH  19  20
ATOM     20  C   UNL A   1      17.746  51.548  95.349  0.00  0.00
BRANCH  20  22
ATOM     21  C   UNL A   1      16.331  51.526  97.435  0.00  0.00
ATOM     22  C   UNL A   1      17.622  52.017  96.800  0.00  0.00
ENDBRANCH  20  22
ENDBRANCH  19  20
ENDBRANCH   1  19
TORSDOF 5
