# Supplementary material for: The Cordyceps Genus as a Potential Source of Bioactive Compounds for Adjuvant Cancer Therapy: A Network Pharmacology Approach
Source: Pharmaceuticals (Basel). 2025 Apr 30;18(5):667. doi: 10.3390/ph18050667 (PMC12115173; doi:10.3390/ph18050667)
Supplement: Supplementary file 1 [file pharmaceuticals-18-00667-s001.zip › pharmaceuticals-3597034-supplementary/Supplementary Materials/Molecular docking simulations/ExtractoCordyceps2/Results/AURKA(3cho)/Conformations_AURKA/AnnullatinD/AnnullatinD_docked_model_7.pdb]

REMARK VINA RESULT:      -6.1      3.879      6.360
REMARK  Name = *****
REMARK  8 active torsions:
REMARK  status: ('A' for Active; 'I' for Inactive)
REMARK    1  A    between atoms: C_1  and  C_2
REMARK    2  A    between atoms: C_2  and  C_3
REMARK    3  A    between atoms: C_3  and  C_4
REMARK    4  A    between atoms: C_4  and  C_5
REMARK    5  A    between atoms: C_12  and  C_15
REMARK    6  A    between atoms: C_15  and  C_16
REMARK    7  A    between atoms: C_15  and  C_17
REMARK    8  A    between atoms: C_15  and  O_18
REMARK                            x       y       z     vdW  Elec       q    Type
REMARK                         _______ _______ _______ _____ _____    ______ ____
ROOT
ATOM      1  C   UNL A   1      15.414  51.409  94.794  0.00  0.00
ATOM      2  C   UNL A   1      14.358  51.427  93.743  0.00  0.00
ATOM      3  C   UNL A   1      13.217  50.842  94.292  0.00  0.00
ATOM      4  C   UNL A   1      12.137  50.752  93.443  0.00  0.00
ATOM      5  C   UNL A   1      12.304  51.292  92.178  0.00  0.00
ATOM      6  C   UNL A   1      11.046  51.123  91.415  0.00  0.00
ATOM      7  C   UNL A   1      10.147  50.413  92.467  0.00  0.00
ATOM      8  O   UNL A   1      10.901  50.219  93.703  0.00  0.00
ATOM      9  C   UNL A   1      13.423  51.914  91.648  0.00  0.00
ATOM     10  C   UNL A   1      14.515  51.993  92.484  0.00  0.00
ATOM     11  C   UNL A   1      13.401  50.465  95.649  0.00  0.00
ATOM     12  O   UNL A   1      12.676  49.932  96.478  0.00  0.00
ATOM     13  O   UNL A   1      14.694  50.871  95.947  0.00  0.00
ENDROOT
BRANCH   7  14
ATOM     14  C   UNL A   1       8.814  51.145  92.763  0.00  0.00
ATOM     15  C   UNL A   1       7.768  50.789  91.698  0.00  0.00
ATOM     16  C   UNL A   1       8.250  50.815  94.151  0.00  0.00
BRANCH  14  17
ATOM     17  O   UNL A   1       9.043  52.560  92.697  0.00  0.00
ATOM     18  H   UNL A   1       9.904  52.741  93.115  0.00  0.00
ENDBRANCH  14  17
ENDBRANCH   7  14
BRANCH   1  19
ATOM     19  C   UNL A   1      16.587  50.462  94.532  0.00  0.00
BRANCH  19  20
ATOM     20  C   UNL A   1      17.928  51.164  94.314  0.00  0.00
BRANCH  20  22
ATOM     21  C   UNL A   1      17.782  50.310  91.947  0.00  0.00
ATOM     22  C   UNL A   1      18.151  51.487  92.836  0.00  0.00
ENDBRANCH  20  22
ENDBRANCH  19  20
ENDBRANCH   1  19
TORSDOF 5
