# Supplementary material for: The Cordyceps Genus as a Potential Source of Bioactive Compounds for Adjuvant Cancer Therapy: A Network Pharmacology Approach
Source: Pharmaceuticals (Basel). 2025 Apr 30;18(5):667. doi: 10.3390/ph18050667 (PMC12115173; doi:10.3390/ph18050667)
Supplement: Supplementary file 1 [file pharmaceuticals-18-00667-s001.zip › pharmaceuticals-3597034-supplementary/Supplementary Materials/Molecular docking simulations/ExtractoCordyceps2/Results/AURKA(3cho)/Conformations_AURKA/AnnullatinD/AnnullatinD_docked_model_8.pdb]

REMARK VINA RESULT:      -6.0      3.250      5.828
REMARK  Name = *****
REMARK  8 active torsions:
REMARK  status: ('A' for Active; 'I' for Inactive)
REMARK    1  A    between atoms: C_1  and  C_2
REMARK    2  A    between atoms: C_2  and  C_3
REMARK    3  A    between atoms: C_3  and  C_4
REMARK    4  A    between atoms: C_4  and  C_5
REMARK    5  A    between atoms: C_12  and  C_15
REMARK    6  A    between atoms: C_15  and  C_16
REMARK    7  A    between atoms: C_15  and  C_17
REMARK    8  A    between atoms: C_15  and  O_18
REMARK                            x       y       z     vdW  Elec       q    Type
REMARK                         _______ _______ _______ _____ _____    ______ ____
ROOT
ATOM      1  C   UNL A   1      12.629  49.645  90.733  0.00  0.00
ATOM      2  C   UNL A   1      13.830  50.437  91.119  0.00  0.00
ATOM      3  C   UNL A   1      13.874  50.471  92.512  0.00  0.00
ATOM      4  C   UNL A   1      14.917  51.189  93.049  0.00  0.00
ATOM      5  C   UNL A   1      15.810  51.744  92.147  0.00  0.00
ATOM      6  C   UNL A   1      16.868  52.459  92.896  0.00  0.00
ATOM      7  C   UNL A   1      16.426  52.201  94.365  0.00  0.00
ATOM      8  O   UNL A   1      15.202  51.402  94.373  0.00  0.00
ATOM      9  C   UNL A   1      15.791  51.672  90.763  0.00  0.00
ATOM     10  C   UNL A   1      14.740  50.970  90.215  0.00  0.00
ATOM     11  C   UNL A   1      12.818  49.727  93.106  0.00  0.00
ATOM     12  O   UNL A   1      12.496  49.506  94.265  0.00  0.00
ATOM     13  O   UNL A   1      12.128  49.190  92.029  0.00  0.00
ENDROOT
BRANCH   7  14
ATOM     14  C   UNL A   1      17.509  51.530  95.247  0.00  0.00
ATOM     15  C   UNL A   1      16.882  50.420  96.101  0.00  0.00
ATOM     16  C   UNL A   1      18.663  50.939  94.424  0.00  0.00
BRANCH  14  17
ATOM     17  O   UNL A   1      18.052  52.516  96.137  0.00  0.00
ATOM     18  H   UNL A   1      17.940  52.189  97.046  0.00  0.00
ENDBRANCH  14  17
ENDBRANCH   7  14
BRANCH   1  19
ATOM     19  C   UNL A   1      11.494  50.442  90.083  0.00  0.00
BRANCH  19  20
ATOM     20  C   UNL A   1      10.101  50.100  90.611  0.00  0.00
BRANCH  20  22
ATOM     21  C   UNL A   1       9.382  51.371  92.666  0.00  0.00
ATOM     22  C   UNL A   1       9.390  51.345  91.146  0.00  0.00
ENDBRANCH  20  22
ENDBRANCH  19  20
ENDBRANCH   1  19
TORSDOF 5
