# Supplementary material for: The Cordyceps Genus as a Potential Source of Bioactive Compounds for Adjuvant Cancer Therapy: A Network Pharmacology Approach
Source: Pharmaceuticals (Basel). 2025 Apr 30;18(5):667. doi: 10.3390/ph18050667 (PMC12115173; doi:10.3390/ph18050667)
Supplement: Supplementary file 1 [file pharmaceuticals-18-00667-s001.zip › pharmaceuticals-3597034-supplementary/Supplementary Materials/Molecular docking simulations/ExtractoCordyceps2/Results/AURKA(3cho)/Conformations_AURKA/AnnullatinD/AnnullatinD_docked_model_9.pdb]

REMARK VINA RESULT:      -6.0      4.291      6.492
REMARK  Name = *****
REMARK  8 active torsions:
REMARK  status: ('A' for Active; 'I' for Inactive)
REMARK    1  A    between atoms: C_1  and  C_2
REMARK    2  A    between atoms: C_2  and  C_3
REMARK    3  A    between atoms: C_3  and  C_4
REMARK    4  A    between atoms: C_4  and  C_5
REMARK    5  A    between atoms: C_12  and  C_15
REMARK    6  A    between atoms: C_15  and  C_16
REMARK    7  A    between atoms: C_15  and  C_17
REMARK    8  A    between atoms: C_15  and  O_18
REMARK                            x       y       z     vdW  Elec       q    Type
REMARK                         _______ _______ _______ _____ _____    ______ ____
ROOT
ATOM      1  C   UNL A   1      14.406  50.906  96.001  0.00  0.00
ATOM      2  C   UNL A   1      13.379  50.749  94.933  0.00  0.00
ATOM      3  C   UNL A   1      12.195  50.349  95.551  0.00  0.00
ATOM      4  C   UNL A   1      11.134  50.131  94.702  0.00  0.00
ATOM      5  C   UNL A   1      11.362  50.378  93.358  0.00  0.00
ATOM      6  C   UNL A   1      10.117  50.110  92.604  0.00  0.00
ATOM      7  C   UNL A   1       9.154  49.685  93.749  0.00  0.00
ATOM      8  O   UNL A   1       9.865  49.725  95.025  0.00  0.00
ATOM      9  C   UNL A   1      12.526  50.818  92.749  0.00  0.00
ATOM     10  C   UNL A   1      13.599  51.023  93.589  0.00  0.00
ATOM     11  C   UNL A   1      12.324  50.264  96.964  0.00  0.00
ATOM     12  O   UNL A   1      11.550  49.956  97.860  0.00  0.00
ATOM     13  O   UNL A   1      13.629  50.663  97.215  0.00  0.00
ENDROOT
BRANCH   7  14
ATOM     14  C   UNL A   1       7.855  50.527  93.833  0.00  0.00
ATOM     15  C   UNL A   1       7.465  50.751  95.301  0.00  0.00
ATOM     16  C   UNL A   1       7.983  51.887  93.134  0.00  0.00
BRANCH  14  17
ATOM     17  O   UNL A   1       6.793  49.797  93.202  0.00  0.00
ATOM     18  H   UNL A   1       6.847  48.873  93.505  0.00  0.00
ENDBRANCH  14  17
ENDBRANCH   7  14
BRANCH   1  19
ATOM     19  C   UNL A   1      15.533  49.870  95.990  0.00  0.00
BRANCH  19  20
ATOM     20  C   UNL A   1      16.912  50.435  96.333  0.00  0.00
BRANCH  20  22
ATOM     21  C   UNL A   1      17.536  52.863  96.599  0.00  0.00
ATOM     22  C   UNL A   1      17.160  51.764  95.618  0.00  0.00
ENDBRANCH  20  22
ENDBRANCH  19  20
ENDBRANCH   1  19
TORSDOF 5
