# Supplementary material for: The Cordyceps Genus as a Potential Source of Bioactive Compounds for Adjuvant Cancer Therapy: A Network Pharmacology Approach
Source: Pharmaceuticals (Basel). 2025 Apr 30;18(5):667. doi: 10.3390/ph18050667 (PMC12115173; doi:10.3390/ph18050667)
Supplement: Supplementary file 1 [file pharmaceuticals-18-00667-s001.zip › pharmaceuticals-3597034-supplementary/Supplementary Materials/Molecular docking simulations/ExtractoCordyceps2/Results/AURKA(3cho)/Conformations_AURKA/AnnullatinE/AnnullatinE_docked.pdbqt]

MODEL 1
REMARK VINA RESULT:      -6.1      0.000      0.000
REMARK  Name = *****
REMARK  9 active torsions:
REMARK  status: ('A' for Active; 'I' for Inactive)
REMARK    1  A    between atoms: C_1  and  C_2
REMARK    2  A    between atoms: C_2  and  C_3
REMARK    3  A    between atoms: C_3  and  C_4
REMARK    4  A    between atoms: C_4  and  C_5
REMARK    5  A    between atoms: C_5  and  C_7
REMARK    6  A    between atoms: C_5  and  O_16
REMARK    7  A    between atoms: C_8  and  C_14
REMARK    8  A    between atoms: C_9  and  O_13
REMARK    9  A    between atoms: C_14  and  O_15
REMARK                            x       y       z     vdW  Elec       q    Type
REMARK                         _______ _______ _______ _____ _____    ______ ____
ROOT
ATOM      1  C   UNL A   1      15.805  51.065  95.079  0.00  0.00    -0.021 A 
ATOM      2  C   UNL A   1      16.450  51.449  96.289  0.00  0.00    +0.014 A 
ATOM      3  C   UNL A   1      15.736  51.319  97.496  0.00  0.00    +0.048 A 
ATOM      4  C   UNL A   1      14.469  50.747  97.542  0.00  0.00    +0.081 A 
ATOM      5  C   UNL A   1      13.867  50.312  96.369  0.00  0.00    +0.024 A 
ATOM      6  C   UNL A   1      14.528  50.471  95.152  0.00  0.00    +0.027 A 
ENDROOT
BRANCH   3   7
ATOM      7  O   UNL A   1      16.235  51.737  98.700  0.00  0.00    -0.562 OA
ATOM      8  H   UNL A   1      16.216  52.706  98.715  0.00  0.00    +0.335 HD
ENDBRANCH   3   7
BRANCH   1   9
ATOM      9  C   UNL A   1      16.499  51.221  93.730  0.00  0.00    +0.141 C 
BRANCH   9  10
ATOM     10  O   UNL A   1      15.859  50.344  92.804  0.00  0.00    -0.445 OA
ATOM     11  H   UNL A   1      16.575  50.046  92.203  0.00  0.00    +0.239 HD
ENDBRANCH   9  10
BRANCH   9  12
ATOM     12  C   UNL A   1      16.538  52.622  93.095  0.00  0.00    +0.064 C 
BRANCH  12  13
ATOM     13  C   UNL A   1      17.011  52.608  91.639  0.00  0.00    +0.012 C 
BRANCH  13  15
ATOM     14  C   UNL A   1      19.264  53.290  90.648  0.00  0.00    +0.007 C 
ATOM     15  C   UNL A   1      18.499  52.279  91.489  0.00  0.00    -0.003 C 
ENDBRANCH  13  15
ENDBRANCH  12  13
ENDBRANCH   9  12
ENDBRANCH   1   9
BRANCH   2  16
ATOM     16  C   UNL A   1      17.875  51.948  96.293  0.00  0.00    +0.249 C 
BRANCH  16  17
ATOM     17  O   UNL A   1      17.945  53.215  96.941  0.00  0.00    -0.446 OA
ATOM     18  H   UNL A   1      18.873  53.505  96.887  0.00  0.00    +0.237 HD
ENDBRANCH  16  17
ENDBRANCH   2  16
TORSDOF 8
ENDMDL
MODEL 2
REMARK VINA RESULT:      -6.1      1.755      3.345
REMARK  Name = *****
REMARK  9 active torsions:
REMARK  status: ('A' for Active; 'I' for Inactive)
REMARK    1  A    between atoms: C_1  and  C_2
REMARK    2  A    between atoms: C_2  and  C_3
REMARK    3  A    between atoms: C_3  and  C_4
REMARK    4  A    between atoms: C_4  and  C_5
REMARK    5  A    between atoms: C_5  and  C_7
REMARK    6  A    between atoms: C_5  and  O_16
REMARK    7  A    between atoms: C_8  and  C_14
REMARK    8  A    between atoms: C_9  and  O_13
REMARK    9  A    between atoms: C_14  and  O_15
REMARK                            x       y       z     vdW  Elec       q    Type
REMARK                         _______ _______ _______ _____ _____    ______ ____
ROOT
ATOM      1  C   UNL A   1      16.022  51.424  96.614  0.00  0.00    -0.021 A 
ATOM      2  C   UNL A   1      14.881  50.913  95.932  0.00  0.00    +0.014 A 
ATOM      3  C   UNL A   1      13.862  50.311  96.693  0.00  0.00    +0.048 A 
ATOM      4  C   UNL A   1      13.901  50.287  98.084  0.00  0.00    +0.081 A 
ATOM      5  C   UNL A   1      14.982  50.845  98.752  0.00  0.00    +0.024 A 
ATOM      6  C   UNL A   1      16.030  51.406  98.024  0.00  0.00    +0.027 A 
ENDROOT
BRANCH   3   7
ATOM      7  O   UNL A   1      12.768  49.716  96.128  0.00  0.00    -0.562 OA
ATOM      8  H   UNL A   1      12.923  48.759  96.100  0.00  0.00    +0.335 HD
ENDBRANCH   3   7
BRANCH   1   9
ATOM      9  C   UNL A   1      17.185  52.049  95.851  0.00  0.00    +0.141 C 
BRANCH   9  10
ATOM     10  O   UNL A   1      17.919  52.865  96.762  0.00  0.00    -0.445 OA
ATOM     11  H   UNL A   1      18.787  52.416  96.860  0.00  0.00    +0.239 HD
ENDBRANCH   9  10
BRANCH   9  12
ATOM     12  C   UNL A   1      18.185  51.105  95.159  0.00  0.00    +0.064 C 
BRANCH  12  13
ATOM     13  C   UNL A   1      18.334  51.384  93.661  0.00  0.00    +0.012 C 
BRANCH  13  15
ATOM     14  C   UNL A   1      17.155  50.564  91.549  0.00  0.00    +0.007 C 
ATOM     15  C   UNL A   1      17.962  50.187  92.783  0.00  0.00    -0.003 C 
ENDBRANCH  13  15
ENDBRANCH  12  13
ENDBRANCH   9  12
ENDBRANCH   1   9
BRANCH   2  16
ATOM     16  C   UNL A   1      14.742  51.043  94.434  0.00  0.00    +0.249 C 
BRANCH  16  17
ATOM     17  O   UNL A   1      14.474  49.767  93.858  0.00  0.00    -0.446 OA
ATOM     18  H   UNL A   1      15.315  49.276  93.864  0.00  0.00    +0.237 HD
ENDBRANCH  16  17
ENDBRANCH   2  16
TORSDOF 8
ENDMDL
MODEL 3
REMARK VINA RESULT:      -6.0      1.194      1.941
REMARK  Name = *****
REMARK  9 active torsions:
REMARK  status: ('A' for Active; 'I' for Inactive)
REMARK    1  A    between atoms: C_1  and  C_2
REMARK    2  A    between atoms: C_2  and  C_3
REMARK    3  A    between atoms: C_3  and  C_4
REMARK    4  A    between atoms: C_4  and  C_5
REMARK    5  A    between atoms: C_5  and  C_7
REMARK    6  A    between atoms: C_5  and  O_16
REMARK    7  A    between atoms: C_8  and  C_14
REMARK    8  A    between atoms: C_9  and  O_13
REMARK    9  A    between atoms: C_14  and  O_15
REMARK                            x       y       z     vdW  Elec       q    Type
REMARK                         _______ _______ _______ _____ _____    ______ ____
ROOT
ATOM      1  C   UNL A   1      15.844  51.068  95.085  0.00  0.00    -0.021 A 
ATOM      2  C   UNL A   1      16.452  51.451  96.315  0.00  0.00    +0.014 A 
ATOM      3  C   UNL A   1      15.706  51.312  97.500  0.00  0.00    +0.048 A 
ATOM      4  C   UNL A   1      14.441  50.732  97.508  0.00  0.00    +0.081 A 
ATOM      5  C   UNL A   1      13.876  50.298  96.318  0.00  0.00    +0.024 A 
ATOM      6  C   UNL A   1      14.570  50.466  95.120  0.00  0.00    +0.027 A 
ENDROOT
BRANCH   3   7
ATOM      7  O   UNL A   1      16.168  51.728  98.719  0.00  0.00    -0.562 OA
ATOM      8  H   UNL A   1      16.417  52.663  98.645  0.00  0.00    +0.335 HD
ENDBRANCH   3   7
BRANCH   1   9
ATOM      9  C   UNL A   1      16.575  51.232  93.757  0.00  0.00    +0.141 C 
BRANCH   9  10
ATOM     10  O   UNL A   1      16.046  50.272  92.844  0.00  0.00    -0.445 OA
ATOM     11  H   UNL A   1      16.536  50.424  92.007  0.00  0.00    +0.239 HD
ENDBRANCH   9  10
BRANCH   9  12
ATOM     12  C   UNL A   1      16.523  52.608  93.070  0.00  0.00    +0.064 C 
BRANCH  12  13
ATOM     13  C   UNL A   1      15.831  52.571  91.704  0.00  0.00    +0.012 C 
BRANCH  13  15
ATOM     14  C   UNL A   1      13.384  52.711  92.422  0.00  0.00    +0.007 C 
ATOM     15  C   UNL A   1      14.527  53.372  91.665  0.00  0.00    -0.003 C 
ENDBRANCH  13  15
ENDBRANCH  12  13
ENDBRANCH   9  12
ENDBRANCH   1   9
BRANCH   2  16
ATOM     16  C   UNL A   1      17.874  51.958  96.360  0.00  0.00    +0.249 C 
BRANCH  16  17
ATOM     17  O   UNL A   1      17.910  53.250  96.960  0.00  0.00    -0.446 OA
ATOM     18  H   UNL A   1      18.332  53.141  97.831  0.00  0.00    +0.237 HD
ENDBRANCH  16  17
ENDBRANCH   2  16
TORSDOF 8
ENDMDL
MODEL 4
REMARK VINA RESULT:      -5.9      2.081      2.859
REMARK  Name = *****
REMARK  9 active torsions:
REMARK  status: ('A' for Active; 'I' for Inactive)
REMARK    1  A    between atoms: C_1  and  C_2
REMARK    2  A    between atoms: C_2  and  C_3
REMARK    3  A    between atoms: C_3  and  C_4
REMARK    4  A    between atoms: C_4  and  C_5
REMARK    5  A    between atoms: C_5  and  C_7
REMARK    6  A    between atoms: C_5  and  O_16
REMARK    7  A    between atoms: C_8  and  C_14
REMARK    8  A    between atoms: C_9  and  O_13
REMARK    9  A    between atoms: C_14  and  O_15
REMARK                            x       y       z     vdW  Elec       q    Type
REMARK                         _______ _______ _______ _____ _____    ______ ____
ROOT
ATOM      1  C   UNL A   1      15.144  50.655  95.676  0.00  0.00    -0.021 A 
ATOM      2  C   UNL A   1      16.365  51.390  95.659  0.00  0.00    +0.014 A 
ATOM      3  C   UNL A   1      16.849  51.908  96.874  0.00  0.00    +0.048 A 
ATOM      4  C   UNL A   1      16.221  51.644  98.088  0.00  0.00    +0.081 A 
ATOM      5  C   UNL A   1      15.068  50.873  98.112  0.00  0.00    +0.024 A 
ATOM      6  C   UNL A   1      14.536  50.385  96.919  0.00  0.00    +0.027 A 
ENDROOT
BRANCH   3   7
ATOM      7  O   UNL A   1      17.965  52.696  96.952  0.00  0.00    -0.562 OA
ATOM      8  H   UNL A   1      17.839  53.458  96.365  0.00  0.00    +0.335 HD
ENDBRANCH   3   7
BRANCH   1   9
ATOM      9  C   UNL A   1      14.536  50.103  94.392  0.00  0.00    +0.141 C 
BRANCH   9  10
ATOM     10  O   UNL A   1      13.878  48.878  94.709  0.00  0.00    -0.445 OA
ATOM     11  H   UNL A   1      12.924  49.105  94.742  0.00  0.00    +0.239 HD
ENDBRANCH   9  10
BRANCH   9  12
ATOM     12  C   UNL A   1      13.534  50.988  93.629  0.00  0.00    +0.064 C 
BRANCH  12  13
ATOM     13  C   UNL A   1      14.028  51.391  92.237  0.00  0.00    +0.012 C 
BRANCH  13  15
ATOM     14  C   UNL A   1      13.778  53.654  91.079  0.00  0.00    +0.007 C 
ATOM     15  C   UNL A   1      14.488  52.849  92.158  0.00  0.00    -0.003 C 
ENDBRANCH  13  15
ENDBRANCH  12  13
ENDBRANCH   9  12
ENDBRANCH   1   9
BRANCH   2  16
ATOM     16  C   UNL A   1      17.145  51.580  94.380  0.00  0.00    +0.249 C 
BRANCH  16  17
ATOM     17  O   UNL A   1      18.466  51.067  94.537  0.00  0.00    -0.446 OA
ATOM     18  H   UNL A   1      18.513  50.252  94.008  0.00  0.00    +0.237 HD
ENDBRANCH  16  17
ENDBRANCH   2  16
TORSDOF 8
ENDMDL
MODEL 5
REMARK VINA RESULT:      -5.9      2.322      5.125
REMARK  Name = *****
REMARK  9 active torsions:
REMARK  status: ('A' for Active; 'I' for Inactive)
REMARK    1  A    between atoms: C_1  and  C_2
REMARK    2  A    between atoms: C_2  and  C_3
REMARK    3  A    between atoms: C_3  and  C_4
REMARK    4  A    between atoms: C_4  and  C_5
REMARK    5  A    between atoms: C_5  and  C_7
REMARK    6  A    between atoms: C_5  and  O_16
REMARK    7  A    between atoms: C_8  and  C_14
REMARK    8  A    between atoms: C_9  and  O_13
REMARK    9  A    between atoms: C_14  and  O_15
REMARK                            x       y       z     vdW  Elec       q    Type
REMARK                         _______ _______ _______ _____ _____    ______ ____
ROOT
ATOM      1  C   UNL A   1      16.161  51.431  94.052  0.00  0.00    -0.021 A 
ATOM      2  C   UNL A   1      14.839  50.922  94.205  0.00  0.00    +0.014 A 
ATOM      3  C   UNL A   1      13.824  51.448  93.385  0.00  0.00    +0.048 A 
ATOM      4  C   UNL A   1      14.095  52.373  92.381  0.00  0.00    +0.081 A 
ATOM      5  C   UNL A   1      15.395  52.819  92.190  0.00  0.00    +0.024 A 
ATOM      6  C   UNL A   1      16.415  52.353  93.017  0.00  0.00    +0.027 A 
ENDROOT
BRANCH   3   7
ATOM      7  O   UNL A   1      12.510  51.088  93.510  0.00  0.00    -0.562 OA
ATOM      8  H   UNL A   1      12.476  50.185  93.862  0.00  0.00    +0.335 HD
ENDBRANCH   3   7
BRANCH   1   9
ATOM      9  C   UNL A   1      17.302  50.941  94.937  0.00  0.00    +0.141 C 
BRANCH   9  10
ATOM     10  O   UNL A   1      18.471  50.833  94.125  0.00  0.00    -0.445 OA
ATOM     11  H   UNL A   1      19.102  51.484  94.503  0.00  0.00    +0.239 HD
ENDBRANCH   9  10
BRANCH   9  12
ATOM     12  C   UNL A   1      17.669  51.780  96.174  0.00  0.00    +0.064 C 
BRANCH  12  13
ATOM     13  C   UNL A   1      17.148  51.179  97.482  0.00  0.00    +0.012 C 
BRANCH  13  15
ATOM     14  C   UNL A   1      14.894  50.910  98.651  0.00  0.00    +0.007 C 
ATOM     15  C   UNL A   1      15.883  51.866  98.002  0.00  0.00    -0.003 C 
ENDBRANCH  13  15
ENDBRANCH  12  13
ENDBRANCH   9  12
ENDBRANCH   1   9
BRANCH   2  16
ATOM     16  C   UNL A   1      14.534  49.820  95.191  0.00  0.00    +0.249 C 
BRANCH  16  17
ATOM     17  O   UNL A   1      13.743  48.814  94.564  0.00  0.00    -0.446 OA
ATOM     18  H   UNL A   1      12.812  49.078  94.679  0.00  0.00    +0.237 HD
ENDBRANCH  16  17
ENDBRANCH   2  16
TORSDOF 8
ENDMDL
MODEL 6
REMARK VINA RESULT:      -5.9      2.454      6.398
REMARK  Name = *****
REMARK  9 active torsions:
REMARK  status: ('A' for Active; 'I' for Inactive)
REMARK    1  A    between atoms: C_1  and  C_2
REMARK    2  A    between atoms: C_2  and  C_3
REMARK    3  A    between atoms: C_3  and  C_4
REMARK    4  A    between atoms: C_4  and  C_5
REMARK    5  A    between atoms: C_5  and  C_7
REMARK    6  A    between atoms: C_5  and  O_16
REMARK    7  A    between atoms: C_8  and  C_14
REMARK    8  A    between atoms: C_9  and  O_13
REMARK    9  A    between atoms: C_14  and  O_15
REMARK                            x       y       z     vdW  Elec       q    Type
REMARK                         _______ _______ _______ _____ _____    ______ ____
ROOT
ATOM      1  C   UNL A   1      15.088  50.799  97.078  0.00  0.00    -0.021 A 
ATOM      2  C   UNL A   1      16.380  51.003  96.514  0.00  0.00    +0.014 A 
ATOM      3  C   UNL A   1      16.547  50.785  95.133  0.00  0.00    +0.048 A 
ATOM      4  C   UNL A   1      15.475  50.470  94.304  0.00  0.00    +0.081 A 
ATOM      5  C   UNL A   1      14.204  50.335  94.844  0.00  0.00    +0.024 A 
ATOM      6  C   UNL A   1      14.014  50.497  96.215  0.00  0.00    +0.027 A 
ENDROOT
BRANCH   3   7
ATOM      7  O   UNL A   1      17.763  50.873  94.512  0.00  0.00    -0.562 OA
ATOM      8  H   UNL A   1      18.186  51.700  94.790  0.00  0.00    +0.335 HD
ENDBRANCH   3   7
BRANCH   1   9
ATOM      9  C   UNL A   1      14.843  50.971  98.572  0.00  0.00    +0.141 C 
BRANCH   9  10
ATOM     10  O   UNL A   1      14.641  52.361  98.826  0.00  0.00    -0.445 OA
ATOM     11  H   UNL A   1      14.218  52.708  98.011  0.00  0.00    +0.239 HD
ENDBRANCH   9  10
BRANCH   9  12
ATOM     12  C   UNL A   1      13.666  50.206  99.204  0.00  0.00    +0.064 C 
BRANCH  12  13
ATOM     13  C   UNL A   1      13.505  50.484 100.702  0.00  0.00    +0.012 C 
BRANCH  13  15
ATOM     14  C   UNL A   1      11.658  50.510 102.465  0.00  0.00    +0.007 C 
ATOM     15  C   UNL A   1      12.321  49.744 101.330  0.00  0.00    -0.003 C 
ENDBRANCH  13  15
ENDBRANCH  12  13
ENDBRANCH   9  12
ENDBRANCH   1   9
BRANCH   2  16
ATOM     16  C   UNL A   1      17.537  51.478  97.360  0.00  0.00    +0.249 C 
BRANCH  16  17
ATOM     17  O   UNL A   1      17.937  52.782  96.947  0.00  0.00    -0.446 OA
ATOM     18  H   UNL A   1      18.705  52.665  96.359  0.00  0.00    +0.237 HD
ENDBRANCH  16  17
ENDBRANCH   2  16
TORSDOF 8
ENDMDL
MODEL 7
REMARK VINA RESULT:      -5.8      1.674      2.110
REMARK  Name = *****
REMARK  9 active torsions:
REMARK  status: ('A' for Active; 'I' for Inactive)
REMARK    1  A    between atoms: C_1  and  C_2
REMARK    2  A    between atoms: C_2  and  C_3
REMARK    3  A    between atoms: C_3  and  C_4
REMARK    4  A    between atoms: C_4  and  C_5
REMARK    5  A    between atoms: C_5  and  C_7
REMARK    6  A    between atoms: C_5  and  O_16
REMARK    7  A    between atoms: C_8  and  C_14
REMARK    8  A    between atoms: C_9  and  O_13
REMARK    9  A    between atoms: C_14  and  O_15
REMARK                            x       y       z     vdW  Elec       q    Type
REMARK                         _______ _______ _______ _____ _____    ______ ____
ROOT
ATOM      1  C   UNL A   1      14.434  50.351  96.003  0.00  0.00    -0.021 A 
ATOM      2  C   UNL A   1      15.588  50.840  96.680  0.00  0.00    +0.014 A 
ATOM      3  C   UNL A   1      15.451  51.252  98.019  0.00  0.00    +0.048 A 
ATOM      4  C   UNL A   1      14.254  51.108  98.713  0.00  0.00    +0.081 A 
ATOM      5  C   UNL A   1      13.147  50.571  98.071  0.00  0.00    +0.024 A 
ATOM      6  C   UNL A   1      13.237  50.198  96.731  0.00  0.00    +0.027 A 
ENDROOT
BRANCH   3   7
ATOM      7  O   UNL A   1      16.477  51.812  98.730  0.00  0.00    -0.562 OA
ATOM      8  H   UNL A   1      16.607  52.719  98.411  0.00  0.00    +0.335 HD
ENDBRANCH   3   7
BRANCH   1   9
ATOM      9  C   UNL A   1      14.497  49.930  94.539  0.00  0.00    +0.141 C 
BRANCH   9  10
ATOM     10  O   UNL A   1      13.617  48.821  94.364  0.00  0.00    -0.445 OA
ATOM     11  H   UNL A   1      12.726  49.220  94.257  0.00  0.00    +0.239 HD
ENDBRANCH   9  10
BRANCH   9  12
ATOM     12  C   UNL A   1      14.145  50.979  93.469  0.00  0.00    +0.064 C 
BRANCH  12  13
ATOM     13  C   UNL A   1      15.379  51.652  92.860  0.00  0.00    +0.012 C 
BRANCH  13  15
ATOM     14  C   UNL A   1      17.798  50.975  92.397  0.00  0.00    +0.007 C 
ATOM     15  C   UNL A   1      16.325  50.667  92.169  0.00  0.00    -0.003 C 
ENDBRANCH  13  15
ENDBRANCH  12  13
ENDBRANCH   9  12
ENDBRANCH   1   9
BRANCH   2  16
ATOM     16  C   UNL A   1      16.936  50.882  96.000  0.00  0.00    +0.249 C 
BRANCH  16  17
ATOM     17  O   UNL A   1      17.381  52.231  95.888  0.00  0.00    -0.446 OA
ATOM     18  H   UNL A   1      16.583  52.789  95.889  0.00  0.00    +0.237 HD
ENDBRANCH  16  17
ENDBRANCH   2  16
TORSDOF 8
ENDMDL
MODEL 8
REMARK VINA RESULT:      -5.7      1.774      2.755
REMARK  Name = *****
REMARK  9 active torsions:
REMARK  status: ('A' for Active; 'I' for Inactive)
REMARK    1  A    between atoms: C_1  and  C_2
REMARK    2  A    between atoms: C_2  and  C_3
REMARK    3  A    between atoms: C_3  and  C_4
REMARK    4  A    between atoms: C_4  and  C_5
REMARK    5  A    between atoms: C_5  and  C_7
REMARK    6  A    between atoms: C_5  and  O_16
REMARK    7  A    between atoms: C_8  and  C_14
REMARK    8  A    between atoms: C_9  and  O_13
REMARK    9  A    between atoms: C_14  and  O_15
REMARK                            x       y       z     vdW  Elec       q    Type
REMARK                         _______ _______ _______ _____ _____    ______ ____
ROOT
ATOM      1  C   UNL A   1      15.963  50.974  95.278  0.00  0.00    -0.021 A 
ATOM      2  C   UNL A   1      14.956  50.413  96.115  0.00  0.00    +0.014 A 
ATOM      3  C   UNL A   1      15.006  50.688  97.495  0.00  0.00    +0.048 A 
ATOM      4  C   UNL A   1      15.948  51.558  98.036  0.00  0.00    +0.081 A 
ATOM      5  C   UNL A   1      16.888  52.156  97.209  0.00  0.00    +0.024 A 
ATOM      6  C   UNL A   1      16.895  51.866  95.846  0.00  0.00    +0.027 A 
ENDROOT
BRANCH   3   7
ATOM      7  O   UNL A   1      14.138  50.131  98.393  0.00  0.00    -0.562 OA
ATOM      8  H   UNL A   1      14.330  50.501  99.269  0.00  0.00    +0.335 HD
ENDBRANCH   3   7
BRANCH   1   9
ATOM      9  C   UNL A   1      15.998  50.682  93.782  0.00  0.00    +0.141 C 
BRANCH   9  10
ATOM     10  O   UNL A   1      15.278  51.719  93.116  0.00  0.00    -0.445 OA
ATOM     11  H   UNL A   1      15.840  52.518  93.211  0.00  0.00    +0.239 HD
ENDBRANCH   9  10
BRANCH   9  12
ATOM     12  C   UNL A   1      17.374  50.558  93.102  0.00  0.00    +0.064 C 
BRANCH  12  13
ATOM     13  C   UNL A   1      17.282  50.463  91.576  0.00  0.00    +0.012 C 
BRANCH  13  15
ATOM     14  C   UNL A   1      18.193  52.846  91.468  0.00  0.00    +0.007 C 
ATOM     15  C   UNL A   1      18.197  51.454  90.853  0.00  0.00    -0.003 C 
ENDBRANCH  13  15
ENDBRANCH  12  13
ENDBRANCH   9  12
ENDBRANCH   1   9
BRANCH   2  16
ATOM     16  C   UNL A   1      13.839  49.575  95.542  0.00  0.00    +0.249 C 
BRANCH  16  17
ATOM     17  O   UNL A   1      12.602  49.931  96.154  0.00  0.00    -0.446 OA
ATOM     18  H   UNL A   1      12.823  50.374  96.993  0.00  0.00    +0.237 HD
ENDBRANCH  16  17
ENDBRANCH   2  16
TORSDOF 8
ENDMDL
MODEL 9
REMARK VINA RESULT:      -5.6      1.478      1.990
REMARK  Name = *****
REMARK  9 active torsions:
REMARK  status: ('A' for Active; 'I' for Inactive)
REMARK    1  A    between atoms: C_1  and  C_2
REMARK    2  A    between atoms: C_2  and  C_3
REMARK    3  A    between atoms: C_3  and  C_4
REMARK    4  A    between atoms: C_4  and  C_5
REMARK    5  A    between atoms: C_5  and  C_7
REMARK    6  A    between atoms: C_5  and  O_16
REMARK    7  A    between atoms: C_8  and  C_14
REMARK    8  A    between atoms: C_9  and  O_13
REMARK    9  A    between atoms: C_14  and  O_15
REMARK                            x       y       z     vdW  Elec       q    Type
REMARK                         _______ _______ _______ _____ _____    ______ ____
ROOT
ATOM      1  C   UNL A   1      15.690  51.035  95.204  0.00  0.00    -0.021 A 
ATOM      2  C   UNL A   1      15.517  50.836  96.604  0.00  0.00    +0.014 A 
ATOM      3  C   UNL A   1      14.282  50.340  97.060  0.00  0.00    +0.048 A 
ATOM      4  C   UNL A   1      13.273  49.958  96.180  0.00  0.00    +0.081 A 
ATOM      5  C   UNL A   1      13.467  50.091  94.813  0.00  0.00    +0.024 A 
ATOM      6  C   UNL A   1      14.661  50.624  94.331  0.00  0.00    +0.027 A 
ENDROOT
BRANCH   3   7
ATOM      7  O   UNL A   1      13.988  50.192  98.388  0.00  0.00    -0.562 OA
ATOM      8  H   UNL A   1      13.191  49.643  98.462  0.00  0.00    +0.335 HD
ENDBRANCH   3   7
BRANCH   1   9
ATOM      9  C   UNL A   1      16.984  51.612  94.642  0.00  0.00    +0.141 C 
BRANCH   9  10
ATOM     10  O   UNL A   1      17.917  50.541  94.502  0.00  0.00    -0.445 OA
ATOM     11  H   UNL A   1      17.537  49.965  93.802  0.00  0.00    +0.239 HD
ENDBRANCH   9  10
BRANCH   9  12
ATOM     12  C   UNL A   1      16.919  52.354  93.295  0.00  0.00    +0.064 C 
BRANCH  12  13
ATOM     13  C   UNL A   1      18.084  52.007  92.363  0.00  0.00    +0.012 C 
BRANCH  13  15
ATOM     14  C   UNL A   1      16.423  50.488  91.157  0.00  0.00    +0.007 C 
ATOM     15  C   UNL A   1      17.633  51.402  91.031  0.00  0.00    -0.003 C 
ENDBRANCH  13  15
ENDBRANCH  12  13
ENDBRANCH   9  12
ENDBRANCH   1   9
BRANCH   2  16
ATOM     16  C   UNL A   1      16.639  51.110  97.577  0.00  0.00    +0.249 C 
BRANCH  16  17
ATOM     17  O   UNL A   1      16.177  51.963  98.622  0.00  0.00    -0.446 OA
ATOM     18  H   UNL A   1      16.799  52.711  98.666  0.00  0.00    +0.237 HD
ENDBRANCH  16  17
ENDBRANCH   2  16
TORSDOF 8
ENDMDL
