# Supplementary material for: The Cordyceps Genus as a Potential Source of Bioactive Compounds for Adjuvant Cancer Therapy: A Network Pharmacology Approach
Source: Pharmaceuticals (Basel). 2025 Apr 30;18(5):667. doi: 10.3390/ph18050667 (PMC12115173; doi:10.3390/ph18050667)
Supplement: Supplementary file 1 [file pharmaceuticals-18-00667-s001.zip › pharmaceuticals-3597034-supplementary/Supplementary Materials/Molecular docking simulations/ExtractoCordyceps2/Results/AURKA(3cho)/Conformations_AURKA/AnnullatinE/AnnullatinE_docked_model_1.pdb]

REMARK VINA RESULT:      -6.1      0.000      0.000
REMARK  Name = *****
REMARK  9 active torsions:
REMARK  status: ('A' for Active; 'I' for Inactive)
REMARK    1  A    between atoms: C_1  and  C_2
REMARK    2  A    between atoms: C_2  and  C_3
REMARK    3  A    between atoms: C_3  and  C_4
REMARK    4  A    between atoms: C_4  and  C_5
REMARK    5  A    between atoms: C_5  and  C_7
REMARK    6  A    between atoms: C_5  and  O_16
REMARK    7  A    between atoms: C_8  and  C_14
REMARK    8  A    between atoms: C_9  and  O_13
REMARK    9  A    between atoms: C_14  and  O_15
REMARK                            x       y       z     vdW  Elec       q    Type
REMARK                         _______ _______ _______ _____ _____    ______ ____
ROOT
ATOM      1  C   UNL A   1      15.805  51.065  95.079  0.00  0.00
ATOM      2  C   UNL A   1      16.450  51.449  96.289  0.00  0.00
ATOM      3  C   UNL A   1      15.736  51.319  97.496  0.00  0.00
ATOM      4  C   UNL A   1      14.469  50.747  97.542  0.00  0.00
ATOM      5  C   UNL A   1      13.867  50.312  96.369  0.00  0.00
ATOM      6  C   UNL A   1      14.528  50.471  95.152  0.00  0.00
ENDROOT
BRANCH   3   7
ATOM      7  O   UNL A   1      16.235  51.737  98.700  0.00  0.00
ATOM      8  H   UNL A   1      16.216  52.706  98.715  0.00  0.00
ENDBRANCH   3   7
BRANCH   1   9
ATOM      9  C   UNL A   1      16.499  51.221  93.730  0.00  0.00
BRANCH   9  10
ATOM     10  O   UNL A   1      15.859  50.344  92.804  0.00  0.00
ATOM     11  H   UNL A   1      16.575  50.046  92.203  0.00  0.00
ENDBRANCH   9  10
BRANCH   9  12
ATOM     12  C   UNL A   1      16.538  52.622  93.095  0.00  0.00
BRANCH  12  13
ATOM     13  C   UNL A   1      17.011  52.608  91.639  0.00  0.00
BRANCH  13  15
ATOM     14  C   UNL A   1      19.264  53.290  90.648  0.00  0.00
ATOM     15  C   UNL A   1      18.499  52.279  91.489  0.00  0.00
ENDBRANCH  13  15
ENDBRANCH  12  13
ENDBRANCH   9  12
ENDBRANCH   1   9
BRANCH   2  16
ATOM     16  C   UNL A   1      17.875  51.948  96.293  0.00  0.00
BRANCH  16  17
ATOM     17  O   UNL A   1      17.945  53.215  96.941  0.00  0.00
ATOM     18  H   UNL A   1      18.873  53.505  96.887  0.00  0.00
ENDBRANCH  16  17
ENDBRANCH   2  16
TORSDOF 8
