# Supplementary material for: The Cordyceps Genus as a Potential Source of Bioactive Compounds for Adjuvant Cancer Therapy: A Network Pharmacology Approach
Source: Pharmaceuticals (Basel). 2025 Apr 30;18(5):667. doi: 10.3390/ph18050667 (PMC12115173; doi:10.3390/ph18050667)
Supplement: Supplementary file 1 [file pharmaceuticals-18-00667-s001.zip › pharmaceuticals-3597034-supplementary/Supplementary Materials/Molecular docking simulations/ExtractoCordyceps2/Results/AURKA(3cho)/Conformations_AURKA/AnnullatinE/AnnullatinE_docked_model_2.pdb]

REMARK VINA RESULT:      -6.1      1.755      3.345
REMARK  Name = *****
REMARK  9 active torsions:
REMARK  status: ('A' for Active; 'I' for Inactive)
REMARK    1  A    between atoms: C_1  and  C_2
REMARK    2  A    between atoms: C_2  and  C_3
REMARK    3  A    between atoms: C_3  and  C_4
REMARK    4  A    between atoms: C_4  and  C_5
REMARK    5  A    between atoms: C_5  and  C_7
REMARK    6  A    between atoms: C_5  and  O_16
REMARK    7  A    between atoms: C_8  and  C_14
REMARK    8  A    between atoms: C_9  and  O_13
REMARK    9  A    between atoms: C_14  and  O_15
REMARK                            x       y       z     vdW  Elec       q    Type
REMARK                         _______ _______ _______ _____ _____    ______ ____
ROOT
ATOM      1  C   UNL A   1      16.022  51.424  96.614  0.00  0.00
ATOM      2  C   UNL A   1      14.881  50.913  95.932  0.00  0.00
ATOM      3  C   UNL A   1      13.862  50.311  96.693  0.00  0.00
ATOM      4  C   UNL A   1      13.901  50.287  98.084  0.00  0.00
ATOM      5  C   UNL A   1      14.982  50.845  98.752  0.00  0.00
ATOM      6  C   UNL A   1      16.030  51.406  98.024  0.00  0.00
ENDROOT
BRANCH   3   7
ATOM      7  O   UNL A   1      12.768  49.716  96.128  0.00  0.00
ATOM      8  H   UNL A   1      12.923  48.759  96.100  0.00  0.00
ENDBRANCH   3   7
BRANCH   1   9
ATOM      9  C   UNL A   1      17.185  52.049  95.851  0.00  0.00
BRANCH   9  10
ATOM     10  O   UNL A   1      17.919  52.865  96.762  0.00  0.00
ATOM     11  H   UNL A   1      18.787  52.416  96.860  0.00  0.00
ENDBRANCH   9  10
BRANCH   9  12
ATOM     12  C   UNL A   1      18.185  51.105  95.159  0.00  0.00
BRANCH  12  13
ATOM     13  C   UNL A   1      18.334  51.384  93.661  0.00  0.00
BRANCH  13  15
ATOM     14  C   UNL A   1      17.155  50.564  91.549  0.00  0.00
ATOM     15  C   UNL A   1      17.962  50.187  92.783  0.00  0.00
ENDBRANCH  13  15
ENDBRANCH  12  13
ENDBRANCH   9  12
ENDBRANCH   1   9
BRANCH   2  16
ATOM     16  C   UNL A   1      14.742  51.043  94.434  0.00  0.00
BRANCH  16  17
ATOM     17  O   UNL A   1      14.474  49.767  93.858  0.00  0.00
ATOM     18  H   UNL A   1      15.315  49.276  93.864  0.00  0.00
ENDBRANCH  16  17
ENDBRANCH   2  16
TORSDOF 8
