# Supplementary material for: The Cordyceps Genus as a Potential Source of Bioactive Compounds for Adjuvant Cancer Therapy: A Network Pharmacology Approach
Source: Pharmaceuticals (Basel). 2025 Apr 30;18(5):667. doi: 10.3390/ph18050667 (PMC12115173; doi:10.3390/ph18050667)
Supplement: Supplementary file 1 [file pharmaceuticals-18-00667-s001.zip › pharmaceuticals-3597034-supplementary/Supplementary Materials/Molecular docking simulations/ExtractoCordyceps2/Results/AURKA(3cho)/Conformations_AURKA/AnnullatinE/AnnullatinE_docked_model_3.pdb]

REMARK VINA RESULT:      -6.0      1.194      1.941
REMARK  Name = *****
REMARK  9 active torsions:
REMARK  status: ('A' for Active; 'I' for Inactive)
REMARK    1  A    between atoms: C_1  and  C_2
REMARK    2  A    between atoms: C_2  and  C_3
REMARK    3  A    between atoms: C_3  and  C_4
REMARK    4  A    between atoms: C_4  and  C_5
REMARK    5  A    between atoms: C_5  and  C_7
REMARK    6  A    between atoms: C_5  and  O_16
REMARK    7  A    between atoms: C_8  and  C_14
REMARK    8  A    between atoms: C_9  and  O_13
REMARK    9  A    between atoms: C_14  and  O_15
REMARK                            x       y       z     vdW  Elec       q    Type
REMARK                         _______ _______ _______ _____ _____    ______ ____
ROOT
ATOM      1  C   UNL A   1      15.844  51.068  95.085  0.00  0.00
ATOM      2  C   UNL A   1      16.452  51.451  96.315  0.00  0.00
ATOM      3  C   UNL A   1      15.706  51.312  97.500  0.00  0.00
ATOM      4  C   UNL A   1      14.441  50.732  97.508  0.00  0.00
ATOM      5  C   UNL A   1      13.876  50.298  96.318  0.00  0.00
ATOM      6  C   UNL A   1      14.570  50.466  95.120  0.00  0.00
ENDROOT
BRANCH   3   7
ATOM      7  O   UNL A   1      16.168  51.728  98.719  0.00  0.00
ATOM      8  H   UNL A   1      16.417  52.663  98.645  0.00  0.00
ENDBRANCH   3   7
BRANCH   1   9
ATOM      9  C   UNL A   1      16.575  51.232  93.757  0.00  0.00
BRANCH   9  10
ATOM     10  O   UNL A   1      16.046  50.272  92.844  0.00  0.00
ATOM     11  H   UNL A   1      16.536  50.424  92.007  0.00  0.00
ENDBRANCH   9  10
BRANCH   9  12
ATOM     12  C   UNL A   1      16.523  52.608  93.070  0.00  0.00
BRANCH  12  13
ATOM     13  C   UNL A   1      15.831  52.571  91.704  0.00  0.00
BRANCH  13  15
ATOM     14  C   UNL A   1      13.384  52.711  92.422  0.00  0.00
ATOM     15  C   UNL A   1      14.527  53.372  91.665  0.00  0.00
ENDBRANCH  13  15
ENDBRANCH  12  13
ENDBRANCH   9  12
ENDBRANCH   1   9
BRANCH   2  16
ATOM     16  C   UNL A   1      17.874  51.958  96.360  0.00  0.00
BRANCH  16  17
ATOM     17  O   UNL A   1      17.910  53.250  96.960  0.00  0.00
ATOM     18  H   UNL A   1      18.332  53.141  97.831  0.00  0.00
ENDBRANCH  16  17
ENDBRANCH   2  16
TORSDOF 8
