# Supplementary material for: The Cordyceps Genus as a Potential Source of Bioactive Compounds for Adjuvant Cancer Therapy: A Network Pharmacology Approach
Source: Pharmaceuticals (Basel). 2025 Apr 30;18(5):667. doi: 10.3390/ph18050667 (PMC12115173; doi:10.3390/ph18050667)
Supplement: Supplementary file 1 [file pharmaceuticals-18-00667-s001.zip › pharmaceuticals-3597034-supplementary/Supplementary Materials/Molecular docking simulations/ExtractoCordyceps2/Results/AURKA(3cho)/Conformations_AURKA/AnnullatinE/AnnullatinE_docked_model_4.pdb]

REMARK VINA RESULT:      -5.9      2.081      2.859
REMARK  Name = *****
REMARK  9 active torsions:
REMARK  status: ('A' for Active; 'I' for Inactive)
REMARK    1  A    between atoms: C_1  and  C_2
REMARK    2  A    between atoms: C_2  and  C_3
REMARK    3  A    between atoms: C_3  and  C_4
REMARK    4  A    between atoms: C_4  and  C_5
REMARK    5  A    between atoms: C_5  and  C_7
REMARK    6  A    between atoms: C_5  and  O_16
REMARK    7  A    between atoms: C_8  and  C_14
REMARK    8  A    between atoms: C_9  and  O_13
REMARK    9  A    between atoms: C_14  and  O_15
REMARK                            x       y       z     vdW  Elec       q    Type
REMARK                         _______ _______ _______ _____ _____    ______ ____
ROOT
ATOM      1  C   UNL A   1      15.144  50.655  95.676  0.00  0.00
ATOM      2  C   UNL A   1      16.365  51.390  95.659  0.00  0.00
ATOM      3  C   UNL A   1      16.849  51.908  96.874  0.00  0.00
ATOM      4  C   UNL A   1      16.221  51.644  98.088  0.00  0.00
ATOM      5  C   UNL A   1      15.068  50.873  98.112  0.00  0.00
ATOM      6  C   UNL A   1      14.536  50.385  96.919  0.00  0.00
ENDROOT
BRANCH   3   7
ATOM      7  O   UNL A   1      17.965  52.696  96.952  0.00  0.00
ATOM      8  H   UNL A   1      17.839  53.458  96.365  0.00  0.00
ENDBRANCH   3   7
BRANCH   1   9
ATOM      9  C   UNL A   1      14.536  50.103  94.392  0.00  0.00
BRANCH   9  10
ATOM     10  O   UNL A   1      13.878  48.878  94.709  0.00  0.00
ATOM     11  H   UNL A   1      12.924  49.105  94.742  0.00  0.00
ENDBRANCH   9  10
BRANCH   9  12
ATOM     12  C   UNL A   1      13.534  50.988  93.629  0.00  0.00
BRANCH  12  13
ATOM     13  C   UNL A   1      14.028  51.391  92.237  0.00  0.00
BRANCH  13  15
ATOM     14  C   UNL A   1      13.778  53.654  91.079  0.00  0.00
ATOM     15  C   UNL A   1      14.488  52.849  92.158  0.00  0.00
ENDBRANCH  13  15
ENDBRANCH  12  13
ENDBRANCH   9  12
ENDBRANCH   1   9
BRANCH   2  16
ATOM     16  C   UNL A   1      17.145  51.580  94.380  0.00  0.00
BRANCH  16  17
ATOM     17  O   UNL A   1      18.466  51.067  94.537  0.00  0.00
ATOM     18  H   UNL A   1      18.513  50.252  94.008  0.00  0.00
ENDBRANCH  16  17
ENDBRANCH   2  16
TORSDOF 8
