# Supplementary material for: The Cordyceps Genus as a Potential Source of Bioactive Compounds for Adjuvant Cancer Therapy: A Network Pharmacology Approach
Source: Pharmaceuticals (Basel). 2025 Apr 30;18(5):667. doi: 10.3390/ph18050667 (PMC12115173; doi:10.3390/ph18050667)
Supplement: Supplementary file 1 [file pharmaceuticals-18-00667-s001.zip › pharmaceuticals-3597034-supplementary/Supplementary Materials/Molecular docking simulations/ExtractoCordyceps2/Results/AURKA(3cho)/Conformations_AURKA/AnnullatinE/AnnullatinE_docked_model_5.pdb]

REMARK VINA RESULT:      -5.9      2.322      5.125
REMARK  Name = *****
REMARK  9 active torsions:
REMARK  status: ('A' for Active; 'I' for Inactive)
REMARK    1  A    between atoms: C_1  and  C_2
REMARK    2  A    between atoms: C_2  and  C_3
REMARK    3  A    between atoms: C_3  and  C_4
REMARK    4  A    between atoms: C_4  and  C_5
REMARK    5  A    between atoms: C_5  and  C_7
REMARK    6  A    between atoms: C_5  and  O_16
REMARK    7  A    between atoms: C_8  and  C_14
REMARK    8  A    between atoms: C_9  and  O_13
REMARK    9  A    between atoms: C_14  and  O_15
REMARK                            x       y       z     vdW  Elec       q    Type
REMARK                         _______ _______ _______ _____ _____    ______ ____
ROOT
ATOM      1  C   UNL A   1      16.161  51.431  94.052  0.00  0.00
ATOM      2  C   UNL A   1      14.839  50.922  94.205  0.00  0.00
ATOM      3  C   UNL A   1      13.824  51.448  93.385  0.00  0.00
ATOM      4  C   UNL A   1      14.095  52.373  92.381  0.00  0.00
ATOM      5  C   UNL A   1      15.395  52.819  92.190  0.00  0.00
ATOM      6  C   UNL A   1      16.415  52.353  93.017  0.00  0.00
ENDROOT
BRANCH   3   7
ATOM      7  O   UNL A   1      12.510  51.088  93.510  0.00  0.00
ATOM      8  H   UNL A   1      12.476  50.185  93.862  0.00  0.00
ENDBRANCH   3   7
BRANCH   1   9
ATOM      9  C   UNL A   1      17.302  50.941  94.937  0.00  0.00
BRANCH   9  10
ATOM     10  O   UNL A   1      18.471  50.833  94.125  0.00  0.00
ATOM     11  H   UNL A   1      19.102  51.484  94.503  0.00  0.00
ENDBRANCH   9  10
BRANCH   9  12
ATOM     12  C   UNL A   1      17.669  51.780  96.174  0.00  0.00
BRANCH  12  13
ATOM     13  C   UNL A   1      17.148  51.179  97.482  0.00  0.00
BRANCH  13  15
ATOM     14  C   UNL A   1      14.894  50.910  98.651  0.00  0.00
ATOM     15  C   UNL A   1      15.883  51.866  98.002  0.00  0.00
ENDBRANCH  13  15
ENDBRANCH  12  13
ENDBRANCH   9  12
ENDBRANCH   1   9
BRANCH   2  16
ATOM     16  C   UNL A   1      14.534  49.820  95.191  0.00  0.00
BRANCH  16  17
ATOM     17  O   UNL A   1      13.743  48.814  94.564  0.00  0.00
ATOM     18  H   UNL A   1      12.812  49.078  94.679  0.00  0.00
ENDBRANCH  16  17
ENDBRANCH   2  16
TORSDOF 8
