# Supplementary material for: The Cordyceps Genus as a Potential Source of Bioactive Compounds for Adjuvant Cancer Therapy: A Network Pharmacology Approach
Source: Pharmaceuticals (Basel). 2025 Apr 30;18(5):667. doi: 10.3390/ph18050667 (PMC12115173; doi:10.3390/ph18050667)
Supplement: Supplementary file 1 [file pharmaceuticals-18-00667-s001.zip › pharmaceuticals-3597034-supplementary/Supplementary Materials/Molecular docking simulations/ExtractoCordyceps2/Results/AURKA(3cho)/Conformations_AURKA/AnnullatinE/AnnullatinE_docked_model_6.pdb]

REMARK VINA RESULT:      -5.9      2.454      6.398
REMARK  Name = *****
REMARK  9 active torsions:
REMARK  status: ('A' for Active; 'I' for Inactive)
REMARK    1  A    between atoms: C_1  and  C_2
REMARK    2  A    between atoms: C_2  and  C_3
REMARK    3  A    between atoms: C_3  and  C_4
REMARK    4  A    between atoms: C_4  and  C_5
REMARK    5  A    between atoms: C_5  and  C_7
REMARK    6  A    between atoms: C_5  and  O_16
REMARK    7  A    between atoms: C_8  and  C_14
REMARK    8  A    between atoms: C_9  and  O_13
REMARK    9  A    between atoms: C_14  and  O_15
REMARK                            x       y       z     vdW  Elec       q    Type
REMARK                         _______ _______ _______ _____ _____    ______ ____
ROOT
ATOM      1  C   UNL A   1      15.088  50.799  97.078  0.00  0.00
ATOM      2  C   UNL A   1      16.380  51.003  96.514  0.00  0.00
ATOM      3  C   UNL A   1      16.547  50.785  95.133  0.00  0.00
ATOM      4  C   UNL A   1      15.475  50.470  94.304  0.00  0.00
ATOM      5  C   UNL A   1      14.204  50.335  94.844  0.00  0.00
ATOM      6  C   UNL A   1      14.014  50.497  96.215  0.00  0.00
ENDROOT
BRANCH   3   7
ATOM      7  O   UNL A   1      17.763  50.873  94.512  0.00  0.00
ATOM      8  H   UNL A   1      18.186  51.700  94.790  0.00  0.00
ENDBRANCH   3   7
BRANCH   1   9
ATOM      9  C   UNL A   1      14.843  50.971  98.572  0.00  0.00
BRANCH   9  10
ATOM     10  O   UNL A   1      14.641  52.361  98.826  0.00  0.00
ATOM     11  H   UNL A   1      14.218  52.708  98.011  0.00  0.00
ENDBRANCH   9  10
BRANCH   9  12
ATOM     12  C   UNL A   1      13.666  50.206  99.204  0.00  0.00
BRANCH  12  13
ATOM     13  C   UNL A   1      13.505  50.484 100.702  0.00  0.00
BRANCH  13  15
ATOM     14  C   UNL A   1      11.658  50.510 102.465  0.00  0.00
ATOM     15  C   UNL A   1      12.321  49.744 101.330  0.00  0.00
ENDBRANCH  13  15
ENDBRANCH  12  13
ENDBRANCH   9  12
ENDBRANCH   1   9
BRANCH   2  16
ATOM     16  C   UNL A   1      17.537  51.478  97.360  0.00  0.00
BRANCH  16  17
ATOM     17  O   UNL A   1      17.937  52.782  96.947  0.00  0.00
ATOM     18  H   UNL A   1      18.705  52.665  96.359  0.00  0.00
ENDBRANCH  16  17
ENDBRANCH   2  16
TORSDOF 8
