# Supplementary material for: The Cordyceps Genus as a Potential Source of Bioactive Compounds for Adjuvant Cancer Therapy: A Network Pharmacology Approach
Source: Pharmaceuticals (Basel). 2025 Apr 30;18(5):667. doi: 10.3390/ph18050667 (PMC12115173; doi:10.3390/ph18050667)
Supplement: Supplementary file 1 [file pharmaceuticals-18-00667-s001.zip › pharmaceuticals-3597034-supplementary/Supplementary Materials/Molecular docking simulations/ExtractoCordyceps2/Results/AURKA(3cho)/Conformations_AURKA/AnnullatinE/AnnullatinE_docked_model_7.pdb]

REMARK VINA RESULT:      -5.8      1.674      2.110
REMARK  Name = *****
REMARK  9 active torsions:
REMARK  status: ('A' for Active; 'I' for Inactive)
REMARK    1  A    between atoms: C_1  and  C_2
REMARK    2  A    between atoms: C_2  and  C_3
REMARK    3  A    between atoms: C_3  and  C_4
REMARK    4  A    between atoms: C_4  and  C_5
REMARK    5  A    between atoms: C_5  and  C_7
REMARK    6  A    between atoms: C_5  and  O_16
REMARK    7  A    between atoms: C_8  and  C_14
REMARK    8  A    between atoms: C_9  and  O_13
REMARK    9  A    between atoms: C_14  and  O_15
REMARK                            x       y       z     vdW  Elec       q    Type
REMARK                         _______ _______ _______ _____ _____    ______ ____
ROOT
ATOM      1  C   UNL A   1      14.434  50.351  96.003  0.00  0.00
ATOM      2  C   UNL A   1      15.588  50.840  96.680  0.00  0.00
ATOM      3  C   UNL A   1      15.451  51.252  98.019  0.00  0.00
ATOM      4  C   UNL A   1      14.254  51.108  98.713  0.00  0.00
ATOM      5  C   UNL A   1      13.147  50.571  98.071  0.00  0.00
ATOM      6  C   UNL A   1      13.237  50.198  96.731  0.00  0.00
ENDROOT
BRANCH   3   7
ATOM      7  O   UNL A   1      16.477  51.812  98.730  0.00  0.00
ATOM      8  H   UNL A   1      16.607  52.719  98.411  0.00  0.00
ENDBRANCH   3   7
BRANCH   1   9
ATOM      9  C   UNL A   1      14.497  49.930  94.539  0.00  0.00
BRANCH   9  10
ATOM     10  O   UNL A   1      13.617  48.821  94.364  0.00  0.00
ATOM     11  H   UNL A   1      12.726  49.220  94.257  0.00  0.00
ENDBRANCH   9  10
BRANCH   9  12
ATOM     12  C   UNL A   1      14.145  50.979  93.469  0.00  0.00
BRANCH  12  13
ATOM     13  C   UNL A   1      15.379  51.652  92.860  0.00  0.00
BRANCH  13  15
ATOM     14  C   UNL A   1      17.798  50.975  92.397  0.00  0.00
ATOM     15  C   UNL A   1      16.325  50.667  92.169  0.00  0.00
ENDBRANCH  13  15
ENDBRANCH  12  13
ENDBRANCH   9  12
ENDBRANCH   1   9
BRANCH   2  16
ATOM     16  C   UNL A   1      16.936  50.882  96.000  0.00  0.00
BRANCH  16  17
ATOM     17  O   UNL A   1      17.381  52.231  95.888  0.00  0.00
ATOM     18  H   UNL A   1      16.583  52.789  95.889  0.00  0.00
ENDBRANCH  16  17
ENDBRANCH   2  16
TORSDOF 8
