# Supplementary material for: The Cordyceps Genus as a Potential Source of Bioactive Compounds for Adjuvant Cancer Therapy: A Network Pharmacology Approach
Source: Pharmaceuticals (Basel). 2025 Apr 30;18(5):667. doi: 10.3390/ph18050667 (PMC12115173; doi:10.3390/ph18050667)
Supplement: Supplementary file 1 [file pharmaceuticals-18-00667-s001.zip › pharmaceuticals-3597034-supplementary/Supplementary Materials/Molecular docking simulations/ExtractoCordyceps2/Results/AURKA(3cho)/Conformations_AURKA/AnnullatinE/AnnullatinE_docked_model_9.pdb]

REMARK VINA RESULT:      -5.6      1.478      1.990
REMARK  Name = *****
REMARK  9 active torsions:
REMARK  status: ('A' for Active; 'I' for Inactive)
REMARK    1  A    between atoms: C_1  and  C_2
REMARK    2  A    between atoms: C_2  and  C_3
REMARK    3  A    between atoms: C_3  and  C_4
REMARK    4  A    between atoms: C_4  and  C_5
REMARK    5  A    between atoms: C_5  and  C_7
REMARK    6  A    between atoms: C_5  and  O_16
REMARK    7  A    between atoms: C_8  and  C_14
REMARK    8  A    between atoms: C_9  and  O_13
REMARK    9  A    between atoms: C_14  and  O_15
REMARK                            x       y       z     vdW  Elec       q    Type
REMARK                         _______ _______ _______ _____ _____    ______ ____
ROOT
ATOM      1  C   UNL A   1      15.690  51.035  95.204  0.00  0.00
ATOM      2  C   UNL A   1      15.517  50.836  96.604  0.00  0.00
ATOM      3  C   UNL A   1      14.282  50.340  97.060  0.00  0.00
ATOM      4  C   UNL A   1      13.273  49.958  96.180  0.00  0.00
ATOM      5  C   UNL A   1      13.467  50.091  94.813  0.00  0.00
ATOM      6  C   UNL A   1      14.661  50.624  94.331  0.00  0.00
ENDROOT
BRANCH   3   7
ATOM      7  O   UNL A   1      13.988  50.192  98.388  0.00  0.00
ATOM      8  H   UNL A   1      13.191  49.643  98.462  0.00  0.00
ENDBRANCH   3   7
BRANCH   1   9
ATOM      9  C   UNL A   1      16.984  51.612  94.642  0.00  0.00
BRANCH   9  10
ATOM     10  O   UNL A   1      17.917  50.541  94.502  0.00  0.00
ATOM     11  H   UNL A   1      17.537  49.965  93.802  0.00  0.00
ENDBRANCH   9  10
BRANCH   9  12
ATOM     12  C   UNL A   1      16.919  52.354  93.295  0.00  0.00
BRANCH  12  13
ATOM     13  C   UNL A   1      18.084  52.007  92.363  0.00  0.00
BRANCH  13  15
ATOM     14  C   UNL A   1      16.423  50.488  91.157  0.00  0.00
ATOM     15  C   UNL A   1      17.633  51.402  91.031  0.00  0.00
ENDBRANCH  13  15
ENDBRANCH  12  13
ENDBRANCH   9  12
ENDBRANCH   1   9
BRANCH   2  16
ATOM     16  C   UNL A   1      16.639  51.110  97.577  0.00  0.00
BRANCH  16  17
ATOM     17  O   UNL A   1      16.177  51.963  98.622  0.00  0.00
ATOM     18  H   UNL A   1      16.799  52.711  98.666  0.00  0.00
ENDBRANCH  16  17
ENDBRANCH   2  16
TORSDOF 8
