# Supplementary material for: The Cordyceps Genus as a Potential Source of Bioactive Compounds for Adjuvant Cancer Therapy: A Network Pharmacology Approach
Source: Pharmaceuticals (Basel). 2025 Apr 30;18(5):667. doi: 10.3390/ph18050667 (PMC12115173; doi:10.3390/ph18050667)
Supplement: Supplementary file 1 [file pharmaceuticals-18-00667-s001.zip › pharmaceuticals-3597034-supplementary/Supplementary Materials/Molecular docking simulations/ExtractoCordyceps2/Results/AURKA(3cho)/Conformations_AURKA/Beauvericin/Beauvericin_docked_model_1.pdb]

REMARK VINA RESULT:      15.7      0.000      0.000
REMARK  Name = *****
REMARK  18 active torsions:
REMARK  status: ('A' for Active; 'I' for Inactive)
REMARK    1  A    between atoms: C_1  and  C_2
REMARK    2  A    between atoms: C_2  and  C_3
REMARK    3  A    between atoms: C_2  and  C_4
REMARK    4  A    between atoms: N_8  and  C_63
REMARK    5  A    between atoms: C_9  and  C_56
REMARK    6  A    between atoms: C_14  and  C_53
REMARK    7  A    between atoms: N_18  and  C_52
REMARK    8  A    between atoms: C_19  and  C_45
REMARK    9  A    between atoms: C_24  and  C_42
REMARK   10  A    between atoms: N_28  and  C_41
REMARK   11  A    between atoms: C_29  and  C_34
REMARK   12  A    between atoms: C_34  and  C_35
REMARK   13  A    between atoms: C_42  and  C_43
REMARK   14  A    between atoms: C_42  and  C_44
REMARK   15  A    between atoms: C_45  and  C_46
REMARK   16  A    between atoms: C_53  and  C_54
REMARK   17  A    between atoms: C_53  and  C_55
REMARK   18  A    between atoms: C_56  and  C_57
REMARK                            x       y       z     vdW  Elec       q    Type
REMARK                         _______ _______ _______ _____ _____    ______ ____
ROOT
ATOM      1  C   UNL A   1      12.716  49.533  90.790  0.00  0.00
ATOM      2  C   UNL A   1      11.487  48.585  90.654  0.00  0.00
ATOM      3  O   UNL A   1      11.638  47.400  90.344  0.00  0.00
ATOM      4  N   UNL A   1      10.200  49.109  90.922  0.00  0.00
ATOM      5  C   UNL A   1       9.308  48.143  91.646  0.00  0.00
ATOM      6  C   UNL A   1       7.874  48.668  91.901  0.00  0.00
ATOM      7  O   UNL A   1       6.900  48.233  91.293  0.00  0.00
ATOM      8  O   UNL A   1       7.810  49.692  92.807  0.00  0.00
ATOM      9  C   UNL A   1       6.478  50.154  93.143  0.00  0.00
ATOM     10  C   UNL A   1       6.358  50.252  94.691  0.00  0.00
ATOM     11  O   UNL A   1       5.577  49.549  95.332  0.00  0.00
ATOM     12  N   UNL A   1       7.195  51.179  95.318  0.00  0.00
ATOM     13  C   UNL A   1       8.103  50.687  96.400  0.00  0.00
ATOM     14  C   UNL A   1       9.432  51.477  96.395  0.00  0.00
ATOM     15  O   UNL A   1      10.307  51.370  97.247  0.00  0.00
ATOM     16  O   UNL A   1       9.577  52.232  95.265  0.00  0.00
ATOM     17  C   UNL A   1      10.943  52.528  94.917  0.00  0.00
ATOM     18  C   UNL A   1      11.659  51.204  94.574  0.00  0.00
ATOM     19  O   UNL A   1      10.992  50.201  94.299  0.00  0.00
ATOM     20  N   UNL A   1      13.045  51.144  94.576  0.00  0.00
ATOM     21  C   UNL A   1      13.656  49.796  94.412  0.00  0.00
ATOM     22  C   UNL A   1      13.427  49.156  93.022  0.00  0.00
ATOM     23  O   UNL A   1      13.804  48.028  92.728  0.00  0.00
ATOM     24  O   UNL A   1      12.847  50.018  92.137  0.00  0.00
ATOM     25  C   UNL A   1      13.907  52.183  95.116  0.00  0.00
ATOM     26  C   UNL A   1       6.496  52.400  95.711  0.00  0.00
ATOM     27  C   UNL A   1       9.583  49.610  89.699  0.00  0.00
ENDROOT
BRANCH   1  29
ATOM     28  C   UNL A   1      14.097  51.466  89.894  0.00  0.00
ATOM     29  C   UNL A   1      12.744  50.749  89.841  0.00  0.00
ATOM     30  C   UNL A   1      11.635  51.754  90.186  0.00  0.00
ENDBRANCH   1  29
BRANCH  17  31
ATOM     31  C   UNL A   1      10.958  53.487  93.705  0.00  0.00
ATOM     32  C   UNL A   1      10.057  52.947  92.591  0.00  0.00
ATOM     33  C   UNL A   1      12.368  53.715  93.148  0.00  0.00
ENDBRANCH  17  31
BRANCH   9  34
ATOM     34  C   UNL A   1       6.128  51.492  92.445  0.00  0.00
ATOM     35  C   UNL A   1       7.078  52.638  92.784  0.00  0.00
ATOM     36  C   UNL A   1       6.095  51.307  90.922  0.00  0.00
ENDBRANCH   9  34
BRANCH  21  37
ATOM     37  C   UNL A   1      13.229  48.825  95.537  0.00  0.00
BRANCH  37  38
ATOM     38  C   UNL A   1      13.093  49.507  96.880  0.00  0.00
ATOM     39  C   UNL A   1      12.167  49.040  97.823  0.00  0.00
ATOM     40  C   UNL A   1      12.032  49.678  99.058  0.00  0.00
ATOM     41  C   UNL A   1      12.820  50.788  99.359  0.00  0.00
ATOM     42  C   UNL A   1      13.741  51.261  98.428  0.00  0.00
ATOM     43  C   UNL A   1      13.878  50.624  97.193  0.00  0.00
ENDBRANCH  37  38
ENDBRANCH  21  37
BRANCH  13  44
ATOM     44  C   UNL A   1       8.487  49.185  96.349  0.00  0.00
BRANCH  44  45
ATOM     45  C   UNL A   1       8.570  48.573  97.731  0.00  0.00
ATOM     46  C   UNL A   1       9.598  47.674  98.043  0.00  0.00
ATOM     47  C   UNL A   1       9.670  47.096  99.311  0.00  0.00
ATOM     48  C   UNL A   1       8.716  47.412 100.277  0.00  0.00
ATOM     49  C   UNL A   1       7.689  48.304  99.975  0.00  0.00
ATOM     50  C   UNL A   1       7.614  48.882  98.707  0.00  0.00
ENDBRANCH  44  45
ENDBRANCH  13  44
BRANCH   5  51
ATOM     51  C   UNL A   1       9.886  47.625  92.982  0.00  0.00
BRANCH  51  52
ATOM     52  C   UNL A   1       8.866  46.857  93.796  0.00  0.00
ATOM     53  C   UNL A   1       7.851  46.142  93.146  0.00  0.00
ATOM     54  C   UNL A   1       6.898  45.437  93.881  0.00  0.00
ATOM     55  C   UNL A   1       6.948  45.443  95.273  0.00  0.00
ATOM     56  C   UNL A   1       7.949  46.156  95.930  0.00  0.00
ATOM     57  C   UNL A   1       8.903  46.864  95.196  0.00  0.00
ENDBRANCH  51  52
ENDBRANCH   5  51
TORSDOF 9
