# Supplementary material for: The Cordyceps Genus as a Potential Source of Bioactive Compounds for Adjuvant Cancer Therapy: A Network Pharmacology Approach
Source: Pharmaceuticals (Basel). 2025 Apr 30;18(5):667. doi: 10.3390/ph18050667 (PMC12115173; doi:10.3390/ph18050667)
Supplement: Supplementary file 1 [file pharmaceuticals-18-00667-s001.zip › pharmaceuticals-3597034-supplementary/Supplementary Materials/Molecular docking simulations/ExtractoCordyceps2/Results/AURKA(3cho)/Conformations_AURKA/BeauvericinA/BeauvericinA_docked.pdbqt]

MODEL 1
REMARK VINA RESULT:      13.9      0.000      0.000
REMARK  Name = *****
REMARK  19 active torsions:
REMARK  status: ('A' for Active; 'I' for Inactive)
REMARK    1  A    between atoms: C_1  and  C_2
REMARK    2  A    between atoms: C_2  and  C_3
REMARK    3  A    between atoms: C_3  and  C_5
REMARK    4  A    between atoms: C_3  and  C_6
REMARK    5  A    between atoms: N_10  and  C_65
REMARK    6  A    between atoms: C_11  and  C_58
REMARK    7  A    between atoms: C_16  and  C_55
REMARK    8  A    between atoms: N_20  and  C_54
REMARK    9  A    between atoms: C_21  and  C_47
REMARK   10  A    between atoms: C_26  and  C_44
REMARK   11  A    between atoms: N_30  and  C_43
REMARK   12  A    between atoms: C_31  and  C_36
REMARK   13  A    between atoms: C_36  and  C_37
REMARK   14  A    between atoms: C_44  and  C_45
REMARK   15  A    between atoms: C_44  and  C_46
REMARK   16  A    between atoms: C_47  and  C_48
REMARK   17  A    between atoms: C_55  and  C_56
REMARK   18  A    between atoms: C_55  and  C_57
REMARK   19  A    between atoms: C_58  and  C_59
REMARK                            x       y       z     vdW  Elec       q    Type
REMARK                         _______ _______ _______ _____ _____    ______ ____
ROOT
ATOM      1  C   UNL A   1       9.663  49.051  97.579  0.00  0.00    +0.323 C 
ATOM      2  C   UNL A   1      10.751  49.718  96.698  0.00  0.00    +0.199 C 
ATOM      3  O   UNL A   1      10.480  50.037  95.534  0.00  0.00    -0.363 OA
ATOM      4  N   UNL A   1      12.031  49.918  97.198  0.00  0.00    -0.284 N 
ATOM      5  C   UNL A   1      13.086  50.372  96.253  0.00  0.00    +0.263 C 
ATOM      6  C   UNL A   1      12.825  51.794  95.711  0.00  0.00    +0.249 C 
ATOM      7  O   UNL A   1      13.002  52.797  96.398  0.00  0.00    -0.328 OA
ATOM      8  O   UNL A   1      12.322  51.805  94.445  0.00  0.00    -0.485 OA
ATOM      9  C   UNL A   1      12.049  53.075  93.832  0.00  0.00    +0.322 C 
ATOM     10  C   UNL A   1      12.436  53.029  92.332  0.00  0.00    +0.199 C 
ATOM     11  O   UNL A   1      13.474  53.630  92.011  0.00  0.00    -0.363 OA
ATOM     12  N   UNL A   1      11.672  52.410  91.345  0.00  0.00    -0.284 N 
ATOM     13  C   UNL A   1      10.771  51.218  91.441  0.00  0.00    +0.263 C 
ATOM     14  C   UNL A   1       9.282  51.518  91.727  0.00  0.00    +0.249 C 
ATOM     15  O   UNL A   1       8.655  52.352  91.078  0.00  0.00    -0.328 OA
ATOM     16  O   UNL A   1       8.725  50.719  92.682  0.00  0.00    -0.485 OA
ATOM     17  C   UNL A   1       7.280  50.660  92.733  0.00  0.00    +0.322 C 
ATOM     18  C   UNL A   1       6.852  49.207  93.102  0.00  0.00    +0.199 C 
ATOM     19  O   UNL A   1       6.342  48.449  92.274  0.00  0.00    -0.363 OA
ATOM     20  N   UNL A   1       7.111  48.782  94.412  0.00  0.00    -0.284 N 
ATOM     21  C   UNL A   1       8.005  47.591  94.586  0.00  0.00    +0.263 C 
ATOM     22  C   UNL A   1       8.806  47.603  95.916  0.00  0.00    +0.249 C 
ATOM     23  O   UNL A   1       9.619  46.737  96.226  0.00  0.00    -0.328 OA
ATOM     24  O   UNL A   1       8.575  48.707  96.687  0.00  0.00    -0.485 OA
ATOM     25  C   UNL A   1       5.875  48.654  95.180  0.00  0.00    +0.199 C 
ATOM     26  C   UNL A   1      11.992  52.796  89.971  0.00  0.00    +0.199 C 
ATOM     27  C   UNL A   1      12.488  49.534  98.528  0.00  0.00    +0.199 C 
ENDROOT
BRANCH  17  28
ATOM     28  C   UNL A   1       6.608  51.729  93.633  0.00  0.00    +0.062 C 
ATOM     29  C   UNL A   1       6.777  53.151  93.086  0.00  0.00    +0.038 C 
ATOM     30  C   UNL A   1       7.079  51.708  95.083  0.00  0.00    +0.038 C 
ENDBRANCH  17  28
BRANCH   9  31
ATOM     31  C   UNL A   1      10.621  53.606  94.076  0.00  0.00    +0.062 C 
ATOM     32  C   UNL A   1      10.484  55.103  93.776  0.00  0.00    +0.038 C 
ATOM     33  C   UNL A   1       9.577  52.855  93.238  0.00  0.00    +0.038 C 
ENDBRANCH   9  31
BRANCH   1  34
ATOM     34  C   UNL A   1       9.163  49.969  98.721  0.00  0.00    +0.065 C 
ATOM     35  C   UNL A   1       9.123  51.450  98.345  0.00  0.00    +0.039 C 
BRANCH  34  37
ATOM     36  C   UNL A   1       7.488  49.917 100.711  0.00  0.00    +0.012 C 
ATOM     37  C   UNL A   1       7.798  49.505  99.278  0.00  0.00    +0.021 C 
ENDBRANCH  34  37
ENDBRANCH   1  34
BRANCH  21  38
ATOM     38  C   UNL A   1       9.058  47.388  93.463  0.00  0.00    +0.141 C 
BRANCH  38  39
ATOM     39  C   UNL A   1       8.454  46.948  92.147  0.00  0.00    -0.069 A 
ATOM     40  C   UNL A   1       7.599  45.841  92.084  0.00  0.00    +0.008 A 
ATOM     41  C   UNL A   1       7.054  45.438  90.864  0.00  0.00    +0.002 A 
ATOM     42  C   UNL A   1       7.359  46.137  89.697  0.00  0.00    +0.001 A 
ATOM     43  C   UNL A   1       8.212  47.238  89.749  0.00  0.00    +0.002 A 
ATOM     44  C   UNL A   1       8.758  47.642  90.967  0.00  0.00    +0.008 A 
ENDBRANCH  38  39
ENDBRANCH  21  38
BRANCH  13  45
ATOM     45  C   UNL A   1      11.345  49.973  92.121  0.00  0.00    +0.141 C 
BRANCH  45  46
ATOM     46  C   UNL A   1      12.342  49.181  91.302  0.00  0.00    -0.069 A 
ATOM     47  C   UNL A   1      13.244  49.811  90.436  0.00  0.00    +0.008 A 
ATOM     48  C   UNL A   1      14.162  49.063  89.697  0.00  0.00    +0.002 A 
ATOM     49  C   UNL A   1      14.195  47.676  89.820  0.00  0.00    +0.001 A 
ATOM     50  C   UNL A   1      13.308  47.036  90.682  0.00  0.00    +0.002 A 
ATOM     51  C   UNL A   1      12.387  47.783  91.418  0.00  0.00    +0.008 A 
ENDBRANCH  45  46
ENDBRANCH  13  45
BRANCH   5  52
ATOM     52  C   UNL A   1      13.447  49.337  95.169  0.00  0.00    +0.141 C 
BRANCH  52  53
ATOM     53  C   UNL A   1      14.733  49.657  94.439  0.00  0.00    -0.069 A 
ATOM     54  C   UNL A   1      15.965  49.591  95.102  0.00  0.00    +0.008 A 
ATOM     55  C   UNL A   1      17.150  49.871  94.420  0.00  0.00    +0.002 A 
ATOM     56  C   UNL A   1      17.114  50.217  93.069  0.00  0.00    +0.001 A 
ATOM     57  C   UNL A   1      15.894  50.286  92.401  0.00  0.00    +0.002 A 
ATOM     58  C   UNL A   1      14.708  50.007  93.081  0.00  0.00    +0.008 A 
ENDBRANCH  52  53
ENDBRANCH   5  52
TORSDOF 10
ENDMDL
MODEL 2
REMARK VINA RESULT:      14.4      2.127      7.417
REMARK  Name = *****
REMARK  19 active torsions:
REMARK  status: ('A' for Active; 'I' for Inactive)
REMARK    1  A    between atoms: C_1  and  C_2
REMARK    2  A    between atoms: C_2  and  C_3
REMARK    3  A    between atoms: C_3  and  C_5
REMARK    4  A    between atoms: C_3  and  C_6
REMARK    5  A    between atoms: N_10  and  C_65
REMARK    6  A    between atoms: C_11  and  C_58
REMARK    7  A    between atoms: C_16  and  C_55
REMARK    8  A    between atoms: N_20  and  C_54
REMARK    9  A    between atoms: C_21  and  C_47
REMARK   10  A    between atoms: C_26  and  C_44
REMARK   11  A    between atoms: N_30  and  C_43
REMARK   12  A    between atoms: C_31  and  C_36
REMARK   13  A    between atoms: C_36  and  C_37
REMARK   14  A    between atoms: C_44  and  C_45
REMARK   15  A    between atoms: C_44  and  C_46
REMARK   16  A    between atoms: C_47  and  C_48
REMARK   17  A    between atoms: C_55  and  C_56
REMARK   18  A    between atoms: C_55  and  C_57
REMARK   19  A    between atoms: C_58  and  C_59
REMARK                            x       y       z     vdW  Elec       q    Type
REMARK                         _______ _______ _______ _____ _____    ______ ____
ROOT
ATOM      1  C   UNL A   1      11.418  52.919  93.068  0.00  0.00    +0.323 C 
ATOM      2  C   UNL A   1      10.200  52.180  93.681  0.00  0.00    +0.199 C 
ATOM      3  O   UNL A   1      10.384  51.339  94.570  0.00  0.00    -0.363 OA
ATOM      4  N   UNL A   1       8.918  52.430  93.208  0.00  0.00    -0.284 N 
ATOM      5  C   UNL A   1       7.816  51.553  93.685  0.00  0.00    +0.263 C 
ATOM      6  C   UNL A   1       7.540  51.715  95.196  0.00  0.00    +0.249 C 
ATOM      7  O   UNL A   1       6.963  52.699  95.652  0.00  0.00    -0.328 OA
ATOM      8  O   UNL A   1       8.060  50.707  95.951  0.00  0.00    -0.485 OA
ATOM      9  C   UNL A   1       7.856  50.747  97.372  0.00  0.00    +0.322 C 
ATOM     10  C   UNL A   1       7.587  49.316  97.905  0.00  0.00    +0.199 C 
ATOM     11  O   UNL A   1       6.414  49.057  98.220  0.00  0.00    -0.363 OA
ATOM     12  N   UNL A   1       8.575  48.351  98.092  0.00  0.00    -0.284 N 
ATOM     13  C   UNL A   1       9.856  48.138  97.348  0.00  0.00    +0.263 C 
ATOM     14  C   UNL A   1      11.103  48.836  97.937  0.00  0.00    +0.249 C 
ATOM     15  O   UNL A   1      11.394  48.740  99.127  0.00  0.00    -0.328 OA
ATOM     16  O   UNL A   1      11.877  49.472  97.012  0.00  0.00    -0.485 OA
ATOM     17  C   UNL A   1      13.232  49.803  97.400  0.00  0.00    +0.322 C 
ATOM     18  C   UNL A   1      14.163  49.623  96.162  0.00  0.00    +0.199 C 
ATOM     19  O   UNL A   1      14.962  48.688  96.080  0.00  0.00    -0.363 OA
ATOM     20  N   UNL A   1      14.025  50.552  95.122  0.00  0.00    -0.284 N 
ATOM     21  C   UNL A   1      13.645  50.023  93.772  0.00  0.00    +0.263 C 
ATOM     22  C   UNL A   1      12.839  51.034  92.912  0.00  0.00    +0.249 C 
ATOM     23  O   UNL A   1      12.404  50.777  91.793  0.00  0.00    -0.328 OA
ATOM     24  O   UNL A   1      12.596  52.221  93.543  0.00  0.00    -0.485 OA
ATOM     25  C   UNL A   1      15.179  51.445  95.054  0.00  0.00    +0.199 C 
ATOM     26  C   UNL A   1       8.195  47.225  98.945  0.00  0.00    +0.199 C 
ATOM     27  C   UNL A   1       8.581  53.351  92.130  0.00  0.00    +0.199 C 
ENDROOT
BRANCH  17  28
ATOM     28  C   UNL A   1      13.403  51.185  98.082  0.00  0.00    +0.062 C 
ATOM     29  C   UNL A   1      14.830  51.730  97.960  0.00  0.00    +0.038 C 
ATOM     30  C   UNL A   1      12.998  51.209  99.551  0.00  0.00    +0.038 C 
ENDBRANCH  17  28
BRANCH   9  31
ATOM     31  C   UNL A   1       8.962  51.489  98.153  0.00  0.00    +0.062 C 
ATOM     32  C   UNL A   1       9.114  50.982  99.592  0.00  0.00    +0.038 C 
ATOM     33  C   UNL A   1      10.327  51.379  97.461  0.00  0.00    +0.038 C 
ENDBRANCH   9  31
BRANCH   1  34
ATOM     34  C   UNL A   1      11.477  54.416  93.459  0.00  0.00    +0.065 C 
ATOM     35  C   UNL A   1      11.267  54.669  94.951  0.00  0.00    +0.039 C 
BRANCH  34  37
ATOM     36  C   UNL A   1      13.392  54.501  91.701  0.00  0.00    +0.012 C 
ATOM     37  C   UNL A   1      12.775  55.091  92.962  0.00  0.00    +0.021 C 
ENDBRANCH  34  37
ENDBRANCH   1  34
BRANCH  21  38
ATOM     38  C   UNL A   1      12.803  48.719  93.788  0.00  0.00    +0.141 C 
BRANCH  38  39
ATOM     39  C   UNL A   1      12.085  48.453  92.482  0.00  0.00    -0.069 A 
ATOM     40  C   UNL A   1      12.802  48.209  91.305  0.00  0.00    +0.008 A 
ATOM     41  C   UNL A   1      12.131  47.975  90.104  0.00  0.00    +0.002 A 
ATOM     42  C   UNL A   1      10.738  47.984  90.068  0.00  0.00    +0.001 A 
ATOM     43  C   UNL A   1      10.014  48.229  91.234  0.00  0.00    +0.002 A 
ATOM     44  C   UNL A   1      10.683  48.464  92.435  0.00  0.00    +0.008 A 
ENDBRANCH  38  39
ENDBRANCH  21  38
BRANCH  13  45
ATOM     45  C   UNL A   1       9.768  48.105  95.820  0.00  0.00    +0.141 C 
BRANCH  45  46
ATOM     46  C   UNL A   1       8.634  47.281  95.248  0.00  0.00    -0.069 A 
ATOM     47  C   UNL A   1       7.296  47.582  95.530  0.00  0.00    +0.008 A 
ATOM     48  C   UNL A   1       6.264  46.817  94.984  0.00  0.00    +0.002 A 
ATOM     49  C   UNL A   1       6.557  45.745  94.144  0.00  0.00    +0.001 A 
ATOM     50  C   UNL A   1       7.884  45.438  93.850  0.00  0.00    +0.002 A 
ATOM     51  C   UNL A   1       8.916  46.200  94.399  0.00  0.00    +0.008 A 
ENDBRANCH  45  46
ENDBRANCH  13  45
BRANCH   5  52
ATOM     52  C   UNL A   1       7.928  50.090  93.215  0.00  0.00    +0.141 C 
BRANCH  52  53
ATOM     53  C   UNL A   1       7.095  49.788  91.989  0.00  0.00    -0.069 A 
ATOM     54  C   UNL A   1       6.819  50.791  91.050  0.00  0.00    +0.008 A 
ATOM     55  C   UNL A   1       6.064  50.504  89.912  0.00  0.00    +0.002 A 
ATOM     56  C   UNL A   1       5.581  49.213  89.701  0.00  0.00    +0.001 A 
ATOM     57  C   UNL A   1       5.849  48.209  90.628  0.00  0.00    +0.002 A 
ATOM     58  C   UNL A   1       6.603  48.494  91.767  0.00  0.00    +0.008 A 
ENDBRANCH  52  53
ENDBRANCH   5  52
TORSDOF 10
ENDMDL
MODEL 3
REMARK VINA RESULT:      15.1      4.487      9.403
REMARK  Name = *****
REMARK  19 active torsions:
REMARK  status: ('A' for Active; 'I' for Inactive)
REMARK    1  A    between atoms: C_1  and  C_2
REMARK    2  A    between atoms: C_2  and  C_3
REMARK    3  A    between atoms: C_3  and  C_5
REMARK    4  A    between atoms: C_3  and  C_6
REMARK    5  A    between atoms: N_10  and  C_65
REMARK    6  A    between atoms: C_11  and  C_58
REMARK    7  A    between atoms: C_16  and  C_55
REMARK    8  A    between atoms: N_20  and  C_54
REMARK    9  A    between atoms: C_21  and  C_47
REMARK   10  A    between atoms: C_26  and  C_44
REMARK   11  A    between atoms: N_30  and  C_43
REMARK   12  A    between atoms: C_31  and  C_36
REMARK   13  A    between atoms: C_36  and  C_37
REMARK   14  A    between atoms: C_44  and  C_45
REMARK   15  A    between atoms: C_44  and  C_46
REMARK   16  A    between atoms: C_47  and  C_48
REMARK   17  A    between atoms: C_55  and  C_56
REMARK   18  A    between atoms: C_55  and  C_57
REMARK   19  A    between atoms: C_58  and  C_59
REMARK                            x       y       z     vdW  Elec       q    Type
REMARK                         _______ _______ _______ _____ _____    ______ ____
ROOT
ATOM      1  C   UNL A   1       6.441  47.966  99.418  0.00  0.00    +0.323 C 
ATOM      2  C   UNL A   1       7.977  47.906  99.207  0.00  0.00    +0.199 C 
ATOM      3  O   UNL A   1       8.728  48.376 100.071  0.00  0.00    -0.363 OA
ATOM      4  N   UNL A   1       8.504  47.367  98.041  0.00  0.00    -0.284 N 
ATOM      5  C   UNL A   1       9.964  47.517  97.800  0.00  0.00    +0.263 C 
ATOM      6  C   UNL A   1      10.817  46.735  98.822  0.00  0.00    +0.249 C 
ATOM      7  O   UNL A   1      10.930  45.512  98.778  0.00  0.00    -0.328 OA
ATOM      8  O   UNL A   1      11.355  47.524  99.792  0.00  0.00    -0.485 OA
ATOM      9  C   UNL A   1      12.178  46.906 100.794  0.00  0.00    +0.322 C 
ATOM     10  C   UNL A   1      13.376  47.830 101.134  0.00  0.00    +0.199 C 
ATOM     11  O   UNL A   1      14.482  47.486 100.688  0.00  0.00    -0.363 OA
ATOM     12  N   UNL A   1      13.286  48.966 101.937  0.00  0.00    -0.284 N 
ATOM     13  C   UNL A   1      12.138  49.907 102.135  0.00  0.00    +0.263 C 
ATOM     14  C   UNL A   1      11.199  49.585 103.320  0.00  0.00    +0.249 C 
ATOM     15  O   UNL A   1      11.634  49.355 104.445  0.00  0.00    -0.328 OA
ATOM     16  O   UNL A   1       9.871  49.672 103.019  0.00  0.00    -0.485 OA
ATOM     17  C   UNL A   1       8.948  49.775 104.129  0.00  0.00    +0.322 C 
ATOM     18  C   UNL A   1       7.783  50.729 103.723  0.00  0.00    +0.199 C 
ATOM     19  O   UNL A   1       7.676  51.862 104.195  0.00  0.00    -0.363 OA
ATOM     20  N   UNL A   1       6.881  50.255 102.761  0.00  0.00    -0.284 N 
ATOM     21  C   UNL A   1       6.753  51.039 101.490  0.00  0.00    +0.263 C 
ATOM     22  C   UNL A   1       6.361  50.175 100.262  0.00  0.00    +0.249 C 
ATOM     23  O   UNL A   1       6.245  50.624  99.125  0.00  0.00    -0.328 OA
ATOM     24  O   UNL A   1       6.222  48.846 100.548  0.00  0.00    -0.485 OA
ATOM     25  C   UNL A   1       5.578  49.965 103.357  0.00  0.00    +0.199 C 
ATOM     26  C   UNL A   1      14.559  49.474 102.447  0.00  0.00    +0.199 C 
ATOM     27  C   UNL A   1       7.725  46.837  96.928  0.00  0.00    +0.199 C 
ENDROOT
BRANCH  17  28
ATOM     28  C   UNL A   1       8.445  48.422 104.695  0.00  0.00    +0.062 C 
ATOM     29  C   UNL A   1       9.326  47.242 104.273  0.00  0.00    +0.038 C 
ATOM     30  C   UNL A   1       6.998  48.098 104.341  0.00  0.00    +0.038 C 
ENDBRANCH  17  28
BRANCH   9  31
ATOM     31  C   UNL A   1      11.409  46.424 102.042  0.00  0.00    +0.062 C 
ATOM     32  C   UNL A   1      10.285  45.437 101.703  0.00  0.00    +0.038 C 
ATOM     33  C   UNL A   1      12.336  45.757 103.067  0.00  0.00    +0.038 C 
ENDBRANCH   9  31
BRANCH   1  34
ATOM     34  C   UNL A   1       5.812  46.576  99.678  0.00  0.00    +0.065 C 
ATOM     35  C   UNL A   1       6.510  45.437  98.936  0.00  0.00    +0.039 C 
BRANCH  34  37
ATOM     36  C   UNL A   1       7.000  45.852 101.877  0.00  0.00    +0.012 C 
ATOM     37  C   UNL A   1       5.706  46.265 101.189  0.00  0.00    +0.021 C 
ENDBRANCH  34  37
ENDBRANCH   1  34
BRANCH  21  38
ATOM     38  C   UNL A   1       8.028  51.818 101.066  0.00  0.00    +0.141 C 
BRANCH  38  39
ATOM     39  C   UNL A   1       8.078  53.229 101.612  0.00  0.00    -0.069 A 
ATOM     40  C   UNL A   1       8.346  53.466 102.965  0.00  0.00    +0.008 A 
ATOM     41  C   UNL A   1       8.380  54.770 103.461  0.00  0.00    +0.002 A 
ATOM     42  C   UNL A   1       8.145  55.848 102.610  0.00  0.00    +0.001 A 
ATOM     43  C   UNL A   1       7.874  55.623 101.261  0.00  0.00    +0.002 A 
ATOM     44  C   UNL A   1       7.839  54.320 100.764  0.00  0.00    +0.008 A 
ENDBRANCH  38  39
ENDBRANCH  21  38
BRANCH  13  45
ATOM     45  C   UNL A   1      11.462  50.446 100.872  0.00  0.00    +0.141 C 
BRANCH  45  46
ATOM     46  C   UNL A   1      12.381  50.698  99.696  0.00  0.00    -0.069 A 
ATOM     47  C   UNL A   1      13.771  50.750  99.850  0.00  0.00    +0.008 A 
ATOM     48  C   UNL A   1      14.602  50.972  98.751  0.00  0.00    +0.002 A 
ATOM     49  C   UNL A   1      14.052  51.138  97.481  0.00  0.00    +0.001 A 
ATOM     50  C   UNL A   1      12.671  51.082  97.312  0.00  0.00    +0.002 A 
ATOM     51  C   UNL A   1      11.840  50.864  98.411  0.00  0.00    +0.008 A 
ENDBRANCH  45  46
ENDBRANCH  13  45
BRANCH   5  52
ATOM     52  C   UNL A   1      10.418  48.973  97.578  0.00  0.00    +0.141 C 
BRANCH  52  53
ATOM     53  C   UNL A   1       9.938  49.558  96.268  0.00  0.00    -0.069 A 
ATOM     54  C   UNL A   1       8.642  50.077  96.151  0.00  0.00    +0.008 A 
ATOM     55  C   UNL A   1       8.210  50.632  94.945  0.00  0.00    +0.002 A 
ATOM     56  C   UNL A   1       9.069  50.673  93.847  0.00  0.00    +0.001 A 
ATOM     57  C   UNL A   1      10.359  50.160  93.953  0.00  0.00    +0.002 A 
ATOM     58  C   UNL A   1      10.793  49.605  95.157  0.00  0.00    +0.008 A 
ENDBRANCH  52  53
ENDBRANCH   5  52
TORSDOF 10
ENDMDL
MODEL 4
REMARK VINA RESULT:      15.8      2.149      5.476
REMARK  Name = *****
REMARK  19 active torsions:
REMARK  status: ('A' for Active; 'I' for Inactive)
REMARK    1  A    between atoms: C_1  and  C_2
REMARK    2  A    between atoms: C_2  and  C_3
REMARK    3  A    between atoms: C_3  and  C_5
REMARK    4  A    between atoms: C_3  and  C_6
REMARK    5  A    between atoms: N_10  and  C_65
REMARK    6  A    between atoms: C_11  and  C_58
REMARK    7  A    between atoms: C_16  and  C_55
REMARK    8  A    between atoms: N_20  and  C_54
REMARK    9  A    between atoms: C_21  and  C_47
REMARK   10  A    between atoms: C_26  and  C_44
REMARK   11  A    between atoms: N_30  and  C_43
REMARK   12  A    between atoms: C_31  and  C_36
REMARK   13  A    between atoms: C_36  and  C_37
REMARK   14  A    between atoms: C_44  and  C_45
REMARK   15  A    between atoms: C_44  and  C_46
REMARK   16  A    between atoms: C_47  and  C_48
REMARK   17  A    between atoms: C_55  and  C_56
REMARK   18  A    between atoms: C_55  and  C_57
REMARK   19  A    between atoms: C_58  and  C_59
REMARK                            x       y       z     vdW  Elec       q    Type
REMARK                         _______ _______ _______ _____ _____    ______ ____
ROOT
ATOM      1  C   UNL A   1      13.136  49.923  97.795  0.00  0.00    +0.323 C 
ATOM      2  C   UNL A   1      12.657  50.025  96.323  0.00  0.00    +0.199 C 
ATOM      3  O   UNL A   1      11.456  50.205  96.086  0.00  0.00    -0.363 OA
ATOM      4  N   UNL A   1      13.561  49.874  95.280  0.00  0.00    -0.284 N 
ATOM      5  C   UNL A   1      13.022  49.778  93.897  0.00  0.00    +0.263 C 
ATOM      6  C   UNL A   1      12.348  51.087  93.432  0.00  0.00    +0.249 C 
ATOM      7  O   UNL A   1      12.999  52.079  93.114  0.00  0.00    -0.328 OA
ATOM      8  O   UNL A   1      10.987  51.041  93.480  0.00  0.00    -0.485 OA
ATOM      9  C   UNL A   1      10.251  52.200  93.059  0.00  0.00    +0.322 C 
ATOM     10  C   UNL A   1       8.985  51.764  92.278  0.00  0.00    +0.199 C 
ATOM     11  O   UNL A   1       9.016  51.921  91.046  0.00  0.00    -0.363 OA
ATOM     12  N   UNL A   1       7.828  51.270  92.876  0.00  0.00    -0.284 N 
ATOM     13  C   UNL A   1       7.666  50.480  94.137  0.00  0.00    +0.263 C 
ATOM     14  C   UNL A   1       7.398  51.303  95.418  0.00  0.00    +0.249 C 
ATOM     15  O   UNL A   1       6.527  52.169  95.459  0.00  0.00    -0.328 OA
ATOM     16  O   UNL A   1       8.138  50.916  96.496  0.00  0.00    -0.485 OA
ATOM     17  C   UNL A   1       7.684  51.350  97.800  0.00  0.00    +0.322 C 
ATOM     18  C   UNL A   1       7.957  50.210  98.828  0.00  0.00    +0.199 C 
ATOM     19  O   UNL A   1       7.045  49.531  99.304  0.00  0.00    -0.363 OA
ATOM     20  N   UNL A   1       9.295  49.961  99.160  0.00  0.00    -0.284 N 
ATOM     21  C   UNL A   1       9.834  48.591  98.873  0.00  0.00    +0.263 C 
ATOM     22  C   UNL A   1      11.357  48.572  98.575  0.00  0.00    +0.249 C 
ATOM     23  O   UNL A   1      11.978  47.554  98.279  0.00  0.00    -0.328 OA
ATOM     24  O   UNL A   1      11.939  49.808  98.603  0.00  0.00    -0.485 OA
ATOM     25  C   UNL A   1       9.589  50.388 100.527  0.00  0.00    +0.199 C 
ATOM     26  C   UNL A   1       6.634  51.279  92.030  0.00  0.00    +0.199 C 
ATOM     27  C   UNL A   1      14.985  49.601  95.430  0.00  0.00    +0.199 C 
ENDROOT
BRANCH  17  28
ATOM     28  C   UNL A   1       8.235  52.722  98.267  0.00  0.00    +0.062 C 
ATOM     29  C   UNL A   1       9.761  52.808  98.169  0.00  0.00    +0.038 C 
ATOM     30  C   UNL A   1       7.817  53.113  99.680  0.00  0.00    +0.038 C 
ENDBRANCH  17  28
BRANCH   9  31
ATOM     31  C   UNL A   1       9.952  53.209  94.189  0.00  0.00    +0.062 C 
ATOM     32  C   UNL A   1      11.182  54.029  94.594  0.00  0.00    +0.038 C 
ATOM     33  C   UNL A   1       8.832  54.185  93.805  0.00  0.00    +0.038 C 
ENDBRANCH   9  31
BRANCH   1  34
ATOM     34  C   UNL A   1      13.980  51.141  98.241  0.00  0.00    +0.065 C 
ATOM     35  C   UNL A   1      14.965  50.826  99.366  0.00  0.00    +0.039 C 
BRANCH  34  37
ATOM     36  C   UNL A   1      16.158  52.187  97.278  0.00  0.00    +0.012 C 
ATOM     37  C   UNL A   1      14.700  51.812  97.049  0.00  0.00    +0.021 C 
ENDBRANCH  34  37
ENDBRANCH   1  34
BRANCH  21  38
ATOM     38  C   UNL A   1       9.163  47.856  97.682  0.00  0.00    +0.141 C 
BRANCH  38  39
ATOM     39  C   UNL A   1       7.975  47.012  98.092  0.00  0.00    -0.069 A 
ATOM     40  C   UNL A   1       7.995  46.273  99.281  0.00  0.00    +0.008 A 
ATOM     41  C   UNL A   1       6.899  45.490  99.645  0.00  0.00    +0.002 A 
ATOM     42  C   UNL A   1       5.774  45.437  98.824  0.00  0.00    +0.001 A 
ATOM     43  C   UNL A   1       5.745  46.166  97.637  0.00  0.00    +0.002 A 
ATOM     44  C   UNL A   1       6.840  46.948  97.270  0.00  0.00    +0.008 A 
ENDBRANCH  38  39
ENDBRANCH  21  38
BRANCH  13  45
ATOM     45  C   UNL A   1       8.569  49.256  94.306  0.00  0.00    +0.141 C 
BRANCH  45  46
ATOM     46  C   UNL A   1       7.893  47.915  94.119  0.00  0.00    -0.069 A 
ATOM     47  C   UNL A   1       8.631  46.751  93.868  0.00  0.00    +0.008 A 
ATOM     48  C   UNL A   1       7.989  45.522  93.710  0.00  0.00    +0.002 A 
ATOM     49  C   UNL A   1       6.601  45.440  93.807  0.00  0.00    +0.001 A 
ATOM     50  C   UNL A   1       5.856  46.588  94.063  0.00  0.00    +0.002 A 
ATOM     51  C   UNL A   1       6.496  47.818  94.217  0.00  0.00    +0.008 A 
ENDBRANCH  45  46
ENDBRANCH  13  45
BRANCH   5  52
ATOM     52  C   UNL A   1      12.189  48.508  93.634  0.00  0.00    +0.141 C 
BRANCH  52  53
ATOM     53  C   UNL A   1      11.573  48.471  92.252  0.00  0.00    -0.069 A 
ATOM     54  C   UNL A   1      12.384  48.458  91.111  0.00  0.00    +0.008 A 
ATOM     55  C   UNL A   1      11.811  48.406  89.839  0.00  0.00    +0.002 A 
ATOM     56  C   UNL A   1      10.425  48.365  89.697  0.00  0.00    +0.001 A 
ATOM     57  C   UNL A   1       9.610  48.378  90.827  0.00  0.00    +0.002 A 
ATOM     58  C   UNL A   1      10.180  48.430  92.099  0.00  0.00    +0.008 A 
ENDBRANCH  52  53
ENDBRANCH   5  52
TORSDOF 10
ENDMDL
