# Supplementary material for: The Cordyceps Genus as a Potential Source of Bioactive Compounds for Adjuvant Cancer Therapy: A Network Pharmacology Approach
Source: Pharmaceuticals (Basel). 2025 Apr 30;18(5):667. doi: 10.3390/ph18050667 (PMC12115173; doi:10.3390/ph18050667)
Supplement: Supplementary file 1 [file pharmaceuticals-18-00667-s001.zip › pharmaceuticals-3597034-supplementary/Supplementary Materials/Molecular docking simulations/ExtractoCordyceps2/Results/AURKA(3cho)/Conformations_AURKA/BeauvericinA/BeauvericinA_docked_model_1.pdb]

REMARK VINA RESULT:      13.9      0.000      0.000
REMARK  Name = *****
REMARK  19 active torsions:
REMARK  status: ('A' for Active; 'I' for Inactive)
REMARK    1  A    between atoms: C_1  and  C_2
REMARK    2  A    between atoms: C_2  and  C_3
REMARK    3  A    between atoms: C_3  and  C_5
REMARK    4  A    between atoms: C_3  and  C_6
REMARK    5  A    between atoms: N_10  and  C_65
REMARK    6  A    between atoms: C_11  and  C_58
REMARK    7  A    between atoms: C_16  and  C_55
REMARK    8  A    between atoms: N_20  and  C_54
REMARK    9  A    between atoms: C_21  and  C_47
REMARK   10  A    between atoms: C_26  and  C_44
REMARK   11  A    between atoms: N_30  and  C_43
REMARK   12  A    between atoms: C_31  and  C_36
REMARK   13  A    between atoms: C_36  and  C_37
REMARK   14  A    between atoms: C_44  and  C_45
REMARK   15  A    between atoms: C_44  and  C_46
REMARK   16  A    between atoms: C_47  and  C_48
REMARK   17  A    between atoms: C_55  and  C_56
REMARK   18  A    between atoms: C_55  and  C_57
REMARK   19  A    between atoms: C_58  and  C_59
REMARK                            x       y       z     vdW  Elec       q    Type
REMARK                         _______ _______ _______ _____ _____    ______ ____
ROOT
ATOM      1  C   UNL A   1       9.663  49.051  97.579  0.00  0.00
ATOM      2  C   UNL A   1      10.751  49.718  96.698  0.00  0.00
ATOM      3  O   UNL A   1      10.480  50.037  95.534  0.00  0.00
ATOM      4  N   UNL A   1      12.031  49.918  97.198  0.00  0.00
ATOM      5  C   UNL A   1      13.086  50.372  96.253  0.00  0.00
ATOM      6  C   UNL A   1      12.825  51.794  95.711  0.00  0.00
ATOM      7  O   UNL A   1      13.002  52.797  96.398  0.00  0.00
ATOM      8  O   UNL A   1      12.322  51.805  94.445  0.00  0.00
ATOM      9  C   UNL A   1      12.049  53.075  93.832  0.00  0.00
ATOM     10  C   UNL A   1      12.436  53.029  92.332  0.00  0.00
ATOM     11  O   UNL A   1      13.474  53.630  92.011  0.00  0.00
ATOM     12  N   UNL A   1      11.672  52.410  91.345  0.00  0.00
ATOM     13  C   UNL A   1      10.771  51.218  91.441  0.00  0.00
ATOM     14  C   UNL A   1       9.282  51.518  91.727  0.00  0.00
ATOM     15  O   UNL A   1       8.655  52.352  91.078  0.00  0.00
ATOM     16  O   UNL A   1       8.725  50.719  92.682  0.00  0.00
ATOM     17  C   UNL A   1       7.280  50.660  92.733  0.00  0.00
ATOM     18  C   UNL A   1       6.852  49.207  93.102  0.00  0.00
ATOM     19  O   UNL A   1       6.342  48.449  92.274  0.00  0.00
ATOM     20  N   UNL A   1       7.111  48.782  94.412  0.00  0.00
ATOM     21  C   UNL A   1       8.005  47.591  94.586  0.00  0.00
ATOM     22  C   UNL A   1       8.806  47.603  95.916  0.00  0.00
ATOM     23  O   UNL A   1       9.619  46.737  96.226  0.00  0.00
ATOM     24  O   UNL A   1       8.575  48.707  96.687  0.00  0.00
ATOM     25  C   UNL A   1       5.875  48.654  95.180  0.00  0.00
ATOM     26  C   UNL A   1      11.992  52.796  89.971  0.00  0.00
ATOM     27  C   UNL A   1      12.488  49.534  98.528  0.00  0.00
ENDROOT
BRANCH  17  28
ATOM     28  C   UNL A   1       6.608  51.729  93.633  0.00  0.00
ATOM     29  C   UNL A   1       6.777  53.151  93.086  0.00  0.00
ATOM     30  C   UNL A   1       7.079  51.708  95.083  0.00  0.00
ENDBRANCH  17  28
BRANCH   9  31
ATOM     31  C   UNL A   1      10.621  53.606  94.076  0.00  0.00
ATOM     32  C   UNL A   1      10.484  55.103  93.776  0.00  0.00
ATOM     33  C   UNL A   1       9.577  52.855  93.238  0.00  0.00
ENDBRANCH   9  31
BRANCH   1  34
ATOM     34  C   UNL A   1       9.163  49.969  98.721  0.00  0.00
ATOM     35  C   UNL A   1       9.123  51.450  98.345  0.00  0.00
BRANCH  34  37
ATOM     36  C   UNL A   1       7.488  49.917 100.711  0.00  0.00
ATOM     37  C   UNL A   1       7.798  49.505  99.278  0.00  0.00
ENDBRANCH  34  37
ENDBRANCH   1  34
BRANCH  21  38
ATOM     38  C   UNL A   1       9.058  47.388  93.463  0.00  0.00
BRANCH  38  39
ATOM     39  C   UNL A   1       8.454  46.948  92.147  0.00  0.00
ATOM     40  C   UNL A   1       7.599  45.841  92.084  0.00  0.00
ATOM     41  C   UNL A   1       7.054  45.438  90.864  0.00  0.00
ATOM     42  C   UNL A   1       7.359  46.137  89.697  0.00  0.00
ATOM     43  C   UNL A   1       8.212  47.238  89.749  0.00  0.00
ATOM     44  C   UNL A   1       8.758  47.642  90.967  0.00  0.00
ENDBRANCH  38  39
ENDBRANCH  21  38
BRANCH  13  45
ATOM     45  C   UNL A   1      11.345  49.973  92.121  0.00  0.00
BRANCH  45  46
ATOM     46  C   UNL A   1      12.342  49.181  91.302  0.00  0.00
ATOM     47  C   UNL A   1      13.244  49.811  90.436  0.00  0.00
ATOM     48  C   UNL A   1      14.162  49.063  89.697  0.00  0.00
ATOM     49  C   UNL A   1      14.195  47.676  89.820  0.00  0.00
ATOM     50  C   UNL A   1      13.308  47.036  90.682  0.00  0.00
ATOM     51  C   UNL A   1      12.387  47.783  91.418  0.00  0.00
ENDBRANCH  45  46
ENDBRANCH  13  45
BRANCH   5  52
ATOM     52  C   UNL A   1      13.447  49.337  95.169  0.00  0.00
BRANCH  52  53
ATOM     53  C   UNL A   1      14.733  49.657  94.439  0.00  0.00
ATOM     54  C   UNL A   1      15.965  49.591  95.102  0.00  0.00
ATOM     55  C   UNL A   1      17.150  49.871  94.420  0.00  0.00
ATOM     56  C   UNL A   1      17.114  50.217  93.069  0.00  0.00
ATOM     57  C   UNL A   1      15.894  50.286  92.401  0.00  0.00
ATOM     58  C   UNL A   1      14.708  50.007  93.081  0.00  0.00
ENDBRANCH  52  53
ENDBRANCH   5  52
TORSDOF 10
