# Supplementary material for: The Cordyceps Genus as a Potential Source of Bioactive Compounds for Adjuvant Cancer Therapy: A Network Pharmacology Approach
Source: Pharmaceuticals (Basel). 2025 Apr 30;18(5):667. doi: 10.3390/ph18050667 (PMC12115173; doi:10.3390/ph18050667)
Supplement: Supplementary file 1 [file pharmaceuticals-18-00667-s001.zip › pharmaceuticals-3597034-supplementary/Supplementary Materials/Molecular docking simulations/ExtractoCordyceps2/Results/AURKA(3cho)/Conformations_AURKA/BeauvericinA/BeauvericinA_docked_model_2.pdb]

REMARK VINA RESULT:      14.4      2.127      7.417
REMARK  Name = *****
REMARK  19 active torsions:
REMARK  status: ('A' for Active; 'I' for Inactive)
REMARK    1  A    between atoms: C_1  and  C_2
REMARK    2  A    between atoms: C_2  and  C_3
REMARK    3  A    between atoms: C_3  and  C_5
REMARK    4  A    between atoms: C_3  and  C_6
REMARK    5  A    between atoms: N_10  and  C_65
REMARK    6  A    between atoms: C_11  and  C_58
REMARK    7  A    between atoms: C_16  and  C_55
REMARK    8  A    between atoms: N_20  and  C_54
REMARK    9  A    between atoms: C_21  and  C_47
REMARK   10  A    between atoms: C_26  and  C_44
REMARK   11  A    between atoms: N_30  and  C_43
REMARK   12  A    between atoms: C_31  and  C_36
REMARK   13  A    between atoms: C_36  and  C_37
REMARK   14  A    between atoms: C_44  and  C_45
REMARK   15  A    between atoms: C_44  and  C_46
REMARK   16  A    between atoms: C_47  and  C_48
REMARK   17  A    between atoms: C_55  and  C_56
REMARK   18  A    between atoms: C_55  and  C_57
REMARK   19  A    between atoms: C_58  and  C_59
REMARK                            x       y       z     vdW  Elec       q    Type
REMARK                         _______ _______ _______ _____ _____    ______ ____
ROOT
ATOM      1  C   UNL A   1      11.418  52.919  93.068  0.00  0.00
ATOM      2  C   UNL A   1      10.200  52.180  93.681  0.00  0.00
ATOM      3  O   UNL A   1      10.384  51.339  94.570  0.00  0.00
ATOM      4  N   UNL A   1       8.918  52.430  93.208  0.00  0.00
ATOM      5  C   UNL A   1       7.816  51.553  93.685  0.00  0.00
ATOM      6  C   UNL A   1       7.540  51.715  95.196  0.00  0.00
ATOM      7  O   UNL A   1       6.963  52.699  95.652  0.00  0.00
ATOM      8  O   UNL A   1       8.060  50.707  95.951  0.00  0.00
ATOM      9  C   UNL A   1       7.856  50.747  97.372  0.00  0.00
ATOM     10  C   UNL A   1       7.587  49.316  97.905  0.00  0.00
ATOM     11  O   UNL A   1       6.414  49.057  98.220  0.00  0.00
ATOM     12  N   UNL A   1       8.575  48.351  98.092  0.00  0.00
ATOM     13  C   UNL A   1       9.856  48.138  97.348  0.00  0.00
ATOM     14  C   UNL A   1      11.103  48.836  97.937  0.00  0.00
ATOM     15  O   UNL A   1      11.394  48.740  99.127  0.00  0.00
ATOM     16  O   UNL A   1      11.877  49.472  97.012  0.00  0.00
ATOM     17  C   UNL A   1      13.232  49.803  97.400  0.00  0.00
ATOM     18  C   UNL A   1      14.163  49.623  96.162  0.00  0.00
ATOM     19  O   UNL A   1      14.962  48.688  96.080  0.00  0.00
ATOM     20  N   UNL A   1      14.025  50.552  95.122  0.00  0.00
ATOM     21  C   UNL A   1      13.645  50.023  93.772  0.00  0.00
ATOM     22  C   UNL A   1      12.839  51.034  92.912  0.00  0.00
ATOM     23  O   UNL A   1      12.404  50.777  91.793  0.00  0.00
ATOM     24  O   UNL A   1      12.596  52.221  93.543  0.00  0.00
ATOM     25  C   UNL A   1      15.179  51.445  95.054  0.00  0.00
ATOM     26  C   UNL A   1       8.195  47.225  98.945  0.00  0.00
ATOM     27  C   UNL A   1       8.581  53.351  92.130  0.00  0.00
ENDROOT
BRANCH  17  28
ATOM     28  C   UNL A   1      13.403  51.185  98.082  0.00  0.00
ATOM     29  C   UNL A   1      14.830  51.730  97.960  0.00  0.00
ATOM     30  C   UNL A   1      12.998  51.209  99.551  0.00  0.00
ENDBRANCH  17  28
BRANCH   9  31
ATOM     31  C   UNL A   1       8.962  51.489  98.153  0.00  0.00
ATOM     32  C   UNL A   1       9.114  50.982  99.592  0.00  0.00
ATOM     33  C   UNL A   1      10.327  51.379  97.461  0.00  0.00
ENDBRANCH   9  31
BRANCH   1  34
ATOM     34  C   UNL A   1      11.477  54.416  93.459  0.00  0.00
ATOM     35  C   UNL A   1      11.267  54.669  94.951  0.00  0.00
BRANCH  34  37
ATOM     36  C   UNL A   1      13.392  54.501  91.701  0.00  0.00
ATOM     37  C   UNL A   1      12.775  55.091  92.962  0.00  0.00
ENDBRANCH  34  37
ENDBRANCH   1  34
BRANCH  21  38
ATOM     38  C   UNL A   1      12.803  48.719  93.788  0.00  0.00
BRANCH  38  39
ATOM     39  C   UNL A   1      12.085  48.453  92.482  0.00  0.00
ATOM     40  C   UNL A   1      12.802  48.209  91.305  0.00  0.00
ATOM     41  C   UNL A   1      12.131  47.975  90.104  0.00  0.00
ATOM     42  C   UNL A   1      10.738  47.984  90.068  0.00  0.00
ATOM     43  C   UNL A   1      10.014  48.229  91.234  0.00  0.00
ATOM     44  C   UNL A   1      10.683  48.464  92.435  0.00  0.00
ENDBRANCH  38  39
ENDBRANCH  21  38
BRANCH  13  45
ATOM     45  C   UNL A   1       9.768  48.105  95.820  0.00  0.00
BRANCH  45  46
ATOM     46  C   UNL A   1       8.634  47.281  95.248  0.00  0.00
ATOM     47  C   UNL A   1       7.296  47.582  95.530  0.00  0.00
ATOM     48  C   UNL A   1       6.264  46.817  94.984  0.00  0.00
ATOM     49  C   UNL A   1       6.557  45.745  94.144  0.00  0.00
ATOM     50  C   UNL A   1       7.884  45.438  93.850  0.00  0.00
ATOM     51  C   UNL A   1       8.916  46.200  94.399  0.00  0.00
ENDBRANCH  45  46
ENDBRANCH  13  45
BRANCH   5  52
ATOM     52  C   UNL A   1       7.928  50.090  93.215  0.00  0.00
BRANCH  52  53
ATOM     53  C   UNL A   1       7.095  49.788  91.989  0.00  0.00
ATOM     54  C   UNL A   1       6.819  50.791  91.050  0.00  0.00
ATOM     55  C   UNL A   1       6.064  50.504  89.912  0.00  0.00
ATOM     56  C   UNL A   1       5.581  49.213  89.701  0.00  0.00
ATOM     57  C   UNL A   1       5.849  48.209  90.628  0.00  0.00
ATOM     58  C   UNL A   1       6.603  48.494  91.767  0.00  0.00
ENDBRANCH  52  53
ENDBRANCH   5  52
TORSDOF 10
