# Supplementary material for: The Cordyceps Genus as a Potential Source of Bioactive Compounds for Adjuvant Cancer Therapy: A Network Pharmacology Approach
Source: Pharmaceuticals (Basel). 2025 Apr 30;18(5):667. doi: 10.3390/ph18050667 (PMC12115173; doi:10.3390/ph18050667)
Supplement: Supplementary file 1 [file pharmaceuticals-18-00667-s001.zip › pharmaceuticals-3597034-supplementary/Supplementary Materials/Molecular docking simulations/ExtractoCordyceps2/Results/AURKA(3cho)/Conformations_AURKA/BeauvericinA/BeauvericinA_docked_model_3.pdb]

REMARK VINA RESULT:      15.1      4.487      9.403
REMARK  Name = *****
REMARK  19 active torsions:
REMARK  status: ('A' for Active; 'I' for Inactive)
REMARK    1  A    between atoms: C_1  and  C_2
REMARK    2  A    between atoms: C_2  and  C_3
REMARK    3  A    between atoms: C_3  and  C_5
REMARK    4  A    between atoms: C_3  and  C_6
REMARK    5  A    between atoms: N_10  and  C_65
REMARK    6  A    between atoms: C_11  and  C_58
REMARK    7  A    between atoms: C_16  and  C_55
REMARK    8  A    between atoms: N_20  and  C_54
REMARK    9  A    between atoms: C_21  and  C_47
REMARK   10  A    between atoms: C_26  and  C_44
REMARK   11  A    between atoms: N_30  and  C_43
REMARK   12  A    between atoms: C_31  and  C_36
REMARK   13  A    between atoms: C_36  and  C_37
REMARK   14  A    between atoms: C_44  and  C_45
REMARK   15  A    between atoms: C_44  and  C_46
REMARK   16  A    between atoms: C_47  and  C_48
REMARK   17  A    between atoms: C_55  and  C_56
REMARK   18  A    between atoms: C_55  and  C_57
REMARK   19  A    between atoms: C_58  and  C_59
REMARK                            x       y       z     vdW  Elec       q    Type
REMARK                         _______ _______ _______ _____ _____    ______ ____
ROOT
ATOM      1  C   UNL A   1       6.441  47.966  99.418  0.00  0.00
ATOM      2  C   UNL A   1       7.977  47.906  99.207  0.00  0.00
ATOM      3  O   UNL A   1       8.728  48.376 100.071  0.00  0.00
ATOM      4  N   UNL A   1       8.504  47.367  98.041  0.00  0.00
ATOM      5  C   UNL A   1       9.964  47.517  97.800  0.00  0.00
ATOM      6  C   UNL A   1      10.817  46.735  98.822  0.00  0.00
ATOM      7  O   UNL A   1      10.930  45.512  98.778  0.00  0.00
ATOM      8  O   UNL A   1      11.355  47.524  99.792  0.00  0.00
ATOM      9  C   UNL A   1      12.178  46.906 100.794  0.00  0.00
ATOM     10  C   UNL A   1      13.376  47.830 101.134  0.00  0.00
ATOM     11  O   UNL A   1      14.482  47.486 100.688  0.00  0.00
ATOM     12  N   UNL A   1      13.286  48.966 101.937  0.00  0.00
ATOM     13  C   UNL A   1      12.138  49.907 102.135  0.00  0.00
ATOM     14  C   UNL A   1      11.199  49.585 103.320  0.00  0.00
ATOM     15  O   UNL A   1      11.634  49.355 104.445  0.00  0.00
ATOM     16  O   UNL A   1       9.871  49.672 103.019  0.00  0.00
ATOM     17  C   UNL A   1       8.948  49.775 104.129  0.00  0.00
ATOM     18  C   UNL A   1       7.783  50.729 103.723  0.00  0.00
ATOM     19  O   UNL A   1       7.676  51.862 104.195  0.00  0.00
ATOM     20  N   UNL A   1       6.881  50.255 102.761  0.00  0.00
ATOM     21  C   UNL A   1       6.753  51.039 101.490  0.00  0.00
ATOM     22  C   UNL A   1       6.361  50.175 100.262  0.00  0.00
ATOM     23  O   UNL A   1       6.245  50.624  99.125  0.00  0.00
ATOM     24  O   UNL A   1       6.222  48.846 100.548  0.00  0.00
ATOM     25  C   UNL A   1       5.578  49.965 103.357  0.00  0.00
ATOM     26  C   UNL A   1      14.559  49.474 102.447  0.00  0.00
ATOM     27  C   UNL A   1       7.725  46.837  96.928  0.00  0.00
ENDROOT
BRANCH  17  28
ATOM     28  C   UNL A   1       8.445  48.422 104.695  0.00  0.00
ATOM     29  C   UNL A   1       9.326  47.242 104.273  0.00  0.00
ATOM     30  C   UNL A   1       6.998  48.098 104.341  0.00  0.00
ENDBRANCH  17  28
BRANCH   9  31
ATOM     31  C   UNL A   1      11.409  46.424 102.042  0.00  0.00
ATOM     32  C   UNL A   1      10.285  45.437 101.703  0.00  0.00
ATOM     33  C   UNL A   1      12.336  45.757 103.067  0.00  0.00
ENDBRANCH   9  31
BRANCH   1  34
ATOM     34  C   UNL A   1       5.812  46.576  99.678  0.00  0.00
ATOM     35  C   UNL A   1       6.510  45.437  98.936  0.00  0.00
BRANCH  34  37
ATOM     36  C   UNL A   1       7.000  45.852 101.877  0.00  0.00
ATOM     37  C   UNL A   1       5.706  46.265 101.189  0.00  0.00
ENDBRANCH  34  37
ENDBRANCH   1  34
BRANCH  21  38
ATOM     38  C   UNL A   1       8.028  51.818 101.066  0.00  0.00
BRANCH  38  39
ATOM     39  C   UNL A   1       8.078  53.229 101.612  0.00  0.00
ATOM     40  C   UNL A   1       8.346  53.466 102.965  0.00  0.00
ATOM     41  C   UNL A   1       8.380  54.770 103.461  0.00  0.00
ATOM     42  C   UNL A   1       8.145  55.848 102.610  0.00  0.00
ATOM     43  C   UNL A   1       7.874  55.623 101.261  0.00  0.00
ATOM     44  C   UNL A   1       7.839  54.320 100.764  0.00  0.00
ENDBRANCH  38  39
ENDBRANCH  21  38
BRANCH  13  45
ATOM     45  C   UNL A   1      11.462  50.446 100.872  0.00  0.00
BRANCH  45  46
ATOM     46  C   UNL A   1      12.381  50.698  99.696  0.00  0.00
ATOM     47  C   UNL A   1      13.771  50.750  99.850  0.00  0.00
ATOM     48  C   UNL A   1      14.602  50.972  98.751  0.00  0.00
ATOM     49  C   UNL A   1      14.052  51.138  97.481  0.00  0.00
ATOM     50  C   UNL A   1      12.671  51.082  97.312  0.00  0.00
ATOM     51  C   UNL A   1      11.840  50.864  98.411  0.00  0.00
ENDBRANCH  45  46
ENDBRANCH  13  45
BRANCH   5  52
ATOM     52  C   UNL A   1      10.418  48.973  97.578  0.00  0.00
BRANCH  52  53
ATOM     53  C   UNL A   1       9.938  49.558  96.268  0.00  0.00
ATOM     54  C   UNL A   1       8.642  50.077  96.151  0.00  0.00
ATOM     55  C   UNL A   1       8.210  50.632  94.945  0.00  0.00
ATOM     56  C   UNL A   1       9.069  50.673  93.847  0.00  0.00
ATOM     57  C   UNL A   1      10.359  50.160  93.953  0.00  0.00
ATOM     58  C   UNL A   1      10.793  49.605  95.157  0.00  0.00
ENDBRANCH  52  53
ENDBRANCH   5  52
TORSDOF 10
