# Supplementary material for: The Cordyceps Genus as a Potential Source of Bioactive Compounds for Adjuvant Cancer Therapy: A Network Pharmacology Approach
Source: Pharmaceuticals (Basel). 2025 Apr 30;18(5):667. doi: 10.3390/ph18050667 (PMC12115173; doi:10.3390/ph18050667)
Supplement: Supplementary file 1 [file pharmaceuticals-18-00667-s001.zip › pharmaceuticals-3597034-supplementary/Supplementary Materials/Molecular docking simulations/ExtractoCordyceps2/Results/AURKA(3cho)/Conformations_AURKA/BeauvericinA/BeauvericinA_docked_model_4.pdb]

REMARK VINA RESULT:      15.8      2.149      5.476
REMARK  Name = *****
REMARK  19 active torsions:
REMARK  status: ('A' for Active; 'I' for Inactive)
REMARK    1  A    between atoms: C_1  and  C_2
REMARK    2  A    between atoms: C_2  and  C_3
REMARK    3  A    between atoms: C_3  and  C_5
REMARK    4  A    between atoms: C_3  and  C_6
REMARK    5  A    between atoms: N_10  and  C_65
REMARK    6  A    between atoms: C_11  and  C_58
REMARK    7  A    between atoms: C_16  and  C_55
REMARK    8  A    between atoms: N_20  and  C_54
REMARK    9  A    between atoms: C_21  and  C_47
REMARK   10  A    between atoms: C_26  and  C_44
REMARK   11  A    between atoms: N_30  and  C_43
REMARK   12  A    between atoms: C_31  and  C_36
REMARK   13  A    between atoms: C_36  and  C_37
REMARK   14  A    between atoms: C_44  and  C_45
REMARK   15  A    between atoms: C_44  and  C_46
REMARK   16  A    between atoms: C_47  and  C_48
REMARK   17  A    between atoms: C_55  and  C_56
REMARK   18  A    between atoms: C_55  and  C_57
REMARK   19  A    between atoms: C_58  and  C_59
REMARK                            x       y       z     vdW  Elec       q    Type
REMARK                         _______ _______ _______ _____ _____    ______ ____
ROOT
ATOM      1  C   UNL A   1      13.136  49.923  97.795  0.00  0.00
ATOM      2  C   UNL A   1      12.657  50.025  96.323  0.00  0.00
ATOM      3  O   UNL A   1      11.456  50.205  96.086  0.00  0.00
ATOM      4  N   UNL A   1      13.561  49.874  95.280  0.00  0.00
ATOM      5  C   UNL A   1      13.022  49.778  93.897  0.00  0.00
ATOM      6  C   UNL A   1      12.348  51.087  93.432  0.00  0.00
ATOM      7  O   UNL A   1      12.999  52.079  93.114  0.00  0.00
ATOM      8  O   UNL A   1      10.987  51.041  93.480  0.00  0.00
ATOM      9  C   UNL A   1      10.251  52.200  93.059  0.00  0.00
ATOM     10  C   UNL A   1       8.985  51.764  92.278  0.00  0.00
ATOM     11  O   UNL A   1       9.016  51.921  91.046  0.00  0.00
ATOM     12  N   UNL A   1       7.828  51.270  92.876  0.00  0.00
ATOM     13  C   UNL A   1       7.666  50.480  94.137  0.00  0.00
ATOM     14  C   UNL A   1       7.398  51.303  95.418  0.00  0.00
ATOM     15  O   UNL A   1       6.527  52.169  95.459  0.00  0.00
ATOM     16  O   UNL A   1       8.138  50.916  96.496  0.00  0.00
ATOM     17  C   UNL A   1       7.684  51.350  97.800  0.00  0.00
ATOM     18  C   UNL A   1       7.957  50.210  98.828  0.00  0.00
ATOM     19  O   UNL A   1       7.045  49.531  99.304  0.00  0.00
ATOM     20  N   UNL A   1       9.295  49.961  99.160  0.00  0.00
ATOM     21  C   UNL A   1       9.834  48.591  98.873  0.00  0.00
ATOM     22  C   UNL A   1      11.357  48.572  98.575  0.00  0.00
ATOM     23  O   UNL A   1      11.978  47.554  98.279  0.00  0.00
ATOM     24  O   UNL A   1      11.939  49.808  98.603  0.00  0.00
ATOM     25  C   UNL A   1       9.589  50.388 100.527  0.00  0.00
ATOM     26  C   UNL A   1       6.634  51.279  92.030  0.00  0.00
ATOM     27  C   UNL A   1      14.985  49.601  95.430  0.00  0.00
ENDROOT
BRANCH  17  28
ATOM     28  C   UNL A   1       8.235  52.722  98.267  0.00  0.00
ATOM     29  C   UNL A   1       9.761  52.808  98.169  0.00  0.00
ATOM     30  C   UNL A   1       7.817  53.113  99.680  0.00  0.00
ENDBRANCH  17  28
BRANCH   9  31
ATOM     31  C   UNL A   1       9.952  53.209  94.189  0.00  0.00
ATOM     32  C   UNL A   1      11.182  54.029  94.594  0.00  0.00
ATOM     33  C   UNL A   1       8.832  54.185  93.805  0.00  0.00
ENDBRANCH   9  31
BRANCH   1  34
ATOM     34  C   UNL A   1      13.980  51.141  98.241  0.00  0.00
ATOM     35  C   UNL A   1      14.965  50.826  99.366  0.00  0.00
BRANCH  34  37
ATOM     36  C   UNL A   1      16.158  52.187  97.278  0.00  0.00
ATOM     37  C   UNL A   1      14.700  51.812  97.049  0.00  0.00
ENDBRANCH  34  37
ENDBRANCH   1  34
BRANCH  21  38
ATOM     38  C   UNL A   1       9.163  47.856  97.682  0.00  0.00
BRANCH  38  39
ATOM     39  C   UNL A   1       7.975  47.012  98.092  0.00  0.00
ATOM     40  C   UNL A   1       7.995  46.273  99.281  0.00  0.00
ATOM     41  C   UNL A   1       6.899  45.490  99.645  0.00  0.00
ATOM     42  C   UNL A   1       5.774  45.437  98.824  0.00  0.00
ATOM     43  C   UNL A   1       5.745  46.166  97.637  0.00  0.00
ATOM     44  C   UNL A   1       6.840  46.948  97.270  0.00  0.00
ENDBRANCH  38  39
ENDBRANCH  21  38
BRANCH  13  45
ATOM     45  C   UNL A   1       8.569  49.256  94.306  0.00  0.00
BRANCH  45  46
ATOM     46  C   UNL A   1       7.893  47.915  94.119  0.00  0.00
ATOM     47  C   UNL A   1       8.631  46.751  93.868  0.00  0.00
ATOM     48  C   UNL A   1       7.989  45.522  93.710  0.00  0.00
ATOM     49  C   UNL A   1       6.601  45.440  93.807  0.00  0.00
ATOM     50  C   UNL A   1       5.856  46.588  94.063  0.00  0.00
ATOM     51  C   UNL A   1       6.496  47.818  94.217  0.00  0.00
ENDBRANCH  45  46
ENDBRANCH  13  45
BRANCH   5  52
ATOM     52  C   UNL A   1      12.189  48.508  93.634  0.00  0.00
BRANCH  52  53
ATOM     53  C   UNL A   1      11.573  48.471  92.252  0.00  0.00
ATOM     54  C   UNL A   1      12.384  48.458  91.111  0.00  0.00
ATOM     55  C   UNL A   1      11.811  48.406  89.839  0.00  0.00
ATOM     56  C   UNL A   1      10.425  48.365  89.697  0.00  0.00
ATOM     57  C   UNL A   1       9.610  48.378  90.827  0.00  0.00
ATOM     58  C   UNL A   1      10.180  48.430  92.099  0.00  0.00
ENDBRANCH  52  53
ENDBRANCH   5  52
TORSDOF 10
