# Supplementary material for: The Cordyceps Genus as a Potential Source of Bioactive Compounds for Adjuvant Cancer Therapy: A Network Pharmacology Approach
Source: Pharmaceuticals (Basel). 2025 Apr 30;18(5):667. doi: 10.3390/ph18050667 (PMC12115173; doi:10.3390/ph18050667)
Supplement: Supplementary file 1 [file pharmaceuticals-18-00667-s001.zip › pharmaceuticals-3597034-supplementary/Supplementary Materials/Molecular docking simulations/ExtractoCordyceps2/Results/AURKA(3cho)/Conformations_AURKA/BeauvericinE/BeauvericinE_docked.pdbqt]

MODEL 1
REMARK VINA RESULT:      -6.6      0.000      0.000
REMARK  Name = *****
REMARK  19 active torsions:
REMARK  status: ('A' for Active; 'I' for Inactive)
REMARK    1  A    between atoms: C_1  and  C_2
REMARK    2  A    between atoms: C_2  and  C_3
REMARK    3  A    between atoms: C_2  and  C_4
REMARK    4  A    between atoms: C_4  and  C_5
REMARK    5  A    between atoms: C_10  and  C_57
REMARK    6  A    between atoms: N_14  and  C_56
REMARK    7  A    between atoms: C_15  and  C_49
REMARK    8  A    between atoms: C_20  and  C_46
REMARK    9  A    between atoms: N_24  and  C_45
REMARK   10  A    between atoms: C_25  and  C_38
REMARK   11  A    between atoms: C_30  and  C_35
REMARK   12  A    between atoms: C_35  and  C_36
REMARK   13  A    between atoms: C_35  and  C_37
REMARK   14  A    between atoms: C_38  and  C_39
REMARK   15  A    between atoms: C_46  and  C_47
REMARK   16  A    between atoms: C_46  and  C_48
REMARK   17  A    between atoms: C_49  and  C_50
REMARK   18  A    between atoms: C_57  and  C_58
REMARK   19  A    between atoms: C_57  and  C_59
REMARK                            x       y       z     vdW  Elec       q    Type
REMARK                         _______ _______ _______ _____ _____    ______ ____
ROOT
ATOM      1  C   UNL A   1      13.278  50.743  98.688  0.00  0.00    +0.252 C 
ATOM      2  C   UNL A   1      12.747  51.054  97.282  0.00  0.00    +0.247 C 
ATOM      3  O   UNL A   1      12.592  52.191  96.858  0.00  0.00    -0.329 OA
ATOM      4  O   UNL A   1      12.594  49.907  96.550  0.00  0.00    -0.485 OA
ATOM      5  C   UNL A   1      12.000  49.956  95.212  0.00  0.00    +0.322 C 
ATOM      6  C   UNL A   1      10.462  50.095  95.403  0.00  0.00    +0.199 C 
ATOM      7  O   UNL A   1      10.014  50.512  96.479  0.00  0.00    -0.363 OA
ATOM      8  N   UNL A   1       9.583  49.690  94.399  0.00  0.00    -0.284 N 
ATOM      9  C   UNL A   1       8.119  49.948  94.611  0.00  0.00    +0.263 C 
ATOM     10  C   UNL A   1       7.372  48.759  95.272  0.00  0.00    +0.249 C 
ATOM     11  O   UNL A   1       6.157  48.669  95.367  0.00  0.00    -0.328 OA
ATOM     12  O   UNL A   1       8.239  47.844  95.785  0.00  0.00    -0.485 OA
ATOM     13  C   UNL A   1       7.714  46.732  96.530  0.00  0.00    +0.322 C 
ATOM     14  C   UNL A   1       6.697  47.048  97.677  0.00  0.00    +0.199 C 
ATOM     15  O   UNL A   1       5.577  46.526  97.683  0.00  0.00    -0.363 OA
ATOM     16  N   UNL A   1       7.102  47.847  98.748  0.00  0.00    -0.284 N 
ATOM     17  C   UNL A   1       8.348  48.647  98.816  0.00  0.00    +0.263 C 
ATOM     18  C   UNL A   1       9.421  47.930  99.650  0.00  0.00    +0.249 C 
ATOM     19  O   UNL A   1       9.603  46.718  99.619  0.00  0.00    -0.328 OA
ATOM     20  O   UNL A   1      10.230  48.797 100.301  0.00  0.00    -0.485 OA
ATOM     21  C   UNL A   1      11.430  48.266 100.917  0.00  0.00    +0.321 C 
ATOM     22  C   UNL A   1      12.457  49.355 100.566  0.00  0.00    +0.197 C 
ATOM     23  O   UNL A   1      13.042  50.042 101.397  0.00  0.00    -0.365 OA
ATOM     24  N   UNL A   1      12.641  49.526  99.204  0.00  0.00    -0.278 N 
ATOM     25  C   UNL A   1       6.273  47.763  99.944  0.00  0.00    +0.199 C 
ATOM     26  C   UNL A   1       9.939  48.792  93.301  0.00  0.00    +0.199 C 
ATOM     27  H   UNL A   1      12.035  49.020  98.569  0.00  0.00    +0.199 HD
ENDROOT
BRANCH  21  28
ATOM     28  C   UNL A   1      11.244  48.091 102.439  0.00  0.00    +0.062 C 
ATOM     29  C   UNL A   1       9.976  48.773 102.964  0.00  0.00    +0.038 C 
ATOM     30  C   UNL A   1      11.205  46.606 102.817  0.00  0.00    +0.038 C 
ENDBRANCH  21  28
BRANCH  13  31
ATOM     31  C   UNL A   1       7.181  45.614  95.583  0.00  0.00    +0.062 C 
ATOM     32  C   UNL A   1       5.736  45.844  95.135  0.00  0.00    +0.038 C 
ATOM     33  C   UNL A   1       8.068  45.480  94.337  0.00  0.00    +0.038 C 
ENDBRANCH  13  31
BRANCH   5  34
ATOM     34  C   UNL A   1      12.695  50.978  94.267  0.00  0.00    +0.062 C 
ATOM     35  C   UNL A   1      13.974  50.375  93.664  0.00  0.00    +0.038 C 
ATOM     36  C   UNL A   1      11.822  51.494  93.124  0.00  0.00    +0.038 C 
ENDBRANCH   5  34
BRANCH   1  37
ATOM     37  C   UNL A   1      14.806  50.584  98.670  0.00  0.00    +0.089 C 
BRANCH  37  39
ATOM     38  C   UNL A   1      16.595  52.122  97.696  0.00  0.00    +0.014 C 
ATOM     39  C   UNL A   1      15.502  51.096  97.393  0.00  0.00    -0.015 C 
ATOM     40  C   UNL A   1      16.102  49.915  96.625  0.00  0.00    +0.014 C 
ENDBRANCH  37  39
ENDBRANCH   1  37
BRANCH  17  41
ATOM     41  C   UNL A   1       8.158  50.172  99.035  0.00  0.00    +0.141 C 
BRANCH  41  42
ATOM     42  C   UNL A   1       8.001  50.719 100.436  0.00  0.00    -0.069 A 
ATOM     43  C   UNL A   1       8.895  51.661 100.960  0.00  0.00    +0.008 A 
ATOM     44  C   UNL A   1       8.728  52.159 102.254  0.00  0.00    +0.002 A 
ATOM     45  C   UNL A   1       7.656  51.733 103.034  0.00  0.00    +0.001 A 
ATOM     46  C   UNL A   1       6.744  50.817 102.518  0.00  0.00    +0.002 A 
ATOM     47  C   UNL A   1       6.911  50.319 101.225  0.00  0.00    +0.008 A 
ENDBRANCH  41  42
ENDBRANCH  17  41
BRANCH   9  48
ATOM     48  C   UNL A   1       7.415  50.374  93.306  0.00  0.00    +0.141 C 
BRANCH  48  49
ATOM     49  C   UNL A   1       7.312  49.258  92.290  0.00  0.00    -0.069 A 
ATOM     50  C   UNL A   1       6.377  48.228  92.445  0.00  0.00    +0.008 A 
ATOM     51  C   UNL A   1       6.280  47.211  91.494  0.00  0.00    +0.002 A 
ATOM     52  C   UNL A   1       7.119  47.213  90.381  0.00  0.00    +0.001 A 
ATOM     53  C   UNL A   1       8.052  48.233  90.215  0.00  0.00    +0.002 A 
ATOM     54  C   UNL A   1       8.149  49.252  91.164  0.00  0.00    +0.008 A 
ENDBRANCH  48  49
ENDBRANCH   9  48
TORSDOF 9
ENDMDL
MODEL 2
REMARK VINA RESULT:      -5.9      1.974      7.475
REMARK  Name = *****
REMARK  19 active torsions:
REMARK  status: ('A' for Active; 'I' for Inactive)
REMARK    1  A    between atoms: C_1  and  C_2
REMARK    2  A    between atoms: C_2  and  C_3
REMARK    3  A    between atoms: C_2  and  C_4
REMARK    4  A    between atoms: C_4  and  C_5
REMARK    5  A    between atoms: C_10  and  C_57
REMARK    6  A    between atoms: N_14  and  C_56
REMARK    7  A    between atoms: C_15  and  C_49
REMARK    8  A    between atoms: C_20  and  C_46
REMARK    9  A    between atoms: N_24  and  C_45
REMARK   10  A    between atoms: C_25  and  C_38
REMARK   11  A    between atoms: C_30  and  C_35
REMARK   12  A    between atoms: C_35  and  C_36
REMARK   13  A    between atoms: C_35  and  C_37
REMARK   14  A    between atoms: C_38  and  C_39
REMARK   15  A    between atoms: C_46  and  C_47
REMARK   16  A    between atoms: C_46  and  C_48
REMARK   17  A    between atoms: C_49  and  C_50
REMARK   18  A    between atoms: C_57  and  C_58
REMARK   19  A    between atoms: C_57  and  C_59
REMARK                            x       y       z     vdW  Elec       q    Type
REMARK                         _______ _______ _______ _____ _____    ______ ____
ROOT
ATOM      1  C   UNL A   1      12.172  49.557  94.158  0.00  0.00    +0.252 C 
ATOM      2  C   UNL A   1      13.070  49.569  95.403  0.00  0.00    +0.247 C 
ATOM      3  O   UNL A   1      13.880  48.689  95.657  0.00  0.00    -0.329 OA
ATOM      4  O   UNL A   1      12.922  50.737  96.102  0.00  0.00    -0.485 OA
ATOM      5  C   UNL A   1      13.607  50.924  97.384  0.00  0.00    +0.322 C 
ATOM      6  C   UNL A   1      12.798  50.129  98.449  0.00  0.00    +0.199 C 
ATOM      7  O   UNL A   1      12.035  49.223  98.090  0.00  0.00    -0.363 OA
ATOM      8  N   UNL A   1      12.875  50.473  99.799  0.00  0.00    -0.284 N 
ATOM      9  C   UNL A   1      12.148  49.598 100.781  0.00  0.00    +0.263 C 
ATOM     10  C   UNL A   1      10.707  50.083 101.091  0.00  0.00    +0.249 C 
ATOM     11  O   UNL A   1      10.005  49.645 101.989  0.00  0.00    -0.328 OA
ATOM     12  O   UNL A   1      10.293  51.027 100.202  0.00  0.00    -0.485 OA
ATOM     13  C   UNL A   1       8.939  51.505 100.278  0.00  0.00    +0.322 C 
ATOM     14  C   UNL A   1       7.798  50.434 100.329  0.00  0.00    +0.199 C 
ATOM     15  O   UNL A   1       6.982  50.431 101.257  0.00  0.00    -0.363 OA
ATOM     16  N   UNL A   1       7.648  49.545  99.263  0.00  0.00    -0.284 N 
ATOM     17  C   UNL A   1       8.616  49.336  98.160  0.00  0.00    +0.263 C 
ATOM     18  C   UNL A   1       8.176  50.081  96.890  0.00  0.00    +0.249 C 
ATOM     19  O   UNL A   1       7.661  51.194  96.904  0.00  0.00    -0.328 OA
ATOM     20  O   UNL A   1       8.553  49.440  95.760  0.00  0.00    -0.485 OA
ATOM     21  C   UNL A   1       8.425  50.154  94.506  0.00  0.00    +0.321 C 
ATOM     22  C   UNL A   1       9.731  49.758  93.798  0.00  0.00    +0.197 C 
ATOM     23  O   UNL A   1       9.781  49.118  92.753  0.00  0.00    -0.365 OA
ATOM     24  N   UNL A   1      10.871  50.159  94.474  0.00  0.00    -0.278 N 
ATOM     25  C   UNL A   1       6.357  48.872  99.182  0.00  0.00    +0.199 C 
ATOM     26  C   UNL A   1      13.361  51.758 100.299  0.00  0.00    +0.199 C 
ATOM     27  H   UNL A   1      10.767  50.568  95.395  0.00  0.00    +0.199 HD
ENDROOT
BRANCH  21  28
ATOM     28  C   UNL A   1       7.168  49.700  93.733  0.00  0.00    +0.062 C 
ATOM     29  C   UNL A   1       6.637  48.344  94.208  0.00  0.00    +0.038 C 
ATOM     30  C   UNL A   1       6.050  50.743  93.850  0.00  0.00    +0.038 C 
ENDBRANCH  21  28
BRANCH  13  31
ATOM     31  C   UNL A   1       8.775  52.572 101.402  0.00  0.00    +0.062 C 
ATOM     32  C   UNL A   1       7.882  53.745 100.992  0.00  0.00    +0.038 C 
ATOM     33  C   UNL A   1       8.203  51.941 102.680  0.00  0.00    +0.038 C 
ENDBRANCH  13  31
BRANCH   5  34
ATOM     34  C   UNL A   1      15.138  50.659  97.309  0.00  0.00    +0.062 C 
ATOM     35  C   UNL A   1      15.688  51.053  95.928  0.00  0.00    +0.038 C 
ATOM     36  C   UNL A   1      15.967  51.372  98.377  0.00  0.00    +0.038 C 
ENDBRANCH   5  34
BRANCH   1  37
ATOM     37  C   UNL A   1      12.842  50.304  92.995  0.00  0.00    +0.089 C 
BRANCH  37  39
ATOM     38  C   UNL A   1      13.249  52.821  92.872  0.00  0.00    +0.014 C 
ATOM     39  C   UNL A   1      12.241  51.688  92.674  0.00  0.00    -0.015 C 
ATOM     40  C   UNL A   1      11.726  51.702  91.231  0.00  0.00    +0.014 C 
ENDBRANCH  37  39
ENDBRANCH   1  37
BRANCH  17  41
ATOM     41  C   UNL A   1       9.153  47.889  98.001  0.00  0.00    +0.141 C 
BRANCH  41  42
ATOM     42  C   UNL A   1       9.364  47.023  99.222  0.00  0.00    -0.069 A 
ATOM     43  C   UNL A   1      10.636  46.559  99.581  0.00  0.00    +0.008 A 
ATOM     44  C   UNL A   1      10.810  45.766 100.717  0.00  0.00    +0.002 A 
ATOM     45  C   UNL A   1       9.717  45.439 101.516  0.00  0.00    +0.001 A 
ATOM     46  C   UNL A   1       8.451  45.914 101.187  0.00  0.00    +0.002 A 
ATOM     47  C   UNL A   1       8.277  46.706 100.051  0.00  0.00    +0.008 A 
ENDBRANCH  41  42
ENDBRANCH  17  41
BRANCH   9  48
ATOM     48  C   UNL A   1      12.950  49.410 102.086  0.00  0.00    +0.141 C 
BRANCH  48  49
ATOM     49  C   UNL A   1      12.585  48.149 102.837  0.00  0.00    -0.069 A 
ATOM     50  C   UNL A   1      11.476  48.116 103.691  0.00  0.00    +0.008 A 
ATOM     51  C   UNL A   1      11.138  46.944 104.368  0.00  0.00    +0.002 A 
ATOM     52  C   UNL A   1      11.906  45.793 104.199  0.00  0.00    +0.001 A 
ATOM     53  C   UNL A   1      13.011  45.813 103.351  0.00  0.00    +0.002 A 
ATOM     54  C   UNL A   1      13.349  46.985 102.672  0.00  0.00    +0.008 A 
ENDBRANCH  48  49
ENDBRANCH   9  48
TORSDOF 9
ENDMDL
MODEL 3
REMARK VINA RESULT:      -5.6      1.880      7.675
REMARK  Name = *****
REMARK  19 active torsions:
REMARK  status: ('A' for Active; 'I' for Inactive)
REMARK    1  A    between atoms: C_1  and  C_2
REMARK    2  A    between atoms: C_2  and  C_3
REMARK    3  A    between atoms: C_2  and  C_4
REMARK    4  A    between atoms: C_4  and  C_5
REMARK    5  A    between atoms: C_10  and  C_57
REMARK    6  A    between atoms: N_14  and  C_56
REMARK    7  A    between atoms: C_15  and  C_49
REMARK    8  A    between atoms: C_20  and  C_46
REMARK    9  A    between atoms: N_24  and  C_45
REMARK   10  A    between atoms: C_25  and  C_38
REMARK   11  A    between atoms: C_30  and  C_35
REMARK   12  A    between atoms: C_35  and  C_36
REMARK   13  A    between atoms: C_35  and  C_37
REMARK   14  A    between atoms: C_38  and  C_39
REMARK   15  A    between atoms: C_46  and  C_47
REMARK   16  A    between atoms: C_46  and  C_48
REMARK   17  A    between atoms: C_49  and  C_50
REMARK   18  A    between atoms: C_57  and  C_58
REMARK   19  A    between atoms: C_57  and  C_59
REMARK                            x       y       z     vdW  Elec       q    Type
REMARK                         _______ _______ _______ _____ _____    ______ ____
ROOT
ATOM      1  C   UNL A   1      12.038  49.989  93.787  0.00  0.00    +0.252 C 
ATOM      2  C   UNL A   1      12.919  49.805  95.030  0.00  0.00    +0.247 C 
ATOM      3  O   UNL A   1      13.691  48.867  95.175  0.00  0.00    -0.329 OA
ATOM      4  O   UNL A   1      12.809  50.878  95.873  0.00  0.00    -0.485 OA
ATOM      5  C   UNL A   1      13.483  50.871  97.174  0.00  0.00    +0.322 C 
ATOM      6  C   UNL A   1      12.629  49.979  98.121  0.00  0.00    +0.199 C 
ATOM      7  O   UNL A   1      11.836  49.159  97.642  0.00  0.00    -0.363 OA
ATOM      8  N   UNL A   1      12.701  50.143  99.505  0.00  0.00    -0.284 N 
ATOM      9  C   UNL A   1      11.928  49.180 100.359  0.00  0.00    +0.263 C 
ATOM     10  C   UNL A   1      10.503  49.679 100.717  0.00  0.00    +0.249 C 
ATOM     11  O   UNL A   1       9.772  49.158 101.546  0.00  0.00    -0.328 OA
ATOM     12  O   UNL A   1      10.138  50.746  99.954  0.00  0.00    -0.485 OA
ATOM     13  C   UNL A   1       8.803  51.265 100.080  0.00  0.00    +0.322 C 
ATOM     14  C   UNL A   1       7.620  50.245  99.983  0.00  0.00    +0.199 C 
ATOM     15  O   UNL A   1       6.793  50.156 100.897  0.00  0.00    -0.363 OA
ATOM     16  N   UNL A   1       7.449  49.507  98.810  0.00  0.00    -0.284 N 
ATOM     17  C   UNL A   1       8.423  49.402  97.697  0.00  0.00    +0.263 C 
ATOM     18  C   UNL A   1       8.030  50.322  96.531  0.00  0.00    +0.249 C 
ATOM     19  O   UNL A   1       7.559  51.444  96.684  0.00  0.00    -0.328 OA
ATOM     20  O   UNL A   1       8.397  49.816  95.331  0.00  0.00    -0.485 OA
ATOM     21  C   UNL A   1       8.313  50.690  94.178  0.00  0.00    +0.321 C 
ATOM     22  C   UNL A   1       9.612  50.335  93.436  0.00  0.00    +0.197 C 
ATOM     23  O   UNL A   1       9.651  49.834  92.317  0.00  0.00    -0.365 OA
ATOM     24  N   UNL A   1      10.758  50.598  94.167  0.00  0.00    -0.278 N 
ATOM     25  C   UNL A   1       6.134  48.903  98.633  0.00  0.00    +0.199 C 
ATOM     26  C   UNL A   1      13.231  51.332 100.170  0.00  0.00    +0.199 C 
ATOM     27  H   UNL A   1      10.658  50.890  95.133  0.00  0.00    +0.199 HD
ENDROOT
BRANCH  21  28
ATOM     28  C   UNL A   1       7.051  50.391  93.343  0.00  0.00    +0.062 C 
ATOM     29  C   UNL A   1       5.966  49.666  94.146  0.00  0.00    +0.038 C 
ATOM     30  C   UNL A   1       6.463  51.683  92.762  0.00  0.00    +0.038 C 
ENDBRANCH  21  28
BRANCH  13  31
ATOM     31  C   UNL A   1       8.666  52.184 101.331  0.00  0.00    +0.062 C 
ATOM     32  C   UNL A   1       8.088  53.564 101.004  0.00  0.00    +0.038 C 
ATOM     33  C   UNL A   1       7.789  51.525 102.405  0.00  0.00    +0.038 C 
ENDBRANCH  13  31
BRANCH   5  34
ATOM     34  C   UNL A   1      15.003  50.556  97.077  0.00  0.00    +0.062 C 
ATOM     35  C   UNL A   1      15.646  51.335  95.919  0.00  0.00    +0.038 C 
ATOM     36  C   UNL A   1      15.801  50.842  98.349  0.00  0.00    +0.038 C 
ENDBRANCH   5  34
BRANCH   1  37
ATOM     37  C   UNL A   1      12.754  50.852  92.736  0.00  0.00    +0.089 C 
BRANCH  37  39
ATOM     38  C   UNL A   1      12.723  50.060  90.310  0.00  0.00    +0.014 C 
ATOM     39  C   UNL A   1      13.489  50.064  91.633  0.00  0.00    -0.015 C 
ATOM     40  C   UNL A   1      14.884  50.659  91.419  0.00  0.00    +0.014 C 
ENDBRANCH  37  39
ENDBRANCH   1  37
BRANCH  17  41
ATOM     41  C   UNL A   1       8.905  47.966  97.357  0.00  0.00    +0.141 C 
BRANCH  41  42
ATOM     42  C   UNL A   1       8.057  47.072  96.482  0.00  0.00    -0.069 A 
ATOM     43  C   UNL A   1       6.975  46.349  97.002  0.00  0.00    +0.008 A 
ATOM     44  C   UNL A   1       6.200  45.534  96.175  0.00  0.00    +0.002 A 
ATOM     45  C   UNL A   1       6.487  45.442  94.815  0.00  0.00    +0.001 A 
ATOM     46  C   UNL A   1       7.542  46.175  94.279  0.00  0.00    +0.002 A 
ATOM     47  C   UNL A   1       8.317  46.989  95.106  0.00  0.00    +0.008 A 
ENDBRANCH  41  42
ENDBRANCH  17  41
BRANCH   9  48
ATOM     48  C   UNL A   1      12.704  48.793 101.636  0.00  0.00    +0.141 C 
BRANCH  48  49
ATOM     49  C   UNL A   1      12.100  47.617 102.370  0.00  0.00    -0.069 A 
ATOM     50  C   UNL A   1      12.018  47.606 103.767  0.00  0.00    +0.008 A 
ATOM     51  C   UNL A   1      11.445  46.522 104.435  0.00  0.00    +0.002 A 
ATOM     52  C   UNL A   1      10.952  45.438 103.712  0.00  0.00    +0.001 A 
ATOM     53  C   UNL A   1      11.028  45.437 102.321  0.00  0.00    +0.002 A 
ATOM     54  C   UNL A   1      11.598  46.521 101.652  0.00  0.00    +0.008 A 
ENDBRANCH  48  49
ENDBRANCH   9  48
TORSDOF 9
ENDMDL
MODEL 4
REMARK VINA RESULT:      -4.2      1.899      6.861
REMARK  Name = *****
REMARK  19 active torsions:
REMARK  status: ('A' for Active; 'I' for Inactive)
REMARK    1  A    between atoms: C_1  and  C_2
REMARK    2  A    between atoms: C_2  and  C_3
REMARK    3  A    between atoms: C_2  and  C_4
REMARK    4  A    between atoms: C_4  and  C_5
REMARK    5  A    between atoms: C_10  and  C_57
REMARK    6  A    between atoms: N_14  and  C_56
REMARK    7  A    between atoms: C_15  and  C_49
REMARK    8  A    between atoms: C_20  and  C_46
REMARK    9  A    between atoms: N_24  and  C_45
REMARK   10  A    between atoms: C_25  and  C_38
REMARK   11  A    between atoms: C_30  and  C_35
REMARK   12  A    between atoms: C_35  and  C_36
REMARK   13  A    between atoms: C_35  and  C_37
REMARK   14  A    between atoms: C_38  and  C_39
REMARK   15  A    between atoms: C_46  and  C_47
REMARK   16  A    between atoms: C_46  and  C_48
REMARK   17  A    between atoms: C_49  and  C_50
REMARK   18  A    between atoms: C_57  and  C_58
REMARK   19  A    between atoms: C_57  and  C_59
REMARK                            x       y       z     vdW  Elec       q    Type
REMARK                         _______ _______ _______ _____ _____    ______ ____
ROOT
ATOM      1  C   UNL A   1      10.195  49.965  94.358  0.00  0.00    +0.252 C 
ATOM      2  C   UNL A   1       8.915  49.252  94.816  0.00  0.00    +0.247 C 
ATOM      3  O   UNL A   1       7.795  49.720  94.666  0.00  0.00    -0.329 OA
ATOM      4  O   UNL A   1       9.194  47.999  95.291  0.00  0.00    -0.485 OA
ATOM      5  C   UNL A   1       8.133  47.176  95.878  0.00  0.00    +0.322 C 
ATOM      6  C   UNL A   1       7.886  47.716  97.316  0.00  0.00    +0.199 C 
ATOM      7  O   UNL A   1       8.247  48.863  97.611  0.00  0.00    -0.363 OA
ATOM      8  N   UNL A   1       7.322  46.897  98.294  0.00  0.00    -0.284 N 
ATOM      9  C   UNL A   1       7.018  47.516  99.629  0.00  0.00    +0.263 C 
ATOM     10  C   UNL A   1       8.172  47.368 100.655  0.00  0.00    +0.249 C 
ATOM     11  O   UNL A   1       8.079  47.623 101.847  0.00  0.00    -0.328 OA
ATOM     12  O   UNL A   1       9.327  46.967 100.057  0.00  0.00    -0.485 OA
ATOM     13  C   UNL A   1      10.526  46.886 100.848  0.00  0.00    +0.322 C 
ATOM     14  C   UNL A   1      10.903  48.133 101.715  0.00  0.00    +0.199 C 
ATOM     15  O   UNL A   1      11.071  48.021 102.934  0.00  0.00    -0.363 OA
ATOM     16  N   UNL A   1      11.148  49.355 101.085  0.00  0.00    -0.284 N 
ATOM     17  C   UNL A   1      10.858  49.677  99.667  0.00  0.00    +0.263 C 
ATOM     18  C   UNL A   1      12.132  49.599  98.811  0.00  0.00    +0.249 C 
ATOM     19  O   UNL A   1      12.998  48.745  98.966  0.00  0.00    -0.328 OA
ATOM     20  O   UNL A   1      12.115  50.478  97.783  0.00  0.00    -0.485 OA
ATOM     21  C   UNL A   1      13.131  50.336  96.759  0.00  0.00    +0.321 C 
ATOM     22  C   UNL A   1      12.310  50.588  95.483  0.00  0.00    +0.197 C 
ATOM     23  O   UNL A   1      12.502  51.525  94.715  0.00  0.00    -0.365 OA
ATOM     24  N   UNL A   1      11.290  49.671  95.290  0.00  0.00    -0.278 N 
ATOM     25  C   UNL A   1      11.876  50.337 101.879  0.00  0.00    +0.199 C 
ATOM     26  C   UNL A   1       7.268  45.438  98.220  0.00  0.00    +0.199 C 
ATOM     27  H   UNL A   1      11.100  48.999  96.024  0.00  0.00    +0.199 HD
ENDROOT
BRANCH  21  28
ATOM     28  C   UNL A   1      14.263  51.367  96.951  0.00  0.00    +0.062 C 
ATOM     29  C   UNL A   1      14.286  51.967  98.361  0.00  0.00    +0.038 C 
ATOM     30  C   UNL A   1      15.629  50.738  96.654  0.00  0.00    +0.038 C 
ENDBRANCH  21  28
BRANCH  13  31
ATOM     31  C   UNL A   1      10.568  45.572 101.685  0.00  0.00    +0.062 C 
ATOM     32  C   UNL A   1      11.837  45.438 102.530  0.00  0.00    +0.038 C 
ATOM     33  C   UNL A   1       9.347  45.469 102.610  0.00  0.00    +0.038 C 
ENDBRANCH  13  31
BRANCH   5  34
ATOM     34  C   UNL A   1       6.893  47.018  94.954  0.00  0.00    +0.062 C 
ATOM     35  C   UNL A   1       6.676  45.541  94.586  0.00  0.00    +0.038 C 
ATOM     36  C   UNL A   1       5.587  47.566  95.530  0.00  0.00    +0.038 C 
ENDBRANCH   5  34
BRANCH   1  37
ATOM     37  C   UNL A   1      10.574  49.539  92.931  0.00  0.00    +0.089 C 
BRANCH  37  39
ATOM     38  C   UNL A   1      11.622  50.905  91.047  0.00  0.00    +0.014 C 
ATOM     39  C   UNL A   1      10.352  50.614  91.848  0.00  0.00    -0.015 C 
ATOM     40  C   UNL A   1       9.236  50.166  90.900  0.00  0.00    +0.014 C 
ENDBRANCH  37  39
ENDBRANCH   1  37
BRANCH  17  41
ATOM     41  C   UNL A   1       9.899  50.875  99.432  0.00  0.00    +0.141 C 
BRANCH  41  42
ATOM     42  C   UNL A   1       8.849  51.215 100.464  0.00  0.00    -0.069 A 
ATOM     43  C   UNL A   1       9.095  52.143 101.484  0.00  0.00    +0.008 A 
ATOM     44  C   UNL A   1       8.109  52.448 102.424  0.00  0.00    +0.002 A 
ATOM     45  C   UNL A   1       6.858  51.840 102.347  0.00  0.00    +0.001 A 
ATOM     46  C   UNL A   1       6.589  50.935 101.324  0.00  0.00    +0.002 A 
ATOM     47  C   UNL A   1       7.575  50.630 100.385  0.00  0.00    +0.008 A 
ENDBRANCH  41  42
ENDBRANCH  17  41
BRANCH   9  48
ATOM     48  C   UNL A   1       5.694  46.986 100.220  0.00  0.00    +0.141 C 
BRANCH  48  49
ATOM     49  C   UNL A   1       5.692  46.936 101.732  0.00  0.00    -0.069 A 
ATOM     50  C   UNL A   1       5.819  45.718 102.410  0.00  0.00    +0.008 A 
ATOM     51  C   UNL A   1       5.831  45.683 103.806  0.00  0.00    +0.002 A 
ATOM     52  C   UNL A   1       5.713  46.865 104.535  0.00  0.00    +0.001 A 
ATOM     53  C   UNL A   1       5.587  48.082 103.871  0.00  0.00    +0.002 A 
ATOM     54  C   UNL A   1       5.577  48.119 102.475  0.00  0.00    +0.008 A 
ENDBRANCH  48  49
ENDBRANCH   9  48
TORSDOF 9
ENDMDL
