# Supplementary material for: The Cordyceps Genus as a Potential Source of Bioactive Compounds for Adjuvant Cancer Therapy: A Network Pharmacology Approach
Source: Pharmaceuticals (Basel). 2025 Apr 30;18(5):667. doi: 10.3390/ph18050667 (PMC12115173; doi:10.3390/ph18050667)
Supplement: Supplementary file 1 [file pharmaceuticals-18-00667-s001.zip › pharmaceuticals-3597034-supplementary/Supplementary Materials/Molecular docking simulations/ExtractoCordyceps2/Results/AURKA(3cho)/Conformations_AURKA/BeauvericinE/BeauvericinE_docked_model_1.pdb]

REMARK VINA RESULT:      -6.6      0.000      0.000
REMARK  Name = *****
REMARK  19 active torsions:
REMARK  status: ('A' for Active; 'I' for Inactive)
REMARK    1  A    between atoms: C_1  and  C_2
REMARK    2  A    between atoms: C_2  and  C_3
REMARK    3  A    between atoms: C_2  and  C_4
REMARK    4  A    between atoms: C_4  and  C_5
REMARK    5  A    between atoms: C_10  and  C_57
REMARK    6  A    between atoms: N_14  and  C_56
REMARK    7  A    between atoms: C_15  and  C_49
REMARK    8  A    between atoms: C_20  and  C_46
REMARK    9  A    between atoms: N_24  and  C_45
REMARK   10  A    between atoms: C_25  and  C_38
REMARK   11  A    between atoms: C_30  and  C_35
REMARK   12  A    between atoms: C_35  and  C_36
REMARK   13  A    between atoms: C_35  and  C_37
REMARK   14  A    between atoms: C_38  and  C_39
REMARK   15  A    between atoms: C_46  and  C_47
REMARK   16  A    between atoms: C_46  and  C_48
REMARK   17  A    between atoms: C_49  and  C_50
REMARK   18  A    between atoms: C_57  and  C_58
REMARK   19  A    between atoms: C_57  and  C_59
REMARK                            x       y       z     vdW  Elec       q    Type
REMARK                         _______ _______ _______ _____ _____    ______ ____
ROOT
ATOM      1  C   UNL A   1      13.278  50.743  98.688  0.00  0.00
ATOM      2  C   UNL A   1      12.747  51.054  97.282  0.00  0.00
ATOM      3  O   UNL A   1      12.592  52.191  96.858  0.00  0.00
ATOM      4  O   UNL A   1      12.594  49.907  96.550  0.00  0.00
ATOM      5  C   UNL A   1      12.000  49.956  95.212  0.00  0.00
ATOM      6  C   UNL A   1      10.462  50.095  95.403  0.00  0.00
ATOM      7  O   UNL A   1      10.014  50.512  96.479  0.00  0.00
ATOM      8  N   UNL A   1       9.583  49.690  94.399  0.00  0.00
ATOM      9  C   UNL A   1       8.119  49.948  94.611  0.00  0.00
ATOM     10  C   UNL A   1       7.372  48.759  95.272  0.00  0.00
ATOM     11  O   UNL A   1       6.157  48.669  95.367  0.00  0.00
ATOM     12  O   UNL A   1       8.239  47.844  95.785  0.00  0.00
ATOM     13  C   UNL A   1       7.714  46.732  96.530  0.00  0.00
ATOM     14  C   UNL A   1       6.697  47.048  97.677  0.00  0.00
ATOM     15  O   UNL A   1       5.577  46.526  97.683  0.00  0.00
ATOM     16  N   UNL A   1       7.102  47.847  98.748  0.00  0.00
ATOM     17  C   UNL A   1       8.348  48.647  98.816  0.00  0.00
ATOM     18  C   UNL A   1       9.421  47.930  99.650  0.00  0.00
ATOM     19  O   UNL A   1       9.603  46.718  99.619  0.00  0.00
ATOM     20  O   UNL A   1      10.230  48.797 100.301  0.00  0.00
ATOM     21  C   UNL A   1      11.430  48.266 100.917  0.00  0.00
ATOM     22  C   UNL A   1      12.457  49.355 100.566  0.00  0.00
ATOM     23  O   UNL A   1      13.042  50.042 101.397  0.00  0.00
ATOM     24  N   UNL A   1      12.641  49.526  99.204  0.00  0.00
ATOM     25  C   UNL A   1       6.273  47.763  99.944  0.00  0.00
ATOM     26  C   UNL A   1       9.939  48.792  93.301  0.00  0.00
ATOM     27  H   UNL A   1      12.035  49.020  98.569  0.00  0.00
ENDROOT
BRANCH  21  28
ATOM     28  C   UNL A   1      11.244  48.091 102.439  0.00  0.00
ATOM     29  C   UNL A   1       9.976  48.773 102.964  0.00  0.00
ATOM     30  C   UNL A   1      11.205  46.606 102.817  0.00  0.00
ENDBRANCH  21  28
BRANCH  13  31
ATOM     31  C   UNL A   1       7.181  45.614  95.583  0.00  0.00
ATOM     32  C   UNL A   1       5.736  45.844  95.135  0.00  0.00
ATOM     33  C   UNL A   1       8.068  45.480  94.337  0.00  0.00
ENDBRANCH  13  31
BRANCH   5  34
ATOM     34  C   UNL A   1      12.695  50.978  94.267  0.00  0.00
ATOM     35  C   UNL A   1      13.974  50.375  93.664  0.00  0.00
ATOM     36  C   UNL A   1      11.822  51.494  93.124  0.00  0.00
ENDBRANCH   5  34
BRANCH   1  37
ATOM     37  C   UNL A   1      14.806  50.584  98.670  0.00  0.00
BRANCH  37  39
ATOM     38  C   UNL A   1      16.595  52.122  97.696  0.00  0.00
ATOM     39  C   UNL A   1      15.502  51.096  97.393  0.00  0.00
ATOM     40  C   UNL A   1      16.102  49.915  96.625  0.00  0.00
ENDBRANCH  37  39
ENDBRANCH   1  37
BRANCH  17  41
ATOM     41  C   UNL A   1       8.158  50.172  99.035  0.00  0.00
BRANCH  41  42
ATOM     42  C   UNL A   1       8.001  50.719 100.436  0.00  0.00
ATOM     43  C   UNL A   1       8.895  51.661 100.960  0.00  0.00
ATOM     44  C   UNL A   1       8.728  52.159 102.254  0.00  0.00
ATOM     45  C   UNL A   1       7.656  51.733 103.034  0.00  0.00
ATOM     46  C   UNL A   1       6.744  50.817 102.518  0.00  0.00
ATOM     47  C   UNL A   1       6.911  50.319 101.225  0.00  0.00
ENDBRANCH  41  42
ENDBRANCH  17  41
BRANCH   9  48
ATOM     48  C   UNL A   1       7.415  50.374  93.306  0.00  0.00
BRANCH  48  49
ATOM     49  C   UNL A   1       7.312  49.258  92.290  0.00  0.00
ATOM     50  C   UNL A   1       6.377  48.228  92.445  0.00  0.00
ATOM     51  C   UNL A   1       6.280  47.211  91.494  0.00  0.00
ATOM     52  C   UNL A   1       7.119  47.213  90.381  0.00  0.00
ATOM     53  C   UNL A   1       8.052  48.233  90.215  0.00  0.00
ATOM     54  C   UNL A   1       8.149  49.252  91.164  0.00  0.00
ENDBRANCH  48  49
ENDBRANCH   9  48
TORSDOF 9
