# Supplementary material for: The Cordyceps Genus as a Potential Source of Bioactive Compounds for Adjuvant Cancer Therapy: A Network Pharmacology Approach
Source: Pharmaceuticals (Basel). 2025 Apr 30;18(5):667. doi: 10.3390/ph18050667 (PMC12115173; doi:10.3390/ph18050667)
Supplement: Supplementary file 1 [file pharmaceuticals-18-00667-s001.zip › pharmaceuticals-3597034-supplementary/Supplementary Materials/Molecular docking simulations/ExtractoCordyceps2/Results/AURKA(3cho)/Conformations_AURKA/BeauvericinE/BeauvericinE_docked_model_2.pdb]

REMARK VINA RESULT:      -5.9      1.974      7.475
REMARK  Name = *****
REMARK  19 active torsions:
REMARK  status: ('A' for Active; 'I' for Inactive)
REMARK    1  A    between atoms: C_1  and  C_2
REMARK    2  A    between atoms: C_2  and  C_3
REMARK    3  A    between atoms: C_2  and  C_4
REMARK    4  A    between atoms: C_4  and  C_5
REMARK    5  A    between atoms: C_10  and  C_57
REMARK    6  A    between atoms: N_14  and  C_56
REMARK    7  A    between atoms: C_15  and  C_49
REMARK    8  A    between atoms: C_20  and  C_46
REMARK    9  A    between atoms: N_24  and  C_45
REMARK   10  A    between atoms: C_25  and  C_38
REMARK   11  A    between atoms: C_30  and  C_35
REMARK   12  A    between atoms: C_35  and  C_36
REMARK   13  A    between atoms: C_35  and  C_37
REMARK   14  A    between atoms: C_38  and  C_39
REMARK   15  A    between atoms: C_46  and  C_47
REMARK   16  A    between atoms: C_46  and  C_48
REMARK   17  A    between atoms: C_49  and  C_50
REMARK   18  A    between atoms: C_57  and  C_58
REMARK   19  A    between atoms: C_57  and  C_59
REMARK                            x       y       z     vdW  Elec       q    Type
REMARK                         _______ _______ _______ _____ _____    ______ ____
ROOT
ATOM      1  C   UNL A   1      12.172  49.557  94.158  0.00  0.00
ATOM      2  C   UNL A   1      13.070  49.569  95.403  0.00  0.00
ATOM      3  O   UNL A   1      13.880  48.689  95.657  0.00  0.00
ATOM      4  O   UNL A   1      12.922  50.737  96.102  0.00  0.00
ATOM      5  C   UNL A   1      13.607  50.924  97.384  0.00  0.00
ATOM      6  C   UNL A   1      12.798  50.129  98.449  0.00  0.00
ATOM      7  O   UNL A   1      12.035  49.223  98.090  0.00  0.00
ATOM      8  N   UNL A   1      12.875  50.473  99.799  0.00  0.00
ATOM      9  C   UNL A   1      12.148  49.598 100.781  0.00  0.00
ATOM     10  C   UNL A   1      10.707  50.083 101.091  0.00  0.00
ATOM     11  O   UNL A   1      10.005  49.645 101.989  0.00  0.00
ATOM     12  O   UNL A   1      10.293  51.027 100.202  0.00  0.00
ATOM     13  C   UNL A   1       8.939  51.505 100.278  0.00  0.00
ATOM     14  C   UNL A   1       7.798  50.434 100.329  0.00  0.00
ATOM     15  O   UNL A   1       6.982  50.431 101.257  0.00  0.00
ATOM     16  N   UNL A   1       7.648  49.545  99.263  0.00  0.00
ATOM     17  C   UNL A   1       8.616  49.336  98.160  0.00  0.00
ATOM     18  C   UNL A   1       8.176  50.081  96.890  0.00  0.00
ATOM     19  O   UNL A   1       7.661  51.194  96.904  0.00  0.00
ATOM     20  O   UNL A   1       8.553  49.440  95.760  0.00  0.00
ATOM     21  C   UNL A   1       8.425  50.154  94.506  0.00  0.00
ATOM     22  C   UNL A   1       9.731  49.758  93.798  0.00  0.00
ATOM     23  O   UNL A   1       9.781  49.118  92.753  0.00  0.00
ATOM     24  N   UNL A   1      10.871  50.159  94.474  0.00  0.00
ATOM     25  C   UNL A   1       6.357  48.872  99.182  0.00  0.00
ATOM     26  C   UNL A   1      13.361  51.758 100.299  0.00  0.00
ATOM     27  H   UNL A   1      10.767  50.568  95.395  0.00  0.00
ENDROOT
BRANCH  21  28
ATOM     28  C   UNL A   1       7.168  49.700  93.733  0.00  0.00
ATOM     29  C   UNL A   1       6.637  48.344  94.208  0.00  0.00
ATOM     30  C   UNL A   1       6.050  50.743  93.850  0.00  0.00
ENDBRANCH  21  28
BRANCH  13  31
ATOM     31  C   UNL A   1       8.775  52.572 101.402  0.00  0.00
ATOM     32  C   UNL A   1       7.882  53.745 100.992  0.00  0.00
ATOM     33  C   UNL A   1       8.203  51.941 102.680  0.00  0.00
ENDBRANCH  13  31
BRANCH   5  34
ATOM     34  C   UNL A   1      15.138  50.659  97.309  0.00  0.00
ATOM     35  C   UNL A   1      15.688  51.053  95.928  0.00  0.00
ATOM     36  C   UNL A   1      15.967  51.372  98.377  0.00  0.00
ENDBRANCH   5  34
BRANCH   1  37
ATOM     37  C   UNL A   1      12.842  50.304  92.995  0.00  0.00
BRANCH  37  39
ATOM     38  C   UNL A   1      13.249  52.821  92.872  0.00  0.00
ATOM     39  C   UNL A   1      12.241  51.688  92.674  0.00  0.00
ATOM     40  C   UNL A   1      11.726  51.702  91.231  0.00  0.00
ENDBRANCH  37  39
ENDBRANCH   1  37
BRANCH  17  41
ATOM     41  C   UNL A   1       9.153  47.889  98.001  0.00  0.00
BRANCH  41  42
ATOM     42  C   UNL A   1       9.364  47.023  99.222  0.00  0.00
ATOM     43  C   UNL A   1      10.636  46.559  99.581  0.00  0.00
ATOM     44  C   UNL A   1      10.810  45.766 100.717  0.00  0.00
ATOM     45  C   UNL A   1       9.717  45.439 101.516  0.00  0.00
ATOM     46  C   UNL A   1       8.451  45.914 101.187  0.00  0.00
ATOM     47  C   UNL A   1       8.277  46.706 100.051  0.00  0.00
ENDBRANCH  41  42
ENDBRANCH  17  41
BRANCH   9  48
ATOM     48  C   UNL A   1      12.950  49.410 102.086  0.00  0.00
BRANCH  48  49
ATOM     49  C   UNL A   1      12.585  48.149 102.837  0.00  0.00
ATOM     50  C   UNL A   1      11.476  48.116 103.691  0.00  0.00
ATOM     51  C   UNL A   1      11.138  46.944 104.368  0.00  0.00
ATOM     52  C   UNL A   1      11.906  45.793 104.199  0.00  0.00
ATOM     53  C   UNL A   1      13.011  45.813 103.351  0.00  0.00
ATOM     54  C   UNL A   1      13.349  46.985 102.672  0.00  0.00
ENDBRANCH  48  49
ENDBRANCH   9  48
TORSDOF 9
