# Supplementary material for: The Cordyceps Genus as a Potential Source of Bioactive Compounds for Adjuvant Cancer Therapy: A Network Pharmacology Approach
Source: Pharmaceuticals (Basel). 2025 Apr 30;18(5):667. doi: 10.3390/ph18050667 (PMC12115173; doi:10.3390/ph18050667)
Supplement: Supplementary file 1 [file pharmaceuticals-18-00667-s001.zip › pharmaceuticals-3597034-supplementary/Supplementary Materials/Molecular docking simulations/ExtractoCordyceps2/Results/AURKA(3cho)/Conformations_AURKA/BeauvericinE/BeauvericinE_docked_model_3.pdb]

REMARK VINA RESULT:      -5.6      1.880      7.675
REMARK  Name = *****
REMARK  19 active torsions:
REMARK  status: ('A' for Active; 'I' for Inactive)
REMARK    1  A    between atoms: C_1  and  C_2
REMARK    2  A    between atoms: C_2  and  C_3
REMARK    3  A    between atoms: C_2  and  C_4
REMARK    4  A    between atoms: C_4  and  C_5
REMARK    5  A    between atoms: C_10  and  C_57
REMARK    6  A    between atoms: N_14  and  C_56
REMARK    7  A    between atoms: C_15  and  C_49
REMARK    8  A    between atoms: C_20  and  C_46
REMARK    9  A    between atoms: N_24  and  C_45
REMARK   10  A    between atoms: C_25  and  C_38
REMARK   11  A    between atoms: C_30  and  C_35
REMARK   12  A    between atoms: C_35  and  C_36
REMARK   13  A    between atoms: C_35  and  C_37
REMARK   14  A    between atoms: C_38  and  C_39
REMARK   15  A    between atoms: C_46  and  C_47
REMARK   16  A    between atoms: C_46  and  C_48
REMARK   17  A    between atoms: C_49  and  C_50
REMARK   18  A    between atoms: C_57  and  C_58
REMARK   19  A    between atoms: C_57  and  C_59
REMARK                            x       y       z     vdW  Elec       q    Type
REMARK                         _______ _______ _______ _____ _____    ______ ____
ROOT
ATOM      1  C   UNL A   1      12.038  49.989  93.787  0.00  0.00
ATOM      2  C   UNL A   1      12.919  49.805  95.030  0.00  0.00
ATOM      3  O   UNL A   1      13.691  48.867  95.175  0.00  0.00
ATOM      4  O   UNL A   1      12.809  50.878  95.873  0.00  0.00
ATOM      5  C   UNL A   1      13.483  50.871  97.174  0.00  0.00
ATOM      6  C   UNL A   1      12.629  49.979  98.121  0.00  0.00
ATOM      7  O   UNL A   1      11.836  49.159  97.642  0.00  0.00
ATOM      8  N   UNL A   1      12.701  50.143  99.505  0.00  0.00
ATOM      9  C   UNL A   1      11.928  49.180 100.359  0.00  0.00
ATOM     10  C   UNL A   1      10.503  49.679 100.717  0.00  0.00
ATOM     11  O   UNL A   1       9.772  49.158 101.546  0.00  0.00
ATOM     12  O   UNL A   1      10.138  50.746  99.954  0.00  0.00
ATOM     13  C   UNL A   1       8.803  51.265 100.080  0.00  0.00
ATOM     14  C   UNL A   1       7.620  50.245  99.983  0.00  0.00
ATOM     15  O   UNL A   1       6.793  50.156 100.897  0.00  0.00
ATOM     16  N   UNL A   1       7.449  49.507  98.810  0.00  0.00
ATOM     17  C   UNL A   1       8.423  49.402  97.697  0.00  0.00
ATOM     18  C   UNL A   1       8.030  50.322  96.531  0.00  0.00
ATOM     19  O   UNL A   1       7.559  51.444  96.684  0.00  0.00
ATOM     20  O   UNL A   1       8.397  49.816  95.331  0.00  0.00
ATOM     21  C   UNL A   1       8.313  50.690  94.178  0.00  0.00
ATOM     22  C   UNL A   1       9.612  50.335  93.436  0.00  0.00
ATOM     23  O   UNL A   1       9.651  49.834  92.317  0.00  0.00
ATOM     24  N   UNL A   1      10.758  50.598  94.167  0.00  0.00
ATOM     25  C   UNL A   1       6.134  48.903  98.633  0.00  0.00
ATOM     26  C   UNL A   1      13.231  51.332 100.170  0.00  0.00
ATOM     27  H   UNL A   1      10.658  50.890  95.133  0.00  0.00
ENDROOT
BRANCH  21  28
ATOM     28  C   UNL A   1       7.051  50.391  93.343  0.00  0.00
ATOM     29  C   UNL A   1       5.966  49.666  94.146  0.00  0.00
ATOM     30  C   UNL A   1       6.463  51.683  92.762  0.00  0.00
ENDBRANCH  21  28
BRANCH  13  31
ATOM     31  C   UNL A   1       8.666  52.184 101.331  0.00  0.00
ATOM     32  C   UNL A   1       8.088  53.564 101.004  0.00  0.00
ATOM     33  C   UNL A   1       7.789  51.525 102.405  0.00  0.00
ENDBRANCH  13  31
BRANCH   5  34
ATOM     34  C   UNL A   1      15.003  50.556  97.077  0.00  0.00
ATOM     35  C   UNL A   1      15.646  51.335  95.919  0.00  0.00
ATOM     36  C   UNL A   1      15.801  50.842  98.349  0.00  0.00
ENDBRANCH   5  34
BRANCH   1  37
ATOM     37  C   UNL A   1      12.754  50.852  92.736  0.00  0.00
BRANCH  37  39
ATOM     38  C   UNL A   1      12.723  50.060  90.310  0.00  0.00
ATOM     39  C   UNL A   1      13.489  50.064  91.633  0.00  0.00
ATOM     40  C   UNL A   1      14.884  50.659  91.419  0.00  0.00
ENDBRANCH  37  39
ENDBRANCH   1  37
BRANCH  17  41
ATOM     41  C   UNL A   1       8.905  47.966  97.357  0.00  0.00
BRANCH  41  42
ATOM     42  C   UNL A   1       8.057  47.072  96.482  0.00  0.00
ATOM     43  C   UNL A   1       6.975  46.349  97.002  0.00  0.00
ATOM     44  C   UNL A   1       6.200  45.534  96.175  0.00  0.00
ATOM     45  C   UNL A   1       6.487  45.442  94.815  0.00  0.00
ATOM     46  C   UNL A   1       7.542  46.175  94.279  0.00  0.00
ATOM     47  C   UNL A   1       8.317  46.989  95.106  0.00  0.00
ENDBRANCH  41  42
ENDBRANCH  17  41
BRANCH   9  48
ATOM     48  C   UNL A   1      12.704  48.793 101.636  0.00  0.00
BRANCH  48  49
ATOM     49  C   UNL A   1      12.100  47.617 102.370  0.00  0.00
ATOM     50  C   UNL A   1      12.018  47.606 103.767  0.00  0.00
ATOM     51  C   UNL A   1      11.445  46.522 104.435  0.00  0.00
ATOM     52  C   UNL A   1      10.952  45.438 103.712  0.00  0.00
ATOM     53  C   UNL A   1      11.028  45.437 102.321  0.00  0.00
ATOM     54  C   UNL A   1      11.598  46.521 101.652  0.00  0.00
ENDBRANCH  48  49
ENDBRANCH   9  48
TORSDOF 9
