# Supplementary material for: The Cordyceps Genus as a Potential Source of Bioactive Compounds for Adjuvant Cancer Therapy: A Network Pharmacology Approach
Source: Pharmaceuticals (Basel). 2025 Apr 30;18(5):667. doi: 10.3390/ph18050667 (PMC12115173; doi:10.3390/ph18050667)
Supplement: Supplementary file 1 [file pharmaceuticals-18-00667-s001.zip › pharmaceuticals-3597034-supplementary/Supplementary Materials/Molecular docking simulations/ExtractoCordyceps2/Results/AURKA(3cho)/Conformations_AURKA/BeauvericinE/BeauvericinE_docked_model_4.pdb]

REMARK VINA RESULT:      -4.2      1.899      6.861
REMARK  Name = *****
REMARK  19 active torsions:
REMARK  status: ('A' for Active; 'I' for Inactive)
REMARK    1  A    between atoms: C_1  and  C_2
REMARK    2  A    between atoms: C_2  and  C_3
REMARK    3  A    between atoms: C_2  and  C_4
REMARK    4  A    between atoms: C_4  and  C_5
REMARK    5  A    between atoms: C_10  and  C_57
REMARK    6  A    between atoms: N_14  and  C_56
REMARK    7  A    between atoms: C_15  and  C_49
REMARK    8  A    between atoms: C_20  and  C_46
REMARK    9  A    between atoms: N_24  and  C_45
REMARK   10  A    between atoms: C_25  and  C_38
REMARK   11  A    between atoms: C_30  and  C_35
REMARK   12  A    between atoms: C_35  and  C_36
REMARK   13  A    between atoms: C_35  and  C_37
REMARK   14  A    between atoms: C_38  and  C_39
REMARK   15  A    between atoms: C_46  and  C_47
REMARK   16  A    between atoms: C_46  and  C_48
REMARK   17  A    between atoms: C_49  and  C_50
REMARK   18  A    between atoms: C_57  and  C_58
REMARK   19  A    between atoms: C_57  and  C_59
REMARK                            x       y       z     vdW  Elec       q    Type
REMARK                         _______ _______ _______ _____ _____    ______ ____
ROOT
ATOM      1  C   UNL A   1      10.195  49.965  94.358  0.00  0.00
ATOM      2  C   UNL A   1       8.915  49.252  94.816  0.00  0.00
ATOM      3  O   UNL A   1       7.795  49.720  94.666  0.00  0.00
ATOM      4  O   UNL A   1       9.194  47.999  95.291  0.00  0.00
ATOM      5  C   UNL A   1       8.133  47.176  95.878  0.00  0.00
ATOM      6  C   UNL A   1       7.886  47.716  97.316  0.00  0.00
ATOM      7  O   UNL A   1       8.247  48.863  97.611  0.00  0.00
ATOM      8  N   UNL A   1       7.322  46.897  98.294  0.00  0.00
ATOM      9  C   UNL A   1       7.018  47.516  99.629  0.00  0.00
ATOM     10  C   UNL A   1       8.172  47.368 100.655  0.00  0.00
ATOM     11  O   UNL A   1       8.079  47.623 101.847  0.00  0.00
ATOM     12  O   UNL A   1       9.327  46.967 100.057  0.00  0.00
ATOM     13  C   UNL A   1      10.526  46.886 100.848  0.00  0.00
ATOM     14  C   UNL A   1      10.903  48.133 101.715  0.00  0.00
ATOM     15  O   UNL A   1      11.071  48.021 102.934  0.00  0.00
ATOM     16  N   UNL A   1      11.148  49.355 101.085  0.00  0.00
ATOM     17  C   UNL A   1      10.858  49.677  99.667  0.00  0.00
ATOM     18  C   UNL A   1      12.132  49.599  98.811  0.00  0.00
ATOM     19  O   UNL A   1      12.998  48.745  98.966  0.00  0.00
ATOM     20  O   UNL A   1      12.115  50.478  97.783  0.00  0.00
ATOM     21  C   UNL A   1      13.131  50.336  96.759  0.00  0.00
ATOM     22  C   UNL A   1      12.310  50.588  95.483  0.00  0.00
ATOM     23  O   UNL A   1      12.502  51.525  94.715  0.00  0.00
ATOM     24  N   UNL A   1      11.290  49.671  95.290  0.00  0.00
ATOM     25  C   UNL A   1      11.876  50.337 101.879  0.00  0.00
ATOM     26  C   UNL A   1       7.268  45.438  98.220  0.00  0.00
ATOM     27  H   UNL A   1      11.100  48.999  96.024  0.00  0.00
ENDROOT
BRANCH  21  28
ATOM     28  C   UNL A   1      14.263  51.367  96.951  0.00  0.00
ATOM     29  C   UNL A   1      14.286  51.967  98.361  0.00  0.00
ATOM     30  C   UNL A   1      15.629  50.738  96.654  0.00  0.00
ENDBRANCH  21  28
BRANCH  13  31
ATOM     31  C   UNL A   1      10.568  45.572 101.685  0.00  0.00
ATOM     32  C   UNL A   1      11.837  45.438 102.530  0.00  0.00
ATOM     33  C   UNL A   1       9.347  45.469 102.610  0.00  0.00
ENDBRANCH  13  31
BRANCH   5  34
ATOM     34  C   UNL A   1       6.893  47.018  94.954  0.00  0.00
ATOM     35  C   UNL A   1       6.676  45.541  94.586  0.00  0.00
ATOM     36  C   UNL A   1       5.587  47.566  95.530  0.00  0.00
ENDBRANCH   5  34
BRANCH   1  37
ATOM     37  C   UNL A   1      10.574  49.539  92.931  0.00  0.00
BRANCH  37  39
ATOM     38  C   UNL A   1      11.622  50.905  91.047  0.00  0.00
ATOM     39  C   UNL A   1      10.352  50.614  91.848  0.00  0.00
ATOM     40  C   UNL A   1       9.236  50.166  90.900  0.00  0.00
ENDBRANCH  37  39
ENDBRANCH   1  37
BRANCH  17  41
ATOM     41  C   UNL A   1       9.899  50.875  99.432  0.00  0.00
BRANCH  41  42
ATOM     42  C   UNL A   1       8.849  51.215 100.464  0.00  0.00
ATOM     43  C   UNL A   1       9.095  52.143 101.484  0.00  0.00
ATOM     44  C   UNL A   1       8.109  52.448 102.424  0.00  0.00
ATOM     45  C   UNL A   1       6.858  51.840 102.347  0.00  0.00
ATOM     46  C   UNL A   1       6.589  50.935 101.324  0.00  0.00
ATOM     47  C   UNL A   1       7.575  50.630 100.385  0.00  0.00
ENDBRANCH  41  42
ENDBRANCH  17  41
BRANCH   9  48
ATOM     48  C   UNL A   1       5.694  46.986 100.220  0.00  0.00
BRANCH  48  49
ATOM     49  C   UNL A   1       5.692  46.936 101.732  0.00  0.00
ATOM     50  C   UNL A   1       5.819  45.718 102.410  0.00  0.00
ATOM     51  C   UNL A   1       5.831  45.683 103.806  0.00  0.00
ATOM     52  C   UNL A   1       5.713  46.865 104.535  0.00  0.00
ATOM     53  C   UNL A   1       5.587  48.082 103.871  0.00  0.00
ATOM     54  C   UNL A   1       5.577  48.119 102.475  0.00  0.00
ENDBRANCH  48  49
ENDBRANCH   9  48
TORSDOF 9
