# Supplementary material for: The Cordyceps Genus as a Potential Source of Bioactive Compounds for Adjuvant Cancer Therapy: A Network Pharmacology Approach
Source: Pharmaceuticals (Basel). 2025 Apr 30;18(5):667. doi: 10.3390/ph18050667 (PMC12115173; doi:10.3390/ph18050667)
Supplement: Supplementary file 1 [file pharmaceuticals-18-00667-s001.zip › pharmaceuticals-3597034-supplementary/Supplementary Materials/Molecular docking simulations/ExtractoCordyceps2/Results/AURKA(3cho)/Conformations_AURKA/BeauvericinJ/BeauvericinJ_docked_model_1.pdb]

REMARK VINA RESULT:       1.3      0.000      0.000
REMARK  Name = *****
REMARK  19 active torsions:
REMARK  status: ('A' for Active; 'I' for Inactive)
REMARK    1  A    between atoms: C_1  and  C_2
REMARK    2  A    between atoms: C_2  and  C_3
REMARK    3  A    between atoms: C_2  and  C_4
REMARK    4  A    between atoms: N_8  and  C_64
REMARK    5  A    between atoms: C_9  and  C_57
REMARK    6  A    between atoms: C_14  and  C_54
REMARK    7  A    between atoms: N_18  and  C_53
REMARK    8  A    between atoms: C_19  and  C_45
REMARK    9  A    between atoms: C_24  and  C_42
REMARK   10  A    between atoms: N_28  and  C_41
REMARK   11  A    between atoms: C_29  and  C_34
REMARK   12  A    between atoms: C_34  and  C_35
REMARK   13  A    between atoms: C_42  and  C_43
REMARK   14  A    between atoms: C_42  and  C_44
REMARK   15  A    between atoms: C_45  and  C_46
REMARK   16  A    between atoms: C_49  and  O_52
REMARK   17  A    between atoms: C_54  and  C_55
REMARK   18  A    between atoms: C_54  and  C_56
REMARK   19  A    between atoms: C_57  and  C_58
REMARK                            x       y       z     vdW  Elec       q    Type
REMARK                         _______ _______ _______ _____ _____    ______ ____
ROOT
ATOM      1  C   UNL A   1       7.989  47.091  99.087  0.00  0.00
ATOM      2  C   UNL A   1       6.687  46.957  98.265  0.00  0.00
ATOM      3  O   UNL A   1       5.578  46.974  98.799  0.00  0.00
ATOM      4  N   UNL A   1       6.835  46.759  96.881  0.00  0.00
ATOM      5  C   UNL A   1       6.414  47.941  96.067  0.00  0.00
ATOM      6  C   UNL A   1       6.487  47.679  94.552  0.00  0.00
ATOM      7  O   UNL A   1       5.581  47.125  93.938  0.00  0.00
ATOM      8  O   UNL A   1       7.699  48.009  94.013  0.00  0.00
ATOM      9  C   UNL A   1       7.775  47.936  92.582  0.00  0.00
ATOM     10  C   UNL A   1       8.381  49.234  91.991  0.00  0.00
ATOM     11  O   UNL A   1       7.690  49.874  91.186  0.00  0.00
ATOM     12  N   UNL A   1       9.696  49.622  92.249  0.00  0.00
ATOM     13  C   UNL A   1      10.576  49.156  93.376  0.00  0.00
ATOM     14  C   UNL A   1      11.241  50.316  94.173  0.00  0.00
ATOM     15  O   UNL A   1      11.237  51.488  93.821  0.00  0.00
ATOM     16  O   UNL A   1      11.887  49.860  95.291  0.00  0.00
ATOM     17  C   UNL A   1      12.856  50.891  96.180  0.00  0.00
ATOM     18  C   UNL A   1      11.392  51.482  96.960  0.00  0.00
ATOM     19  O   UNL A   1      11.090  52.677  96.793  0.00  0.00
ATOM     20  N   UNL A   1      10.573  50.684  97.781  0.00  0.00
ATOM     21  C   UNL A   1      10.852  49.262  98.117  0.00  0.00
ATOM     22  C   UNL A   1       9.833  48.585  99.042  0.00  0.00
ATOM     23  O   UNL A   1       9.729  48.808 100.242  0.00  0.00
ATOM     24  O   UNL A   1       9.017  47.758  98.332  0.00  0.00
ATOM     25  C   UNL A   1       9.534  51.374  98.546  0.00  0.00
ATOM     26  C   UNL A   1      10.206  50.690  91.391  0.00  0.00
ATOM     27  C   UNL A   1       6.179  45.520  96.467  0.00  0.00
ENDROOT
BRANCH   1  29
ATOM     28  C   UNL A   1       8.482  45.632 101.154  0.00  0.00
ATOM     29  C   UNL A   1       8.540  45.753  99.630  0.00  0.00
ATOM     30  C   UNL A   1       9.943  45.437  99.112  0.00  0.00
ENDBRANCH   1  29
BRANCH  17  31
ATOM     31  C   UNL A   1      14.899  50.498  96.914  0.00  0.00
ATOM     32  C   UNL A   1      15.543  50.472  98.559  0.00  0.00
ATOM     33  C   UNL A   1      16.451  51.141  96.330  0.00  0.00
ENDBRANCH  17  31
BRANCH   9  34
ATOM     34  C   UNL A   1       8.505  46.665  92.088  0.00  0.00
ATOM     35  C   UNL A   1       8.473  45.524  93.107  0.00  0.00
ATOM     36  C   UNL A   1       7.933  46.168  90.755  0.00  0.00
ENDBRANCH   9  34
BRANCH  21  37
ATOM     37  C   UNL A   1      12.217  49.117  98.789  0.00  0.00
BRANCH  37  38
ATOM     38  C   UNL A   1      11.915  49.063 100.249  0.00  0.00
ATOM     39  C   UNL A   1      11.938  50.601 101.208  0.00  0.00
ATOM     40  C   UNL A   1      12.155  50.544 102.983  0.00  0.00
ATOM     41  C   UNL A   1      12.227  48.965 103.817  0.00  0.00
ATOM     42  C   UNL A   1      12.195  47.439 102.871  0.00  0.00
ATOM     43  C   UNL A   1      11.957  47.475 101.085  0.00  0.00
ENDBRANCH  37  38
ENDBRANCH  21  37
BRANCH  13  44
ATOM     44  C   UNL A   1      11.682  48.235  92.803  0.00  0.00
BRANCH  44  45
ATOM     45  C   UNL A   1      12.790  48.859  91.973  0.00  0.00
ATOM     46  C   UNL A   1      13.631  49.802  92.592  0.00  0.00
ATOM     47  C   UNL A   1      14.645  50.447  91.878  0.00  0.00
ATOM     48  C   UNL A   1      14.810  50.166  90.529  0.00  0.00
ATOM     49  C   UNL A   1      13.975  49.263  89.887  0.00  0.00
ATOM     50  C   UNL A   1      12.965  48.614  90.603  0.00  0.00
BRANCH  48  51
ATOM     51  O   UNL A   1      15.782  50.768  89.789  0.00  0.00
ATOM     52  H   UNL A   1      15.472  50.851  88.872  0.00  0.00
ENDBRANCH  48  51
ENDBRANCH  44  45
ENDBRANCH  13  44
BRANCH   5  53
ATOM     53  C   UNL A   1       7.134  49.256  96.439  0.00  0.00
BRANCH  53  54
ATOM     54  C   UNL A   1       7.091  50.350  95.394  0.00  0.00
ATOM     55  C   UNL A   1       8.195  51.174  95.135  0.00  0.00
ATOM     56  C   UNL A   1       8.120  52.179  94.168  0.00  0.00
ATOM     57  C   UNL A   1       6.949  52.361  93.436  0.00  0.00
ATOM     58  C   UNL A   1       5.857  51.529  93.660  0.00  0.00
ATOM     59  C   UNL A   1       5.931  50.525  94.625  0.00  0.00
ENDBRANCH  53  54
ENDBRANCH   5  53
TORSDOF 10
