# Supplementary material for: The Cordyceps Genus as a Potential Source of Bioactive Compounds for Adjuvant Cancer Therapy: A Network Pharmacology Approach
Source: Pharmaceuticals (Basel). 2025 Apr 30;18(5):667. doi: 10.3390/ph18050667 (PMC12115173; doi:10.3390/ph18050667)
Supplement: Supplementary file 1 [file pharmaceuticals-18-00667-s001.zip › pharmaceuticals-3597034-supplementary/Supplementary Materials/Molecular docking simulations/ExtractoCordyceps2/Results/AURKA(3cho)/Conformations_AURKA/CicadapeptinI/CicadapeptinI_docked.pdbqt]

MODEL 1
REMARK VINA RESULT:      -5.1      0.000      0.000
REMARK  Name = *****
REMARK  44 active torsions:
REMARK  status: ('A' for Active; 'I' for Inactive)
REMARK    1  A    between atoms: C_1  and  C_2
REMARK    2  A    between atoms: C_2  and  C_3
REMARK    3  A    between atoms: C_3  and  C_4
REMARK    4  A    between atoms: C_4  and  C_5
REMARK    5  A    between atoms: C_5  and  C_6
REMARK    6  A    between atoms: C_6  and  C_7
REMARK    7  A    between atoms: C_7  and  C_8
REMARK    8  A    between atoms: C_8  and  C_9
REMARK    9  A    between atoms: C_9  and  C_10
REMARK   10  A    between atoms: C_14  and  O_79
REMARK   11  A    between atoms: C_17  and  C_19
REMARK   12  A    between atoms: C_23  and  O_78
REMARK   13  A    between atoms: C_26  and  C_28
REMARK   14  A    between atoms: N_30  and  C_31
REMARK   15  A    between atoms: C_31  and  C_33
REMARK   16  A    between atoms: C_31  and  C_36
REMARK   17  A    between atoms: C_33  and  C_34
REMARK   18  A    between atoms: C_33  and  C_35
REMARK   19  A    between atoms: N_38  and  C_39
REMARK   20  A    between atoms: C_39  and  C_40
REMARK   21  A    between atoms: C_39  and  C_41
REMARK   22  A    between atoms: C_39  and  C_42
REMARK   23  A    between atoms: N_44  and  C_45
REMARK   24  A    between atoms: C_45  and  C_47
REMARK   25  A    between atoms: C_45  and  C_52
REMARK   26  A    between atoms: C_47  and  C_48
REMARK   27  A    between atoms: C_48  and  C_49
REMARK   28  A    between atoms: N_54  and  C_55
REMARK   29  A    between atoms: C_55  and  C_56
REMARK   30  A    between atoms: C_55  and  C_57
REMARK   31  A    between atoms: C_55  and  C_58
REMARK   32  A    between atoms: N_60  and  C_61
REMARK   33  A    between atoms: C_61  and  C_63
REMARK   34  A    between atoms: C_61  and  C_67
REMARK   35  A    between atoms: C_63  and  C_64
REMARK   36  A    between atoms: C_64  and  C_65
REMARK   37  A    between atoms: C_64  and  C_66
REMARK   38  A    between atoms: N_69  and  C_70
REMARK   39  A    between atoms: C_70  and  C_72
REMARK   40  A    between atoms: C_70  and  C_76
REMARK   41  A    between atoms: C_72  and  C_73
REMARK   42  A    between atoms: C_73  and  C_74
REMARK   43  A    between atoms: C_73  and  C_75
REMARK   44  A    between atoms: C_76  and  N_77
REMARK                            x       y       z     vdW  Elec       q    Type
REMARK                         _______ _______ _______ _____ _____    ______ ____
ROOT
ATOM      1  C   UNL A   1       6.977  47.785  96.333  0.00  0.00    +0.091 C 
ATOM      2  C   UNL A   1       5.594  47.258  95.932  0.00  0.00    +0.104 C 
ATOM      3  C   UNL A   1       8.041  46.687  96.232  0.00  0.00    +0.104 C 
ENDROOT
BRANCH   1   4
ATOM      4  C   UNL A   1       6.910  48.316  97.800  0.00  0.00    +0.169 C 
ATOM      5  O   UNL A   1       6.818  49.523  98.044  0.00  0.00    -0.374 OA
ATOM      6  N   UNL A   1       6.926  47.374  98.796  0.00  0.00    -0.291 N 
ATOM      7  H   UNL A   1       7.129  46.402  98.570  0.00  0.00    +0.196 HD
BRANCH   6   8
ATOM      8  C   UNL A   1       7.015  47.697 100.220  0.00  0.00    +0.218 C 
BRANCH   8   9
ATOM      9  C   UNL A   1       7.936  46.633 100.852  0.00  0.00    +0.169 C 
ATOM     10  O   UNL A   1       7.643  45.437 100.825  0.00  0.00    -0.375 OA
ATOM     11  N   UNL A   1       9.061  47.131 101.456  0.00  0.00    -0.291 N 
ATOM     12  H   UNL A   1       9.261  48.131 101.403  0.00  0.00    +0.196 HD
BRANCH  11  13
ATOM     13  C   UNL A   1      10.085  46.334 102.159  0.00  0.00    +0.091 C 
ATOM     14  C   UNL A   1       9.446  45.489 103.267  0.00  0.00    +0.104 C 
ATOM     15  C   UNL A   1      10.883  45.465 101.180  0.00  0.00    +0.104 C 
BRANCH  13  16
ATOM     16  C   UNL A   1      11.043  47.389 102.790  0.00  0.00    +0.169 C 
ATOM     17  O   UNL A   1      12.208  47.104 103.076  0.00  0.00    -0.374 OA
ATOM     18  N   UNL A   1      10.519  48.635 103.020  0.00  0.00    -0.292 N 
ATOM     19  H   UNL A   1       9.519  48.793 102.933  0.00  0.00    +0.195 HD
BRANCH  18  20
ATOM     20  C   UNL A   1      11.259  49.698 103.697  0.00  0.00    +0.213 C 
BRANCH  20  21
ATOM     21  C   UNL A   1      10.224  50.773 104.088  0.00  0.00    +0.164 C 
ATOM     22  O   UNL A   1      10.546  51.792 104.697  0.00  0.00    -0.376 OA
ATOM     23  N   UNL A   1       8.925  50.478 103.733  0.00  0.00    -0.317 N 
ATOM     24  H   UNL A   1       8.721  49.574 103.325  0.00  0.00    +0.189 HD
BRANCH  23  25
ATOM     25  C   UNL A   1       7.799  51.336 104.110  0.00  0.00    +0.089 C 
BRANCH  25  26
ATOM     26  C   UNL A   1       7.781  52.602 103.228  0.00  0.00    +0.046 C 
BRANCH  26  27
ATOM     27  C   UNL A   1       6.833  53.721 103.712  0.00  0.00    -0.021 C 
ATOM     28  C   UNL A   1       7.654  54.936 104.153  0.00  0.00    +0.013 C 
ATOM     29  C   UNL A   1       5.827  54.139 102.640  0.00  0.00    +0.013 C 
ENDBRANCH  26  27
ENDBRANCH  25  26
BRANCH  25  30
ATOM     30  C   UNL A   1       6.473  50.532 104.005  0.00  0.00    +0.116 C 
BRANCH  30  31
ATOM     31  N   UNL A   1       5.639  50.881 102.856  0.00  0.00    -0.347 NA
ATOM     32  H   UNL A   1       5.694  51.887 102.695  0.00  0.00    +0.125 HD
ATOM     33  H   UNL A   1       4.660  50.683 103.059  0.00  0.00    +0.125 HD
ENDBRANCH  30  31
ENDBRANCH  25  30
ENDBRANCH  23  25
ENDBRANCH  20  21
BRANCH  20  34
ATOM     34  C   UNL A   1      12.324  50.325 102.781  0.00  0.00    +0.079 C 
BRANCH  34  35
ATOM     35  C   UNL A   1      12.286  49.859 101.313  0.00  0.00    -0.016 C 
ATOM     36  C   UNL A   1      11.133  50.552 100.580  0.00  0.00    +0.014 C 
ATOM     37  C   UNL A   1      13.599  50.149 100.583  0.00  0.00    +0.014 C 
ENDBRANCH  34  35
ENDBRANCH  20  34
ENDBRANCH  18  20
ENDBRANCH  13  16
ENDBRANCH  11  13
ENDBRANCH   8   9
BRANCH   8  38
ATOM     38  C   UNL A   1       5.639  47.663 100.901  0.00  0.00    +0.113 C 
BRANCH  38  39
ATOM     39  C   UNL A   1       5.670  47.997 102.390  0.00  0.00    +0.194 C 
BRANCH  39  40
ATOM     40  C   UNL A   1       5.609  46.742 103.228  0.00  0.00    +0.136 C 
ATOM     41  O   UNL A   1       5.577  45.616 102.745  0.00  0.00    -0.387 OA
ATOM     42  N   UNL A   1       5.634  46.936 104.574  0.00  0.00    -0.326 N 
ATOM     43  H   UNL A   1       6.031  47.797 104.955  0.00  0.00    +0.178 HD
ATOM     44  H   UNL A   1       5.715  46.109 105.149  0.00  0.00    +0.178 HD
ENDBRANCH  39  40
ENDBRANCH  38  39
ENDBRANCH   8  38
ENDBRANCH   6   8
ENDBRANCH   1   4
BRANCH   1  47
ATOM     45  C   UNL A   1       8.627  49.385  95.267  0.00  0.00    +0.169 C 
ATOM     46  O   UNL A   1       9.629  48.837  95.726  0.00  0.00    -0.375 OA
ATOM     47  N   UNL A   1       7.347  48.965  95.527  0.00  0.00    -0.291 N 
ATOM     48  H   UNL A   1       6.564  49.497  95.156  0.00  0.00    +0.196 HD
BRANCH  45  49
ATOM     49  C   UNL A   1       8.739  50.594  94.305  0.00  0.00    +0.215 C 
BRANCH  49  52
ATOM     50  C   UNL A   1      10.638  51.218  92.788  0.00  0.00    +0.171 C 
ATOM     51  O   UNL A   1      10.510  52.424  92.968  0.00  0.00    -0.375 OA
ATOM     52  N   UNL A   1       9.813  50.281  93.363  0.00  0.00    -0.292 N 
ATOM     53  H   UNL A   1      10.111  49.307  93.344  0.00  0.00    +0.196 HD
BRANCH  50  60
ATOM     54  C   UNL A   1      13.841  50.564  93.039  0.00  0.00    +0.175 C 
ATOM     55  O   UNL A   1      14.709  49.879  93.586  0.00  0.00    -0.373 OA
ATOM     56  N   UNL A   1      12.753  49.969  92.431  0.00  0.00    -0.286 N 
ATOM     57  C   UNL A   1      12.764  48.547  92.120  0.00  0.00    +0.199 C 
ATOM     58  C   UNL A   1      12.010  48.467  90.792  0.00  0.00    +0.132 C 
ATOM     59  C   UNL A   1      10.945  49.547  90.931  0.00  0.00    +0.135 C 
ATOM     60  C   UNL A   1      11.632  50.647  91.758  0.00  0.00    +0.228 C 
BRANCH  54  67
ATOM     61  C   UNL A   1      16.473  52.648  92.618  0.00  0.00    +0.146 C 
ATOM     62  O   UNL A   1      17.405  52.939  91.868  0.00  0.00    -0.384 OA
ATOM     63  N   UNL A   1      15.196  52.467  92.140  0.00  0.00    -0.292 N 
ATOM     64  C   UNL A   1      14.894  52.678  90.734  0.00  0.00    +0.197 C 
ATOM     65  C   UNL A   1      13.395  52.408  90.594  0.00  0.00    +0.132 C 
ATOM     66  C   UNL A   1      12.863  52.626  92.011  0.00  0.00    +0.135 C 
ATOM     67  C   UNL A   1      13.996  52.100  92.892  0.00  0.00    +0.228 C 
BRANCH  65  68
ATOM     68  O   UNL A   1      12.752  53.301  89.698  0.00  0.00    -0.448 OA
ATOM     69  H   UNL A   1      13.275  53.320  88.878  0.00  0.00    +0.237 HD
ENDBRANCH  65  68
BRANCH  61  70
ATOM     70  C   UNL A   1      16.658  52.510  94.120  0.00  0.00    +0.184 C 
BRANCH  70  71
ATOM     71  C   UNL A   1      17.877  51.656  94.473  0.00  0.00    +0.038 C 
BRANCH  71  72
ATOM     72  C   UNL A   1      17.734  51.030  95.860  0.00  0.00    +0.006 C 
BRANCH  72  73
ATOM     73  C   UNL A   1      17.666  52.097  96.951  0.00  0.00    +0.001 C 
BRANCH  73  74
ATOM     74  C   UNL A   1      16.275  52.153  97.582  0.00  0.00    -0.000 C 
BRANCH  74  75
ATOM     75  C   UNL A   1      15.911  50.829  98.255  0.00  0.00    -0.000 C 
BRANCH  75  76
ATOM     76  C   UNL A   1      14.736  50.153  97.546  0.00  0.00    -0.001 C 
BRANCH  76  78
ATOM     77  C   UNL A   1      12.682  50.674  96.186  0.00  0.00    +0.007 C 
ATOM     78  C   UNL A   1      13.587  51.133  97.318  0.00  0.00    -0.005 C 
ENDBRANCH  76  78
ENDBRANCH  75  76
ENDBRANCH  74  75
ENDBRANCH  73  74
ENDBRANCH  72  73
ENDBRANCH  71  72
ENDBRANCH  70  71
ENDBRANCH  61  70
ENDBRANCH  54  67
BRANCH  58  79
ATOM     79  O   UNL A   1      12.858  48.814  89.699  0.00  0.00    -0.448 OA
ATOM     80  H   UNL A   1      13.699  49.143  90.065  0.00  0.00    +0.237 HD
ENDBRANCH  58  79
ENDBRANCH  50  60
ENDBRANCH  49  52
BRANCH  49  81
ATOM     81  C   UNL A   1       7.377  50.862  93.613  0.00  0.00    +0.032 C 
ATOM     82  C   UNL A   1       7.087  52.356  93.451  0.00  0.00    +0.028 C 
ATOM     83  C   UNL A   1       7.248  50.161  92.256  0.00  0.00    +0.028 C 
ENDBRANCH  49  81
ENDBRANCH  45  49
ENDBRANCH   1  47
TORSDOF 33
ENDMDL
MODEL 2
REMARK VINA RESULT:      -3.3      2.367     11.482
REMARK  Name = *****
REMARK  44 active torsions:
REMARK  status: ('A' for Active; 'I' for Inactive)
REMARK    1  A    between atoms: C_1  and  C_2
REMARK    2  A    between atoms: C_2  and  C_3
REMARK    3  A    between atoms: C_3  and  C_4
REMARK    4  A    between atoms: C_4  and  C_5
REMARK    5  A    between atoms: C_5  and  C_6
REMARK    6  A    between atoms: C_6  and  C_7
REMARK    7  A    between atoms: C_7  and  C_8
REMARK    8  A    between atoms: C_8  and  C_9
REMARK    9  A    between atoms: C_9  and  C_10
REMARK   10  A    between atoms: C_14  and  O_79
REMARK   11  A    between atoms: C_17  and  C_19
REMARK   12  A    between atoms: C_23  and  O_78
REMARK   13  A    between atoms: C_26  and  C_28
REMARK   14  A    between atoms: N_30  and  C_31
REMARK   15  A    between atoms: C_31  and  C_33
REMARK   16  A    between atoms: C_31  and  C_36
REMARK   17  A    between atoms: C_33  and  C_34
REMARK   18  A    between atoms: C_33  and  C_35
REMARK   19  A    between atoms: N_38  and  C_39
REMARK   20  A    between atoms: C_39  and  C_40
REMARK   21  A    between atoms: C_39  and  C_41
REMARK   22  A    between atoms: C_39  and  C_42
REMARK   23  A    between atoms: N_44  and  C_45
REMARK   24  A    between atoms: C_45  and  C_47
REMARK   25  A    between atoms: C_45  and  C_52
REMARK   26  A    between atoms: C_47  and  C_48
REMARK   27  A    between atoms: C_48  and  C_49
REMARK   28  A    between atoms: N_54  and  C_55
REMARK   29  A    between atoms: C_55  and  C_56
REMARK   30  A    between atoms: C_55  and  C_57
REMARK   31  A    between atoms: C_55  and  C_58
REMARK   32  A    between atoms: N_60  and  C_61
REMARK   33  A    between atoms: C_61  and  C_63
REMARK   34  A    between atoms: C_61  and  C_67
REMARK   35  A    between atoms: C_63  and  C_64
REMARK   36  A    between atoms: C_64  and  C_65
REMARK   37  A    between atoms: C_64  and  C_66
REMARK   38  A    between atoms: N_69  and  C_70
REMARK   39  A    between atoms: C_70  and  C_72
REMARK   40  A    between atoms: C_70  and  C_76
REMARK   41  A    between atoms: C_72  and  C_73
REMARK   42  A    between atoms: C_73  and  C_74
REMARK   43  A    between atoms: C_73  and  C_75
REMARK   44  A    between atoms: C_76  and  N_77
REMARK                            x       y       z     vdW  Elec       q    Type
REMARK                         _______ _______ _______ _____ _____    ______ ____
ROOT
ATOM      1  C   UNL A   1      15.939  50.975  96.921  0.00  0.00    +0.091 C 
ATOM      2  C   UNL A   1      16.221  52.212  97.782  0.00  0.00    +0.104 C 
ATOM      3  C   UNL A   1      16.965  49.868  97.186  0.00  0.00    +0.104 C 
ENDROOT
BRANCH   1   4
ATOM      4  C   UNL A   1      15.989  51.386  95.415  0.00  0.00    +0.169 C 
ATOM      5  O   UNL A   1      16.924  52.052  94.959  0.00  0.00    -0.374 OA
ATOM      6  N   UNL A   1      14.960  50.944  94.624  0.00  0.00    -0.291 N 
ATOM      7  H   UNL A   1      14.144  50.509  95.050  0.00  0.00    +0.196 HD
BRANCH   6   8
ATOM      8  C   UNL A   1      14.771  51.353  93.231  0.00  0.00    +0.218 C 
BRANCH   8   9
ATOM      9  C   UNL A   1      13.248  51.387  92.989  0.00  0.00    +0.169 C 
ATOM     10  O   UNL A   1      12.490  51.965  93.769  0.00  0.00    -0.375 OA
ATOM     11  N   UNL A   1      12.826  50.707  91.876  0.00  0.00    -0.291 N 
ATOM     12  H   UNL A   1      13.515  50.285  91.252  0.00  0.00    +0.196 HD
BRANCH  11  13
ATOM     13  C   UNL A   1      11.425  50.558  91.439  0.00  0.00    +0.091 C 
ATOM     14  C   UNL A   1      10.720  51.919  91.409  0.00  0.00    +0.104 C 
ATOM     15  C   UNL A   1      11.336  49.850  90.083  0.00  0.00    +0.104 C 
BRANCH  13  16
ATOM     16  C   UNL A   1      10.766  49.651  92.523  0.00  0.00    +0.169 C 
ATOM     17  O   UNL A   1      11.414  48.780  93.107  0.00  0.00    -0.374 OA
ATOM     18  N   UNL A   1       9.436  49.867  92.779  0.00  0.00    -0.292 N 
ATOM     19  H   UNL A   1       8.890  50.470  92.169  0.00  0.00    +0.195 HD
BRANCH  18  20
ATOM     20  C   UNL A   1       8.656  49.033  93.690  0.00  0.00    +0.213 C 
BRANCH  20  21
ATOM     21  C   UNL A   1       7.697  48.201  92.812  0.00  0.00    +0.164 C 
ATOM     22  O   UNL A   1       7.374  47.054  93.113  0.00  0.00    -0.376 OA
ATOM     23  N   UNL A   1       7.273  48.834  91.663  0.00  0.00    -0.317 N 
ATOM     24  H   UNL A   1       7.661  49.740  91.429  0.00  0.00    +0.189 HD
BRANCH  23  25
ATOM     25  C   UNL A   1       6.440  48.161  90.663  0.00  0.00    +0.089 C 
BRANCH  25  26
ATOM     26  C   UNL A   1       5.579  49.196  89.910  0.00  0.00    +0.046 C 
BRANCH  26  27
ATOM     27  C   UNL A   1       6.183  50.615  89.832  0.00  0.00    -0.021 C 
ATOM     28  C   UNL A   1       5.633  51.472  90.975  0.00  0.00    +0.013 C 
ATOM     29  C   UNL A   1       7.711  50.603  89.886  0.00  0.00    +0.013 C 
ENDBRANCH  26  27
ENDBRANCH  25  26
BRANCH  25  30
ATOM     30  C   UNL A   1       7.343  47.339  89.700  0.00  0.00    +0.116 C 
BRANCH  30  31
ATOM     31  N   UNL A   1       7.129  45.894  89.751  0.00  0.00    -0.347 NA
ATOM     32  H   UNL A   1       6.937  45.617  90.714  0.00  0.00    +0.125 HD
ATOM     33  H   UNL A   1       7.981  45.403  89.484  0.00  0.00    +0.125 HD
ENDBRANCH  30  31
ENDBRANCH  25  30
ENDBRANCH  23  25
ENDBRANCH  20  21
BRANCH  20  34
ATOM     34  C   UNL A   1       7.835  49.882  94.677  0.00  0.00    +0.079 C 
BRANCH  34  35
ATOM     35  C   UNL A   1       7.738  49.318  96.107  0.00  0.00    -0.016 C 
ATOM     36  C   UNL A   1       7.566  50.467  97.105  0.00  0.00    +0.014 C 
ATOM     37  C   UNL A   1       6.575  48.335  96.260  0.00  0.00    +0.014 C 
ENDBRANCH  34  35
ENDBRANCH  20  34
ENDBRANCH  18  20
ENDBRANCH  13  16
ENDBRANCH  11  13
ENDBRANCH   8   9
BRANCH   8  38
ATOM     38  C   UNL A   1      15.431  50.370  92.253  0.00  0.00    +0.113 C 
BRANCH  38  39
ATOM     39  C   UNL A   1      15.991  51.024  90.993  0.00  0.00    +0.194 C 
BRANCH  39  40
ATOM     40  C   UNL A   1      17.484  51.228  91.108  0.00  0.00    +0.136 C 
ATOM     41  O   UNL A   1      18.197  51.500  90.149  0.00  0.00    -0.387 OA
ATOM     42  N   UNL A   1      17.992  51.131  92.366  0.00  0.00    -0.326 N 
ATOM     43  H   UNL A   1      17.384  51.283  93.172  0.00  0.00    +0.178 HD
ATOM     44  H   UNL A   1      18.965  51.382  92.481  0.00  0.00    +0.178 HD
ENDBRANCH  39  40
ENDBRANCH  38  39
ENDBRANCH   8  38
ENDBRANCH   6   8
ENDBRANCH   1   4
BRANCH   1  47
ATOM     45  C   UNL A   1      13.973  50.249  98.344  0.00  0.00    +0.169 C 
ATOM     46  O   UNL A   1      14.559  50.373  99.420  0.00  0.00    -0.375 OA
ATOM     47  N   UNL A   1      14.561  50.489  97.128  0.00  0.00    -0.291 N 
ATOM     48  H   UNL A   1      14.031  50.317  96.277  0.00  0.00    +0.196 HD
BRANCH  45  49
ATOM     49  C   UNL A   1      12.479  49.845  98.283  0.00  0.00    +0.215 C 
BRANCH  49  52
ATOM     50  C   UNL A   1      11.553  48.790 100.363  0.00  0.00    +0.171 C 
ATOM     51  O   UNL A   1      11.502  47.663  99.883  0.00  0.00    -0.375 OA
ATOM     52  N   UNL A   1      11.977  49.889  99.655  0.00  0.00    -0.292 N 
ATOM     53  H   UNL A   1      12.197  50.737 100.178  0.00  0.00    +0.196 HD
BRANCH  50  60
ATOM     54  C   UNL A   1       9.681  46.998 102.370  0.00  0.00    +0.175 C 
ATOM     55  O   UNL A   1       9.600  45.981 103.065  0.00  0.00    -0.373 OA
ATOM     56  N   UNL A   1      10.738  47.873 102.520  0.00  0.00    -0.286 N 
ATOM     57  C   UNL A   1      11.588  47.813 103.701  0.00  0.00    +0.199 C 
ATOM     58  C   UNL A   1      11.919  49.279 103.977  0.00  0.00    +0.132 C 
ATOM     59  C   UNL A   1      12.028  49.880 102.581  0.00  0.00    +0.135 C 
ATOM     60  C   UNL A   1      10.982  49.109 101.759  0.00  0.00    +0.228 C 
BRANCH  54  67
ATOM     61  C   UNL A   1       8.639  49.932 101.044  0.00  0.00    +0.146 C 
ATOM     62  O   UNL A   1       8.970  50.876 100.327  0.00  0.00    -0.384 OA
ATOM     63  N   UNL A   1       8.854  48.628 100.660  0.00  0.00    -0.292 N 
ATOM     64  C   UNL A   1       9.424  48.323  99.359  0.00  0.00    +0.197 C 
ATOM     65  C   UNL A   1       9.488  46.796  99.288  0.00  0.00    +0.132 C 
ATOM     66  C   UNL A   1       8.430  46.353 100.300  0.00  0.00    +0.135 C 
ATOM     67  C   UNL A   1       8.541  47.407 101.402  0.00  0.00    +0.228 C 
BRANCH  65  68
ATOM     68  O   UNL A   1       9.164  46.287  98.003  0.00  0.00    -0.448 OA
ATOM     69  H   UNL A   1       8.254  46.566  97.799  0.00  0.00    +0.237 HD
ENDBRANCH  65  68
BRANCH  61  70
ATOM     70  C   UNL A   1       7.935  50.136 102.375  0.00  0.00    +0.184 C 
BRANCH  70  71
ATOM     71  C   UNL A   1       6.430  50.347 102.204  0.00  0.00    +0.038 C 
BRANCH  71  72
ATOM     72  C   UNL A   1       5.693  50.204 103.535  0.00  0.00    +0.006 C 
BRANCH  72  73
ATOM     73  C   UNL A   1       6.156  51.253 104.546  0.00  0.00    +0.001 C 
BRANCH  73  74
ATOM     74  C   UNL A   1       5.682  52.650 104.147  0.00  0.00    -0.000 C 
BRANCH  74  75
ATOM     75  C   UNL A   1       6.610  53.735 104.696  0.00  0.00    -0.000 C 
BRANCH  75  76
ATOM     76  C   UNL A   1       7.496  54.316 103.592  0.00  0.00    -0.001 C 
BRANCH  76  78
ATOM     77  C   UNL A   1       7.877  53.781 101.162  0.00  0.00    +0.007 C 
ATOM     78  C   UNL A   1       6.849  54.154 102.218  0.00  0.00    -0.005 C 
ENDBRANCH  76  78
ENDBRANCH  75  76
ENDBRANCH  74  75
ENDBRANCH  73  74
ENDBRANCH  72  73
ENDBRANCH  71  72
ENDBRANCH  70  71
ENDBRANCH  61  70
ENDBRANCH  54  67
BRANCH  58  79
ATOM     79  O   UNL A   1      10.847  49.928 104.659  0.00  0.00    -0.448 OA
ATOM     80  H   UNL A   1      10.127  50.068 104.019  0.00  0.00    +0.237 HD
ENDBRANCH  58  79
ENDBRANCH  50  60
ENDBRANCH  49  52
BRANCH  49  81
ATOM     81  C   UNL A   1      11.705  50.780  97.317  0.00  0.00    +0.032 C 
ATOM     82  C   UNL A   1      11.449  50.132  95.955  0.00  0.00    +0.028 C 
ATOM     83  C   UNL A   1      10.382  51.283  97.907  0.00  0.00    +0.028 C 
ENDBRANCH  49  81
ENDBRANCH  45  49
ENDBRANCH   1  47
TORSDOF 33
ENDMDL
MODEL 3
REMARK VINA RESULT:      -3.0      1.995      5.645
REMARK  Name = *****
REMARK  44 active torsions:
REMARK  status: ('A' for Active; 'I' for Inactive)
REMARK    1  A    between atoms: C_1  and  C_2
REMARK    2  A    between atoms: C_2  and  C_3
REMARK    3  A    between atoms: C_3  and  C_4
REMARK    4  A    between atoms: C_4  and  C_5
REMARK    5  A    between atoms: C_5  and  C_6
REMARK    6  A    between atoms: C_6  and  C_7
REMARK    7  A    between atoms: C_7  and  C_8
REMARK    8  A    between atoms: C_8  and  C_9
REMARK    9  A    between atoms: C_9  and  C_10
REMARK   10  A    between atoms: C_14  and  O_79
REMARK   11  A    between atoms: C_17  and  C_19
REMARK   12  A    between atoms: C_23  and  O_78
REMARK   13  A    between atoms: C_26  and  C_28
REMARK   14  A    between atoms: N_30  and  C_31
REMARK   15  A    between atoms: C_31  and  C_33
REMARK   16  A    between atoms: C_31  and  C_36
REMARK   17  A    between atoms: C_33  and  C_34
REMARK   18  A    between atoms: C_33  and  C_35
REMARK   19  A    between atoms: N_38  and  C_39
REMARK   20  A    between atoms: C_39  and  C_40
REMARK   21  A    between atoms: C_39  and  C_41
REMARK   22  A    between atoms: C_39  and  C_42
REMARK   23  A    between atoms: N_44  and  C_45
REMARK   24  A    between atoms: C_45  and  C_47
REMARK   25  A    between atoms: C_45  and  C_52
REMARK   26  A    between atoms: C_47  and  C_48
REMARK   27  A    between atoms: C_48  and  C_49
REMARK   28  A    between atoms: N_54  and  C_55
REMARK   29  A    between atoms: C_55  and  C_56
REMARK   30  A    between atoms: C_55  and  C_57
REMARK   31  A    between atoms: C_55  and  C_58
REMARK   32  A    between atoms: N_60  and  C_61
REMARK   33  A    between atoms: C_61  and  C_63
REMARK   34  A    between atoms: C_61  and  C_67
REMARK   35  A    between atoms: C_63  and  C_64
REMARK   36  A    between atoms: C_64  and  C_65
REMARK   37  A    between atoms: C_64  and  C_66
REMARK   38  A    between atoms: N_69  and  C_70
REMARK   39  A    between atoms: C_70  and  C_72
REMARK   40  A    between atoms: C_70  and  C_76
REMARK   41  A    between atoms: C_72  and  C_73
REMARK   42  A    between atoms: C_73  and  C_74
REMARK   43  A    between atoms: C_73  and  C_75
REMARK   44  A    between atoms: C_76  and  N_77
REMARK                            x       y       z     vdW  Elec       q    Type
REMARK                         _______ _______ _______ _____ _____    ______ ____
ROOT
ATOM      1  C   UNL A   1      11.050  50.155  99.150  0.00  0.00    +0.091 C 
ATOM      2  C   UNL A   1      11.813  51.208  99.962  0.00  0.00    +0.104 C 
ATOM      3  C   UNL A   1       9.584  50.556  98.958  0.00  0.00    +0.104 C 
ENDROOT
BRANCH   1   4
ATOM      4  C   UNL A   1      11.125  48.787  99.900  0.00  0.00    +0.169 C 
ATOM      5  O   UNL A   1      11.321  47.729  99.293  0.00  0.00    -0.374 OA
ATOM      6  N   UNL A   1      10.993  48.825 101.264  0.00  0.00    -0.291 N 
ATOM      7  H   UNL A   1      10.707  49.689 101.721  0.00  0.00    +0.196 HD
BRANCH   6   8
ATOM      8  C   UNL A   1      10.894  47.633 102.107  0.00  0.00    +0.218 C 
BRANCH   8   9
ATOM      9  C   UNL A   1       9.447  47.117 101.964  0.00  0.00    +0.169 C 
ATOM     10  O   UNL A   1       9.022  46.697 100.887  0.00  0.00    -0.375 OA
ATOM     11  N   UNL A   1       8.692  47.198 103.106  0.00  0.00    -0.291 N 
ATOM     12  H   UNL A   1       9.123  47.519 103.974  0.00  0.00    +0.196 HD
BRANCH  11  13
ATOM     13  C   UNL A   1       7.276  46.804 103.230  0.00  0.00    +0.091 C 
ATOM     14  C   UNL A   1       7.035  45.438 102.578  0.00  0.00    +0.104 C 
ATOM     15  C   UNL A   1       6.820  46.816 104.693  0.00  0.00    +0.104 C 
BRANCH  13  16
ATOM     16  C   UNL A   1       6.490  47.902 102.450  0.00  0.00    +0.169 C 
ATOM     17  O   UNL A   1       5.689  48.643 103.024  0.00  0.00    -0.374 OA
ATOM     18  N   UNL A   1       6.728  47.987 101.102  0.00  0.00    -0.292 N 
ATOM     19  H   UNL A   1       7.260  47.261 100.630  0.00  0.00    +0.195 HD
BRANCH  18  20
ATOM     20  C   UNL A   1       5.996  48.894 100.221  0.00  0.00    +0.213 C 
BRANCH  20  21
ATOM     21  C   UNL A   1       6.243  48.399  98.779  0.00  0.00    +0.164 C 
ATOM     22  O   UNL A   1       6.516  49.175  97.865  0.00  0.00    -0.376 OA
ATOM     23  N   UNL A   1       6.096  47.040  98.605  0.00  0.00    -0.317 N 
ATOM     24  H   UNL A   1       5.771  46.476  99.381  0.00  0.00    +0.189 HD
BRANCH  23  25
ATOM     25  C   UNL A   1       6.196  46.407  97.287  0.00  0.00    +0.089 C 
BRANCH  25  26
ATOM     26  C   UNL A   1       5.697  47.377  96.196  0.00  0.00    +0.046 C 
BRANCH  26  27
ATOM     27  C   UNL A   1       6.568  47.428  94.921  0.00  0.00    -0.021 C 
ATOM     28  C   UNL A   1       5.850  46.705  93.778  0.00  0.00    +0.013 C 
ATOM     29  C   UNL A   1       6.901  48.859  94.498  0.00  0.00    +0.013 C 
ENDBRANCH  26  27
ENDBRANCH  25  26
BRANCH  25  30
ATOM     30  C   UNL A   1       7.660  45.949  97.038  0.00  0.00    +0.116 C 
BRANCH  30  31
ATOM     31  N   UNL A   1       8.662  46.652  97.837  0.00  0.00    -0.347 NA
ATOM     32  H   UNL A   1       8.871  47.549  97.400  0.00  0.00    +0.125 HD
ATOM     33  H   UNL A   1       9.539  46.132  97.840  0.00  0.00    +0.125 HD
ENDBRANCH  30  31
ENDBRANCH  25  30
ENDBRANCH  23  25
ENDBRANCH  20  21
BRANCH  20  34
ATOM     34  C   UNL A   1       6.493  50.344 100.353  0.00  0.00    +0.079 C 
BRANCH  34  35
ATOM     35  C   UNL A   1       6.916  50.768 101.773  0.00  0.00    -0.016 C 
ATOM     36  C   UNL A   1       8.421  51.052 101.801  0.00  0.00    +0.014 C 
ATOM     37  C   UNL A   1       6.155  52.005 102.254  0.00  0.00    +0.014 C 
ENDBRANCH  34  35
ENDBRANCH  20  34
ENDBRANCH  18  20
ENDBRANCH  13  16
ENDBRANCH  11  13
ENDBRANCH   8   9
BRANCH   8  38
ATOM     38  C   UNL A   1      11.191  47.949 103.579  0.00  0.00    +0.113 C 
BRANCH  38  39
ATOM     39  C   UNL A   1      10.784  49.355 104.011  0.00  0.00    +0.194 C 
BRANCH  39  40
ATOM     40  C   UNL A   1      11.771  50.383 103.509  0.00  0.00    +0.136 C 
ATOM     41  O   UNL A   1      11.473  51.555 103.313  0.00  0.00    -0.387 OA
ATOM     42  N   UNL A   1      13.041  49.932 103.326  0.00  0.00    -0.326 N 
ATOM     43  H   UNL A   1      13.364  49.105 103.830  0.00  0.00    +0.178 HD
ATOM     44  H   UNL A   1      13.740  50.628 103.107  0.00  0.00    +0.178 HD
ENDBRANCH  39  40
ENDBRANCH  38  39
ENDBRANCH   8  38
ENDBRANCH   6   8
ENDBRANCH   1   4
BRANCH   1  47
ATOM     45  C   UNL A   1      13.058  50.006  97.612  0.00  0.00    +0.169 C 
ATOM     46  O   UNL A   1      13.876  50.369  98.457  0.00  0.00    -0.375 OA
ATOM     47  N   UNL A   1      11.711  49.905  97.854  0.00  0.00    -0.291 N 
ATOM     48  H   UNL A   1      11.087  49.647  97.094  0.00  0.00    +0.196 HD
BRANCH  45  49
ATOM     49  C   UNL A   1      13.502  49.585  96.189  0.00  0.00    +0.215 C 
BRANCH  49  52
ATOM     50  C   UNL A   1      12.384  49.902  93.965  0.00  0.00    +0.171 C 
ATOM     51  O   UNL A   1      12.897  48.909  93.459  0.00  0.00    -0.375 OA
ATOM     52  N   UNL A   1      12.646  50.309  95.251  0.00  0.00    -0.292 N 
ATOM     53  H   UNL A   1      12.026  51.003  95.667  0.00  0.00    +0.196 HD
BRANCH  50  60
ATOM     54  C   UNL A   1      12.741  51.013  90.902  0.00  0.00    +0.175 C 
ATOM     55  O   UNL A   1      12.758  50.729  89.701  0.00  0.00    -0.373 OA
ATOM     56  N   UNL A   1      11.681  50.637  91.702  0.00  0.00    -0.286 N 
ATOM     57  C   UNL A   1      10.422  50.207  91.109  0.00  0.00    +0.199 C 
ATOM     58  C   UNL A   1       9.369  50.762  92.068  0.00  0.00    +0.132 C 
ATOM     59  C   UNL A   1      10.036  50.632  93.431  0.00  0.00    +0.135 C 
ATOM     60  C   UNL A   1      11.526  50.885  93.145  0.00  0.00    +0.228 C 
BRANCH  54  67
ATOM     61  C   UNL A   1      16.092  51.297  90.518  0.00  0.00    +0.146 C 
ATOM     62  O   UNL A   1      16.985  51.558  89.712  0.00  0.00    -0.384 OA
ATOM     63  N   UNL A   1      14.983  52.100  90.646  0.00  0.00    -0.292 N 
ATOM     64  C   UNL A   1      14.861  53.326  89.875  0.00  0.00    +0.197 C 
ATOM     65  C   UNL A   1      13.529  53.946  90.300  0.00  0.00    +0.132 C 
ATOM     66  C   UNL A   1      13.278  53.332  91.679  0.00  0.00    +0.135 C 
ATOM     67  C   UNL A   1      13.834  51.915  91.533  0.00  0.00    +0.228 C 
BRANCH  65  68
ATOM     68  O   UNL A   1      13.585  55.360  90.408  0.00  0.00    -0.448 OA
ATOM     69  H   UNL A   1      13.173  55.730  89.608  0.00  0.00    +0.237 HD
ENDBRANCH  65  68
BRANCH  61  70
ATOM     70  C   UNL A   1      16.170  50.100  91.450  0.00  0.00    +0.184 C 
BRANCH  70  71
ATOM     71  C   UNL A   1      17.482  50.068  92.237  0.00  0.00    +0.038 C 
BRANCH  71  72
ATOM     72  C   UNL A   1      18.122  51.454  92.306  0.00  0.00    +0.006 C 
BRANCH  72  73
ATOM     73  C   UNL A   1      19.452  51.418  93.058  0.00  0.00    +0.001 C 
BRANCH  73  74
ATOM     74  C   UNL A   1      19.305  51.991  94.467  0.00  0.00    -0.000 C 
BRANCH  74  75
ATOM     75  C   UNL A   1      17.932  51.673  95.061  0.00  0.00    -0.000 C 
BRANCH  75  76
ATOM     76  C   UNL A   1      17.744  52.356  96.417  0.00  0.00    -0.001 C 
BRANCH  76  78
ATOM     77  C   UNL A   1      16.617  51.591  98.535  0.00  0.00    +0.007 C 
ATOM     78  C   UNL A   1      17.754  51.340  97.558  0.00  0.00    -0.005 C 
ENDBRANCH  76  78
ENDBRANCH  75  76
ENDBRANCH  74  75
ENDBRANCH  73  74
ENDBRANCH  72  73
ENDBRANCH  71  72
ENDBRANCH  70  71
ENDBRANCH  61  70
ENDBRANCH  54  67
BRANCH  58  79
ATOM     79  O   UNL A   1       9.127  52.146  91.819  0.00  0.00    -0.448 OA
ATOM     80  H   UNL A   1       9.915  52.643  92.105  0.00  0.00    +0.237 HD
ENDBRANCH  58  79
ENDBRANCH  50  60
ENDBRANCH  49  52
BRANCH  49  81
ATOM     81  C   UNL A   1      15.013  49.872  95.987  0.00  0.00    +0.032 C 
ATOM     82  C   UNL A   1      15.863  48.601  96.037  0.00  0.00    +0.028 C 
ATOM     83  C   UNL A   1      15.307  50.639  94.692  0.00  0.00    +0.028 C 
ENDBRANCH  49  81
ENDBRANCH  45  49
ENDBRANCH   1  47
TORSDOF 33
ENDMDL
MODEL 4
REMARK VINA RESULT:      -2.7      1.486      3.262
REMARK  Name = *****
REMARK  44 active torsions:
REMARK  status: ('A' for Active; 'I' for Inactive)
REMARK    1  A    between atoms: C_1  and  C_2
REMARK    2  A    between atoms: C_2  and  C_3
REMARK    3  A    between atoms: C_3  and  C_4
REMARK    4  A    between atoms: C_4  and  C_5
REMARK    5  A    between atoms: C_5  and  C_6
REMARK    6  A    between atoms: C_6  and  C_7
REMARK    7  A    between atoms: C_7  and  C_8
REMARK    8  A    between atoms: C_8  and  C_9
REMARK    9  A    between atoms: C_9  and  C_10
REMARK   10  A    between atoms: C_14  and  O_79
REMARK   11  A    between atoms: C_17  and  C_19
REMARK   12  A    between atoms: C_23  and  O_78
REMARK   13  A    between atoms: C_26  and  C_28
REMARK   14  A    between atoms: N_30  and  C_31
REMARK   15  A    between atoms: C_31  and  C_33
REMARK   16  A    between atoms: C_31  and  C_36
REMARK   17  A    between atoms: C_33  and  C_34
REMARK   18  A    between atoms: C_33  and  C_35
REMARK   19  A    between atoms: N_38  and  C_39
REMARK   20  A    between atoms: C_39  and  C_40
REMARK   21  A    between atoms: C_39  and  C_41
REMARK   22  A    between atoms: C_39  and  C_42
REMARK   23  A    between atoms: N_44  and  C_45
REMARK   24  A    between atoms: C_45  and  C_47
REMARK   25  A    between atoms: C_45  and  C_52
REMARK   26  A    between atoms: C_47  and  C_48
REMARK   27  A    between atoms: C_48  and  C_49
REMARK   28  A    between atoms: N_54  and  C_55
REMARK   29  A    between atoms: C_55  and  C_56
REMARK   30  A    between atoms: C_55  and  C_57
REMARK   31  A    between atoms: C_55  and  C_58
REMARK   32  A    between atoms: N_60  and  C_61
REMARK   33  A    between atoms: C_61  and  C_63
REMARK   34  A    between atoms: C_61  and  C_67
REMARK   35  A    between atoms: C_63  and  C_64
REMARK   36  A    between atoms: C_64  and  C_65
REMARK   37  A    between atoms: C_64  and  C_66
REMARK   38  A    between atoms: N_69  and  C_70
REMARK   39  A    between atoms: C_70  and  C_72
REMARK   40  A    between atoms: C_70  and  C_76
REMARK   41  A    between atoms: C_72  and  C_73
REMARK   42  A    between atoms: C_73  and  C_74
REMARK   43  A    between atoms: C_73  and  C_75
REMARK   44  A    between atoms: C_76  and  N_77
REMARK                            x       y       z     vdW  Elec       q    Type
REMARK                         _______ _______ _______ _____ _____    ______ ____
ROOT
ATOM      1  C   UNL A   1       7.394  48.539  96.888  0.00  0.00    +0.091 C 
ATOM      2  C   UNL A   1       5.957  48.017  96.997  0.00  0.00    +0.104 C 
ATOM      3  C   UNL A   1       8.396  47.388  96.754  0.00  0.00    +0.104 C 
ENDROOT
BRANCH   1   4
ATOM      4  C   UNL A   1       7.726  49.376  98.165  0.00  0.00    +0.169 C 
ATOM      5  O   UNL A   1       8.475  50.356  98.115  0.00  0.00    -0.374 OA
ATOM      6  N   UNL A   1       7.120  48.985  99.330  0.00  0.00    -0.291 N 
ATOM      7  H   UNL A   1       6.612  48.103  99.366  0.00  0.00    +0.196 HD
BRANCH   6   8
ATOM      8  C   UNL A   1       7.426  49.561 100.640  0.00  0.00    +0.218 C 
BRANCH   8   9
ATOM      9  C   UNL A   1       6.796  48.621 101.688  0.00  0.00    +0.169 C 
ATOM     10  O   UNL A   1       5.578  48.596 101.873  0.00  0.00    -0.375 OA
ATOM     11  N   UNL A   1       7.693  47.863 102.396  0.00  0.00    -0.291 N 
ATOM     12  H   UNL A   1       8.685  47.905 102.161  0.00  0.00    +0.196 HD
BRANCH  11  13
ATOM     13  C   UNL A   1       7.354  46.913 103.473  0.00  0.00    +0.091 C 
ATOM     14  C   UNL A   1       6.459  47.581 104.523  0.00  0.00    +0.104 C 
ATOM     15  C   UNL A   1       6.708  45.641 102.912  0.00  0.00    +0.104 C 
BRANCH  13  16
ATOM     16  C   UNL A   1       8.725  46.538 104.115  0.00  0.00    +0.169 C 
ATOM     17  O   UNL A   1       8.897  45.446 104.661  0.00  0.00    -0.374 OA
ATOM     18  N   UNL A   1       9.713  47.486 104.050  0.00  0.00    -0.292 N 
ATOM     19  H   UNL A   1       9.495  48.432 103.747  0.00  0.00    +0.195 HD
BRANCH  18  20
ATOM     20  C   UNL A   1      11.015  47.324 104.692  0.00  0.00    +0.213 C 
BRANCH  20  21
ATOM     21  C   UNL A   1      11.950  48.378 104.062  0.00  0.00    +0.164 C 
ATOM     22  O   UNL A   1      13.165  48.362 104.250  0.00  0.00    -0.376 OA
ATOM     23  N   UNL A   1      11.310  49.341 103.313  0.00  0.00    -0.317 N 
ATOM     24  H   UNL A   1      10.297  49.350 103.286  0.00  0.00    +0.189 HD
BRANCH  23  25
ATOM     25  C   UNL A   1      12.025  50.475 102.722  0.00  0.00    +0.089 C 
BRANCH  25  26
ATOM     26  C   UNL A   1      11.426  50.816 101.342  0.00  0.00    +0.046 C 
BRANCH  26  27
ATOM     27  C   UNL A   1      12.081  50.087 100.148  0.00  0.00    -0.021 C 
ATOM     28  C   UNL A   1      13.579  49.910 100.412  0.00  0.00    +0.013 C 
ATOM     29  C   UNL A   1      11.440  48.726  99.872  0.00  0.00    +0.013 C 
ENDBRANCH  26  27
ENDBRANCH  25  26
BRANCH  25  30
ATOM     30  C   UNL A   1      11.980  51.685 103.696  0.00  0.00    +0.116 C 
BRANCH  30  31
ATOM     31  N   UNL A   1      10.633  52.142 104.035  0.00  0.00    -0.347 NA
ATOM     32  H   UNL A   1      10.010  51.966 103.247  0.00  0.00    +0.125 HD
ATOM     33  H   UNL A   1      10.629  53.152 104.175  0.00  0.00    +0.125 HD
ENDBRANCH  30  31
ENDBRANCH  25  30
ENDBRANCH  23  25
ENDBRANCH  20  21
BRANCH  20  34
ATOM     34  C   UNL A   1      11.597  45.920 104.455  0.00  0.00    +0.079 C 
BRANCH  34  35
ATOM     35  C   UNL A   1      11.813  45.537 102.979  0.00  0.00    -0.016 C 
ATOM     36  C   UNL A   1      11.113  46.555 102.073  0.00  0.00    +0.014 C 
ATOM     37  C   UNL A   1      13.297  45.469 102.613  0.00  0.00    +0.014 C 
ENDBRANCH  34  35
ENDBRANCH  20  34
ENDBRANCH  18  20
ENDBRANCH  13  16
ENDBRANCH  11  13
ENDBRANCH   8   9
BRANCH   8  38
ATOM     38  C   UNL A   1       6.846  50.974 100.793  0.00  0.00    +0.113 C 
BRANCH  38  39
ATOM     39  C   UNL A   1       7.884  52.044 101.118  0.00  0.00    +0.194 C 
BRANCH  39  40
ATOM     40  C   UNL A   1       7.427  52.911 102.268  0.00  0.00    +0.136 C 
ATOM     41  O   UNL A   1       8.200  53.416 103.073  0.00  0.00    -0.387 OA
ATOM     42  N   UNL A   1       6.086  53.137 102.332  0.00  0.00    -0.326 N 
ATOM     43  H   UNL A   1       5.516  53.047 101.490  0.00  0.00    +0.178 HD
ATOM     44  H   UNL A   1       5.774  53.809 103.019  0.00  0.00    +0.178 HD
ENDBRANCH  39  40
ENDBRANCH  38  39
ENDBRANCH   8  38
ENDBRANCH   6   8
ENDBRANCH   1   4
BRANCH   1  47
ATOM     45  C   UNL A   1       8.675  50.156  95.417  0.00  0.00    +0.169 C 
ATOM     46  O   UNL A   1       9.736  50.054  96.032  0.00  0.00    -0.375 OA
ATOM     47  N   UNL A   1       7.526  49.497  95.772  0.00  0.00    -0.291 N 
ATOM     48  H   UNL A   1       6.671  49.668  95.248  0.00  0.00    +0.196 HD
BRANCH  45  49
ATOM     49  C   UNL A   1       8.565  51.025  94.139  0.00  0.00    +0.215 C 
BRANCH  49  52
ATOM     50  C   UNL A   1      10.592  51.406  92.709  0.00  0.00    +0.171 C 
ATOM     51  O   UNL A   1      10.615  52.618  92.899  0.00  0.00    -0.375 OA
ATOM     52  N   UNL A   1       9.628  50.582  93.239  0.00  0.00    -0.292 N 
ATOM     53  H   UNL A   1       9.797  49.576  93.219  0.00  0.00    +0.196 HD
BRANCH  50  60
ATOM     54  C   UNL A   1      13.752  50.580  92.995  0.00  0.00    +0.175 C 
ATOM     55  O   UNL A   1      14.581  49.879  93.581  0.00  0.00    -0.373 OA
ATOM     56  N   UNL A   1      12.627  50.016  92.425  0.00  0.00    -0.286 N 
ATOM     57  C   UNL A   1      12.553  48.579  92.198  0.00  0.00    +0.199 C 
ATOM     58  C   UNL A   1      11.790  48.466  90.879  0.00  0.00    +0.132 C 
ATOM     59  C   UNL A   1      10.791  49.613  90.954  0.00  0.00    +0.135 C 
ATOM     60  C   UNL A   1      11.546  50.718  91.714  0.00  0.00    +0.228 C 
BRANCH  54  67
ATOM     61  C   UNL A   1      16.435  52.430  92.085  0.00  0.00    +0.146 C 
ATOM     62  O   UNL A   1      17.259  52.620  91.190  0.00  0.00    -0.384 OA
ATOM     63  N   UNL A   1      15.090  52.337  91.815  0.00  0.00    -0.292 N 
ATOM     64  C   UNL A   1      14.590  52.525  90.464  0.00  0.00    +0.197 C 
ATOM     65  C   UNL A   1      13.071  52.372  90.565  0.00  0.00    +0.132 C 
ATOM     66  C   UNL A   1      12.783  52.679  92.036  0.00  0.00    +0.135 C 
ATOM     67  C   UNL A   1      13.997  52.093  92.757  0.00  0.00    +0.228 C 
BRANCH  65  68
ATOM     68  O   UNL A   1      12.365  53.284  89.738  0.00  0.00    -0.448 OA
ATOM     69  H   UNL A   1      11.942  52.769  89.029  0.00  0.00    +0.237 HD
ENDBRANCH  65  68
BRANCH  61  70
ATOM     70  C   UNL A   1      16.839  52.327  93.547  0.00  0.00    +0.184 C 
BRANCH  70  71
ATOM     71  C   UNL A   1      18.126  51.521  93.732  0.00  0.00    +0.038 C 
BRANCH  71  72
ATOM     72  C   UNL A   1      18.781  51.820  95.080  0.00  0.00    +0.006 C 
BRANCH  72  73
ATOM     73  C   UNL A   1      17.854  51.466  96.242  0.00  0.00    +0.001 C 
BRANCH  73  74
ATOM     74  C   UNL A   1      16.952  50.284  95.888  0.00  0.00    -0.000 C 
BRANCH  74  75
ATOM     75  C   UNL A   1      15.869  50.069  96.947  0.00  0.00    -0.000 C 
BRANCH  75  76
ATOM     76  C   UNL A   1      15.327  51.403  97.463  0.00  0.00    -0.001 C 
BRANCH  76  78
ATOM     77  C   UNL A   1      13.217  50.131  96.946  0.00  0.00    +0.007 C 
ATOM     78  C   UNL A   1      13.806  51.371  97.598  0.00  0.00    -0.005 C 
ENDBRANCH  76  78
ENDBRANCH  75  76
ENDBRANCH  74  75
ENDBRANCH  73  74
ENDBRANCH  72  73
ENDBRANCH  71  72
ENDBRANCH  70  71
ENDBRANCH  61  70
ENDBRANCH  54  67
BRANCH  58  79
ATOM     79  O   UNL A   1      12.652  48.697  89.765  0.00  0.00    -0.448 OA
ATOM     80  H   UNL A   1      12.726  47.864  89.267  0.00  0.00    +0.237 HD
ENDBRANCH  58  79
ENDBRANCH  50  60
ENDBRANCH  49  52
BRANCH  49  81
ATOM     81  C   UNL A   1       7.148  50.902  93.521  0.00  0.00    +0.032 C 
ATOM     82  C   UNL A   1       6.046  51.337  94.489  0.00  0.00    +0.028 C 
ATOM     83  C   UNL A   1       7.005  51.665  92.199  0.00  0.00    +0.028 C 
ENDBRANCH  49  81
ENDBRANCH  45  49
ENDBRANCH   1  47
TORSDOF 33
ENDMDL
