# Supplementary material for: The Cordyceps Genus as a Potential Source of Bioactive Compounds for Adjuvant Cancer Therapy: A Network Pharmacology Approach
Source: Pharmaceuticals (Basel). 2025 Apr 30;18(5):667. doi: 10.3390/ph18050667 (PMC12115173; doi:10.3390/ph18050667)
Supplement: Supplementary file 1 [file pharmaceuticals-18-00667-s001.zip › pharmaceuticals-3597034-supplementary/Supplementary Materials/Molecular docking simulations/ExtractoCordyceps2/Results/AURKA(3cho)/Conformations_AURKA/CicadapeptinI/CicadapeptinI_docked_model_1.pdb]

REMARK VINA RESULT:      -5.1      0.000      0.000
REMARK  Name = *****
REMARK  44 active torsions:
REMARK  status: ('A' for Active; 'I' for Inactive)
REMARK    1  A    between atoms: C_1  and  C_2
REMARK    2  A    between atoms: C_2  and  C_3
REMARK    3  A    between atoms: C_3  and  C_4
REMARK    4  A    between atoms: C_4  and  C_5
REMARK    5  A    between atoms: C_5  and  C_6
REMARK    6  A    between atoms: C_6  and  C_7
REMARK    7  A    between atoms: C_7  and  C_8
REMARK    8  A    between atoms: C_8  and  C_9
REMARK    9  A    between atoms: C_9  and  C_10
REMARK   10  A    between atoms: C_14  and  O_79
REMARK   11  A    between atoms: C_17  and  C_19
REMARK   12  A    between atoms: C_23  and  O_78
REMARK   13  A    between atoms: C_26  and  C_28
REMARK   14  A    between atoms: N_30  and  C_31
REMARK   15  A    between atoms: C_31  and  C_33
REMARK   16  A    between atoms: C_31  and  C_36
REMARK   17  A    between atoms: C_33  and  C_34
REMARK   18  A    between atoms: C_33  and  C_35
REMARK   19  A    between atoms: N_38  and  C_39
REMARK   20  A    between atoms: C_39  and  C_40
REMARK   21  A    between atoms: C_39  and  C_41
REMARK   22  A    between atoms: C_39  and  C_42
REMARK   23  A    between atoms: N_44  and  C_45
REMARK   24  A    between atoms: C_45  and  C_47
REMARK   25  A    between atoms: C_45  and  C_52
REMARK   26  A    between atoms: C_47  and  C_48
REMARK   27  A    between atoms: C_48  and  C_49
REMARK   28  A    between atoms: N_54  and  C_55
REMARK   29  A    between atoms: C_55  and  C_56
REMARK   30  A    between atoms: C_55  and  C_57
REMARK   31  A    between atoms: C_55  and  C_58
REMARK   32  A    between atoms: N_60  and  C_61
REMARK   33  A    between atoms: C_61  and  C_63
REMARK   34  A    between atoms: C_61  and  C_67
REMARK   35  A    between atoms: C_63  and  C_64
REMARK   36  A    between atoms: C_64  and  C_65
REMARK   37  A    between atoms: C_64  and  C_66
REMARK   38  A    between atoms: N_69  and  C_70
REMARK   39  A    between atoms: C_70  and  C_72
REMARK   40  A    between atoms: C_70  and  C_76
REMARK   41  A    between atoms: C_72  and  C_73
REMARK   42  A    between atoms: C_73  and  C_74
REMARK   43  A    between atoms: C_73  and  C_75
REMARK   44  A    between atoms: C_76  and  N_77
REMARK                            x       y       z     vdW  Elec       q    Type
REMARK                         _______ _______ _______ _____ _____    ______ ____
ROOT
ATOM      1  C   UNL A   1       6.977  47.785  96.333  0.00  0.00
ATOM      2  C   UNL A   1       5.594  47.258  95.932  0.00  0.00
ATOM      3  C   UNL A   1       8.041  46.687  96.232  0.00  0.00
ENDROOT
BRANCH   1   4
ATOM      4  C   UNL A   1       6.910  48.316  97.800  0.00  0.00
ATOM      5  O   UNL A   1       6.818  49.523  98.044  0.00  0.00
ATOM      6  N   UNL A   1       6.926  47.374  98.796  0.00  0.00
ATOM      7  H   UNL A   1       7.129  46.402  98.570  0.00  0.00
BRANCH   6   8
ATOM      8  C   UNL A   1       7.015  47.697 100.220  0.00  0.00
BRANCH   8   9
ATOM      9  C   UNL A   1       7.936  46.633 100.852  0.00  0.00
ATOM     10  O   UNL A   1       7.643  45.437 100.825  0.00  0.00
ATOM     11  N   UNL A   1       9.061  47.131 101.456  0.00  0.00
ATOM     12  H   UNL A   1       9.261  48.131 101.403  0.00  0.00
BRANCH  11  13
ATOM     13  C   UNL A   1      10.085  46.334 102.159  0.00  0.00
ATOM     14  C   UNL A   1       9.446  45.489 103.267  0.00  0.00
ATOM     15  C   UNL A   1      10.883  45.465 101.180  0.00  0.00
BRANCH  13  16
ATOM     16  C   UNL A   1      11.043  47.389 102.790  0.00  0.00
ATOM     17  O   UNL A   1      12.208  47.104 103.076  0.00  0.00
ATOM     18  N   UNL A   1      10.519  48.635 103.020  0.00  0.00
ATOM     19  H   UNL A   1       9.519  48.793 102.933  0.00  0.00
BRANCH  18  20
ATOM     20  C   UNL A   1      11.259  49.698 103.697  0.00  0.00
BRANCH  20  21
ATOM     21  C   UNL A   1      10.224  50.773 104.088  0.00  0.00
ATOM     22  O   UNL A   1      10.546  51.792 104.697  0.00  0.00
ATOM     23  N   UNL A   1       8.925  50.478 103.733  0.00  0.00
ATOM     24  H   UNL A   1       8.721  49.574 103.325  0.00  0.00
BRANCH  23  25
ATOM     25  C   UNL A   1       7.799  51.336 104.110  0.00  0.00
BRANCH  25  26
ATOM     26  C   UNL A   1       7.781  52.602 103.228  0.00  0.00
BRANCH  26  27
ATOM     27  C   UNL A   1       6.833  53.721 103.712  0.00  0.00
ATOM     28  C   UNL A   1       7.654  54.936 104.153  0.00  0.00
ATOM     29  C   UNL A   1       5.827  54.139 102.640  0.00  0.00
ENDBRANCH  26  27
ENDBRANCH  25  26
BRANCH  25  30
ATOM     30  C   UNL A   1       6.473  50.532 104.005  0.00  0.00
BRANCH  30  31
ATOM     31  N   UNL A   1       5.639  50.881 102.856  0.00  0.00
ATOM     32  H   UNL A   1       5.694  51.887 102.695  0.00  0.00
ATOM     33  H   UNL A   1       4.660  50.683 103.059  0.00  0.00
ENDBRANCH  30  31
ENDBRANCH  25  30
ENDBRANCH  23  25
ENDBRANCH  20  21
BRANCH  20  34
ATOM     34  C   UNL A   1      12.324  50.325 102.781  0.00  0.00
BRANCH  34  35
ATOM     35  C   UNL A   1      12.286  49.859 101.313  0.00  0.00
ATOM     36  C   UNL A   1      11.133  50.552 100.580  0.00  0.00
ATOM     37  C   UNL A   1      13.599  50.149 100.583  0.00  0.00
ENDBRANCH  34  35
ENDBRANCH  20  34
ENDBRANCH  18  20
ENDBRANCH  13  16
ENDBRANCH  11  13
ENDBRANCH   8   9
BRANCH   8  38
ATOM     38  C   UNL A   1       5.639  47.663 100.901  0.00  0.00
BRANCH  38  39
ATOM     39  C   UNL A   1       5.670  47.997 102.390  0.00  0.00
BRANCH  39  40
ATOM     40  C   UNL A   1       5.609  46.742 103.228  0.00  0.00
ATOM     41  O   UNL A   1       5.577  45.616 102.745  0.00  0.00
ATOM     42  N   UNL A   1       5.634  46.936 104.574  0.00  0.00
ATOM     43  H   UNL A   1       6.031  47.797 104.955  0.00  0.00
ATOM     44  H   UNL A   1       5.715  46.109 105.149  0.00  0.00
ENDBRANCH  39  40
ENDBRANCH  38  39
ENDBRANCH   8  38
ENDBRANCH   6   8
ENDBRANCH   1   4
BRANCH   1  47
ATOM     45  C   UNL A   1       8.627  49.385  95.267  0.00  0.00
ATOM     46  O   UNL A   1       9.629  48.837  95.726  0.00  0.00
ATOM     47  N   UNL A   1       7.347  48.965  95.527  0.00  0.00
ATOM     48  H   UNL A   1       6.564  49.497  95.156  0.00  0.00
BRANCH  45  49
ATOM     49  C   UNL A   1       8.739  50.594  94.305  0.00  0.00
BRANCH  49  52
ATOM     50  C   UNL A   1      10.638  51.218  92.788  0.00  0.00
ATOM     51  O   UNL A   1      10.510  52.424  92.968  0.00  0.00
ATOM     52  N   UNL A   1       9.813  50.281  93.363  0.00  0.00
ATOM     53  H   UNL A   1      10.111  49.307  93.344  0.00  0.00
BRANCH  50  60
ATOM     54  C   UNL A   1      13.841  50.564  93.039  0.00  0.00
ATOM     55  O   UNL A   1      14.709  49.879  93.586  0.00  0.00
ATOM     56  N   UNL A   1      12.753  49.969  92.431  0.00  0.00
ATOM     57  C   UNL A   1      12.764  48.547  92.120  0.00  0.00
ATOM     58  C   UNL A   1      12.010  48.467  90.792  0.00  0.00
ATOM     59  C   UNL A   1      10.945  49.547  90.931  0.00  0.00
ATOM     60  C   UNL A   1      11.632  50.647  91.758  0.00  0.00
BRANCH  54  67
ATOM     61  C   UNL A   1      16.473  52.648  92.618  0.00  0.00
ATOM     62  O   UNL A   1      17.405  52.939  91.868  0.00  0.00
ATOM     63  N   UNL A   1      15.196  52.467  92.140  0.00  0.00
ATOM     64  C   UNL A   1      14.894  52.678  90.734  0.00  0.00
ATOM     65  C   UNL A   1      13.395  52.408  90.594  0.00  0.00
ATOM     66  C   UNL A   1      12.863  52.626  92.011  0.00  0.00
ATOM     67  C   UNL A   1      13.996  52.100  92.892  0.00  0.00
BRANCH  65  68
ATOM     68  O   UNL A   1      12.752  53.301  89.698  0.00  0.00
ATOM     69  H   UNL A   1      13.275  53.320  88.878  0.00  0.00
ENDBRANCH  65  68
BRANCH  61  70
ATOM     70  C   UNL A   1      16.658  52.510  94.120  0.00  0.00
BRANCH  70  71
ATOM     71  C   UNL A   1      17.877  51.656  94.473  0.00  0.00
BRANCH  71  72
ATOM     72  C   UNL A   1      17.734  51.030  95.860  0.00  0.00
BRANCH  72  73
ATOM     73  C   UNL A   1      17.666  52.097  96.951  0.00  0.00
BRANCH  73  74
ATOM     74  C   UNL A   1      16.275  52.153  97.582  0.00  0.00
BRANCH  74  75
ATOM     75  C   UNL A   1      15.911  50.829  98.255  0.00  0.00
BRANCH  75  76
ATOM     76  C   UNL A   1      14.736  50.153  97.546  0.00  0.00
BRANCH  76  78
ATOM     77  C   UNL A   1      12.682  50.674  96.186  0.00  0.00
ATOM     78  C   UNL A   1      13.587  51.133  97.318  0.00  0.00
ENDBRANCH  76  78
ENDBRANCH  75  76
ENDBRANCH  74  75
ENDBRANCH  73  74
ENDBRANCH  72  73
ENDBRANCH  71  72
ENDBRANCH  70  71
ENDBRANCH  61  70
ENDBRANCH  54  67
BRANCH  58  79
ATOM     79  O   UNL A   1      12.858  48.814  89.699  0.00  0.00
ATOM     80  H   UNL A   1      13.699  49.143  90.065  0.00  0.00
ENDBRANCH  58  79
ENDBRANCH  50  60
ENDBRANCH  49  52
BRANCH  49  81
ATOM     81  C   UNL A   1       7.377  50.862  93.613  0.00  0.00
ATOM     82  C   UNL A   1       7.087  52.356  93.451  0.00  0.00
ATOM     83  C   UNL A   1       7.248  50.161  92.256  0.00  0.00
ENDBRANCH  49  81
ENDBRANCH  45  49
ENDBRANCH   1  47
TORSDOF 33
