# Supplementary material for: The Cordyceps Genus as a Potential Source of Bioactive Compounds for Adjuvant Cancer Therapy: A Network Pharmacology Approach
Source: Pharmaceuticals (Basel). 2025 Apr 30;18(5):667. doi: 10.3390/ph18050667 (PMC12115173; doi:10.3390/ph18050667)
Supplement: Supplementary file 1 [file pharmaceuticals-18-00667-s001.zip › pharmaceuticals-3597034-supplementary/Supplementary Materials/Molecular docking simulations/ExtractoCordyceps2/Results/AURKA(3cho)/Conformations_AURKA/CicadapeptinI/CicadapeptinI_docked_model_2.pdb]

REMARK VINA RESULT:      -3.3      2.367     11.482
REMARK  Name = *****
REMARK  44 active torsions:
REMARK  status: ('A' for Active; 'I' for Inactive)
REMARK    1  A    between atoms: C_1  and  C_2
REMARK    2  A    between atoms: C_2  and  C_3
REMARK    3  A    between atoms: C_3  and  C_4
REMARK    4  A    between atoms: C_4  and  C_5
REMARK    5  A    between atoms: C_5  and  C_6
REMARK    6  A    between atoms: C_6  and  C_7
REMARK    7  A    between atoms: C_7  and  C_8
REMARK    8  A    between atoms: C_8  and  C_9
REMARK    9  A    between atoms: C_9  and  C_10
REMARK   10  A    between atoms: C_14  and  O_79
REMARK   11  A    between atoms: C_17  and  C_19
REMARK   12  A    between atoms: C_23  and  O_78
REMARK   13  A    between atoms: C_26  and  C_28
REMARK   14  A    between atoms: N_30  and  C_31
REMARK   15  A    between atoms: C_31  and  C_33
REMARK   16  A    between atoms: C_31  and  C_36
REMARK   17  A    between atoms: C_33  and  C_34
REMARK   18  A    between atoms: C_33  and  C_35
REMARK   19  A    between atoms: N_38  and  C_39
REMARK   20  A    between atoms: C_39  and  C_40
REMARK   21  A    between atoms: C_39  and  C_41
REMARK   22  A    between atoms: C_39  and  C_42
REMARK   23  A    between atoms: N_44  and  C_45
REMARK   24  A    between atoms: C_45  and  C_47
REMARK   25  A    between atoms: C_45  and  C_52
REMARK   26  A    between atoms: C_47  and  C_48
REMARK   27  A    between atoms: C_48  and  C_49
REMARK   28  A    between atoms: N_54  and  C_55
REMARK   29  A    between atoms: C_55  and  C_56
REMARK   30  A    between atoms: C_55  and  C_57
REMARK   31  A    between atoms: C_55  and  C_58
REMARK   32  A    between atoms: N_60  and  C_61
REMARK   33  A    between atoms: C_61  and  C_63
REMARK   34  A    between atoms: C_61  and  C_67
REMARK   35  A    between atoms: C_63  and  C_64
REMARK   36  A    between atoms: C_64  and  C_65
REMARK   37  A    between atoms: C_64  and  C_66
REMARK   38  A    between atoms: N_69  and  C_70
REMARK   39  A    between atoms: C_70  and  C_72
REMARK   40  A    between atoms: C_70  and  C_76
REMARK   41  A    between atoms: C_72  and  C_73
REMARK   42  A    between atoms: C_73  and  C_74
REMARK   43  A    between atoms: C_73  and  C_75
REMARK   44  A    between atoms: C_76  and  N_77
REMARK                            x       y       z     vdW  Elec       q    Type
REMARK                         _______ _______ _______ _____ _____    ______ ____
ROOT
ATOM      1  C   UNL A   1      15.939  50.975  96.921  0.00  0.00
ATOM      2  C   UNL A   1      16.221  52.212  97.782  0.00  0.00
ATOM      3  C   UNL A   1      16.965  49.868  97.186  0.00  0.00
ENDROOT
BRANCH   1   4
ATOM      4  C   UNL A   1      15.989  51.386  95.415  0.00  0.00
ATOM      5  O   UNL A   1      16.924  52.052  94.959  0.00  0.00
ATOM      6  N   UNL A   1      14.960  50.944  94.624  0.00  0.00
ATOM      7  H   UNL A   1      14.144  50.509  95.050  0.00  0.00
BRANCH   6   8
ATOM      8  C   UNL A   1      14.771  51.353  93.231  0.00  0.00
BRANCH   8   9
ATOM      9  C   UNL A   1      13.248  51.387  92.989  0.00  0.00
ATOM     10  O   UNL A   1      12.490  51.965  93.769  0.00  0.00
ATOM     11  N   UNL A   1      12.826  50.707  91.876  0.00  0.00
ATOM     12  H   UNL A   1      13.515  50.285  91.252  0.00  0.00
BRANCH  11  13
ATOM     13  C   UNL A   1      11.425  50.558  91.439  0.00  0.00
ATOM     14  C   UNL A   1      10.720  51.919  91.409  0.00  0.00
ATOM     15  C   UNL A   1      11.336  49.850  90.083  0.00  0.00
BRANCH  13  16
ATOM     16  C   UNL A   1      10.766  49.651  92.523  0.00  0.00
ATOM     17  O   UNL A   1      11.414  48.780  93.107  0.00  0.00
ATOM     18  N   UNL A   1       9.436  49.867  92.779  0.00  0.00
ATOM     19  H   UNL A   1       8.890  50.470  92.169  0.00  0.00
BRANCH  18  20
ATOM     20  C   UNL A   1       8.656  49.033  93.690  0.00  0.00
BRANCH  20  21
ATOM     21  C   UNL A   1       7.697  48.201  92.812  0.00  0.00
ATOM     22  O   UNL A   1       7.374  47.054  93.113  0.00  0.00
ATOM     23  N   UNL A   1       7.273  48.834  91.663  0.00  0.00
ATOM     24  H   UNL A   1       7.661  49.740  91.429  0.00  0.00
BRANCH  23  25
ATOM     25  C   UNL A   1       6.440  48.161  90.663  0.00  0.00
BRANCH  25  26
ATOM     26  C   UNL A   1       5.579  49.196  89.910  0.00  0.00
BRANCH  26  27
ATOM     27  C   UNL A   1       6.183  50.615  89.832  0.00  0.00
ATOM     28  C   UNL A   1       5.633  51.472  90.975  0.00  0.00
ATOM     29  C   UNL A   1       7.711  50.603  89.886  0.00  0.00
ENDBRANCH  26  27
ENDBRANCH  25  26
BRANCH  25  30
ATOM     30  C   UNL A   1       7.343  47.339  89.700  0.00  0.00
BRANCH  30  31
ATOM     31  N   UNL A   1       7.129  45.894  89.751  0.00  0.00
ATOM     32  H   UNL A   1       6.937  45.617  90.714  0.00  0.00
ATOM     33  H   UNL A   1       7.981  45.403  89.484  0.00  0.00
ENDBRANCH  30  31
ENDBRANCH  25  30
ENDBRANCH  23  25
ENDBRANCH  20  21
BRANCH  20  34
ATOM     34  C   UNL A   1       7.835  49.882  94.677  0.00  0.00
BRANCH  34  35
ATOM     35  C   UNL A   1       7.738  49.318  96.107  0.00  0.00
ATOM     36  C   UNL A   1       7.566  50.467  97.105  0.00  0.00
ATOM     37  C   UNL A   1       6.575  48.335  96.260  0.00  0.00
ENDBRANCH  34  35
ENDBRANCH  20  34
ENDBRANCH  18  20
ENDBRANCH  13  16
ENDBRANCH  11  13
ENDBRANCH   8   9
BRANCH   8  38
ATOM     38  C   UNL A   1      15.431  50.370  92.253  0.00  0.00
BRANCH  38  39
ATOM     39  C   UNL A   1      15.991  51.024  90.993  0.00  0.00
BRANCH  39  40
ATOM     40  C   UNL A   1      17.484  51.228  91.108  0.00  0.00
ATOM     41  O   UNL A   1      18.197  51.500  90.149  0.00  0.00
ATOM     42  N   UNL A   1      17.992  51.131  92.366  0.00  0.00
ATOM     43  H   UNL A   1      17.384  51.283  93.172  0.00  0.00
ATOM     44  H   UNL A   1      18.965  51.382  92.481  0.00  0.00
ENDBRANCH  39  40
ENDBRANCH  38  39
ENDBRANCH   8  38
ENDBRANCH   6   8
ENDBRANCH   1   4
BRANCH   1  47
ATOM     45  C   UNL A   1      13.973  50.249  98.344  0.00  0.00
ATOM     46  O   UNL A   1      14.559  50.373  99.420  0.00  0.00
ATOM     47  N   UNL A   1      14.561  50.489  97.128  0.00  0.00
ATOM     48  H   UNL A   1      14.031  50.317  96.277  0.00  0.00
BRANCH  45  49
ATOM     49  C   UNL A   1      12.479  49.845  98.283  0.00  0.00
BRANCH  49  52
ATOM     50  C   UNL A   1      11.553  48.790 100.363  0.00  0.00
ATOM     51  O   UNL A   1      11.502  47.663  99.883  0.00  0.00
ATOM     52  N   UNL A   1      11.977  49.889  99.655  0.00  0.00
ATOM     53  H   UNL A   1      12.197  50.737 100.178  0.00  0.00
BRANCH  50  60
ATOM     54  C   UNL A   1       9.681  46.998 102.370  0.00  0.00
ATOM     55  O   UNL A   1       9.600  45.981 103.065  0.00  0.00
ATOM     56  N   UNL A   1      10.738  47.873 102.520  0.00  0.00
ATOM     57  C   UNL A   1      11.588  47.813 103.701  0.00  0.00
ATOM     58  C   UNL A   1      11.919  49.279 103.977  0.00  0.00
ATOM     59  C   UNL A   1      12.028  49.880 102.581  0.00  0.00
ATOM     60  C   UNL A   1      10.982  49.109 101.759  0.00  0.00
BRANCH  54  67
ATOM     61  C   UNL A   1       8.639  49.932 101.044  0.00  0.00
ATOM     62  O   UNL A   1       8.970  50.876 100.327  0.00  0.00
ATOM     63  N   UNL A   1       8.854  48.628 100.660  0.00  0.00
ATOM     64  C   UNL A   1       9.424  48.323  99.359  0.00  0.00
ATOM     65  C   UNL A   1       9.488  46.796  99.288  0.00  0.00
ATOM     66  C   UNL A   1       8.430  46.353 100.300  0.00  0.00
ATOM     67  C   UNL A   1       8.541  47.407 101.402  0.00  0.00
BRANCH  65  68
ATOM     68  O   UNL A   1       9.164  46.287  98.003  0.00  0.00
ATOM     69  H   UNL A   1       8.254  46.566  97.799  0.00  0.00
ENDBRANCH  65  68
BRANCH  61  70
ATOM     70  C   UNL A   1       7.935  50.136 102.375  0.00  0.00
BRANCH  70  71
ATOM     71  C   UNL A   1       6.430  50.347 102.204  0.00  0.00
BRANCH  71  72
ATOM     72  C   UNL A   1       5.693  50.204 103.535  0.00  0.00
BRANCH  72  73
ATOM     73  C   UNL A   1       6.156  51.253 104.546  0.00  0.00
BRANCH  73  74
ATOM     74  C   UNL A   1       5.682  52.650 104.147  0.00  0.00
BRANCH  74  75
ATOM     75  C   UNL A   1       6.610  53.735 104.696  0.00  0.00
BRANCH  75  76
ATOM     76  C   UNL A   1       7.496  54.316 103.592  0.00  0.00
BRANCH  76  78
ATOM     77  C   UNL A   1       7.877  53.781 101.162  0.00  0.00
ATOM     78  C   UNL A   1       6.849  54.154 102.218  0.00  0.00
ENDBRANCH  76  78
ENDBRANCH  75  76
ENDBRANCH  74  75
ENDBRANCH  73  74
ENDBRANCH  72  73
ENDBRANCH  71  72
ENDBRANCH  70  71
ENDBRANCH  61  70
ENDBRANCH  54  67
BRANCH  58  79
ATOM     79  O   UNL A   1      10.847  49.928 104.659  0.00  0.00
ATOM     80  H   UNL A   1      10.127  50.068 104.019  0.00  0.00
ENDBRANCH  58  79
ENDBRANCH  50  60
ENDBRANCH  49  52
BRANCH  49  81
ATOM     81  C   UNL A   1      11.705  50.780  97.317  0.00  0.00
ATOM     82  C   UNL A   1      11.449  50.132  95.955  0.00  0.00
ATOM     83  C   UNL A   1      10.382  51.283  97.907  0.00  0.00
ENDBRANCH  49  81
ENDBRANCH  45  49
ENDBRANCH   1  47
TORSDOF 33
