# Supplementary material for: The Cordyceps Genus as a Potential Source of Bioactive Compounds for Adjuvant Cancer Therapy: A Network Pharmacology Approach
Source: Pharmaceuticals (Basel). 2025 Apr 30;18(5):667. doi: 10.3390/ph18050667 (PMC12115173; doi:10.3390/ph18050667)
Supplement: Supplementary file 1 [file pharmaceuticals-18-00667-s001.zip › pharmaceuticals-3597034-supplementary/Supplementary Materials/Molecular docking simulations/ExtractoCordyceps2/Results/AURKA(3cho)/Conformations_AURKA/CicadapeptinI/CicadapeptinI_docked_model_3.pdb]

REMARK VINA RESULT:      -3.0      1.995      5.645
REMARK  Name = *****
REMARK  44 active torsions:
REMARK  status: ('A' for Active; 'I' for Inactive)
REMARK    1  A    between atoms: C_1  and  C_2
REMARK    2  A    between atoms: C_2  and  C_3
REMARK    3  A    between atoms: C_3  and  C_4
REMARK    4  A    between atoms: C_4  and  C_5
REMARK    5  A    between atoms: C_5  and  C_6
REMARK    6  A    between atoms: C_6  and  C_7
REMARK    7  A    between atoms: C_7  and  C_8
REMARK    8  A    between atoms: C_8  and  C_9
REMARK    9  A    between atoms: C_9  and  C_10
REMARK   10  A    between atoms: C_14  and  O_79
REMARK   11  A    between atoms: C_17  and  C_19
REMARK   12  A    between atoms: C_23  and  O_78
REMARK   13  A    between atoms: C_26  and  C_28
REMARK   14  A    between atoms: N_30  and  C_31
REMARK   15  A    between atoms: C_31  and  C_33
REMARK   16  A    between atoms: C_31  and  C_36
REMARK   17  A    between atoms: C_33  and  C_34
REMARK   18  A    between atoms: C_33  and  C_35
REMARK   19  A    between atoms: N_38  and  C_39
REMARK   20  A    between atoms: C_39  and  C_40
REMARK   21  A    between atoms: C_39  and  C_41
REMARK   22  A    between atoms: C_39  and  C_42
REMARK   23  A    between atoms: N_44  and  C_45
REMARK   24  A    between atoms: C_45  and  C_47
REMARK   25  A    between atoms: C_45  and  C_52
REMARK   26  A    between atoms: C_47  and  C_48
REMARK   27  A    between atoms: C_48  and  C_49
REMARK   28  A    between atoms: N_54  and  C_55
REMARK   29  A    between atoms: C_55  and  C_56
REMARK   30  A    between atoms: C_55  and  C_57
REMARK   31  A    between atoms: C_55  and  C_58
REMARK   32  A    between atoms: N_60  and  C_61
REMARK   33  A    between atoms: C_61  and  C_63
REMARK   34  A    between atoms: C_61  and  C_67
REMARK   35  A    between atoms: C_63  and  C_64
REMARK   36  A    between atoms: C_64  and  C_65
REMARK   37  A    between atoms: C_64  and  C_66
REMARK   38  A    between atoms: N_69  and  C_70
REMARK   39  A    between atoms: C_70  and  C_72
REMARK   40  A    between atoms: C_70  and  C_76
REMARK   41  A    between atoms: C_72  and  C_73
REMARK   42  A    between atoms: C_73  and  C_74
REMARK   43  A    between atoms: C_73  and  C_75
REMARK   44  A    between atoms: C_76  and  N_77
REMARK                            x       y       z     vdW  Elec       q    Type
REMARK                         _______ _______ _______ _____ _____    ______ ____
ROOT
ATOM      1  C   UNL A   1      11.050  50.155  99.150  0.00  0.00
ATOM      2  C   UNL A   1      11.813  51.208  99.962  0.00  0.00
ATOM      3  C   UNL A   1       9.584  50.556  98.958  0.00  0.00
ENDROOT
BRANCH   1   4
ATOM      4  C   UNL A   1      11.125  48.787  99.900  0.00  0.00
ATOM      5  O   UNL A   1      11.321  47.729  99.293  0.00  0.00
ATOM      6  N   UNL A   1      10.993  48.825 101.264  0.00  0.00
ATOM      7  H   UNL A   1      10.707  49.689 101.721  0.00  0.00
BRANCH   6   8
ATOM      8  C   UNL A   1      10.894  47.633 102.107  0.00  0.00
BRANCH   8   9
ATOM      9  C   UNL A   1       9.447  47.117 101.964  0.00  0.00
ATOM     10  O   UNL A   1       9.022  46.697 100.887  0.00  0.00
ATOM     11  N   UNL A   1       8.692  47.198 103.106  0.00  0.00
ATOM     12  H   UNL A   1       9.123  47.519 103.974  0.00  0.00
BRANCH  11  13
ATOM     13  C   UNL A   1       7.276  46.804 103.230  0.00  0.00
ATOM     14  C   UNL A   1       7.035  45.438 102.578  0.00  0.00
ATOM     15  C   UNL A   1       6.820  46.816 104.693  0.00  0.00
BRANCH  13  16
ATOM     16  C   UNL A   1       6.490  47.902 102.450  0.00  0.00
ATOM     17  O   UNL A   1       5.689  48.643 103.024  0.00  0.00
ATOM     18  N   UNL A   1       6.728  47.987 101.102  0.00  0.00
ATOM     19  H   UNL A   1       7.260  47.261 100.630  0.00  0.00
BRANCH  18  20
ATOM     20  C   UNL A   1       5.996  48.894 100.221  0.00  0.00
BRANCH  20  21
ATOM     21  C   UNL A   1       6.243  48.399  98.779  0.00  0.00
ATOM     22  O   UNL A   1       6.516  49.175  97.865  0.00  0.00
ATOM     23  N   UNL A   1       6.096  47.040  98.605  0.00  0.00
ATOM     24  H   UNL A   1       5.771  46.476  99.381  0.00  0.00
BRANCH  23  25
ATOM     25  C   UNL A   1       6.196  46.407  97.287  0.00  0.00
BRANCH  25  26
ATOM     26  C   UNL A   1       5.697  47.377  96.196  0.00  0.00
BRANCH  26  27
ATOM     27  C   UNL A   1       6.568  47.428  94.921  0.00  0.00
ATOM     28  C   UNL A   1       5.850  46.705  93.778  0.00  0.00
ATOM     29  C   UNL A   1       6.901  48.859  94.498  0.00  0.00
ENDBRANCH  26  27
ENDBRANCH  25  26
BRANCH  25  30
ATOM     30  C   UNL A   1       7.660  45.949  97.038  0.00  0.00
BRANCH  30  31
ATOM     31  N   UNL A   1       8.662  46.652  97.837  0.00  0.00
ATOM     32  H   UNL A   1       8.871  47.549  97.400  0.00  0.00
ATOM     33  H   UNL A   1       9.539  46.132  97.840  0.00  0.00
ENDBRANCH  30  31
ENDBRANCH  25  30
ENDBRANCH  23  25
ENDBRANCH  20  21
BRANCH  20  34
ATOM     34  C   UNL A   1       6.493  50.344 100.353  0.00  0.00
BRANCH  34  35
ATOM     35  C   UNL A   1       6.916  50.768 101.773  0.00  0.00
ATOM     36  C   UNL A   1       8.421  51.052 101.801  0.00  0.00
ATOM     37  C   UNL A   1       6.155  52.005 102.254  0.00  0.00
ENDBRANCH  34  35
ENDBRANCH  20  34
ENDBRANCH  18  20
ENDBRANCH  13  16
ENDBRANCH  11  13
ENDBRANCH   8   9
BRANCH   8  38
ATOM     38  C   UNL A   1      11.191  47.949 103.579  0.00  0.00
BRANCH  38  39
ATOM     39  C   UNL A   1      10.784  49.355 104.011  0.00  0.00
BRANCH  39  40
ATOM     40  C   UNL A   1      11.771  50.383 103.509  0.00  0.00
ATOM     41  O   UNL A   1      11.473  51.555 103.313  0.00  0.00
ATOM     42  N   UNL A   1      13.041  49.932 103.326  0.00  0.00
ATOM     43  H   UNL A   1      13.364  49.105 103.830  0.00  0.00
ATOM     44  H   UNL A   1      13.740  50.628 103.107  0.00  0.00
ENDBRANCH  39  40
ENDBRANCH  38  39
ENDBRANCH   8  38
ENDBRANCH   6   8
ENDBRANCH   1   4
BRANCH   1  47
ATOM     45  C   UNL A   1      13.058  50.006  97.612  0.00  0.00
ATOM     46  O   UNL A   1      13.876  50.369  98.457  0.00  0.00
ATOM     47  N   UNL A   1      11.711  49.905  97.854  0.00  0.00
ATOM     48  H   UNL A   1      11.087  49.647  97.094  0.00  0.00
BRANCH  45  49
ATOM     49  C   UNL A   1      13.502  49.585  96.189  0.00  0.00
BRANCH  49  52
ATOM     50  C   UNL A   1      12.384  49.902  93.965  0.00  0.00
ATOM     51  O   UNL A   1      12.897  48.909  93.459  0.00  0.00
ATOM     52  N   UNL A   1      12.646  50.309  95.251  0.00  0.00
ATOM     53  H   UNL A   1      12.026  51.003  95.667  0.00  0.00
BRANCH  50  60
ATOM     54  C   UNL A   1      12.741  51.013  90.902  0.00  0.00
ATOM     55  O   UNL A   1      12.758  50.729  89.701  0.00  0.00
ATOM     56  N   UNL A   1      11.681  50.637  91.702  0.00  0.00
ATOM     57  C   UNL A   1      10.422  50.207  91.109  0.00  0.00
ATOM     58  C   UNL A   1       9.369  50.762  92.068  0.00  0.00
ATOM     59  C   UNL A   1      10.036  50.632  93.431  0.00  0.00
ATOM     60  C   UNL A   1      11.526  50.885  93.145  0.00  0.00
BRANCH  54  67
ATOM     61  C   UNL A   1      16.092  51.297  90.518  0.00  0.00
ATOM     62  O   UNL A   1      16.985  51.558  89.712  0.00  0.00
ATOM     63  N   UNL A   1      14.983  52.100  90.646  0.00  0.00
ATOM     64  C   UNL A   1      14.861  53.326  89.875  0.00  0.00
ATOM     65  C   UNL A   1      13.529  53.946  90.300  0.00  0.00
ATOM     66  C   UNL A   1      13.278  53.332  91.679  0.00  0.00
ATOM     67  C   UNL A   1      13.834  51.915  91.533  0.00  0.00
BRANCH  65  68
ATOM     68  O   UNL A   1      13.585  55.360  90.408  0.00  0.00
ATOM     69  H   UNL A   1      13.173  55.730  89.608  0.00  0.00
ENDBRANCH  65  68
BRANCH  61  70
ATOM     70  C   UNL A   1      16.170  50.100  91.450  0.00  0.00
BRANCH  70  71
ATOM     71  C   UNL A   1      17.482  50.068  92.237  0.00  0.00
BRANCH  71  72
ATOM     72  C   UNL A   1      18.122  51.454  92.306  0.00  0.00
BRANCH  72  73
ATOM     73  C   UNL A   1      19.452  51.418  93.058  0.00  0.00
BRANCH  73  74
ATOM     74  C   UNL A   1      19.305  51.991  94.467  0.00  0.00
BRANCH  74  75
ATOM     75  C   UNL A   1      17.932  51.673  95.061  0.00  0.00
BRANCH  75  76
ATOM     76  C   UNL A   1      17.744  52.356  96.417  0.00  0.00
BRANCH  76  78
ATOM     77  C   UNL A   1      16.617  51.591  98.535  0.00  0.00
ATOM     78  C   UNL A   1      17.754  51.340  97.558  0.00  0.00
ENDBRANCH  76  78
ENDBRANCH  75  76
ENDBRANCH  74  75
ENDBRANCH  73  74
ENDBRANCH  72  73
ENDBRANCH  71  72
ENDBRANCH  70  71
ENDBRANCH  61  70
ENDBRANCH  54  67
BRANCH  58  79
ATOM     79  O   UNL A   1       9.127  52.146  91.819  0.00  0.00
ATOM     80  H   UNL A   1       9.915  52.643  92.105  0.00  0.00
ENDBRANCH  58  79
ENDBRANCH  50  60
ENDBRANCH  49  52
BRANCH  49  81
ATOM     81  C   UNL A   1      15.013  49.872  95.987  0.00  0.00
ATOM     82  C   UNL A   1      15.863  48.601  96.037  0.00  0.00
ATOM     83  C   UNL A   1      15.307  50.639  94.692  0.00  0.00
ENDBRANCH  49  81
ENDBRANCH  45  49
ENDBRANCH   1  47
TORSDOF 33
