# Supplementary material for: The Cordyceps Genus as a Potential Source of Bioactive Compounds for Adjuvant Cancer Therapy: A Network Pharmacology Approach
Source: Pharmaceuticals (Basel). 2025 Apr 30;18(5):667. doi: 10.3390/ph18050667 (PMC12115173; doi:10.3390/ph18050667)
Supplement: Supplementary file 1 [file pharmaceuticals-18-00667-s001.zip › pharmaceuticals-3597034-supplementary/Supplementary Materials/Molecular docking simulations/ExtractoCordyceps2/Results/AURKA(3cho)/Conformations_AURKA/CicadapeptinI/CicadapeptinI_docked_model_4.pdb]

REMARK VINA RESULT:      -2.7      1.486      3.262
REMARK  Name = *****
REMARK  44 active torsions:
REMARK  status: ('A' for Active; 'I' for Inactive)
REMARK    1  A    between atoms: C_1  and  C_2
REMARK    2  A    between atoms: C_2  and  C_3
REMARK    3  A    between atoms: C_3  and  C_4
REMARK    4  A    between atoms: C_4  and  C_5
REMARK    5  A    between atoms: C_5  and  C_6
REMARK    6  A    between atoms: C_6  and  C_7
REMARK    7  A    between atoms: C_7  and  C_8
REMARK    8  A    between atoms: C_8  and  C_9
REMARK    9  A    between atoms: C_9  and  C_10
REMARK   10  A    between atoms: C_14  and  O_79
REMARK   11  A    between atoms: C_17  and  C_19
REMARK   12  A    between atoms: C_23  and  O_78
REMARK   13  A    between atoms: C_26  and  C_28
REMARK   14  A    between atoms: N_30  and  C_31
REMARK   15  A    between atoms: C_31  and  C_33
REMARK   16  A    between atoms: C_31  and  C_36
REMARK   17  A    between atoms: C_33  and  C_34
REMARK   18  A    between atoms: C_33  and  C_35
REMARK   19  A    between atoms: N_38  and  C_39
REMARK   20  A    between atoms: C_39  and  C_40
REMARK   21  A    between atoms: C_39  and  C_41
REMARK   22  A    between atoms: C_39  and  C_42
REMARK   23  A    between atoms: N_44  and  C_45
REMARK   24  A    between atoms: C_45  and  C_47
REMARK   25  A    between atoms: C_45  and  C_52
REMARK   26  A    between atoms: C_47  and  C_48
REMARK   27  A    between atoms: C_48  and  C_49
REMARK   28  A    between atoms: N_54  and  C_55
REMARK   29  A    between atoms: C_55  and  C_56
REMARK   30  A    between atoms: C_55  and  C_57
REMARK   31  A    between atoms: C_55  and  C_58
REMARK   32  A    between atoms: N_60  and  C_61
REMARK   33  A    between atoms: C_61  and  C_63
REMARK   34  A    between atoms: C_61  and  C_67
REMARK   35  A    between atoms: C_63  and  C_64
REMARK   36  A    between atoms: C_64  and  C_65
REMARK   37  A    between atoms: C_64  and  C_66
REMARK   38  A    between atoms: N_69  and  C_70
REMARK   39  A    between atoms: C_70  and  C_72
REMARK   40  A    between atoms: C_70  and  C_76
REMARK   41  A    between atoms: C_72  and  C_73
REMARK   42  A    between atoms: C_73  and  C_74
REMARK   43  A    between atoms: C_73  and  C_75
REMARK   44  A    between atoms: C_76  and  N_77
REMARK                            x       y       z     vdW  Elec       q    Type
REMARK                         _______ _______ _______ _____ _____    ______ ____
ROOT
ATOM      1  C   UNL A   1       7.394  48.539  96.888  0.00  0.00
ATOM      2  C   UNL A   1       5.957  48.017  96.997  0.00  0.00
ATOM      3  C   UNL A   1       8.396  47.388  96.754  0.00  0.00
ENDROOT
BRANCH   1   4
ATOM      4  C   UNL A   1       7.726  49.376  98.165  0.00  0.00
ATOM      5  O   UNL A   1       8.475  50.356  98.115  0.00  0.00
ATOM      6  N   UNL A   1       7.120  48.985  99.330  0.00  0.00
ATOM      7  H   UNL A   1       6.612  48.103  99.366  0.00  0.00
BRANCH   6   8
ATOM      8  C   UNL A   1       7.426  49.561 100.640  0.00  0.00
BRANCH   8   9
ATOM      9  C   UNL A   1       6.796  48.621 101.688  0.00  0.00
ATOM     10  O   UNL A   1       5.578  48.596 101.873  0.00  0.00
ATOM     11  N   UNL A   1       7.693  47.863 102.396  0.00  0.00
ATOM     12  H   UNL A   1       8.685  47.905 102.161  0.00  0.00
BRANCH  11  13
ATOM     13  C   UNL A   1       7.354  46.913 103.473  0.00  0.00
ATOM     14  C   UNL A   1       6.459  47.581 104.523  0.00  0.00
ATOM     15  C   UNL A   1       6.708  45.641 102.912  0.00  0.00
BRANCH  13  16
ATOM     16  C   UNL A   1       8.725  46.538 104.115  0.00  0.00
ATOM     17  O   UNL A   1       8.897  45.446 104.661  0.00  0.00
ATOM     18  N   UNL A   1       9.713  47.486 104.050  0.00  0.00
ATOM     19  H   UNL A   1       9.495  48.432 103.747  0.00  0.00
BRANCH  18  20
ATOM     20  C   UNL A   1      11.015  47.324 104.692  0.00  0.00
BRANCH  20  21
ATOM     21  C   UNL A   1      11.950  48.378 104.062  0.00  0.00
ATOM     22  O   UNL A   1      13.165  48.362 104.250  0.00  0.00
ATOM     23  N   UNL A   1      11.310  49.341 103.313  0.00  0.00
ATOM     24  H   UNL A   1      10.297  49.350 103.286  0.00  0.00
BRANCH  23  25
ATOM     25  C   UNL A   1      12.025  50.475 102.722  0.00  0.00
BRANCH  25  26
ATOM     26  C   UNL A   1      11.426  50.816 101.342  0.00  0.00
BRANCH  26  27
ATOM     27  C   UNL A   1      12.081  50.087 100.148  0.00  0.00
ATOM     28  C   UNL A   1      13.579  49.910 100.412  0.00  0.00
ATOM     29  C   UNL A   1      11.440  48.726  99.872  0.00  0.00
ENDBRANCH  26  27
ENDBRANCH  25  26
BRANCH  25  30
ATOM     30  C   UNL A   1      11.980  51.685 103.696  0.00  0.00
BRANCH  30  31
ATOM     31  N   UNL A   1      10.633  52.142 104.035  0.00  0.00
ATOM     32  H   UNL A   1      10.010  51.966 103.247  0.00  0.00
ATOM     33  H   UNL A   1      10.629  53.152 104.175  0.00  0.00
ENDBRANCH  30  31
ENDBRANCH  25  30
ENDBRANCH  23  25
ENDBRANCH  20  21
BRANCH  20  34
ATOM     34  C   UNL A   1      11.597  45.920 104.455  0.00  0.00
BRANCH  34  35
ATOM     35  C   UNL A   1      11.813  45.537 102.979  0.00  0.00
ATOM     36  C   UNL A   1      11.113  46.555 102.073  0.00  0.00
ATOM     37  C   UNL A   1      13.297  45.469 102.613  0.00  0.00
ENDBRANCH  34  35
ENDBRANCH  20  34
ENDBRANCH  18  20
ENDBRANCH  13  16
ENDBRANCH  11  13
ENDBRANCH   8   9
BRANCH   8  38
ATOM     38  C   UNL A   1       6.846  50.974 100.793  0.00  0.00
BRANCH  38  39
ATOM     39  C   UNL A   1       7.884  52.044 101.118  0.00  0.00
BRANCH  39  40
ATOM     40  C   UNL A   1       7.427  52.911 102.268  0.00  0.00
ATOM     41  O   UNL A   1       8.200  53.416 103.073  0.00  0.00
ATOM     42  N   UNL A   1       6.086  53.137 102.332  0.00  0.00
ATOM     43  H   UNL A   1       5.516  53.047 101.490  0.00  0.00
ATOM     44  H   UNL A   1       5.774  53.809 103.019  0.00  0.00
ENDBRANCH  39  40
ENDBRANCH  38  39
ENDBRANCH   8  38
ENDBRANCH   6   8
ENDBRANCH   1   4
BRANCH   1  47
ATOM     45  C   UNL A   1       8.675  50.156  95.417  0.00  0.00
ATOM     46  O   UNL A   1       9.736  50.054  96.032  0.00  0.00
ATOM     47  N   UNL A   1       7.526  49.497  95.772  0.00  0.00
ATOM     48  H   UNL A   1       6.671  49.668  95.248  0.00  0.00
BRANCH  45  49
ATOM     49  C   UNL A   1       8.565  51.025  94.139  0.00  0.00
BRANCH  49  52
ATOM     50  C   UNL A   1      10.592  51.406  92.709  0.00  0.00
ATOM     51  O   UNL A   1      10.615  52.618  92.899  0.00  0.00
ATOM     52  N   UNL A   1       9.628  50.582  93.239  0.00  0.00
ATOM     53  H   UNL A   1       9.797  49.576  93.219  0.00  0.00
BRANCH  50  60
ATOM     54  C   UNL A   1      13.752  50.580  92.995  0.00  0.00
ATOM     55  O   UNL A   1      14.581  49.879  93.581  0.00  0.00
ATOM     56  N   UNL A   1      12.627  50.016  92.425  0.00  0.00
ATOM     57  C   UNL A   1      12.553  48.579  92.198  0.00  0.00
ATOM     58  C   UNL A   1      11.790  48.466  90.879  0.00  0.00
ATOM     59  C   UNL A   1      10.791  49.613  90.954  0.00  0.00
ATOM     60  C   UNL A   1      11.546  50.718  91.714  0.00  0.00
BRANCH  54  67
ATOM     61  C   UNL A   1      16.435  52.430  92.085  0.00  0.00
ATOM     62  O   UNL A   1      17.259  52.620  91.190  0.00  0.00
ATOM     63  N   UNL A   1      15.090  52.337  91.815  0.00  0.00
ATOM     64  C   UNL A   1      14.590  52.525  90.464  0.00  0.00
ATOM     65  C   UNL A   1      13.071  52.372  90.565  0.00  0.00
ATOM     66  C   UNL A   1      12.783  52.679  92.036  0.00  0.00
ATOM     67  C   UNL A   1      13.997  52.093  92.757  0.00  0.00
BRANCH  65  68
ATOM     68  O   UNL A   1      12.365  53.284  89.738  0.00  0.00
ATOM     69  H   UNL A   1      11.942  52.769  89.029  0.00  0.00
ENDBRANCH  65  68
BRANCH  61  70
ATOM     70  C   UNL A   1      16.839  52.327  93.547  0.00  0.00
BRANCH  70  71
ATOM     71  C   UNL A   1      18.126  51.521  93.732  0.00  0.00
BRANCH  71  72
ATOM     72  C   UNL A   1      18.781  51.820  95.080  0.00  0.00
BRANCH  72  73
ATOM     73  C   UNL A   1      17.854  51.466  96.242  0.00  0.00
BRANCH  73  74
ATOM     74  C   UNL A   1      16.952  50.284  95.888  0.00  0.00
BRANCH  74  75
ATOM     75  C   UNL A   1      15.869  50.069  96.947  0.00  0.00
BRANCH  75  76
ATOM     76  C   UNL A   1      15.327  51.403  97.463  0.00  0.00
BRANCH  76  78
ATOM     77  C   UNL A   1      13.217  50.131  96.946  0.00  0.00
ATOM     78  C   UNL A   1      13.806  51.371  97.598  0.00  0.00
ENDBRANCH  76  78
ENDBRANCH  75  76
ENDBRANCH  74  75
ENDBRANCH  73  74
ENDBRANCH  72  73
ENDBRANCH  71  72
ENDBRANCH  70  71
ENDBRANCH  61  70
ENDBRANCH  54  67
BRANCH  58  79
ATOM     79  O   UNL A   1      12.652  48.697  89.765  0.00  0.00
ATOM     80  H   UNL A   1      12.726  47.864  89.267  0.00  0.00
ENDBRANCH  58  79
ENDBRANCH  50  60
ENDBRANCH  49  52
BRANCH  49  81
ATOM     81  C   UNL A   1       7.148  50.902  93.521  0.00  0.00
ATOM     82  C   UNL A   1       6.046  51.337  94.489  0.00  0.00
ATOM     83  C   UNL A   1       7.005  51.665  92.199  0.00  0.00
ENDBRANCH  49  81
ENDBRANCH  45  49
ENDBRANCH   1  47
TORSDOF 33
