# Supplementary material for: The Cordyceps Genus as a Potential Source of Bioactive Compounds for Adjuvant Cancer Therapy: A Network Pharmacology Approach
Source: Pharmaceuticals (Basel). 2025 Apr 30;18(5):667. doi: 10.3390/ph18050667 (PMC12115173; doi:10.3390/ph18050667)
Supplement: Supplementary file 1 [file pharmaceuticals-18-00667-s001.zip › pharmaceuticals-3597034-supplementary/Supplementary Materials/Molecular docking simulations/ExtractoCordyceps2/Results/AURKA(3cho)/Conformations_AURKA/CicadapeptinII/CicadapeptinII_docked.pdbqt]

MODEL 1
REMARK VINA RESULT:      -5.2      0.000      0.000
REMARK  Name = *****
REMARK  44 active torsions:
REMARK  status: ('A' for Active; 'I' for Inactive)
REMARK    1  A    between atoms: C_1  and  C_2
REMARK    2  A    between atoms: C_2  and  C_3
REMARK    3  A    between atoms: C_3  and  C_4
REMARK    4  A    between atoms: C_4  and  C_5
REMARK    5  A    between atoms: C_5  and  C_6
REMARK    6  A    between atoms: C_6  and  C_7
REMARK    7  A    between atoms: C_7  and  C_8
REMARK    8  A    between atoms: C_8  and  C_9
REMARK    9  A    between atoms: C_9  and  C_10
REMARK   10  A    between atoms: C_14  and  O_80
REMARK   11  A    between atoms: C_17  and  C_19
REMARK   12  A    between atoms: C_23  and  O_79
REMARK   13  A    between atoms: C_26  and  C_28
REMARK   14  A    between atoms: N_30  and  C_31
REMARK   15  A    between atoms: C_31  and  C_33
REMARK   16  A    between atoms: C_31  and  C_36
REMARK   17  A    between atoms: C_33  and  C_34
REMARK   18  A    between atoms: C_33  and  C_35
REMARK   19  A    between atoms: N_38  and  C_39
REMARK   20  A    between atoms: C_39  and  C_40
REMARK   21  A    between atoms: C_39  and  C_41
REMARK   22  A    between atoms: C_39  and  C_42
REMARK   23  A    between atoms: N_44  and  C_45
REMARK   24  A    between atoms: C_45  and  C_47
REMARK   25  A    between atoms: C_45  and  C_52
REMARK   26  A    between atoms: C_47  and  C_48
REMARK   27  A    between atoms: C_48  and  C_49
REMARK   28  A    between atoms: N_54  and  C_55
REMARK   29  A    between atoms: C_55  and  C_56
REMARK   30  A    between atoms: C_55  and  C_57
REMARK   31  A    between atoms: C_55  and  C_58
REMARK   32  A    between atoms: N_60  and  C_61
REMARK   33  A    between atoms: C_61  and  C_63
REMARK   34  A    between atoms: C_61  and  C_68
REMARK   35  A    between atoms: C_63  and  C_65
REMARK   36  A    between atoms: C_63  and  C_66
REMARK   37  A    between atoms: C_66  and  C_67
REMARK   38  A    between atoms: N_70  and  C_71
REMARK   39  A    between atoms: C_71  and  C_73
REMARK   40  A    between atoms: C_71  and  C_77
REMARK   41  A    between atoms: C_73  and  C_74
REMARK   42  A    between atoms: C_74  and  C_75
REMARK   43  A    between atoms: C_74  and  C_76
REMARK   44  A    between atoms: C_77  and  N_78
REMARK                            x       y       z     vdW  Elec       q    Type
REMARK                         _______ _______ _______ _____ _____    ______ ____
ROOT
ATOM      1  C   UNL A   1      16.017  51.071  96.812  0.00  0.00    +0.091 C 
ATOM      2  C   UNL A   1      16.199  52.309  97.701  0.00  0.00    +0.104 C 
ATOM      3  C   UNL A   1      17.064  49.999  97.125  0.00  0.00    +0.104 C 
ENDROOT
BRANCH   1   4
ATOM      4  C   UNL A   1      16.147  51.488  95.312  0.00  0.00    +0.169 C 
ATOM      5  O   UNL A   1      16.886  52.413  94.963  0.00  0.00    -0.374 OA
ATOM      6  N   UNL A   1      15.400  50.770  94.414  0.00  0.00    -0.291 N 
ATOM      7  H   UNL A   1      14.682  50.131  94.749  0.00  0.00    +0.196 HD
BRANCH   6   8
ATOM      8  C   UNL A   1      15.362  51.033  92.975  0.00  0.00    +0.218 C 
BRANCH   8   9
ATOM      9  C   UNL A   1      13.996  50.497  92.479  0.00  0.00    +0.169 C 
ATOM     10  O   UNL A   1      13.516  49.456  92.929  0.00  0.00    -0.375 OA
ATOM     11  N   UNL A   1      13.392  51.246  91.502  0.00  0.00    -0.291 N 
ATOM     12  H   UNL A   1      13.808  52.130  91.212  0.00  0.00    +0.196 HD
BRANCH  11  13
ATOM     13  C   UNL A   1      12.169  50.874  90.764  0.00  0.00    +0.091 C 
ATOM     14  C   UNL A   1      11.804  51.957  89.737  0.00  0.00    +0.104 C 
ATOM     15  C   UNL A   1      12.312  49.502  90.102  0.00  0.00    +0.104 C 
BRANCH  13  16
ATOM     16  C   UNL A   1      11.057  50.800  91.857  0.00  0.00    +0.170 C 
ATOM     17  O   UNL A   1      11.061  51.560  92.828  0.00  0.00    -0.374 OA
ATOM     18  N   UNL A   1      10.085  49.848  91.676  0.00  0.00    -0.291 N 
ATOM     19  H   UNL A   1      10.162  49.162  90.930  0.00  0.00    +0.196 HD
BRANCH  18  20
ATOM     20  C   UNL A   1       8.953  49.664  92.588  0.00  0.00    +0.215 C 
BRANCH  20  21
ATOM     21  C   UNL A   1       8.534  48.192  92.372  0.00  0.00    +0.165 C 
ATOM     22  O   UNL A   1       9.190  47.438  91.653  0.00  0.00    -0.376 OA
ATOM     23  N   UNL A   1       7.388  47.810  93.032  0.00  0.00    -0.317 N 
ATOM     24  H   UNL A   1       6.771  48.539  93.378  0.00  0.00    +0.189 HD
BRANCH  23  25
ATOM     25  C   UNL A   1       6.766  46.495  92.873  0.00  0.00    +0.089 C 
BRANCH  25  26
ATOM     26  C   UNL A   1       6.233  45.938  94.210  0.00  0.00    +0.046 C 
BRANCH  26  27
ATOM     27  C   UNL A   1       7.128  46.149  95.447  0.00  0.00    -0.021 C 
ATOM     28  C   UNL A   1       6.409  45.626  96.696  0.00  0.00    +0.013 C 
ATOM     29  C   UNL A   1       8.478  45.443  95.310  0.00  0.00    +0.013 C 
ENDBRANCH  26  27
ENDBRANCH  25  26
BRANCH  25  30
ATOM     30  C   UNL A   1       5.579  46.605  91.875  0.00  0.00    +0.116 C 
BRANCH  30  31
ATOM     31  N   UNL A   1       5.898  47.453  90.720  0.00  0.00    -0.347 NA
ATOM     32  H   UNL A   1       5.063  47.977  90.450  0.00  0.00    +0.125 HD
ATOM     33  H   UNL A   1       6.127  46.859  89.922  0.00  0.00    +0.125 HD
ENDBRANCH  30  31
ENDBRANCH  25  30
ENDBRANCH  23  25
ENDBRANCH  20  21
BRANCH  20  34
ATOM     34  C   UNL A   1       7.794  50.647  92.259  0.00  0.00    +0.035 C 
ATOM     35  C   UNL A   1       7.672  51.743  93.326  0.00  0.00    +0.029 C 
BRANCH  34  36
ATOM     36  C   UNL A   1       7.973  51.266  90.853  0.00  0.00    +0.013 C 
ATOM     37  C   UNL A   1       6.778  51.080  89.925  0.00  0.00    +0.010 C 
ENDBRANCH  34  36
ENDBRANCH  20  34
ENDBRANCH  18  20
ENDBRANCH  13  16
ENDBRANCH  11  13
ENDBRANCH   8   9
BRANCH   8  38
ATOM     38  C   UNL A   1      16.505  50.325  92.230  0.00  0.00    +0.113 C 
BRANCH  38  39
ATOM     39  C   UNL A   1      16.857  50.970  90.891  0.00  0.00    +0.194 C 
BRANCH  39  40
ATOM     40  C   UNL A   1      16.815  52.480  90.964  0.00  0.00    +0.136 C 
ATOM     41  O   UNL A   1      15.829  53.164  90.722  0.00  0.00    -0.387 OA
ATOM     42  N   UNL A   1      18.000  53.053  91.322  0.00  0.00    -0.326 N 
ATOM     43  H   UNL A   1      18.819  52.513  91.567  0.00  0.00    +0.178 HD
ATOM     44  H   UNL A   1      18.034  54.060  91.403  0.00  0.00    +0.178 HD
ENDBRANCH  39  40
ENDBRANCH  38  39
ENDBRANCH   8  38
ENDBRANCH   6   8
ENDBRANCH   1   4
BRANCH   1  47
ATOM     45  C   UNL A   1      14.074  50.075  98.099  0.00  0.00    +0.169 C 
ATOM     46  O   UNL A   1      14.667  50.025  99.177  0.00  0.00    -0.375 OA
ATOM     47  N   UNL A   1      14.648  50.537  96.939  0.00  0.00    -0.291 N 
ATOM     48  H   UNL A   1      14.129  50.468  96.066  0.00  0.00    +0.196 HD
BRANCH  45  49
ATOM     49  C   UNL A   1      12.590  49.660  97.968  0.00  0.00    +0.215 C 
BRANCH  49  52
ATOM     50  C   UNL A   1      12.275  50.414 100.323  0.00  0.00    +0.171 C 
ATOM     51  O   UNL A   1      12.931  51.442 100.155  0.00  0.00    -0.375 OA
ATOM     52  N   UNL A   1      12.061  49.501  99.320  0.00  0.00    -0.292 N 
ATOM     53  H   UNL A   1      11.417  48.726  99.460  0.00  0.00    +0.196 HD
BRANCH  50  60
ATOM     54  C   UNL A   1       9.387  49.134 100.915  0.00  0.00    +0.175 C 
ATOM     55  O   UNL A   1       8.957  50.260 100.649  0.00  0.00    -0.373 OA
ATOM     56  N   UNL A   1      10.643  48.963 101.453  0.00  0.00    -0.286 N 
ATOM     57  C   UNL A   1      11.243  47.724 101.922  0.00  0.00    +0.199 C 
ATOM     58  C   UNL A   1      12.661  48.106 102.363  0.00  0.00    +0.132 C 
ATOM     59  C   UNL A   1      12.539  49.597 102.686  0.00  0.00    +0.135 C 
ATOM     60  C   UNL A   1      11.544  50.093 101.645  0.00  0.00    +0.228 C 
BRANCH  54  67
ATOM     61  C   UNL A   1       7.267  47.167 102.471  0.00  0.00    +0.146 C 
ATOM     62  O   UNL A   1       8.267  46.707 103.023  0.00  0.00    -0.384 OA
ATOM     63  N   UNL A   1       7.342  47.755 101.230  0.00  0.00    -0.292 N 
ATOM     64  C   UNL A   1       6.249  48.282 100.426  0.00  0.00    +0.197 C 
ATOM     65  C   UNL A   1       6.896  48.770  99.126  0.00  0.00    +0.132 C 
ATOM     66  C   UNL A   1       8.194  47.961  99.054  0.00  0.00    +0.135 C 
ATOM     67  C   UNL A   1       8.613  47.856 100.518  0.00  0.00    +0.228 C 
BRANCH  65  68
ATOM     68  O   UNL A   1       6.093  48.497  97.988  0.00  0.00    -0.448 OA
ATOM     69  H   UNL A   1       6.408  47.659  97.606  0.00  0.00    +0.237 HD
ENDBRANCH  65  68
BRANCH  61  70
ATOM     70  C   UNL A   1       5.890  47.136 103.121  0.00  0.00    +0.184 C 
BRANCH  70  71
ATOM     71  C   UNL A   1       5.772  48.044 104.345  0.00  0.00    +0.038 C 
BRANCH  71  72
ATOM     72  C   UNL A   1       6.059  49.520 104.054  0.00  0.00    +0.006 C 
BRANCH  72  73
ATOM     73  C   UNL A   1       7.479  49.884 104.498  0.00  0.00    +0.001 C 
BRANCH  73  74
ATOM     74  C   UNL A   1       7.655  51.392 104.683  0.00  0.00    -0.000 C 
BRANCH  74  75
ATOM     75  C   UNL A   1       6.530  52.160 103.987  0.00  0.00    -0.000 C 
BRANCH  75  76
ATOM     76  C   UNL A   1       6.965  52.684 102.617  0.00  0.00    -0.001 C 
BRANCH  76  78
ATOM     77  C   UNL A   1       7.386  54.989 101.684  0.00  0.00    +0.007 C 
ATOM     78  C   UNL A   1       6.373  54.066 102.340  0.00  0.00    -0.005 C 
ENDBRANCH  76  78
ENDBRANCH  75  76
ENDBRANCH  74  75
ENDBRANCH  73  74
ENDBRANCH  72  73
ENDBRANCH  71  72
ENDBRANCH  70  71
ENDBRANCH  61  70
ENDBRANCH  54  67
BRANCH  58  79
ATOM     79  O   UNL A   1      13.092  47.395 103.510  0.00  0.00    -0.448 OA
ATOM     80  H   UNL A   1      13.789  46.776 103.232  0.00  0.00    +0.237 HD
ENDBRANCH  58  79
ENDBRANCH  50  60
ENDBRANCH  49  52
BRANCH  49  81
ATOM     81  C   UNL A   1      11.798  50.687  97.122  0.00  0.00    +0.032 C 
ATOM     82  C   UNL A   1      11.689  50.263  95.655  0.00  0.00    +0.028 C 
ATOM     83  C   UNL A   1      10.400  50.969  97.684  0.00  0.00    +0.028 C 
ENDBRANCH  49  81
ENDBRANCH  45  49
ENDBRANCH   1  47
TORSDOF 33
ENDMDL
MODEL 2
REMARK VINA RESULT:      -4.6      1.976      9.678
REMARK  Name = *****
REMARK  44 active torsions:
REMARK  status: ('A' for Active; 'I' for Inactive)
REMARK    1  A    between atoms: C_1  and  C_2
REMARK    2  A    between atoms: C_2  and  C_3
REMARK    3  A    between atoms: C_3  and  C_4
REMARK    4  A    between atoms: C_4  and  C_5
REMARK    5  A    between atoms: C_5  and  C_6
REMARK    6  A    between atoms: C_6  and  C_7
REMARK    7  A    between atoms: C_7  and  C_8
REMARK    8  A    between atoms: C_8  and  C_9
REMARK    9  A    between atoms: C_9  and  C_10
REMARK   10  A    between atoms: C_14  and  O_80
REMARK   11  A    between atoms: C_17  and  C_19
REMARK   12  A    between atoms: C_23  and  O_79
REMARK   13  A    between atoms: C_26  and  C_28
REMARK   14  A    between atoms: N_30  and  C_31
REMARK   15  A    between atoms: C_31  and  C_33
REMARK   16  A    between atoms: C_31  and  C_36
REMARK   17  A    between atoms: C_33  and  C_34
REMARK   18  A    between atoms: C_33  and  C_35
REMARK   19  A    between atoms: N_38  and  C_39
REMARK   20  A    between atoms: C_39  and  C_40
REMARK   21  A    between atoms: C_39  and  C_41
REMARK   22  A    between atoms: C_39  and  C_42
REMARK   23  A    between atoms: N_44  and  C_45
REMARK   24  A    between atoms: C_45  and  C_47
REMARK   25  A    between atoms: C_45  and  C_52
REMARK   26  A    between atoms: C_47  and  C_48
REMARK   27  A    between atoms: C_48  and  C_49
REMARK   28  A    between atoms: N_54  and  C_55
REMARK   29  A    between atoms: C_55  and  C_56
REMARK   30  A    between atoms: C_55  and  C_57
REMARK   31  A    between atoms: C_55  and  C_58
REMARK   32  A    between atoms: N_60  and  C_61
REMARK   33  A    between atoms: C_61  and  C_63
REMARK   34  A    between atoms: C_61  and  C_68
REMARK   35  A    between atoms: C_63  and  C_65
REMARK   36  A    between atoms: C_63  and  C_66
REMARK   37  A    between atoms: C_66  and  C_67
REMARK   38  A    between atoms: N_70  and  C_71
REMARK   39  A    between atoms: C_71  and  C_73
REMARK   40  A    between atoms: C_71  and  C_77
REMARK   41  A    between atoms: C_73  and  C_74
REMARK   42  A    between atoms: C_74  and  C_75
REMARK   43  A    between atoms: C_74  and  C_76
REMARK   44  A    between atoms: C_77  and  N_78
REMARK                            x       y       z     vdW  Elec       q    Type
REMARK                         _______ _______ _______ _____ _____    ______ ____
ROOT
ATOM      1  C   UNL A   1      15.379  51.274  97.378  0.00  0.00    +0.091 C 
ATOM      2  C   UNL A   1      16.714  50.689  97.861  0.00  0.00    +0.104 C 
ATOM      3  C   UNL A   1      15.130  52.664  97.973  0.00  0.00    +0.104 C 
ENDROOT
BRANCH   1   4
ATOM      4  C   UNL A   1      14.214  50.323  97.801  0.00  0.00    +0.169 C 
ATOM      5  O   UNL A   1      13.795  49.443  97.044  0.00  0.00    -0.374 OA
ATOM      6  N   UNL A   1      13.693  50.520  99.054  0.00  0.00    -0.291 N 
ATOM      7  H   UNL A   1      13.946  51.351  99.583  0.00  0.00    +0.196 HD
BRANCH   6   8
ATOM      8  C   UNL A   1      12.578  49.753  99.613  0.00  0.00    +0.218 C 
BRANCH   8   9
ATOM      9  C   UNL A   1      11.292  50.364  99.003  0.00  0.00    +0.169 C 
ATOM     10  O   UNL A   1      11.331  51.398  98.335  0.00  0.00    -0.375 OA
ATOM     11  N   UNL A   1      10.132  49.690  99.285  0.00  0.00    -0.291 N 
ATOM     12  H   UNL A   1      10.170  48.808  99.792  0.00  0.00    +0.196 HD
BRANCH  11  13
ATOM     13  C   UNL A   1       8.768  50.145  98.949  0.00  0.00    +0.091 C 
ATOM     14  C   UNL A   1       8.439  51.457  99.677  0.00  0.00    +0.104 C 
ATOM     15  C   UNL A   1       8.583  50.284  97.436  0.00  0.00    +0.104 C 
BRANCH  13  16
ATOM     16  C   UNL A   1       7.834  49.011  99.475  0.00  0.00    +0.170 C 
ATOM     17  O   UNL A   1       6.887  48.596  98.802  0.00  0.00    -0.374 OA
ATOM     18  N   UNL A   1       8.124  48.509 100.720  0.00  0.00    -0.291 N 
ATOM     19  H   UNL A   1       8.838  48.940 101.300  0.00  0.00    +0.196 HD
BRANCH  18  20
ATOM     20  C   UNL A   1       7.369  47.423 101.350  0.00  0.00    +0.215 C 
BRANCH  20  21
ATOM     21  C   UNL A   1       6.697  48.093 102.570  0.00  0.00    +0.165 C 
ATOM     22  O   UNL A   1       5.786  47.538 103.184  0.00  0.00    -0.376 OA
ATOM     23  N   UNL A   1       7.191  49.335 102.896  0.00  0.00    -0.317 N 
ATOM     24  H   UNL A   1       7.740  49.829 102.199  0.00  0.00    +0.189 HD
BRANCH  23  25
ATOM     25  C   UNL A   1       6.619  50.180 103.947  0.00  0.00    +0.089 C 
BRANCH  25  26
ATOM     26  C   UNL A   1       7.699  50.993 104.690  0.00  0.00    +0.046 C 
BRANCH  26  27
ATOM     27  C   UNL A   1       8.603  51.888 103.821  0.00  0.00    -0.021 C 
ATOM     28  C   UNL A   1       8.510  53.339 104.307  0.00  0.00    +0.013 C 
ATOM     29  C   UNL A   1      10.066  51.438 103.854  0.00  0.00    +0.013 C 
ENDBRANCH  26  27
ENDBRANCH  25  26
BRANCH  25  30
ATOM     30  C   UNL A   1       5.602  51.170 103.314  0.00  0.00    +0.116 C 
BRANCH  30  31
ATOM     31  N   UNL A   1       5.833  51.367 101.878  0.00  0.00    -0.347 NA
ATOM     32  H   UNL A   1       6.106  52.337 101.713  0.00  0.00    +0.125 HD
ATOM     33  H   UNL A   1       4.953  51.233 101.377  0.00  0.00    +0.125 HD
ENDBRANCH  30  31
ENDBRANCH  25  30
ENDBRANCH  23  25
ENDBRANCH  20  21
BRANCH  20  34
ATOM     34  C   UNL A   1       8.304  46.255 101.776  0.00  0.00    +0.035 C 
ATOM     35  C   UNL A   1       9.114  45.726 100.586  0.00  0.00    +0.029 C 
BRANCH  34  36
ATOM     36  C   UNL A   1       9.240  46.686 102.931  0.00  0.00    +0.013 C 
ATOM     37  C   UNL A   1       9.555  45.582 103.932  0.00  0.00    +0.010 C 
ENDBRANCH  34  36
ENDBRANCH  20  34
ENDBRANCH  18  20
ENDBRANCH  13  16
ENDBRANCH  11  13
ENDBRANCH   8   9
BRANCH   8  38
ATOM     38  C   UNL A   1      12.528  49.847 101.146  0.00  0.00    +0.113 C 
BRANCH  38  39
ATOM     39  C   UNL A   1      11.694  48.747 101.800  0.00  0.00    +0.194 C 
BRANCH  39  40
ATOM     40  C   UNL A   1      12.488  47.974 102.829  0.00  0.00    +0.136 C 
ATOM     41  O   UNL A   1      12.700  46.769 102.786  0.00  0.00    -0.387 OA
ATOM     42  N   UNL A   1      12.961  48.737 103.856  0.00  0.00    -0.326 N 
ATOM     43  H   UNL A   1      12.837  49.739 103.897  0.00  0.00    +0.178 HD
ATOM     44  H   UNL A   1      13.513  48.281 104.569  0.00  0.00    +0.178 HD
ENDBRANCH  39  40
ENDBRANCH  38  39
ENDBRANCH   8  38
ENDBRANCH   6   8
ENDBRANCH   1   4
BRANCH   1  47
ATOM     45  C   UNL A   1      16.193  50.652  95.060  0.00  0.00    +0.169 C 
ATOM     46  O   UNL A   1      17.148  49.981  95.452  0.00  0.00    -0.375 OA
ATOM     47  N   UNL A   1      15.327  51.305  95.905  0.00  0.00    -0.291 N 
ATOM     48  H   UNL A   1      14.611  51.913  95.511  0.00  0.00    +0.196 HD
BRANCH  45  49
ATOM     49  C   UNL A   1      15.850  50.776  93.558  0.00  0.00    +0.215 C 
BRANCH  49  52
ATOM     50  C   UNL A   1      13.445  50.123  93.587  0.00  0.00    +0.171 C 
ATOM     51  O   UNL A   1      13.093  51.176  94.118  0.00  0.00    -0.375 OA
ATOM     52  N   UNL A   1      14.755  49.850  93.282  0.00  0.00    -0.292 N 
ATOM     53  H   UNL A   1      14.995  49.024  92.737  0.00  0.00    +0.196 HD
BRANCH  50  60
ATOM     54  C   UNL A   1      10.283  50.240  93.021  0.00  0.00    +0.175 C 
ATOM     55  O   UNL A   1      10.174  50.181  94.249  0.00  0.00    -0.373 OA
ATOM     56  N   UNL A   1      11.355  49.665  92.375  0.00  0.00    -0.286 N 
ATOM     57  C   UNL A   1      11.566  49.549  90.942  0.00  0.00    +0.199 C 
ATOM     58  C   UNL A   1      12.935  48.878  90.789  0.00  0.00    +0.132 C 
ATOM     59  C   UNL A   1      13.104  48.119  92.107  0.00  0.00    +0.135 C 
ATOM     60  C   UNL A   1      12.443  49.043  93.121  0.00  0.00    +0.228 C 
BRANCH  54  67
ATOM     61  C   UNL A   1       7.995  49.531  90.775  0.00  0.00    +0.146 C 
ATOM     62  O   UNL A   1       8.948  49.366  90.014  0.00  0.00    -0.384 OA
ATOM     63  N   UNL A   1       8.085  50.364  91.865  0.00  0.00    -0.292 N 
ATOM     64  C   UNL A   1       7.035  50.710  92.812  0.00  0.00    +0.197 C 
ATOM     65  C   UNL A   1       7.675  51.705  93.786  0.00  0.00    +0.132 C 
ATOM     66  C   UNL A   1       8.841  52.285  92.980  0.00  0.00    +0.135 C 
ATOM     67  C   UNL A   1       9.318  51.088  92.161  0.00  0.00    +0.228 C 
BRANCH  65  68
ATOM     68  O   UNL A   1       6.782  52.744  94.158  0.00  0.00    -0.448 OA
ATOM     69  H   UNL A   1       7.320  53.481  94.497  0.00  0.00    +0.237 HD
ENDBRANCH  65  68
BRANCH  61  70
ATOM     70  C   UNL A   1       6.663  48.817  90.580  0.00  0.00    +0.184 C 
BRANCH  70  71
ATOM     71  C   UNL A   1       6.792  47.296  90.490  0.00  0.00    +0.038 C 
BRANCH  71  72
ATOM     72  C   UNL A   1       7.530  46.665  91.674  0.00  0.00    +0.006 C 
BRANCH  72  73
ATOM     73  C   UNL A   1       6.768  45.437  92.183  0.00  0.00    +0.001 C 
BRANCH  73  74
ATOM     74  C   UNL A   1       5.665  45.814  93.173  0.00  0.00    -0.000 C 
BRANCH  74  75
ATOM     75  C   UNL A   1       6.068  45.447  94.602  0.00  0.00    -0.000 C 
BRANCH  75  76
ATOM     76  C   UNL A   1       6.122  46.678  95.509  0.00  0.00    -0.001 C 
BRANCH  76  78
ATOM     77  C   UNL A   1       8.417  47.442  94.792  0.00  0.00    +0.007 C 
ATOM     78  C   UNL A   1       7.556  46.973  95.954  0.00  0.00    -0.005 C 
ENDBRANCH  76  78
ENDBRANCH  75  76
ENDBRANCH  74  75
ENDBRANCH  73  74
ENDBRANCH  72  73
ENDBRANCH  71  72
ENDBRANCH  70  71
ENDBRANCH  61  70
ENDBRANCH  54  67
BRANCH  58  79
ATOM     79  O   UNL A   1      12.988  47.974  89.699  0.00  0.00    -0.448 OA
ATOM     80  H   UNL A   1      13.913  47.695  89.589  0.00  0.00    +0.237 HD
ENDBRANCH  58  79
ENDBRANCH  50  60
ENDBRANCH  49  52
BRANCH  49  81
ATOM     81  C   UNL A   1      15.517  52.241  93.182  0.00  0.00    +0.032 C 
ATOM     82  C   UNL A   1      16.683  53.190  93.468  0.00  0.00    +0.028 C 
ATOM     83  C   UNL A   1      15.071  52.395  91.723  0.00  0.00    +0.028 C 
ENDBRANCH  49  81
ENDBRANCH  45  49
ENDBRANCH   1  47
TORSDOF 33
ENDMDL
MODEL 3
REMARK VINA RESULT:      -4.4      2.330     11.644
REMARK  Name = *****
REMARK  44 active torsions:
REMARK  status: ('A' for Active; 'I' for Inactive)
REMARK    1  A    between atoms: C_1  and  C_2
REMARK    2  A    between atoms: C_2  and  C_3
REMARK    3  A    between atoms: C_3  and  C_4
REMARK    4  A    between atoms: C_4  and  C_5
REMARK    5  A    between atoms: C_5  and  C_6
REMARK    6  A    between atoms: C_6  and  C_7
REMARK    7  A    between atoms: C_7  and  C_8
REMARK    8  A    between atoms: C_8  and  C_9
REMARK    9  A    between atoms: C_9  and  C_10
REMARK   10  A    between atoms: C_14  and  O_80
REMARK   11  A    between atoms: C_17  and  C_19
REMARK   12  A    between atoms: C_23  and  O_79
REMARK   13  A    between atoms: C_26  and  C_28
REMARK   14  A    between atoms: N_30  and  C_31
REMARK   15  A    between atoms: C_31  and  C_33
REMARK   16  A    between atoms: C_31  and  C_36
REMARK   17  A    between atoms: C_33  and  C_34
REMARK   18  A    between atoms: C_33  and  C_35
REMARK   19  A    between atoms: N_38  and  C_39
REMARK   20  A    between atoms: C_39  and  C_40
REMARK   21  A    between atoms: C_39  and  C_41
REMARK   22  A    between atoms: C_39  and  C_42
REMARK   23  A    between atoms: N_44  and  C_45
REMARK   24  A    between atoms: C_45  and  C_47
REMARK   25  A    between atoms: C_45  and  C_52
REMARK   26  A    between atoms: C_47  and  C_48
REMARK   27  A    between atoms: C_48  and  C_49
REMARK   28  A    between atoms: N_54  and  C_55
REMARK   29  A    between atoms: C_55  and  C_56
REMARK   30  A    between atoms: C_55  and  C_57
REMARK   31  A    between atoms: C_55  and  C_58
REMARK   32  A    between atoms: N_60  and  C_61
REMARK   33  A    between atoms: C_61  and  C_63
REMARK   34  A    between atoms: C_61  and  C_68
REMARK   35  A    between atoms: C_63  and  C_65
REMARK   36  A    between atoms: C_63  and  C_66
REMARK   37  A    between atoms: C_66  and  C_67
REMARK   38  A    between atoms: N_70  and  C_71
REMARK   39  A    between atoms: C_71  and  C_73
REMARK   40  A    between atoms: C_71  and  C_77
REMARK   41  A    between atoms: C_73  and  C_74
REMARK   42  A    between atoms: C_74  and  C_75
REMARK   43  A    between atoms: C_74  and  C_76
REMARK   44  A    between atoms: C_77  and  N_78
REMARK                            x       y       z     vdW  Elec       q    Type
REMARK                         _______ _______ _______ _____ _____    ______ ____
ROOT
ATOM      1  C   UNL A   1       9.056  49.315  97.396  0.00  0.00    +0.091 C 
ATOM      2  C   UNL A   1       9.335  48.020  98.170  0.00  0.00    +0.104 C 
ATOM      3  C   UNL A   1      10.283  49.767  96.599  0.00  0.00    +0.104 C 
ENDROOT
BRANCH   1   4
ATOM      4  C   UNL A   1       8.658  50.443  98.402  0.00  0.00    +0.169 C 
ATOM      5  O   UNL A   1       8.921  51.628  98.177  0.00  0.00    -0.374 OA
ATOM      6  N   UNL A   1       8.003  50.042  99.537  0.00  0.00    -0.291 N 
ATOM      7  H   UNL A   1       7.949  49.052  99.769  0.00  0.00    +0.196 HD
BRANCH   6   8
ATOM      8  C   UNL A   1       7.581  50.945 100.610  0.00  0.00    +0.218 C 
BRANCH   8   9
ATOM      9  C   UNL A   1       8.265  50.424 101.899  0.00  0.00    +0.169 C 
ATOM     10  O   UNL A   1       8.091  49.270 102.292  0.00  0.00    -0.375 OA
ATOM     11  N   UNL A   1       9.039  51.340 102.563  0.00  0.00    -0.291 N 
ATOM     12  H   UNL A   1       9.193  52.262 102.157  0.00  0.00    +0.196 HD
BRANCH  11  13
ATOM     13  C   UNL A   1       9.670  51.139 103.882  0.00  0.00    +0.091 C 
ATOM     14  C   UNL A   1       9.759  52.467 104.649  0.00  0.00    +0.104 C 
ATOM     15  C   UNL A   1       8.935  50.072 104.695  0.00  0.00    +0.104 C 
BRANCH  13  16
ATOM     16  C   UNL A   1      11.109  50.631 103.556  0.00  0.00    +0.170 C 
ATOM     17  O   UNL A   1      12.011  50.678 104.396  0.00  0.00    -0.374 OA
ATOM     18  N   UNL A   1      11.310  50.133 102.293  0.00  0.00    -0.291 N 
ATOM     19  H   UNL A   1      10.585  50.205 101.585  0.00  0.00    +0.196 HD
BRANCH  18  20
ATOM     20  C   UNL A   1      12.590  49.587 101.832  0.00  0.00    +0.215 C 
BRANCH  20  21
ATOM     21  C   UNL A   1      12.756  50.171 100.411  0.00  0.00    +0.165 C 
ATOM     22  O   UNL A   1      11.955  49.909  99.513  0.00  0.00    -0.376 OA
ATOM     23  N   UNL A   1      13.854  50.983 100.241  0.00  0.00    -0.317 N 
ATOM     24  H   UNL A   1      14.595  50.935 100.933  0.00  0.00    +0.189 HD
BRANCH  23  25
ATOM     25  C   UNL A   1      14.248  51.544  98.947  0.00  0.00    +0.089 C 
BRANCH  25  26
ATOM     26  C   UNL A   1      15.696  51.167  98.567  0.00  0.00    +0.046 C 
BRANCH  26  27
ATOM     27  C   UNL A   1      16.095  51.372  97.094  0.00  0.00    -0.021 C 
ATOM     28  C   UNL A   1      17.198  52.434  97.003  0.00  0.00    +0.013 C 
ATOM     29  C   UNL A   1      16.586  50.078  96.442  0.00  0.00    +0.013 C 
ENDBRANCH  26  27
ENDBRANCH  25  26
BRANCH  25  30
ATOM     30  C   UNL A   1      13.293  51.012  97.843  0.00  0.00    +0.116 C 
BRANCH  30  31
ATOM     31  N   UNL A   1      12.018  51.739  97.809  0.00  0.00    -0.347 NA
ATOM     32  H   UNL A   1      12.206  52.738  97.717  0.00  0.00    +0.125 HD
ATOM     33  H   UNL A   1      11.545  51.623  98.707  0.00  0.00    +0.125 HD
ENDBRANCH  30  31
ENDBRANCH  25  30
ENDBRANCH  23  25
ENDBRANCH  20  21
BRANCH  20  34
ATOM     34  C   UNL A   1      12.570  48.032 101.818  0.00  0.00    +0.035 C 
ATOM     35  C   UNL A   1      13.273  47.453 103.053  0.00  0.00    +0.029 C 
BRANCH  34  36
ATOM     36  C   UNL A   1      11.123  47.496 101.707  0.00  0.00    +0.013 C 
ATOM     37  C   UNL A   1      10.994  46.181 100.948  0.00  0.00    +0.010 C 
ENDBRANCH  34  36
ENDBRANCH  20  34
ENDBRANCH  18  20
ENDBRANCH  13  16
ENDBRANCH  11  13
ENDBRANCH   8   9
BRANCH   8  38
ATOM     38  C   UNL A   1       6.056  50.951 100.790  0.00  0.00    +0.113 C 
BRANCH  38  39
ATOM     39  C   UNL A   1       5.609  51.236 102.223  0.00  0.00    +0.194 C 
BRANCH  39  40
ATOM     40  C   UNL A   1       6.005  52.625 102.671  0.00  0.00    +0.136 C 
ATOM     41  O   UNL A   1       6.633  53.426 101.991  0.00  0.00    -0.387 OA
ATOM     42  N   UNL A   1       5.611  52.934 103.940  0.00  0.00    -0.326 N 
ATOM     43  H   UNL A   1       5.057  52.309 104.510  0.00  0.00    +0.178 HD
ATOM     44  H   UNL A   1       5.832  53.854 104.294  0.00  0.00    +0.178 HD
ENDBRANCH  39  40
ENDBRANCH  38  39
ENDBRANCH   8  38
ENDBRANCH   6   8
ENDBRANCH   1   4
BRANCH   1  47
ATOM     45  C   UNL A   1       7.708  48.166  95.584  0.00  0.00    +0.169 C 
ATOM     46  O   UNL A   1       8.553  47.305  95.343  0.00  0.00    -0.375 OA
ATOM     47  N   UNL A   1       7.879  49.156  96.522  0.00  0.00    -0.291 N 
ATOM     48  H   UNL A   1       7.176  49.887  96.607  0.00  0.00    +0.196 HD
BRANCH  45  49
ATOM     49  C   UNL A   1       6.335  48.178  94.872  0.00  0.00    +0.215 C 
BRANCH  49  52
ATOM     50  C   UNL A   1       7.077  49.663  93.014  0.00  0.00    +0.171 C 
ATOM     51  O   UNL A   1       7.360  50.589  93.774  0.00  0.00    -0.375 OA
ATOM     52  N   UNL A   1       6.577  48.465  93.461  0.00  0.00    -0.292 N 
ATOM     53  H   UNL A   1       6.467  47.683  92.820  0.00  0.00    +0.196 HD
BRANCH  50  60
ATOM     54  C   UNL A   1       9.667  50.538  91.325  0.00  0.00    +0.175 C 
ATOM     55  O   UNL A   1       9.294  51.691  91.561  0.00  0.00    -0.373 OA
ATOM     56  N   UNL A   1       8.762  49.505  91.230  0.00  0.00    -0.286 N 
ATOM     57  C   UNL A   1       9.029  48.128  90.848  0.00  0.00    +0.199 C 
ATOM     58  C   UNL A   1       7.679  47.409  90.966  0.00  0.00    +0.132 C 
ATOM     59  C   UNL A   1       6.663  48.541  90.802  0.00  0.00    +0.135 C 
ATOM     60  C   UNL A   1       7.344  49.715  91.493  0.00  0.00    +0.228 C 
BRANCH  54  67
ATOM     61  C   UNL A   1      12.439  52.245  90.888  0.00  0.00    +0.146 C 
ATOM     62  O   UNL A   1      12.129  52.235  89.697  0.00  0.00    -0.384 OA
ATOM     63  N   UNL A   1      12.009  51.261  91.747  0.00  0.00    -0.292 N 
ATOM     64  C   UNL A   1      12.341  51.101  93.155  0.00  0.00    +0.197 C 
ATOM     65  C   UNL A   1      11.628  49.819  93.599  0.00  0.00    +0.132 C 
ATOM     66  C   UNL A   1      11.436  49.052  92.288  0.00  0.00    +0.135 C 
ATOM     67  C   UNL A   1      11.167  50.164  91.278  0.00  0.00    +0.228 C 
BRANCH  65  68
ATOM     68  O   UNL A   1      12.413  49.049  94.498  0.00  0.00    -0.448 OA
ATOM     69  H   UNL A   1      11.819  48.409  94.927  0.00  0.00    +0.237 HD
ENDBRANCH  65  68
BRANCH  61  70
ATOM     70  C   UNL A   1      13.297  53.346  91.498  0.00  0.00    +0.184 C 
BRANCH  70  71
ATOM     71  C   UNL A   1      14.375  53.875  90.551  0.00  0.00    +0.038 C 
BRANCH  71  72
ATOM     72  C   UNL A   1      15.711  53.132  90.653  0.00  0.00    +0.006 C 
BRANCH  72  73
ATOM     73  C   UNL A   1      16.320  53.321  92.045  0.00  0.00    +0.001 C 
BRANCH  73  74
ATOM     74  C   UNL A   1      15.656  52.425  93.092  0.00  0.00    -0.000 C 
BRANCH  74  75
ATOM     75  C   UNL A   1      16.606  51.312  93.537  0.00  0.00    -0.000 C 
BRANCH  75  76
ATOM     76  C   UNL A   1      18.010  51.503  92.962  0.00  0.00    -0.001 C 
BRANCH  76  78
ATOM     77  C   UNL A   1      17.029  49.748  91.439  0.00  0.00    +0.007 C 
ATOM     78  C   UNL A   1      18.196  50.692  91.678  0.00  0.00    -0.005 C 
ENDBRANCH  76  78
ENDBRANCH  75  76
ENDBRANCH  74  75
ENDBRANCH  73  74
ENDBRANCH  72  73
ENDBRANCH  71  72
ENDBRANCH  70  71
ENDBRANCH  61  70
ENDBRANCH  54  67
BRANCH  58  79
ATOM     79  O   UNL A   1       7.484  46.433  89.958  0.00  0.00    -0.448 OA
ATOM     80  H   UNL A   1       8.231  46.494  89.337  0.00  0.00    +0.237 HD
ENDBRANCH  58  79
ENDBRANCH  50  60
ENDBRANCH  49  52
BRANCH  49  81
ATOM     81  C   UNL A   1       5.578  46.846  95.101  0.00  0.00    +0.032 C 
ATOM     82  C   UNL A   1       5.988  45.769  94.094  0.00  0.00    +0.028 C 
ATOM     83  C   UNL A   1       5.737  46.308  96.528  0.00  0.00    +0.028 C 
ENDBRANCH  49  81
ENDBRANCH  45  49
ENDBRANCH   1  47
TORSDOF 33
ENDMDL
MODEL 4
REMARK VINA RESULT:      -4.2      1.802      3.670
REMARK  Name = *****
REMARK  44 active torsions:
REMARK  status: ('A' for Active; 'I' for Inactive)
REMARK    1  A    between atoms: C_1  and  C_2
REMARK    2  A    between atoms: C_2  and  C_3
REMARK    3  A    between atoms: C_3  and  C_4
REMARK    4  A    between atoms: C_4  and  C_5
REMARK    5  A    between atoms: C_5  and  C_6
REMARK    6  A    between atoms: C_6  and  C_7
REMARK    7  A    between atoms: C_7  and  C_8
REMARK    8  A    between atoms: C_8  and  C_9
REMARK    9  A    between atoms: C_9  and  C_10
REMARK   10  A    between atoms: C_14  and  O_80
REMARK   11  A    between atoms: C_17  and  C_19
REMARK   12  A    between atoms: C_23  and  O_79
REMARK   13  A    between atoms: C_26  and  C_28
REMARK   14  A    between atoms: N_30  and  C_31
REMARK   15  A    between atoms: C_31  and  C_33
REMARK   16  A    between atoms: C_31  and  C_36
REMARK   17  A    between atoms: C_33  and  C_34
REMARK   18  A    between atoms: C_33  and  C_35
REMARK   19  A    between atoms: N_38  and  C_39
REMARK   20  A    between atoms: C_39  and  C_40
REMARK   21  A    between atoms: C_39  and  C_41
REMARK   22  A    between atoms: C_39  and  C_42
REMARK   23  A    between atoms: N_44  and  C_45
REMARK   24  A    between atoms: C_45  and  C_47
REMARK   25  A    between atoms: C_45  and  C_52
REMARK   26  A    between atoms: C_47  and  C_48
REMARK   27  A    between atoms: C_48  and  C_49
REMARK   28  A    between atoms: N_54  and  C_55
REMARK   29  A    between atoms: C_55  and  C_56
REMARK   30  A    between atoms: C_55  and  C_57
REMARK   31  A    between atoms: C_55  and  C_58
REMARK   32  A    between atoms: N_60  and  C_61
REMARK   33  A    between atoms: C_61  and  C_63
REMARK   34  A    between atoms: C_61  and  C_68
REMARK   35  A    between atoms: C_63  and  C_65
REMARK   36  A    between atoms: C_63  and  C_66
REMARK   37  A    between atoms: C_66  and  C_67
REMARK   38  A    between atoms: N_70  and  C_71
REMARK   39  A    between atoms: C_71  and  C_73
REMARK   40  A    between atoms: C_71  and  C_77
REMARK   41  A    between atoms: C_73  and  C_74
REMARK   42  A    between atoms: C_74  and  C_75
REMARK   43  A    between atoms: C_74  and  C_76
REMARK   44  A    between atoms: C_77  and  N_78
REMARK                            x       y       z     vdW  Elec       q    Type
REMARK                         _______ _______ _______ _____ _____    ______ ____
ROOT
ATOM      1  C   UNL A   1      16.340  51.135  96.793  0.00  0.00    +0.091 C 
ATOM      2  C   UNL A   1      16.126  52.115  97.956  0.00  0.00    +0.104 C 
ATOM      3  C   UNL A   1      17.525  50.203  97.059  0.00  0.00    +0.104 C 
ENDROOT
BRANCH   1   4
ATOM      4  C   UNL A   1      16.609  51.940  95.482  0.00  0.00    +0.169 C 
ATOM      5  O   UNL A   1      17.390  52.895  95.462  0.00  0.00    -0.374 OA
ATOM      6  N   UNL A   1      15.935  51.523  94.363  0.00  0.00    -0.291 N 
ATOM      7  H   UNL A   1      15.180  50.845  94.449  0.00  0.00    +0.196 HD
BRANCH   6   8
ATOM      8  C   UNL A   1      16.029  52.171  93.053  0.00  0.00    +0.218 C 
BRANCH   8   9
ATOM      9  C   UNL A   1      15.100  51.365  92.112  0.00  0.00    +0.169 C 
ATOM     10  O   UNL A   1      15.453  50.286  91.635  0.00  0.00    -0.375 OA
ATOM     11  N   UNL A   1      13.891  51.952  91.839  0.00  0.00    -0.291 N 
ATOM     12  H   UNL A   1      13.630  52.816  92.311  0.00  0.00    +0.196 HD
BRANCH  11  13
ATOM     13  C   UNL A   1      12.897  51.463  90.863  0.00  0.00    +0.091 C 
ATOM     14  C   UNL A   1      12.750  52.453  89.697  0.00  0.00    +0.104 C 
ATOM     15  C   UNL A   1      13.249  50.060  90.364  0.00  0.00    +0.104 C 
BRANCH  13  16
ATOM     16  C   UNL A   1      11.558  51.400  91.661  0.00  0.00    +0.170 C 
ATOM     17  O   UNL A   1      11.274  52.253  92.506  0.00  0.00    -0.374 OA
ATOM     18  N   UNL A   1      10.723  50.350  91.372  0.00  0.00    -0.291 N 
ATOM     19  H   UNL A   1      11.025  49.601  90.755  0.00  0.00    +0.196 HD
BRANCH  18  20
ATOM     20  C   UNL A   1       9.415  50.157  92.005  0.00  0.00    +0.215 C 
BRANCH  20  21
ATOM     21  C   UNL A   1       9.344  48.634  92.260  0.00  0.00    +0.165 C 
ATOM     22  O   UNL A   1       9.978  47.839  91.568  0.00  0.00    -0.376 OA
ATOM     23  N   UNL A   1       8.523  48.257  93.299  0.00  0.00    -0.317 N 
ATOM     24  H   UNL A   1       7.843  48.929  93.639  0.00  0.00    +0.189 HD
BRANCH  23  25
ATOM     25  C   UNL A   1       8.235  46.860  93.631  0.00  0.00    +0.089 C 
BRANCH  25  26
ATOM     26  C   UNL A   1       7.256  46.736  94.818  0.00  0.00    +0.046 C 
BRANCH  26  27
ATOM     27  C   UNL A   1       7.196  47.933  95.786  0.00  0.00    -0.021 C 
ATOM     28  C   UNL A   1       6.360  49.057  95.163  0.00  0.00    +0.013 C 
ATOM     29  C   UNL A   1       6.597  47.551  97.141  0.00  0.00    +0.013 C 
ENDBRANCH  26  27
ENDBRANCH  25  26
BRANCH  25  30
ATOM     30  C   UNL A   1       7.606  46.157  92.396  0.00  0.00    +0.116 C 
BRANCH  30  31
ATOM     31  N   UNL A   1       6.749  47.058  91.616  0.00  0.00    -0.347 NA
ATOM     32  H   UNL A   1       7.146  47.999  91.639  0.00  0.00    +0.125 HD
ATOM     33  H   UNL A   1       5.837  47.127  92.071  0.00  0.00    +0.125 HD
ENDBRANCH  30  31
ENDBRANCH  25  30
ENDBRANCH  23  25
ENDBRANCH  20  21
BRANCH  20  34
ATOM     34  C   UNL A   1       8.262  50.642  91.082  0.00  0.00    +0.035 C 
ATOM     35  C   UNL A   1       8.287  49.919  89.729  0.00  0.00    +0.029 C 
BRANCH  34  36
ATOM     36  C   UNL A   1       6.888  50.469  91.772  0.00  0.00    +0.013 C 
ATOM     37  C   UNL A   1       6.105  51.763  91.953  0.00  0.00    +0.010 C 
ENDBRANCH  34  36
ENDBRANCH  20  34
ENDBRANCH  18  20
ENDBRANCH  13  16
ENDBRANCH  11  13
ENDBRANCH   8   9
BRANCH   8  38
ATOM     38  C   UNL A   1      17.466  52.159  92.509  0.00  0.00    +0.113 C 
BRANCH  38  39
ATOM     39  C   UNL A   1      17.617  52.869  91.165  0.00  0.00    +0.194 C 
BRANCH  39  40
ATOM     40  C   UNL A   1      19.030  52.773  90.632  0.00  0.00    +0.136 C 
ATOM     41  O   UNL A   1      19.570  51.735  90.271  0.00  0.00    -0.387 OA
ATOM     42  N   UNL A   1      19.692  53.964  90.591  0.00  0.00    -0.326 N 
ATOM     43  H   UNL A   1      19.259  54.842  90.844  0.00  0.00    +0.178 HD
ATOM     44  H   UNL A   1      20.636  53.969  90.230  0.00  0.00    +0.178 HD
ENDBRANCH  39  40
ENDBRANCH  38  39
ENDBRANCH   8  38
ENDBRANCH   6   8
ENDBRANCH   1   4
BRANCH   1  47
ATOM     45  C   UNL A   1      13.966  50.398  97.287  0.00  0.00    +0.169 C 
ATOM     46  O   UNL A   1      13.858  51.052  98.325  0.00  0.00    -0.375 OA
ATOM     47  N   UNL A   1      15.108  50.371  96.523  0.00  0.00    -0.291 N 
ATOM     48  H   UNL A   1      15.158  49.741  95.725  0.00  0.00    +0.196 HD
BRANCH  45  49
ATOM     49  C   UNL A   1      12.787  49.574  96.720  0.00  0.00    +0.215 C 
BRANCH  49  52
ATOM     50  C   UNL A   1      10.370  49.656  97.324  0.00  0.00    +0.171 C 
ATOM     51  O   UNL A   1      10.003  49.587  96.151  0.00  0.00    -0.375 OA
ATOM     52  N   UNL A   1      11.694  49.655  97.686  0.00  0.00    -0.292 N 
ATOM     53  H   UNL A   1      11.959  49.593  98.667  0.00  0.00    +0.196 HD
BRANCH  50  60
ATOM     54  C   UNL A   1      10.813  49.182 100.471  0.00  0.00    +0.175 C 
ATOM     55  O   UNL A   1      10.860  47.985 100.171  0.00  0.00    -0.373 OA
ATOM     56  N   UNL A   1      10.069  50.072  99.729  0.00  0.00    -0.286 N 
ATOM     57  C   UNL A   1       9.823  51.475 100.017  0.00  0.00    +0.199 C 
ATOM     58  C   UNL A   1       8.986  51.987  98.839  0.00  0.00    +0.132 C 
ATOM     59  C   UNL A   1       8.314  50.718  98.308  0.00  0.00    +0.135 C 
ATOM     60  C   UNL A   1       9.383  49.653  98.513  0.00  0.00    +0.228 C 
BRANCH  54  67
ATOM     61  C   UNL A   1      10.200  50.684 103.327  0.00  0.00    +0.146 C 
ATOM     62  O   UNL A   1       9.963  51.672 102.632  0.00  0.00    -0.384 OA
ATOM     63  N   UNL A   1      11.048  49.692 102.894  0.00  0.00    -0.292 N 
ATOM     64  C   UNL A   1      11.474  48.505 103.621  0.00  0.00    +0.197 C 
ATOM     65  C   UNL A   1      12.448  47.781 102.685  0.00  0.00    +0.132 C 
ATOM     66  C   UNL A   1      12.940  48.897 101.759  0.00  0.00    +0.135 C 
ATOM     67  C   UNL A   1      11.701  49.773 101.591  0.00  0.00    +0.228 C 
BRANCH  65  68
ATOM     68  O   UNL A   1      13.546  47.214 103.384  0.00  0.00    -0.448 OA
ATOM     69  H   UNL A   1      14.358  47.602 103.011  0.00  0.00    +0.237 HD
ENDBRANCH  65  68
BRANCH  61  70
ATOM     70  C   UNL A   1       9.565  50.479 104.697  0.00  0.00    +0.184 C 
BRANCH  70  71
ATOM     71  C   UNL A   1       8.054  50.251 104.641  0.00  0.00    +0.038 C 
BRANCH  71  72
ATOM     72  C   UNL A   1       7.584  49.508 103.387  0.00  0.00    +0.006 C 
BRANCH  72  73
ATOM     73  C   UNL A   1       6.515  50.324 102.654  0.00  0.00    +0.001 C 
BRANCH  73  74
ATOM     74  C   UNL A   1       5.835  49.518 101.546  0.00  0.00    -0.000 C 
BRANCH  74  75
ATOM     75  C   UNL A   1       6.819  48.542 100.900  0.00  0.00    -0.000 C 
BRANCH  75  76
ATOM     76  C   UNL A   1       6.230  47.135 100.787  0.00  0.00    -0.001 C 
BRANCH  76  78
ATOM     77  C   UNL A   1       8.169  45.697 101.520  0.00  0.00    +0.007 C 
ATOM     78  C   UNL A   1       6.785  46.215 101.876  0.00  0.00    -0.005 C 
ENDBRANCH  76  78
ENDBRANCH  75  76
ENDBRANCH  74  75
ENDBRANCH  73  74
ENDBRANCH  72  73
ENDBRANCH  71  72
ENDBRANCH  70  71
ENDBRANCH  61  70
ENDBRANCH  54  67
BRANCH  58  79
ATOM     79  O   UNL A   1       8.003  52.929  99.228  0.00  0.00    -0.448 OA
ATOM     80  H   UNL A   1       8.159  53.153 100.162  0.00  0.00    +0.237 HD
ENDBRANCH  58  79
ENDBRANCH  50  60
ENDBRANCH  49  52
BRANCH  49  81
ATOM     81  C   UNL A   1      12.389  50.070  95.308  0.00  0.00    +0.032 C 
ATOM     82  C   UNL A   1      12.725  51.549  95.100  0.00  0.00    +0.028 C 
ATOM     83  C   UNL A   1      13.015  49.234  94.185  0.00  0.00    +0.028 C 
ENDBRANCH  49  81
ENDBRANCH  45  49
ENDBRANCH   1  47
TORSDOF 33
ENDMDL
MODEL 5
REMARK VINA RESULT:      -2.2      1.855      2.986
REMARK  Name = *****
REMARK  44 active torsions:
REMARK  status: ('A' for Active; 'I' for Inactive)
REMARK    1  A    between atoms: C_1  and  C_2
REMARK    2  A    between atoms: C_2  and  C_3
REMARK    3  A    between atoms: C_3  and  C_4
REMARK    4  A    between atoms: C_4  and  C_5
REMARK    5  A    between atoms: C_5  and  C_6
REMARK    6  A    between atoms: C_6  and  C_7
REMARK    7  A    between atoms: C_7  and  C_8
REMARK    8  A    between atoms: C_8  and  C_9
REMARK    9  A    between atoms: C_9  and  C_10
REMARK   10  A    between atoms: C_14  and  O_80
REMARK   11  A    between atoms: C_17  and  C_19
REMARK   12  A    between atoms: C_23  and  O_79
REMARK   13  A    between atoms: C_26  and  C_28
REMARK   14  A    between atoms: N_30  and  C_31
REMARK   15  A    between atoms: C_31  and  C_33
REMARK   16  A    between atoms: C_31  and  C_36
REMARK   17  A    between atoms: C_33  and  C_34
REMARK   18  A    between atoms: C_33  and  C_35
REMARK   19  A    between atoms: N_38  and  C_39
REMARK   20  A    between atoms: C_39  and  C_40
REMARK   21  A    between atoms: C_39  and  C_41
REMARK   22  A    between atoms: C_39  and  C_42
REMARK   23  A    between atoms: N_44  and  C_45
REMARK   24  A    between atoms: C_45  and  C_47
REMARK   25  A    between atoms: C_45  and  C_52
REMARK   26  A    between atoms: C_47  and  C_48
REMARK   27  A    between atoms: C_48  and  C_49
REMARK   28  A    between atoms: N_54  and  C_55
REMARK   29  A    between atoms: C_55  and  C_56
REMARK   30  A    between atoms: C_55  and  C_57
REMARK   31  A    between atoms: C_55  and  C_58
REMARK   32  A    between atoms: N_60  and  C_61
REMARK   33  A    between atoms: C_61  and  C_63
REMARK   34  A    between atoms: C_61  and  C_68
REMARK   35  A    between atoms: C_63  and  C_65
REMARK   36  A    between atoms: C_63  and  C_66
REMARK   37  A    between atoms: C_66  and  C_67
REMARK   38  A    between atoms: N_70  and  C_71
REMARK   39  A    between atoms: C_71  and  C_73
REMARK   40  A    between atoms: C_71  and  C_77
REMARK   41  A    between atoms: C_73  and  C_74
REMARK   42  A    between atoms: C_74  and  C_75
REMARK   43  A    between atoms: C_74  and  C_76
REMARK   44  A    between atoms: C_77  and  N_78
REMARK                            x       y       z     vdW  Elec       q    Type
REMARK                         _______ _______ _______ _____ _____    ______ ____
ROOT
ATOM      1  C   UNL A   1      16.236  50.811  96.353  0.00  0.00    +0.091 C 
ATOM      2  C   UNL A   1      17.638  51.302  96.738  0.00  0.00    +0.104 C 
ATOM      3  C   UNL A   1      16.205  49.291  96.174  0.00  0.00    +0.104 C 
ENDROOT
BRANCH   1   4
ATOM      4  C   UNL A   1      15.799  51.491  95.016  0.00  0.00    +0.169 C 
ATOM      5  O   UNL A   1      16.192  52.620  94.709  0.00  0.00    -0.374 OA
ATOM      6  N   UNL A   1      14.962  50.763  94.210  0.00  0.00    -0.291 N 
ATOM      7  H   UNL A   1      14.528  49.914  94.564  0.00  0.00    +0.196 HD
BRANCH   6   8
ATOM      8  C   UNL A   1      14.419  51.243  92.938  0.00  0.00    +0.218 C 
BRANCH   8   9
ATOM      9  C   UNL A   1      13.093  50.471  92.722  0.00  0.00    +0.169 C 
ATOM     10  O   UNL A   1      12.846  49.438  93.346  0.00  0.00    -0.375 OA
ATOM     11  N   UNL A   1      12.249  51.006  91.783  0.00  0.00    -0.291 N 
ATOM     12  H   UNL A   1      12.480  51.895  91.343  0.00  0.00    +0.196 HD
BRANCH  11  13
ATOM     13  C   UNL A   1      11.004  50.385  91.291  0.00  0.00    +0.091 C 
ATOM     14  C   UNL A   1      10.688  50.859  89.865  0.00  0.00    +0.104 C 
ATOM     15  C   UNL A   1      11.073  48.858  91.370  0.00  0.00    +0.104 C 
BRANCH  13  16
ATOM     16  C   UNL A   1       9.897  50.897  92.265  0.00  0.00    +0.170 C 
ATOM     17  O   UNL A   1      10.116  51.814  93.060  0.00  0.00    -0.374 OA
ATOM     18  N   UNL A   1       8.677  50.272  92.186  0.00  0.00    -0.291 N 
ATOM     19  H   UNL A   1       8.552  49.448  91.604  0.00  0.00    +0.196 HD
BRANCH  18  20
ATOM     20  C   UNL A   1       7.520  50.647  93.004  0.00  0.00    +0.215 C 
BRANCH  20  21
ATOM     21  C   UNL A   1       7.424  49.520  94.056  0.00  0.00    +0.165 C 
ATOM     22  O   UNL A   1       8.378  49.235  94.780  0.00  0.00    -0.376 OA
ATOM     23  N   UNL A   1       6.209  48.874  94.107  0.00  0.00    -0.317 N 
ATOM     24  H   UNL A   1       5.579  48.980  93.318  0.00  0.00    +0.189 HD
BRANCH  23  25
ATOM     25  C   UNL A   1       5.950  47.710  94.956  0.00  0.00    +0.089 C 
BRANCH  25  26
ATOM     26  C   UNL A   1       6.275  46.383  94.237  0.00  0.00    +0.046 C 
BRANCH  26  27
ATOM     27  C   UNL A   1       6.489  46.462  92.714  0.00  0.00    -0.021 C 
ATOM     28  C   UNL A   1       7.951  46.143  92.383  0.00  0.00    +0.013 C 
ATOM     29  C   UNL A   1       5.577  45.499  91.951  0.00  0.00    +0.013 C 
ENDBRANCH  26  27
ENDBRANCH  25  26
BRANCH  25  30
ATOM     30  C   UNL A   1       6.823  47.805  96.239  0.00  0.00    +0.116 C 
BRANCH  30  31
ATOM     31  N   UNL A   1       6.431  48.926  97.100  0.00  0.00    -0.347 NA
ATOM     32  H   UNL A   1       7.176  49.107  97.774  0.00  0.00    +0.125 HD
ATOM     33  H   UNL A   1       5.614  48.655  97.649  0.00  0.00    +0.125 HD
ENDBRANCH  30  31
ENDBRANCH  25  30
ENDBRANCH  23  25
ENDBRANCH  20  21
BRANCH  20  34
ATOM     34  C   UNL A   1       6.228  50.747  92.146  0.00  0.00    +0.035 C 
ATOM     35  C   UNL A   1       6.120  52.113  91.454  0.00  0.00    +0.029 C 
BRANCH  34  36
ATOM     36  C   UNL A   1       6.159  49.600  91.110  0.00  0.00    +0.013 C 
ATOM     37  C   UNL A   1       6.644  49.978  89.716  0.00  0.00    +0.010 C 
ENDBRANCH  34  36
ENDBRANCH  20  34
ENDBRANCH  18  20
ENDBRANCH  13  16
ENDBRANCH  11  13
ENDBRANCH   8   9
BRANCH   8  38
ATOM     38  C   UNL A   1      15.376  50.977  91.766  0.00  0.00    +0.113 C 
BRANCH  38  39
ATOM     39  C   UNL A   1      16.690  50.320  92.185  0.00  0.00    +0.194 C 
BRANCH  39  40
ATOM     40  C   UNL A   1      17.889  51.149  91.784  0.00  0.00    +0.136 C 
ATOM     41  O   UNL A   1      18.229  51.374  90.630  0.00  0.00    -0.387 OA
ATOM     42  N   UNL A   1      18.603  51.641  92.838  0.00  0.00    -0.326 N 
ATOM     43  H   UNL A   1      18.324  51.506  93.801  0.00  0.00    +0.178 HD
ATOM     44  H   UNL A   1      19.409  52.217  92.637  0.00  0.00    +0.178 HD
ENDBRANCH  39  40
ENDBRANCH  38  39
ENDBRANCH   8  38
ENDBRANCH   6   8
ENDBRANCH   1   4
BRANCH   1  47
ATOM     45  C   UNL A   1      13.923  50.860  97.389  0.00  0.00    +0.169 C 
ATOM     46  O   UNL A   1      13.414  50.102  96.564  0.00  0.00    -0.375 OA
ATOM     47  N   UNL A   1      15.239  51.254  97.346  0.00  0.00    -0.291 N 
ATOM     48  H   UNL A   1      15.572  51.951  98.009  0.00  0.00    +0.196 HD
BRANCH  45  49
ATOM     49  C   UNL A   1      13.123  51.403  98.596  0.00  0.00    +0.215 C 
BRANCH  49  52
ATOM     50  C   UNL A   1      11.413  49.590  98.641  0.00  0.00    +0.171 C 
ATOM     51  O   UNL A   1      12.240  48.722  98.919  0.00  0.00    -0.375 OA
ATOM     52  N   UNL A   1      11.755  50.909  98.469  0.00  0.00    -0.292 N 
ATOM     53  H   UNL A   1      11.032  51.616  98.359  0.00  0.00    +0.196 HD
BRANCH  50  60
ATOM     54  C   UNL A   1       9.633  47.131  99.694  0.00  0.00    +0.175 C 
ATOM     55  O   UNL A   1      10.063  46.539  98.700  0.00  0.00    -0.373 OA
ATOM     56  N   UNL A   1       9.477  48.499  99.694  0.00  0.00    -0.286 N 
ATOM     57  C   UNL A   1       8.881  49.322 100.733  0.00  0.00    +0.199 C 
ATOM     58  C   UNL A   1       9.021  50.764 100.234  0.00  0.00    +0.132 C 
ATOM     59  C   UNL A   1       9.113  50.603  98.714  0.00  0.00    +0.135 C 
ATOM     60  C   UNL A   1       9.897  49.307  98.555  0.00  0.00    +0.228 C 
BRANCH  54  67
ATOM     61  C   UNL A   1      10.335  47.810 102.830  0.00  0.00    +0.146 C 
ATOM     62  O   UNL A   1      11.477  47.457 102.537  0.00  0.00    -0.384 OA
ATOM     63  N   UNL A   1       9.242  47.338 102.141  0.00  0.00    -0.292 N 
ATOM     64  C   UNL A   1       7.837  47.609 102.407  0.00  0.00    +0.197 C 
ATOM     65  C   UNL A   1       7.060  46.793 101.369  0.00  0.00    +0.132 C 
ATOM     66  C   UNL A   1       8.045  45.687 100.983  0.00  0.00    +0.135 C 
ATOM     67  C   UNL A   1       9.395  46.398 101.035  0.00  0.00    +0.228 C 
BRANCH  65  68
ATOM     68  O   UNL A   1       5.878  46.221 101.908  0.00  0.00    -0.448 OA
ATOM     69  H   UNL A   1       5.441  45.730 101.190  0.00  0.00    +0.237 HD
ENDBRANCH  65  68
BRANCH  61  70
ATOM     70  C   UNL A   1      10.050  48.799 103.952  0.00  0.00    +0.184 C 
BRANCH  70  71
ATOM     71  C   UNL A   1      10.972  50.019 103.940  0.00  0.00    +0.038 C 
BRANCH  71  72
ATOM     72  C   UNL A   1      10.406  51.232 104.684  0.00  0.00    +0.006 C 
BRANCH  72  73
ATOM     73  C   UNL A   1       9.320  51.913 103.845  0.00  0.00    +0.001 C 
BRANCH  73  74
ATOM     74  C   UNL A   1       7.935  51.778 104.479  0.00  0.00    -0.000 C 
BRANCH  74  75
ATOM     75  C   UNL A   1       7.264  53.146 104.615  0.00  0.00    -0.000 C 
BRANCH  75  76
ATOM     76  C   UNL A   1       7.707  54.107 103.510  0.00  0.00    -0.001 C 
BRANCH  76  78
ATOM     77  C   UNL A   1       5.577  53.163 102.543  0.00  0.00    +0.007 C 
ATOM     78  C   UNL A   1       6.620  54.265 102.446  0.00  0.00    -0.005 C 
ENDBRANCH  76  78
ENDBRANCH  75  76
ENDBRANCH  74  75
ENDBRANCH  73  74
ENDBRANCH  72  73
ENDBRANCH  71  72
ENDBRANCH  70  71
ENDBRANCH  61  70
ENDBRANCH  54  67
BRANCH  58  79
ATOM     79  O   UNL A   1       7.907  51.574 100.568  0.00  0.00    -0.448 OA
ATOM     80  H   UNL A   1       7.280  51.537  99.826  0.00  0.00    +0.237 HD
ENDBRANCH  58  79
ENDBRANCH  50  60
ENDBRANCH  49  52
BRANCH  49  81
ATOM     81  C   UNL A   1      13.793  51.004  99.934  0.00  0.00    +0.032 C 
ATOM     82  C   UNL A   1      12.765  50.720 101.031  0.00  0.00    +0.028 C 
ATOM     83  C   UNL A   1      14.742  49.808  99.791  0.00  0.00    +0.028 C 
ENDBRANCH  49  81
ENDBRANCH  45  49
ENDBRANCH   1  47
TORSDOF 33
ENDMDL
