# Supplementary material for: The Cordyceps Genus as a Potential Source of Bioactive Compounds for Adjuvant Cancer Therapy: A Network Pharmacology Approach
Source: Pharmaceuticals (Basel). 2025 Apr 30;18(5):667. doi: 10.3390/ph18050667 (PMC12115173; doi:10.3390/ph18050667)
Supplement: Supplementary file 1 [file pharmaceuticals-18-00667-s001.zip › pharmaceuticals-3597034-supplementary/Supplementary Materials/Molecular docking simulations/ExtractoCordyceps2/Results/AURKA(3cho)/Conformations_AURKA/CicadapeptinII/CicadapeptinII_docked_model_1.pdb]

REMARK VINA RESULT:      -5.2      0.000      0.000
REMARK  Name = *****
REMARK  44 active torsions:
REMARK  status: ('A' for Active; 'I' for Inactive)
REMARK    1  A    between atoms: C_1  and  C_2
REMARK    2  A    between atoms: C_2  and  C_3
REMARK    3  A    between atoms: C_3  and  C_4
REMARK    4  A    between atoms: C_4  and  C_5
REMARK    5  A    between atoms: C_5  and  C_6
REMARK    6  A    between atoms: C_6  and  C_7
REMARK    7  A    between atoms: C_7  and  C_8
REMARK    8  A    between atoms: C_8  and  C_9
REMARK    9  A    between atoms: C_9  and  C_10
REMARK   10  A    between atoms: C_14  and  O_80
REMARK   11  A    between atoms: C_17  and  C_19
REMARK   12  A    between atoms: C_23  and  O_79
REMARK   13  A    between atoms: C_26  and  C_28
REMARK   14  A    between atoms: N_30  and  C_31
REMARK   15  A    between atoms: C_31  and  C_33
REMARK   16  A    between atoms: C_31  and  C_36
REMARK   17  A    between atoms: C_33  and  C_34
REMARK   18  A    between atoms: C_33  and  C_35
REMARK   19  A    between atoms: N_38  and  C_39
REMARK   20  A    between atoms: C_39  and  C_40
REMARK   21  A    between atoms: C_39  and  C_41
REMARK   22  A    between atoms: C_39  and  C_42
REMARK   23  A    between atoms: N_44  and  C_45
REMARK   24  A    between atoms: C_45  and  C_47
REMARK   25  A    between atoms: C_45  and  C_52
REMARK   26  A    between atoms: C_47  and  C_48
REMARK   27  A    between atoms: C_48  and  C_49
REMARK   28  A    between atoms: N_54  and  C_55
REMARK   29  A    between atoms: C_55  and  C_56
REMARK   30  A    between atoms: C_55  and  C_57
REMARK   31  A    between atoms: C_55  and  C_58
REMARK   32  A    between atoms: N_60  and  C_61
REMARK   33  A    between atoms: C_61  and  C_63
REMARK   34  A    between atoms: C_61  and  C_68
REMARK   35  A    between atoms: C_63  and  C_65
REMARK   36  A    between atoms: C_63  and  C_66
REMARK   37  A    between atoms: C_66  and  C_67
REMARK   38  A    between atoms: N_70  and  C_71
REMARK   39  A    between atoms: C_71  and  C_73
REMARK   40  A    between atoms: C_71  and  C_77
REMARK   41  A    between atoms: C_73  and  C_74
REMARK   42  A    between atoms: C_74  and  C_75
REMARK   43  A    between atoms: C_74  and  C_76
REMARK   44  A    between atoms: C_77  and  N_78
REMARK                            x       y       z     vdW  Elec       q    Type
REMARK                         _______ _______ _______ _____ _____    ______ ____
ROOT
ATOM      1  C   UNL A   1      16.017  51.071  96.812  0.00  0.00
ATOM      2  C   UNL A   1      16.199  52.309  97.701  0.00  0.00
ATOM      3  C   UNL A   1      17.064  49.999  97.125  0.00  0.00
ENDROOT
BRANCH   1   4
ATOM      4  C   UNL A   1      16.147  51.488  95.312  0.00  0.00
ATOM      5  O   UNL A   1      16.886  52.413  94.963  0.00  0.00
ATOM      6  N   UNL A   1      15.400  50.770  94.414  0.00  0.00
ATOM      7  H   UNL A   1      14.682  50.131  94.749  0.00  0.00
BRANCH   6   8
ATOM      8  C   UNL A   1      15.362  51.033  92.975  0.00  0.00
BRANCH   8   9
ATOM      9  C   UNL A   1      13.996  50.497  92.479  0.00  0.00
ATOM     10  O   UNL A   1      13.516  49.456  92.929  0.00  0.00
ATOM     11  N   UNL A   1      13.392  51.246  91.502  0.00  0.00
ATOM     12  H   UNL A   1      13.808  52.130  91.212  0.00  0.00
BRANCH  11  13
ATOM     13  C   UNL A   1      12.169  50.874  90.764  0.00  0.00
ATOM     14  C   UNL A   1      11.804  51.957  89.737  0.00  0.00
ATOM     15  C   UNL A   1      12.312  49.502  90.102  0.00  0.00
BRANCH  13  16
ATOM     16  C   UNL A   1      11.057  50.800  91.857  0.00  0.00
ATOM     17  O   UNL A   1      11.061  51.560  92.828  0.00  0.00
ATOM     18  N   UNL A   1      10.085  49.848  91.676  0.00  0.00
ATOM     19  H   UNL A   1      10.162  49.162  90.930  0.00  0.00
BRANCH  18  20
ATOM     20  C   UNL A   1       8.953  49.664  92.588  0.00  0.00
BRANCH  20  21
ATOM     21  C   UNL A   1       8.534  48.192  92.372  0.00  0.00
ATOM     22  O   UNL A   1       9.190  47.438  91.653  0.00  0.00
ATOM     23  N   UNL A   1       7.388  47.810  93.032  0.00  0.00
ATOM     24  H   UNL A   1       6.771  48.539  93.378  0.00  0.00
BRANCH  23  25
ATOM     25  C   UNL A   1       6.766  46.495  92.873  0.00  0.00
BRANCH  25  26
ATOM     26  C   UNL A   1       6.233  45.938  94.210  0.00  0.00
BRANCH  26  27
ATOM     27  C   UNL A   1       7.128  46.149  95.447  0.00  0.00
ATOM     28  C   UNL A   1       6.409  45.626  96.696  0.00  0.00
ATOM     29  C   UNL A   1       8.478  45.443  95.310  0.00  0.00
ENDBRANCH  26  27
ENDBRANCH  25  26
BRANCH  25  30
ATOM     30  C   UNL A   1       5.579  46.605  91.875  0.00  0.00
BRANCH  30  31
ATOM     31  N   UNL A   1       5.898  47.453  90.720  0.00  0.00
ATOM     32  H   UNL A   1       5.063  47.977  90.450  0.00  0.00
ATOM     33  H   UNL A   1       6.127  46.859  89.922  0.00  0.00
ENDBRANCH  30  31
ENDBRANCH  25  30
ENDBRANCH  23  25
ENDBRANCH  20  21
BRANCH  20  34
ATOM     34  C   UNL A   1       7.794  50.647  92.259  0.00  0.00
ATOM     35  C   UNL A   1       7.672  51.743  93.326  0.00  0.00
BRANCH  34  36
ATOM     36  C   UNL A   1       7.973  51.266  90.853  0.00  0.00
ATOM     37  C   UNL A   1       6.778  51.080  89.925  0.00  0.00
ENDBRANCH  34  36
ENDBRANCH  20  34
ENDBRANCH  18  20
ENDBRANCH  13  16
ENDBRANCH  11  13
ENDBRANCH   8   9
BRANCH   8  38
ATOM     38  C   UNL A   1      16.505  50.325  92.230  0.00  0.00
BRANCH  38  39
ATOM     39  C   UNL A   1      16.857  50.970  90.891  0.00  0.00
BRANCH  39  40
ATOM     40  C   UNL A   1      16.815  52.480  90.964  0.00  0.00
ATOM     41  O   UNL A   1      15.829  53.164  90.722  0.00  0.00
ATOM     42  N   UNL A   1      18.000  53.053  91.322  0.00  0.00
ATOM     43  H   UNL A   1      18.819  52.513  91.567  0.00  0.00
ATOM     44  H   UNL A   1      18.034  54.060  91.403  0.00  0.00
ENDBRANCH  39  40
ENDBRANCH  38  39
ENDBRANCH   8  38
ENDBRANCH   6   8
ENDBRANCH   1   4
BRANCH   1  47
ATOM     45  C   UNL A   1      14.074  50.075  98.099  0.00  0.00
ATOM     46  O   UNL A   1      14.667  50.025  99.177  0.00  0.00
ATOM     47  N   UNL A   1      14.648  50.537  96.939  0.00  0.00
ATOM     48  H   UNL A   1      14.129  50.468  96.066  0.00  0.00
BRANCH  45  49
ATOM     49  C   UNL A   1      12.590  49.660  97.968  0.00  0.00
BRANCH  49  52
ATOM     50  C   UNL A   1      12.275  50.414 100.323  0.00  0.00
ATOM     51  O   UNL A   1      12.931  51.442 100.155  0.00  0.00
ATOM     52  N   UNL A   1      12.061  49.501  99.320  0.00  0.00
ATOM     53  H   UNL A   1      11.417  48.726  99.460  0.00  0.00
BRANCH  50  60
ATOM     54  C   UNL A   1       9.387  49.134 100.915  0.00  0.00
ATOM     55  O   UNL A   1       8.957  50.260 100.649  0.00  0.00
ATOM     56  N   UNL A   1      10.643  48.963 101.453  0.00  0.00
ATOM     57  C   UNL A   1      11.243  47.724 101.922  0.00  0.00
ATOM     58  C   UNL A   1      12.661  48.106 102.363  0.00  0.00
ATOM     59  C   UNL A   1      12.539  49.597 102.686  0.00  0.00
ATOM     60  C   UNL A   1      11.544  50.093 101.645  0.00  0.00
BRANCH  54  67
ATOM     61  C   UNL A   1       7.267  47.167 102.471  0.00  0.00
ATOM     62  O   UNL A   1       8.267  46.707 103.023  0.00  0.00
ATOM     63  N   UNL A   1       7.342  47.755 101.230  0.00  0.00
ATOM     64  C   UNL A   1       6.249  48.282 100.426  0.00  0.00
ATOM     65  C   UNL A   1       6.896  48.770  99.126  0.00  0.00
ATOM     66  C   UNL A   1       8.194  47.961  99.054  0.00  0.00
ATOM     67  C   UNL A   1       8.613  47.856 100.518  0.00  0.00
BRANCH  65  68
ATOM     68  O   UNL A   1       6.093  48.497  97.988  0.00  0.00
ATOM     69  H   UNL A   1       6.408  47.659  97.606  0.00  0.00
ENDBRANCH  65  68
BRANCH  61  70
ATOM     70  C   UNL A   1       5.890  47.136 103.121  0.00  0.00
BRANCH  70  71
ATOM     71  C   UNL A   1       5.772  48.044 104.345  0.00  0.00
BRANCH  71  72
ATOM     72  C   UNL A   1       6.059  49.520 104.054  0.00  0.00
BRANCH  72  73
ATOM     73  C   UNL A   1       7.479  49.884 104.498  0.00  0.00
BRANCH  73  74
ATOM     74  C   UNL A   1       7.655  51.392 104.683  0.00  0.00
BRANCH  74  75
ATOM     75  C   UNL A   1       6.530  52.160 103.987  0.00  0.00
BRANCH  75  76
ATOM     76  C   UNL A   1       6.965  52.684 102.617  0.00  0.00
BRANCH  76  78
ATOM     77  C   UNL A   1       7.386  54.989 101.684  0.00  0.00
ATOM     78  C   UNL A   1       6.373  54.066 102.340  0.00  0.00
ENDBRANCH  76  78
ENDBRANCH  75  76
ENDBRANCH  74  75
ENDBRANCH  73  74
ENDBRANCH  72  73
ENDBRANCH  71  72
ENDBRANCH  70  71
ENDBRANCH  61  70
ENDBRANCH  54  67
BRANCH  58  79
ATOM     79  O   UNL A   1      13.092  47.395 103.510  0.00  0.00
ATOM     80  H   UNL A   1      13.789  46.776 103.232  0.00  0.00
ENDBRANCH  58  79
ENDBRANCH  50  60
ENDBRANCH  49  52
BRANCH  49  81
ATOM     81  C   UNL A   1      11.798  50.687  97.122  0.00  0.00
ATOM     82  C   UNL A   1      11.689  50.263  95.655  0.00  0.00
ATOM     83  C   UNL A   1      10.400  50.969  97.684  0.00  0.00
ENDBRANCH  49  81
ENDBRANCH  45  49
ENDBRANCH   1  47
TORSDOF 33
