# Supplementary material for: The Cordyceps Genus as a Potential Source of Bioactive Compounds for Adjuvant Cancer Therapy: A Network Pharmacology Approach
Source: Pharmaceuticals (Basel). 2025 Apr 30;18(5):667. doi: 10.3390/ph18050667 (PMC12115173; doi:10.3390/ph18050667)
Supplement: Supplementary file 1 [file pharmaceuticals-18-00667-s001.zip › pharmaceuticals-3597034-supplementary/Supplementary Materials/Molecular docking simulations/ExtractoCordyceps2/Results/AURKA(3cho)/Conformations_AURKA/CicadapeptinII/CicadapeptinII_docked_model_2.pdb]

REMARK VINA RESULT:      -4.6      1.976      9.678
REMARK  Name = *****
REMARK  44 active torsions:
REMARK  status: ('A' for Active; 'I' for Inactive)
REMARK    1  A    between atoms: C_1  and  C_2
REMARK    2  A    between atoms: C_2  and  C_3
REMARK    3  A    between atoms: C_3  and  C_4
REMARK    4  A    between atoms: C_4  and  C_5
REMARK    5  A    between atoms: C_5  and  C_6
REMARK    6  A    between atoms: C_6  and  C_7
REMARK    7  A    between atoms: C_7  and  C_8
REMARK    8  A    between atoms: C_8  and  C_9
REMARK    9  A    between atoms: C_9  and  C_10
REMARK   10  A    between atoms: C_14  and  O_80
REMARK   11  A    between atoms: C_17  and  C_19
REMARK   12  A    between atoms: C_23  and  O_79
REMARK   13  A    between atoms: C_26  and  C_28
REMARK   14  A    between atoms: N_30  and  C_31
REMARK   15  A    between atoms: C_31  and  C_33
REMARK   16  A    between atoms: C_31  and  C_36
REMARK   17  A    between atoms: C_33  and  C_34
REMARK   18  A    between atoms: C_33  and  C_35
REMARK   19  A    between atoms: N_38  and  C_39
REMARK   20  A    between atoms: C_39  and  C_40
REMARK   21  A    between atoms: C_39  and  C_41
REMARK   22  A    between atoms: C_39  and  C_42
REMARK   23  A    between atoms: N_44  and  C_45
REMARK   24  A    between atoms: C_45  and  C_47
REMARK   25  A    between atoms: C_45  and  C_52
REMARK   26  A    between atoms: C_47  and  C_48
REMARK   27  A    between atoms: C_48  and  C_49
REMARK   28  A    between atoms: N_54  and  C_55
REMARK   29  A    between atoms: C_55  and  C_56
REMARK   30  A    between atoms: C_55  and  C_57
REMARK   31  A    between atoms: C_55  and  C_58
REMARK   32  A    between atoms: N_60  and  C_61
REMARK   33  A    between atoms: C_61  and  C_63
REMARK   34  A    between atoms: C_61  and  C_68
REMARK   35  A    between atoms: C_63  and  C_65
REMARK   36  A    between atoms: C_63  and  C_66
REMARK   37  A    between atoms: C_66  and  C_67
REMARK   38  A    between atoms: N_70  and  C_71
REMARK   39  A    between atoms: C_71  and  C_73
REMARK   40  A    between atoms: C_71  and  C_77
REMARK   41  A    between atoms: C_73  and  C_74
REMARK   42  A    between atoms: C_74  and  C_75
REMARK   43  A    between atoms: C_74  and  C_76
REMARK   44  A    between atoms: C_77  and  N_78
REMARK                            x       y       z     vdW  Elec       q    Type
REMARK                         _______ _______ _______ _____ _____    ______ ____
ROOT
ATOM      1  C   UNL A   1      15.379  51.274  97.378  0.00  0.00
ATOM      2  C   UNL A   1      16.714  50.689  97.861  0.00  0.00
ATOM      3  C   UNL A   1      15.130  52.664  97.973  0.00  0.00
ENDROOT
BRANCH   1   4
ATOM      4  C   UNL A   1      14.214  50.323  97.801  0.00  0.00
ATOM      5  O   UNL A   1      13.795  49.443  97.044  0.00  0.00
ATOM      6  N   UNL A   1      13.693  50.520  99.054  0.00  0.00
ATOM      7  H   UNL A   1      13.946  51.351  99.583  0.00  0.00
BRANCH   6   8
ATOM      8  C   UNL A   1      12.578  49.753  99.613  0.00  0.00
BRANCH   8   9
ATOM      9  C   UNL A   1      11.292  50.364  99.003  0.00  0.00
ATOM     10  O   UNL A   1      11.331  51.398  98.335  0.00  0.00
ATOM     11  N   UNL A   1      10.132  49.690  99.285  0.00  0.00
ATOM     12  H   UNL A   1      10.170  48.808  99.792  0.00  0.00
BRANCH  11  13
ATOM     13  C   UNL A   1       8.768  50.145  98.949  0.00  0.00
ATOM     14  C   UNL A   1       8.439  51.457  99.677  0.00  0.00
ATOM     15  C   UNL A   1       8.583  50.284  97.436  0.00  0.00
BRANCH  13  16
ATOM     16  C   UNL A   1       7.834  49.011  99.475  0.00  0.00
ATOM     17  O   UNL A   1       6.887  48.596  98.802  0.00  0.00
ATOM     18  N   UNL A   1       8.124  48.509 100.720  0.00  0.00
ATOM     19  H   UNL A   1       8.838  48.940 101.300  0.00  0.00
BRANCH  18  20
ATOM     20  C   UNL A   1       7.369  47.423 101.350  0.00  0.00
BRANCH  20  21
ATOM     21  C   UNL A   1       6.697  48.093 102.570  0.00  0.00
ATOM     22  O   UNL A   1       5.786  47.538 103.184  0.00  0.00
ATOM     23  N   UNL A   1       7.191  49.335 102.896  0.00  0.00
ATOM     24  H   UNL A   1       7.740  49.829 102.199  0.00  0.00
BRANCH  23  25
ATOM     25  C   UNL A   1       6.619  50.180 103.947  0.00  0.00
BRANCH  25  26
ATOM     26  C   UNL A   1       7.699  50.993 104.690  0.00  0.00
BRANCH  26  27
ATOM     27  C   UNL A   1       8.603  51.888 103.821  0.00  0.00
ATOM     28  C   UNL A   1       8.510  53.339 104.307  0.00  0.00
ATOM     29  C   UNL A   1      10.066  51.438 103.854  0.00  0.00
ENDBRANCH  26  27
ENDBRANCH  25  26
BRANCH  25  30
ATOM     30  C   UNL A   1       5.602  51.170 103.314  0.00  0.00
BRANCH  30  31
ATOM     31  N   UNL A   1       5.833  51.367 101.878  0.00  0.00
ATOM     32  H   UNL A   1       6.106  52.337 101.713  0.00  0.00
ATOM     33  H   UNL A   1       4.953  51.233 101.377  0.00  0.00
ENDBRANCH  30  31
ENDBRANCH  25  30
ENDBRANCH  23  25
ENDBRANCH  20  21
BRANCH  20  34
ATOM     34  C   UNL A   1       8.304  46.255 101.776  0.00  0.00
ATOM     35  C   UNL A   1       9.114  45.726 100.586  0.00  0.00
BRANCH  34  36
ATOM     36  C   UNL A   1       9.240  46.686 102.931  0.00  0.00
ATOM     37  C   UNL A   1       9.555  45.582 103.932  0.00  0.00
ENDBRANCH  34  36
ENDBRANCH  20  34
ENDBRANCH  18  20
ENDBRANCH  13  16
ENDBRANCH  11  13
ENDBRANCH   8   9
BRANCH   8  38
ATOM     38  C   UNL A   1      12.528  49.847 101.146  0.00  0.00
BRANCH  38  39
ATOM     39  C   UNL A   1      11.694  48.747 101.800  0.00  0.00
BRANCH  39  40
ATOM     40  C   UNL A   1      12.488  47.974 102.829  0.00  0.00
ATOM     41  O   UNL A   1      12.700  46.769 102.786  0.00  0.00
ATOM     42  N   UNL A   1      12.961  48.737 103.856  0.00  0.00
ATOM     43  H   UNL A   1      12.837  49.739 103.897  0.00  0.00
ATOM     44  H   UNL A   1      13.513  48.281 104.569  0.00  0.00
ENDBRANCH  39  40
ENDBRANCH  38  39
ENDBRANCH   8  38
ENDBRANCH   6   8
ENDBRANCH   1   4
BRANCH   1  47
ATOM     45  C   UNL A   1      16.193  50.652  95.060  0.00  0.00
ATOM     46  O   UNL A   1      17.148  49.981  95.452  0.00  0.00
ATOM     47  N   UNL A   1      15.327  51.305  95.905  0.00  0.00
ATOM     48  H   UNL A   1      14.611  51.913  95.511  0.00  0.00
BRANCH  45  49
ATOM     49  C   UNL A   1      15.850  50.776  93.558  0.00  0.00
BRANCH  49  52
ATOM     50  C   UNL A   1      13.445  50.123  93.587  0.00  0.00
ATOM     51  O   UNL A   1      13.093  51.176  94.118  0.00  0.00
ATOM     52  N   UNL A   1      14.755  49.850  93.282  0.00  0.00
ATOM     53  H   UNL A   1      14.995  49.024  92.737  0.00  0.00
BRANCH  50  60
ATOM     54  C   UNL A   1      10.283  50.240  93.021  0.00  0.00
ATOM     55  O   UNL A   1      10.174  50.181  94.249  0.00  0.00
ATOM     56  N   UNL A   1      11.355  49.665  92.375  0.00  0.00
ATOM     57  C   UNL A   1      11.566  49.549  90.942  0.00  0.00
ATOM     58  C   UNL A   1      12.935  48.878  90.789  0.00  0.00
ATOM     59  C   UNL A   1      13.104  48.119  92.107  0.00  0.00
ATOM     60  C   UNL A   1      12.443  49.043  93.121  0.00  0.00
BRANCH  54  67
ATOM     61  C   UNL A   1       7.995  49.531  90.775  0.00  0.00
ATOM     62  O   UNL A   1       8.948  49.366  90.014  0.00  0.00
ATOM     63  N   UNL A   1       8.085  50.364  91.865  0.00  0.00
ATOM     64  C   UNL A   1       7.035  50.710  92.812  0.00  0.00
ATOM     65  C   UNL A   1       7.675  51.705  93.786  0.00  0.00
ATOM     66  C   UNL A   1       8.841  52.285  92.980  0.00  0.00
ATOM     67  C   UNL A   1       9.318  51.088  92.161  0.00  0.00
BRANCH  65  68
ATOM     68  O   UNL A   1       6.782  52.744  94.158  0.00  0.00
ATOM     69  H   UNL A   1       7.320  53.481  94.497  0.00  0.00
ENDBRANCH  65  68
BRANCH  61  70
ATOM     70  C   UNL A   1       6.663  48.817  90.580  0.00  0.00
BRANCH  70  71
ATOM     71  C   UNL A   1       6.792  47.296  90.490  0.00  0.00
BRANCH  71  72
ATOM     72  C   UNL A   1       7.530  46.665  91.674  0.00  0.00
BRANCH  72  73
ATOM     73  C   UNL A   1       6.768  45.437  92.183  0.00  0.00
BRANCH  73  74
ATOM     74  C   UNL A   1       5.665  45.814  93.173  0.00  0.00
BRANCH  74  75
ATOM     75  C   UNL A   1       6.068  45.447  94.602  0.00  0.00
BRANCH  75  76
ATOM     76  C   UNL A   1       6.122  46.678  95.509  0.00  0.00
BRANCH  76  78
ATOM     77  C   UNL A   1       8.417  47.442  94.792  0.00  0.00
ATOM     78  C   UNL A   1       7.556  46.973  95.954  0.00  0.00
ENDBRANCH  76  78
ENDBRANCH  75  76
ENDBRANCH  74  75
ENDBRANCH  73  74
ENDBRANCH  72  73
ENDBRANCH  71  72
ENDBRANCH  70  71
ENDBRANCH  61  70
ENDBRANCH  54  67
BRANCH  58  79
ATOM     79  O   UNL A   1      12.988  47.974  89.699  0.00  0.00
ATOM     80  H   UNL A   1      13.913  47.695  89.589  0.00  0.00
ENDBRANCH  58  79
ENDBRANCH  50  60
ENDBRANCH  49  52
BRANCH  49  81
ATOM     81  C   UNL A   1      15.517  52.241  93.182  0.00  0.00
ATOM     82  C   UNL A   1      16.683  53.190  93.468  0.00  0.00
ATOM     83  C   UNL A   1      15.071  52.395  91.723  0.00  0.00
ENDBRANCH  49  81
ENDBRANCH  45  49
ENDBRANCH   1  47
TORSDOF 33
