# Supplementary material for: The Cordyceps Genus as a Potential Source of Bioactive Compounds for Adjuvant Cancer Therapy: A Network Pharmacology Approach
Source: Pharmaceuticals (Basel). 2025 Apr 30;18(5):667. doi: 10.3390/ph18050667 (PMC12115173; doi:10.3390/ph18050667)
Supplement: Supplementary file 1 [file pharmaceuticals-18-00667-s001.zip › pharmaceuticals-3597034-supplementary/Supplementary Materials/Molecular docking simulations/ExtractoCordyceps2/Results/AURKA(3cho)/Conformations_AURKA/CicadapeptinII/CicadapeptinII_docked_model_3.pdb]

REMARK VINA RESULT:      -4.4      2.330     11.644
REMARK  Name = *****
REMARK  44 active torsions:
REMARK  status: ('A' for Active; 'I' for Inactive)
REMARK    1  A    between atoms: C_1  and  C_2
REMARK    2  A    between atoms: C_2  and  C_3
REMARK    3  A    between atoms: C_3  and  C_4
REMARK    4  A    between atoms: C_4  and  C_5
REMARK    5  A    between atoms: C_5  and  C_6
REMARK    6  A    between atoms: C_6  and  C_7
REMARK    7  A    between atoms: C_7  and  C_8
REMARK    8  A    between atoms: C_8  and  C_9
REMARK    9  A    between atoms: C_9  and  C_10
REMARK   10  A    between atoms: C_14  and  O_80
REMARK   11  A    between atoms: C_17  and  C_19
REMARK   12  A    between atoms: C_23  and  O_79
REMARK   13  A    between atoms: C_26  and  C_28
REMARK   14  A    between atoms: N_30  and  C_31
REMARK   15  A    between atoms: C_31  and  C_33
REMARK   16  A    between atoms: C_31  and  C_36
REMARK   17  A    between atoms: C_33  and  C_34
REMARK   18  A    between atoms: C_33  and  C_35
REMARK   19  A    between atoms: N_38  and  C_39
REMARK   20  A    between atoms: C_39  and  C_40
REMARK   21  A    between atoms: C_39  and  C_41
REMARK   22  A    between atoms: C_39  and  C_42
REMARK   23  A    between atoms: N_44  and  C_45
REMARK   24  A    between atoms: C_45  and  C_47
REMARK   25  A    between atoms: C_45  and  C_52
REMARK   26  A    between atoms: C_47  and  C_48
REMARK   27  A    between atoms: C_48  and  C_49
REMARK   28  A    between atoms: N_54  and  C_55
REMARK   29  A    between atoms: C_55  and  C_56
REMARK   30  A    between atoms: C_55  and  C_57
REMARK   31  A    between atoms: C_55  and  C_58
REMARK   32  A    between atoms: N_60  and  C_61
REMARK   33  A    between atoms: C_61  and  C_63
REMARK   34  A    between atoms: C_61  and  C_68
REMARK   35  A    between atoms: C_63  and  C_65
REMARK   36  A    between atoms: C_63  and  C_66
REMARK   37  A    between atoms: C_66  and  C_67
REMARK   38  A    between atoms: N_70  and  C_71
REMARK   39  A    between atoms: C_71  and  C_73
REMARK   40  A    between atoms: C_71  and  C_77
REMARK   41  A    between atoms: C_73  and  C_74
REMARK   42  A    between atoms: C_74  and  C_75
REMARK   43  A    between atoms: C_74  and  C_76
REMARK   44  A    between atoms: C_77  and  N_78
REMARK                            x       y       z     vdW  Elec       q    Type
REMARK                         _______ _______ _______ _____ _____    ______ ____
ROOT
ATOM      1  C   UNL A   1       9.056  49.315  97.396  0.00  0.00
ATOM      2  C   UNL A   1       9.335  48.020  98.170  0.00  0.00
ATOM      3  C   UNL A   1      10.283  49.767  96.599  0.00  0.00
ENDROOT
BRANCH   1   4
ATOM      4  C   UNL A   1       8.658  50.443  98.402  0.00  0.00
ATOM      5  O   UNL A   1       8.921  51.628  98.177  0.00  0.00
ATOM      6  N   UNL A   1       8.003  50.042  99.537  0.00  0.00
ATOM      7  H   UNL A   1       7.949  49.052  99.769  0.00  0.00
BRANCH   6   8
ATOM      8  C   UNL A   1       7.581  50.945 100.610  0.00  0.00
BRANCH   8   9
ATOM      9  C   UNL A   1       8.265  50.424 101.899  0.00  0.00
ATOM     10  O   UNL A   1       8.091  49.270 102.292  0.00  0.00
ATOM     11  N   UNL A   1       9.039  51.340 102.563  0.00  0.00
ATOM     12  H   UNL A   1       9.193  52.262 102.157  0.00  0.00
BRANCH  11  13
ATOM     13  C   UNL A   1       9.670  51.139 103.882  0.00  0.00
ATOM     14  C   UNL A   1       9.759  52.467 104.649  0.00  0.00
ATOM     15  C   UNL A   1       8.935  50.072 104.695  0.00  0.00
BRANCH  13  16
ATOM     16  C   UNL A   1      11.109  50.631 103.556  0.00  0.00
ATOM     17  O   UNL A   1      12.011  50.678 104.396  0.00  0.00
ATOM     18  N   UNL A   1      11.310  50.133 102.293  0.00  0.00
ATOM     19  H   UNL A   1      10.585  50.205 101.585  0.00  0.00
BRANCH  18  20
ATOM     20  C   UNL A   1      12.590  49.587 101.832  0.00  0.00
BRANCH  20  21
ATOM     21  C   UNL A   1      12.756  50.171 100.411  0.00  0.00
ATOM     22  O   UNL A   1      11.955  49.909  99.513  0.00  0.00
ATOM     23  N   UNL A   1      13.854  50.983 100.241  0.00  0.00
ATOM     24  H   UNL A   1      14.595  50.935 100.933  0.00  0.00
BRANCH  23  25
ATOM     25  C   UNL A   1      14.248  51.544  98.947  0.00  0.00
BRANCH  25  26
ATOM     26  C   UNL A   1      15.696  51.167  98.567  0.00  0.00
BRANCH  26  27
ATOM     27  C   UNL A   1      16.095  51.372  97.094  0.00  0.00
ATOM     28  C   UNL A   1      17.198  52.434  97.003  0.00  0.00
ATOM     29  C   UNL A   1      16.586  50.078  96.442  0.00  0.00
ENDBRANCH  26  27
ENDBRANCH  25  26
BRANCH  25  30
ATOM     30  C   UNL A   1      13.293  51.012  97.843  0.00  0.00
BRANCH  30  31
ATOM     31  N   UNL A   1      12.018  51.739  97.809  0.00  0.00
ATOM     32  H   UNL A   1      12.206  52.738  97.717  0.00  0.00
ATOM     33  H   UNL A   1      11.545  51.623  98.707  0.00  0.00
ENDBRANCH  30  31
ENDBRANCH  25  30
ENDBRANCH  23  25
ENDBRANCH  20  21
BRANCH  20  34
ATOM     34  C   UNL A   1      12.570  48.032 101.818  0.00  0.00
ATOM     35  C   UNL A   1      13.273  47.453 103.053  0.00  0.00
BRANCH  34  36
ATOM     36  C   UNL A   1      11.123  47.496 101.707  0.00  0.00
ATOM     37  C   UNL A   1      10.994  46.181 100.948  0.00  0.00
ENDBRANCH  34  36
ENDBRANCH  20  34
ENDBRANCH  18  20
ENDBRANCH  13  16
ENDBRANCH  11  13
ENDBRANCH   8   9
BRANCH   8  38
ATOM     38  C   UNL A   1       6.056  50.951 100.790  0.00  0.00
BRANCH  38  39
ATOM     39  C   UNL A   1       5.609  51.236 102.223  0.00  0.00
BRANCH  39  40
ATOM     40  C   UNL A   1       6.005  52.625 102.671  0.00  0.00
ATOM     41  O   UNL A   1       6.633  53.426 101.991  0.00  0.00
ATOM     42  N   UNL A   1       5.611  52.934 103.940  0.00  0.00
ATOM     43  H   UNL A   1       5.057  52.309 104.510  0.00  0.00
ATOM     44  H   UNL A   1       5.832  53.854 104.294  0.00  0.00
ENDBRANCH  39  40
ENDBRANCH  38  39
ENDBRANCH   8  38
ENDBRANCH   6   8
ENDBRANCH   1   4
BRANCH   1  47
ATOM     45  C   UNL A   1       7.708  48.166  95.584  0.00  0.00
ATOM     46  O   UNL A   1       8.553  47.305  95.343  0.00  0.00
ATOM     47  N   UNL A   1       7.879  49.156  96.522  0.00  0.00
ATOM     48  H   UNL A   1       7.176  49.887  96.607  0.00  0.00
BRANCH  45  49
ATOM     49  C   UNL A   1       6.335  48.178  94.872  0.00  0.00
BRANCH  49  52
ATOM     50  C   UNL A   1       7.077  49.663  93.014  0.00  0.00
ATOM     51  O   UNL A   1       7.360  50.589  93.774  0.00  0.00
ATOM     52  N   UNL A   1       6.577  48.465  93.461  0.00  0.00
ATOM     53  H   UNL A   1       6.467  47.683  92.820  0.00  0.00
BRANCH  50  60
ATOM     54  C   UNL A   1       9.667  50.538  91.325  0.00  0.00
ATOM     55  O   UNL A   1       9.294  51.691  91.561  0.00  0.00
ATOM     56  N   UNL A   1       8.762  49.505  91.230  0.00  0.00
ATOM     57  C   UNL A   1       9.029  48.128  90.848  0.00  0.00
ATOM     58  C   UNL A   1       7.679  47.409  90.966  0.00  0.00
ATOM     59  C   UNL A   1       6.663  48.541  90.802  0.00  0.00
ATOM     60  C   UNL A   1       7.344  49.715  91.493  0.00  0.00
BRANCH  54  67
ATOM     61  C   UNL A   1      12.439  52.245  90.888  0.00  0.00
ATOM     62  O   UNL A   1      12.129  52.235  89.697  0.00  0.00
ATOM     63  N   UNL A   1      12.009  51.261  91.747  0.00  0.00
ATOM     64  C   UNL A   1      12.341  51.101  93.155  0.00  0.00
ATOM     65  C   UNL A   1      11.628  49.819  93.599  0.00  0.00
ATOM     66  C   UNL A   1      11.436  49.052  92.288  0.00  0.00
ATOM     67  C   UNL A   1      11.167  50.164  91.278  0.00  0.00
BRANCH  65  68
ATOM     68  O   UNL A   1      12.413  49.049  94.498  0.00  0.00
ATOM     69  H   UNL A   1      11.819  48.409  94.927  0.00  0.00
ENDBRANCH  65  68
BRANCH  61  70
ATOM     70  C   UNL A   1      13.297  53.346  91.498  0.00  0.00
BRANCH  70  71
ATOM     71  C   UNL A   1      14.375  53.875  90.551  0.00  0.00
BRANCH  71  72
ATOM     72  C   UNL A   1      15.711  53.132  90.653  0.00  0.00
BRANCH  72  73
ATOM     73  C   UNL A   1      16.320  53.321  92.045  0.00  0.00
BRANCH  73  74
ATOM     74  C   UNL A   1      15.656  52.425  93.092  0.00  0.00
BRANCH  74  75
ATOM     75  C   UNL A   1      16.606  51.312  93.537  0.00  0.00
BRANCH  75  76
ATOM     76  C   UNL A   1      18.010  51.503  92.962  0.00  0.00
BRANCH  76  78
ATOM     77  C   UNL A   1      17.029  49.748  91.439  0.00  0.00
ATOM     78  C   UNL A   1      18.196  50.692  91.678  0.00  0.00
ENDBRANCH  76  78
ENDBRANCH  75  76
ENDBRANCH  74  75
ENDBRANCH  73  74
ENDBRANCH  72  73
ENDBRANCH  71  72
ENDBRANCH  70  71
ENDBRANCH  61  70
ENDBRANCH  54  67
BRANCH  58  79
ATOM     79  O   UNL A   1       7.484  46.433  89.958  0.00  0.00
ATOM     80  H   UNL A   1       8.231  46.494  89.337  0.00  0.00
ENDBRANCH  58  79
ENDBRANCH  50  60
ENDBRANCH  49  52
BRANCH  49  81
ATOM     81  C   UNL A   1       5.578  46.846  95.101  0.00  0.00
ATOM     82  C   UNL A   1       5.988  45.769  94.094  0.00  0.00
ATOM     83  C   UNL A   1       5.737  46.308  96.528  0.00  0.00
ENDBRANCH  49  81
ENDBRANCH  45  49
ENDBRANCH   1  47
TORSDOF 33
