# Supplementary material for: The Cordyceps Genus as a Potential Source of Bioactive Compounds for Adjuvant Cancer Therapy: A Network Pharmacology Approach
Source: Pharmaceuticals (Basel). 2025 Apr 30;18(5):667. doi: 10.3390/ph18050667 (PMC12115173; doi:10.3390/ph18050667)
Supplement: Supplementary file 1 [file pharmaceuticals-18-00667-s001.zip › pharmaceuticals-3597034-supplementary/Supplementary Materials/Molecular docking simulations/ExtractoCordyceps2/Results/AURKA(3cho)/Conformations_AURKA/CicadapeptinII/CicadapeptinII_docked_model_4.pdb]

REMARK VINA RESULT:      -4.2      1.802      3.670
REMARK  Name = *****
REMARK  44 active torsions:
REMARK  status: ('A' for Active; 'I' for Inactive)
REMARK    1  A    between atoms: C_1  and  C_2
REMARK    2  A    between atoms: C_2  and  C_3
REMARK    3  A    between atoms: C_3  and  C_4
REMARK    4  A    between atoms: C_4  and  C_5
REMARK    5  A    between atoms: C_5  and  C_6
REMARK    6  A    between atoms: C_6  and  C_7
REMARK    7  A    between atoms: C_7  and  C_8
REMARK    8  A    between atoms: C_8  and  C_9
REMARK    9  A    between atoms: C_9  and  C_10
REMARK   10  A    between atoms: C_14  and  O_80
REMARK   11  A    between atoms: C_17  and  C_19
REMARK   12  A    between atoms: C_23  and  O_79
REMARK   13  A    between atoms: C_26  and  C_28
REMARK   14  A    between atoms: N_30  and  C_31
REMARK   15  A    between atoms: C_31  and  C_33
REMARK   16  A    between atoms: C_31  and  C_36
REMARK   17  A    between atoms: C_33  and  C_34
REMARK   18  A    between atoms: C_33  and  C_35
REMARK   19  A    between atoms: N_38  and  C_39
REMARK   20  A    between atoms: C_39  and  C_40
REMARK   21  A    between atoms: C_39  and  C_41
REMARK   22  A    between atoms: C_39  and  C_42
REMARK   23  A    between atoms: N_44  and  C_45
REMARK   24  A    between atoms: C_45  and  C_47
REMARK   25  A    between atoms: C_45  and  C_52
REMARK   26  A    between atoms: C_47  and  C_48
REMARK   27  A    between atoms: C_48  and  C_49
REMARK   28  A    between atoms: N_54  and  C_55
REMARK   29  A    between atoms: C_55  and  C_56
REMARK   30  A    between atoms: C_55  and  C_57
REMARK   31  A    between atoms: C_55  and  C_58
REMARK   32  A    between atoms: N_60  and  C_61
REMARK   33  A    between atoms: C_61  and  C_63
REMARK   34  A    between atoms: C_61  and  C_68
REMARK   35  A    between atoms: C_63  and  C_65
REMARK   36  A    between atoms: C_63  and  C_66
REMARK   37  A    between atoms: C_66  and  C_67
REMARK   38  A    between atoms: N_70  and  C_71
REMARK   39  A    between atoms: C_71  and  C_73
REMARK   40  A    between atoms: C_71  and  C_77
REMARK   41  A    between atoms: C_73  and  C_74
REMARK   42  A    between atoms: C_74  and  C_75
REMARK   43  A    between atoms: C_74  and  C_76
REMARK   44  A    between atoms: C_77  and  N_78
REMARK                            x       y       z     vdW  Elec       q    Type
REMARK                         _______ _______ _______ _____ _____    ______ ____
ROOT
ATOM      1  C   UNL A   1      16.340  51.135  96.793  0.00  0.00
ATOM      2  C   UNL A   1      16.126  52.115  97.956  0.00  0.00
ATOM      3  C   UNL A   1      17.525  50.203  97.059  0.00  0.00
ENDROOT
BRANCH   1   4
ATOM      4  C   UNL A   1      16.609  51.940  95.482  0.00  0.00
ATOM      5  O   UNL A   1      17.390  52.895  95.462  0.00  0.00
ATOM      6  N   UNL A   1      15.935  51.523  94.363  0.00  0.00
ATOM      7  H   UNL A   1      15.180  50.845  94.449  0.00  0.00
BRANCH   6   8
ATOM      8  C   UNL A   1      16.029  52.171  93.053  0.00  0.00
BRANCH   8   9
ATOM      9  C   UNL A   1      15.100  51.365  92.112  0.00  0.00
ATOM     10  O   UNL A   1      15.453  50.286  91.635  0.00  0.00
ATOM     11  N   UNL A   1      13.891  51.952  91.839  0.00  0.00
ATOM     12  H   UNL A   1      13.630  52.816  92.311  0.00  0.00
BRANCH  11  13
ATOM     13  C   UNL A   1      12.897  51.463  90.863  0.00  0.00
ATOM     14  C   UNL A   1      12.750  52.453  89.697  0.00  0.00
ATOM     15  C   UNL A   1      13.249  50.060  90.364  0.00  0.00
BRANCH  13  16
ATOM     16  C   UNL A   1      11.558  51.400  91.661  0.00  0.00
ATOM     17  O   UNL A   1      11.274  52.253  92.506  0.00  0.00
ATOM     18  N   UNL A   1      10.723  50.350  91.372  0.00  0.00
ATOM     19  H   UNL A   1      11.025  49.601  90.755  0.00  0.00
BRANCH  18  20
ATOM     20  C   UNL A   1       9.415  50.157  92.005  0.00  0.00
BRANCH  20  21
ATOM     21  C   UNL A   1       9.344  48.634  92.260  0.00  0.00
ATOM     22  O   UNL A   1       9.978  47.839  91.568  0.00  0.00
ATOM     23  N   UNL A   1       8.523  48.257  93.299  0.00  0.00
ATOM     24  H   UNL A   1       7.843  48.929  93.639  0.00  0.00
BRANCH  23  25
ATOM     25  C   UNL A   1       8.235  46.860  93.631  0.00  0.00
BRANCH  25  26
ATOM     26  C   UNL A   1       7.256  46.736  94.818  0.00  0.00
BRANCH  26  27
ATOM     27  C   UNL A   1       7.196  47.933  95.786  0.00  0.00
ATOM     28  C   UNL A   1       6.360  49.057  95.163  0.00  0.00
ATOM     29  C   UNL A   1       6.597  47.551  97.141  0.00  0.00
ENDBRANCH  26  27
ENDBRANCH  25  26
BRANCH  25  30
ATOM     30  C   UNL A   1       7.606  46.157  92.396  0.00  0.00
BRANCH  30  31
ATOM     31  N   UNL A   1       6.749  47.058  91.616  0.00  0.00
ATOM     32  H   UNL A   1       7.146  47.999  91.639  0.00  0.00
ATOM     33  H   UNL A   1       5.837  47.127  92.071  0.00  0.00
ENDBRANCH  30  31
ENDBRANCH  25  30
ENDBRANCH  23  25
ENDBRANCH  20  21
BRANCH  20  34
ATOM     34  C   UNL A   1       8.262  50.642  91.082  0.00  0.00
ATOM     35  C   UNL A   1       8.287  49.919  89.729  0.00  0.00
BRANCH  34  36
ATOM     36  C   UNL A   1       6.888  50.469  91.772  0.00  0.00
ATOM     37  C   UNL A   1       6.105  51.763  91.953  0.00  0.00
ENDBRANCH  34  36
ENDBRANCH  20  34
ENDBRANCH  18  20
ENDBRANCH  13  16
ENDBRANCH  11  13
ENDBRANCH   8   9
BRANCH   8  38
ATOM     38  C   UNL A   1      17.466  52.159  92.509  0.00  0.00
BRANCH  38  39
ATOM     39  C   UNL A   1      17.617  52.869  91.165  0.00  0.00
BRANCH  39  40
ATOM     40  C   UNL A   1      19.030  52.773  90.632  0.00  0.00
ATOM     41  O   UNL A   1      19.570  51.735  90.271  0.00  0.00
ATOM     42  N   UNL A   1      19.692  53.964  90.591  0.00  0.00
ATOM     43  H   UNL A   1      19.259  54.842  90.844  0.00  0.00
ATOM     44  H   UNL A   1      20.636  53.969  90.230  0.00  0.00
ENDBRANCH  39  40
ENDBRANCH  38  39
ENDBRANCH   8  38
ENDBRANCH   6   8
ENDBRANCH   1   4
BRANCH   1  47
ATOM     45  C   UNL A   1      13.966  50.398  97.287  0.00  0.00
ATOM     46  O   UNL A   1      13.858  51.052  98.325  0.00  0.00
ATOM     47  N   UNL A   1      15.108  50.371  96.523  0.00  0.00
ATOM     48  H   UNL A   1      15.158  49.741  95.725  0.00  0.00
BRANCH  45  49
ATOM     49  C   UNL A   1      12.787  49.574  96.720  0.00  0.00
BRANCH  49  52
ATOM     50  C   UNL A   1      10.370  49.656  97.324  0.00  0.00
ATOM     51  O   UNL A   1      10.003  49.587  96.151  0.00  0.00
ATOM     52  N   UNL A   1      11.694  49.655  97.686  0.00  0.00
ATOM     53  H   UNL A   1      11.959  49.593  98.667  0.00  0.00
BRANCH  50  60
ATOM     54  C   UNL A   1      10.813  49.182 100.471  0.00  0.00
ATOM     55  O   UNL A   1      10.860  47.985 100.171  0.00  0.00
ATOM     56  N   UNL A   1      10.069  50.072  99.729  0.00  0.00
ATOM     57  C   UNL A   1       9.823  51.475 100.017  0.00  0.00
ATOM     58  C   UNL A   1       8.986  51.987  98.839  0.00  0.00
ATOM     59  C   UNL A   1       8.314  50.718  98.308  0.00  0.00
ATOM     60  C   UNL A   1       9.383  49.653  98.513  0.00  0.00
BRANCH  54  67
ATOM     61  C   UNL A   1      10.200  50.684 103.327  0.00  0.00
ATOM     62  O   UNL A   1       9.963  51.672 102.632  0.00  0.00
ATOM     63  N   UNL A   1      11.048  49.692 102.894  0.00  0.00
ATOM     64  C   UNL A   1      11.474  48.505 103.621  0.00  0.00
ATOM     65  C   UNL A   1      12.448  47.781 102.685  0.00  0.00
ATOM     66  C   UNL A   1      12.940  48.897 101.759  0.00  0.00
ATOM     67  C   UNL A   1      11.701  49.773 101.591  0.00  0.00
BRANCH  65  68
ATOM     68  O   UNL A   1      13.546  47.214 103.384  0.00  0.00
ATOM     69  H   UNL A   1      14.358  47.602 103.011  0.00  0.00
ENDBRANCH  65  68
BRANCH  61  70
ATOM     70  C   UNL A   1       9.565  50.479 104.697  0.00  0.00
BRANCH  70  71
ATOM     71  C   UNL A   1       8.054  50.251 104.641  0.00  0.00
BRANCH  71  72
ATOM     72  C   UNL A   1       7.584  49.508 103.387  0.00  0.00
BRANCH  72  73
ATOM     73  C   UNL A   1       6.515  50.324 102.654  0.00  0.00
BRANCH  73  74
ATOM     74  C   UNL A   1       5.835  49.518 101.546  0.00  0.00
BRANCH  74  75
ATOM     75  C   UNL A   1       6.819  48.542 100.900  0.00  0.00
BRANCH  75  76
ATOM     76  C   UNL A   1       6.230  47.135 100.787  0.00  0.00
BRANCH  76  78
ATOM     77  C   UNL A   1       8.169  45.697 101.520  0.00  0.00
ATOM     78  C   UNL A   1       6.785  46.215 101.876  0.00  0.00
ENDBRANCH  76  78
ENDBRANCH  75  76
ENDBRANCH  74  75
ENDBRANCH  73  74
ENDBRANCH  72  73
ENDBRANCH  71  72
ENDBRANCH  70  71
ENDBRANCH  61  70
ENDBRANCH  54  67
BRANCH  58  79
ATOM     79  O   UNL A   1       8.003  52.929  99.228  0.00  0.00
ATOM     80  H   UNL A   1       8.159  53.153 100.162  0.00  0.00
ENDBRANCH  58  79
ENDBRANCH  50  60
ENDBRANCH  49  52
BRANCH  49  81
ATOM     81  C   UNL A   1      12.389  50.070  95.308  0.00  0.00
ATOM     82  C   UNL A   1      12.725  51.549  95.100  0.00  0.00
ATOM     83  C   UNL A   1      13.015  49.234  94.185  0.00  0.00
ENDBRANCH  49  81
ENDBRANCH  45  49
ENDBRANCH   1  47
TORSDOF 33
