# Supplementary material for: The Cordyceps Genus as a Potential Source of Bioactive Compounds for Adjuvant Cancer Therapy: A Network Pharmacology Approach
Source: Pharmaceuticals (Basel). 2025 Apr 30;18(5):667. doi: 10.3390/ph18050667 (PMC12115173; doi:10.3390/ph18050667)
Supplement: Supplementary file 1 [file pharmaceuticals-18-00667-s001.zip › pharmaceuticals-3597034-supplementary/Supplementary Materials/Molecular docking simulations/ExtractoCordyceps2/Results/AURKA(3cho)/Conformations_AURKA/CicadapeptinII/CicadapeptinII_docked_model_5.pdb]

REMARK VINA RESULT:      -2.2      1.855      2.986
REMARK  Name = *****
REMARK  44 active torsions:
REMARK  status: ('A' for Active; 'I' for Inactive)
REMARK    1  A    between atoms: C_1  and  C_2
REMARK    2  A    between atoms: C_2  and  C_3
REMARK    3  A    between atoms: C_3  and  C_4
REMARK    4  A    between atoms: C_4  and  C_5
REMARK    5  A    between atoms: C_5  and  C_6
REMARK    6  A    between atoms: C_6  and  C_7
REMARK    7  A    between atoms: C_7  and  C_8
REMARK    8  A    between atoms: C_8  and  C_9
REMARK    9  A    between atoms: C_9  and  C_10
REMARK   10  A    between atoms: C_14  and  O_80
REMARK   11  A    between atoms: C_17  and  C_19
REMARK   12  A    between atoms: C_23  and  O_79
REMARK   13  A    between atoms: C_26  and  C_28
REMARK   14  A    between atoms: N_30  and  C_31
REMARK   15  A    between atoms: C_31  and  C_33
REMARK   16  A    between atoms: C_31  and  C_36
REMARK   17  A    between atoms: C_33  and  C_34
REMARK   18  A    between atoms: C_33  and  C_35
REMARK   19  A    between atoms: N_38  and  C_39
REMARK   20  A    between atoms: C_39  and  C_40
REMARK   21  A    between atoms: C_39  and  C_41
REMARK   22  A    between atoms: C_39  and  C_42
REMARK   23  A    between atoms: N_44  and  C_45
REMARK   24  A    between atoms: C_45  and  C_47
REMARK   25  A    between atoms: C_45  and  C_52
REMARK   26  A    between atoms: C_47  and  C_48
REMARK   27  A    between atoms: C_48  and  C_49
REMARK   28  A    between atoms: N_54  and  C_55
REMARK   29  A    between atoms: C_55  and  C_56
REMARK   30  A    between atoms: C_55  and  C_57
REMARK   31  A    between atoms: C_55  and  C_58
REMARK   32  A    between atoms: N_60  and  C_61
REMARK   33  A    between atoms: C_61  and  C_63
REMARK   34  A    between atoms: C_61  and  C_68
REMARK   35  A    between atoms: C_63  and  C_65
REMARK   36  A    between atoms: C_63  and  C_66
REMARK   37  A    between atoms: C_66  and  C_67
REMARK   38  A    between atoms: N_70  and  C_71
REMARK   39  A    between atoms: C_71  and  C_73
REMARK   40  A    between atoms: C_71  and  C_77
REMARK   41  A    between atoms: C_73  and  C_74
REMARK   42  A    between atoms: C_74  and  C_75
REMARK   43  A    between atoms: C_74  and  C_76
REMARK   44  A    between atoms: C_77  and  N_78
REMARK                            x       y       z     vdW  Elec       q    Type
REMARK                         _______ _______ _______ _____ _____    ______ ____
ROOT
ATOM      1  C   UNL A   1      16.236  50.811  96.353  0.00  0.00
ATOM      2  C   UNL A   1      17.638  51.302  96.738  0.00  0.00
ATOM      3  C   UNL A   1      16.205  49.291  96.174  0.00  0.00
ENDROOT
BRANCH   1   4
ATOM      4  C   UNL A   1      15.799  51.491  95.016  0.00  0.00
ATOM      5  O   UNL A   1      16.192  52.620  94.709  0.00  0.00
ATOM      6  N   UNL A   1      14.962  50.763  94.210  0.00  0.00
ATOM      7  H   UNL A   1      14.528  49.914  94.564  0.00  0.00
BRANCH   6   8
ATOM      8  C   UNL A   1      14.419  51.243  92.938  0.00  0.00
BRANCH   8   9
ATOM      9  C   UNL A   1      13.093  50.471  92.722  0.00  0.00
ATOM     10  O   UNL A   1      12.846  49.438  93.346  0.00  0.00
ATOM     11  N   UNL A   1      12.249  51.006  91.783  0.00  0.00
ATOM     12  H   UNL A   1      12.480  51.895  91.343  0.00  0.00
BRANCH  11  13
ATOM     13  C   UNL A   1      11.004  50.385  91.291  0.00  0.00
ATOM     14  C   UNL A   1      10.688  50.859  89.865  0.00  0.00
ATOM     15  C   UNL A   1      11.073  48.858  91.370  0.00  0.00
BRANCH  13  16
ATOM     16  C   UNL A   1       9.897  50.897  92.265  0.00  0.00
ATOM     17  O   UNL A   1      10.116  51.814  93.060  0.00  0.00
ATOM     18  N   UNL A   1       8.677  50.272  92.186  0.00  0.00
ATOM     19  H   UNL A   1       8.552  49.448  91.604  0.00  0.00
BRANCH  18  20
ATOM     20  C   UNL A   1       7.520  50.647  93.004  0.00  0.00
BRANCH  20  21
ATOM     21  C   UNL A   1       7.424  49.520  94.056  0.00  0.00
ATOM     22  O   UNL A   1       8.378  49.235  94.780  0.00  0.00
ATOM     23  N   UNL A   1       6.209  48.874  94.107  0.00  0.00
ATOM     24  H   UNL A   1       5.579  48.980  93.318  0.00  0.00
BRANCH  23  25
ATOM     25  C   UNL A   1       5.950  47.710  94.956  0.00  0.00
BRANCH  25  26
ATOM     26  C   UNL A   1       6.275  46.383  94.237  0.00  0.00
BRANCH  26  27
ATOM     27  C   UNL A   1       6.489  46.462  92.714  0.00  0.00
ATOM     28  C   UNL A   1       7.951  46.143  92.383  0.00  0.00
ATOM     29  C   UNL A   1       5.577  45.499  91.951  0.00  0.00
ENDBRANCH  26  27
ENDBRANCH  25  26
BRANCH  25  30
ATOM     30  C   UNL A   1       6.823  47.805  96.239  0.00  0.00
BRANCH  30  31
ATOM     31  N   UNL A   1       6.431  48.926  97.100  0.00  0.00
ATOM     32  H   UNL A   1       7.176  49.107  97.774  0.00  0.00
ATOM     33  H   UNL A   1       5.614  48.655  97.649  0.00  0.00
ENDBRANCH  30  31
ENDBRANCH  25  30
ENDBRANCH  23  25
ENDBRANCH  20  21
BRANCH  20  34
ATOM     34  C   UNL A   1       6.228  50.747  92.146  0.00  0.00
ATOM     35  C   UNL A   1       6.120  52.113  91.454  0.00  0.00
BRANCH  34  36
ATOM     36  C   UNL A   1       6.159  49.600  91.110  0.00  0.00
ATOM     37  C   UNL A   1       6.644  49.978  89.716  0.00  0.00
ENDBRANCH  34  36
ENDBRANCH  20  34
ENDBRANCH  18  20
ENDBRANCH  13  16
ENDBRANCH  11  13
ENDBRANCH   8   9
BRANCH   8  38
ATOM     38  C   UNL A   1      15.376  50.977  91.766  0.00  0.00
BRANCH  38  39
ATOM     39  C   UNL A   1      16.690  50.320  92.185  0.00  0.00
BRANCH  39  40
ATOM     40  C   UNL A   1      17.889  51.149  91.784  0.00  0.00
ATOM     41  O   UNL A   1      18.229  51.374  90.630  0.00  0.00
ATOM     42  N   UNL A   1      18.603  51.641  92.838  0.00  0.00
ATOM     43  H   UNL A   1      18.324  51.506  93.801  0.00  0.00
ATOM     44  H   UNL A   1      19.409  52.217  92.637  0.00  0.00
ENDBRANCH  39  40
ENDBRANCH  38  39
ENDBRANCH   8  38
ENDBRANCH   6   8
ENDBRANCH   1   4
BRANCH   1  47
ATOM     45  C   UNL A   1      13.923  50.860  97.389  0.00  0.00
ATOM     46  O   UNL A   1      13.414  50.102  96.564  0.00  0.00
ATOM     47  N   UNL A   1      15.239  51.254  97.346  0.00  0.00
ATOM     48  H   UNL A   1      15.572  51.951  98.009  0.00  0.00
BRANCH  45  49
ATOM     49  C   UNL A   1      13.123  51.403  98.596  0.00  0.00
BRANCH  49  52
ATOM     50  C   UNL A   1      11.413  49.590  98.641  0.00  0.00
ATOM     51  O   UNL A   1      12.240  48.722  98.919  0.00  0.00
ATOM     52  N   UNL A   1      11.755  50.909  98.469  0.00  0.00
ATOM     53  H   UNL A   1      11.032  51.616  98.359  0.00  0.00
BRANCH  50  60
ATOM     54  C   UNL A   1       9.633  47.131  99.694  0.00  0.00
ATOM     55  O   UNL A   1      10.063  46.539  98.700  0.00  0.00
ATOM     56  N   UNL A   1       9.477  48.499  99.694  0.00  0.00
ATOM     57  C   UNL A   1       8.881  49.322 100.733  0.00  0.00
ATOM     58  C   UNL A   1       9.021  50.764 100.234  0.00  0.00
ATOM     59  C   UNL A   1       9.113  50.603  98.714  0.00  0.00
ATOM     60  C   UNL A   1       9.897  49.307  98.555  0.00  0.00
BRANCH  54  67
ATOM     61  C   UNL A   1      10.335  47.810 102.830  0.00  0.00
ATOM     62  O   UNL A   1      11.477  47.457 102.537  0.00  0.00
ATOM     63  N   UNL A   1       9.242  47.338 102.141  0.00  0.00
ATOM     64  C   UNL A   1       7.837  47.609 102.407  0.00  0.00
ATOM     65  C   UNL A   1       7.060  46.793 101.369  0.00  0.00
ATOM     66  C   UNL A   1       8.045  45.687 100.983  0.00  0.00
ATOM     67  C   UNL A   1       9.395  46.398 101.035  0.00  0.00
BRANCH  65  68
ATOM     68  O   UNL A   1       5.878  46.221 101.908  0.00  0.00
ATOM     69  H   UNL A   1       5.441  45.730 101.190  0.00  0.00
ENDBRANCH  65  68
BRANCH  61  70
ATOM     70  C   UNL A   1      10.050  48.799 103.952  0.00  0.00
BRANCH  70  71
ATOM     71  C   UNL A   1      10.972  50.019 103.940  0.00  0.00
BRANCH  71  72
ATOM     72  C   UNL A   1      10.406  51.232 104.684  0.00  0.00
BRANCH  72  73
ATOM     73  C   UNL A   1       9.320  51.913 103.845  0.00  0.00
BRANCH  73  74
ATOM     74  C   UNL A   1       7.935  51.778 104.479  0.00  0.00
BRANCH  74  75
ATOM     75  C   UNL A   1       7.264  53.146 104.615  0.00  0.00
BRANCH  75  76
ATOM     76  C   UNL A   1       7.707  54.107 103.510  0.00  0.00
BRANCH  76  78
ATOM     77  C   UNL A   1       5.577  53.163 102.543  0.00  0.00
ATOM     78  C   UNL A   1       6.620  54.265 102.446  0.00  0.00
ENDBRANCH  76  78
ENDBRANCH  75  76
ENDBRANCH  74  75
ENDBRANCH  73  74
ENDBRANCH  72  73
ENDBRANCH  71  72
ENDBRANCH  70  71
ENDBRANCH  61  70
ENDBRANCH  54  67
BRANCH  58  79
ATOM     79  O   UNL A   1       7.907  51.574 100.568  0.00  0.00
ATOM     80  H   UNL A   1       7.280  51.537  99.826  0.00  0.00
ENDBRANCH  58  79
ENDBRANCH  50  60
ENDBRANCH  49  52
BRANCH  49  81
ATOM     81  C   UNL A   1      13.793  51.004  99.934  0.00  0.00
ATOM     82  C   UNL A   1      12.765  50.720 101.031  0.00  0.00
ATOM     83  C   UNL A   1      14.742  49.808  99.791  0.00  0.00
ENDBRANCH  49  81
ENDBRANCH  45  49
ENDBRANCH   1  47
TORSDOF 33
