# Supplementary material for: The Cordyceps Genus as a Potential Source of Bioactive Compounds for Adjuvant Cancer Therapy: A Network Pharmacology Approach
Source: Pharmaceuticals (Basel). 2025 Apr 30;18(5):667. doi: 10.3390/ph18050667 (PMC12115173; doi:10.3390/ph18050667)
Supplement: Supplementary file 1 [file pharmaceuticals-18-00667-s001.zip › pharmaceuticals-3597034-supplementary/Supplementary Materials/Molecular docking simulations/ExtractoCordyceps2/Results/AURKA(3cho)/Conformations_AURKA/Cordicepinadeoxyadenosina/Cordicepinadeoxyadenosina_docked.pdbqt]

MODEL 1
REMARK VINA RESULT:      -6.3      0.000      0.000
REMARK  Name = *****
REMARK  5 active torsions:
REMARK  status: ('A' for Active; 'I' for Inactive)
REMARK    1  A    between atoms: C_2  and  C_20
REMARK    2  A    between atoms: C_5  and  N_10
REMARK    3  A    between atoms: C_7  and  O_9
REMARK    4  A    between atoms: C_14  and  N_19
REMARK    5  A    between atoms: C_20  and  O_21
REMARK                            x       y       z     vdW  Elec       q    Type
REMARK                         _______ _______ _______ _____ _____    ______ ____
ROOT
ATOM      1  N   UNL A   1      15.634  50.746  94.740  0.00  0.00    -0.297 N 
ATOM      2  C   UNL A   1      14.296  50.966  94.522  0.00  0.00    +0.244 A 
ATOM      3  N   UNL A   1      14.004  51.016  93.239  0.00  0.00    -0.263 NA
ATOM      4  C   UNL A   1      15.215  50.850  92.599  0.00  0.00    +0.146 A 
ATOM      5  C   UNL A   1      15.568  50.824  91.240  0.00  0.00    +0.120 A 
ATOM      6  N   UNL A   1      16.870  50.671  90.912  0.00  0.00    -0.256 NA
ATOM      7  C   UNL A   1      17.766  50.523  91.910  0.00  0.00    +0.281 A 
ATOM      8  N   UNL A   1      17.546  50.513  93.241  0.00  0.00    -0.249 NA
ATOM      9  C   UNL A   1      16.243  50.692  93.516  0.00  0.00    +0.145 A 
ENDROOT
BRANCH   1  13
ATOM     10  C   UNL A   1      15.742  52.136  97.839  0.00  0.00    +0.136 C 
ATOM     11  C   UNL A   1      15.335  50.716  98.189  0.00  0.00    +0.158 C 
ATOM     12  O   UNL A   1      15.263  50.022  96.927  0.00  0.00    -0.412 OA
ATOM     13  C   UNL A   1      16.234  50.622  96.051  0.00  0.00    +0.263 C 
ATOM     14  C   UNL A   1      16.731  51.921  96.714  0.00  0.00    +0.176 C 
BRANCH  14  15
ATOM     15  O   UNL A   1      18.030  51.734  97.299  0.00  0.00    -0.437 OA
ATOM     16  H   UNL A   1      17.927  51.158  98.076  0.00  0.00    +0.241 HD
ENDBRANCH  14  15
BRANCH  11  17
ATOM     17  C   UNL A   1      13.992  50.641  98.912  0.00  0.00    +0.227 C 
BRANCH  17  18
ATOM     18  O   UNL A   1      14.127  51.146 100.239  0.00  0.00    -0.449 OA
ATOM     19  H   UNL A   1      13.332  51.676 100.424  0.00  0.00    +0.236 HD
ENDBRANCH  17  18
ENDBRANCH  11  17
ENDBRANCH   1  13
BRANCH   5  20
ATOM     20  N   UNL A   1      14.643  50.969  90.211  0.00  0.00    -0.378 N 
ATOM     21  H   UNL A   1      13.906  50.273  90.240  0.00  0.00    +0.185 HD
ATOM     22  H   UNL A   1      14.370  51.935  90.085  0.00  0.00    +0.185 HD
ENDBRANCH   5  20
TORSDOF 5
ENDMDL
MODEL 2
REMARK VINA RESULT:      -6.2      3.269      5.895
REMARK  Name = *****
REMARK  5 active torsions:
REMARK  status: ('A' for Active; 'I' for Inactive)
REMARK    1  A    between atoms: C_2  and  C_20
REMARK    2  A    between atoms: C_5  and  N_10
REMARK    3  A    between atoms: C_7  and  O_9
REMARK    4  A    between atoms: C_14  and  N_19
REMARK    5  A    between atoms: C_20  and  O_21
REMARK                            x       y       z     vdW  Elec       q    Type
REMARK                         _______ _______ _______ _____ _____    ______ ____
ROOT
ATOM      1  N   UNL A   1      15.513  51.051  94.044  0.00  0.00    -0.297 N 
ATOM      2  C   UNL A   1      14.457  50.233  94.362  0.00  0.00    +0.244 A 
ATOM      3  N   UNL A   1      14.296  50.114  95.664  0.00  0.00    -0.263 NA
ATOM      4  C   UNL A   1      15.314  50.867  96.211  0.00  0.00    +0.146 A 
ATOM      5  C   UNL A   1      15.686  51.126  97.541  0.00  0.00    +0.120 A 
ATOM      6  N   UNL A   1      16.773  51.895  97.770  0.00  0.00    -0.256 NA
ATOM      7  C   UNL A   1      17.434  52.400  96.708  0.00  0.00    +0.281 A 
ATOM      8  N   UNL A   1      17.162  52.238  95.396  0.00  0.00    -0.249 NA
ATOM      9  C   UNL A   1      16.089  51.448  95.219  0.00  0.00    +0.145 A 
ENDROOT
BRANCH   1  13
ATOM     10  C   UNL A   1      14.340  51.501  90.886  0.00  0.00    +0.136 C 
ATOM     11  C   UNL A   1      15.020  52.838  91.120  0.00  0.00    +0.158 C 
ATOM     12  O   UNL A   1      15.568  52.755  92.452  0.00  0.00    -0.412 OA
ATOM     13  C   UNL A   1      15.908  51.378  92.691  0.00  0.00    +0.263 C 
ATOM     14  C   UNL A   1      15.288  50.534  91.561  0.00  0.00    +0.176 C 
BRANCH  14  15
ATOM     15  O   UNL A   1      16.285  50.151  90.600  0.00  0.00    -0.437 OA
ATOM     16  H   UNL A   1      17.080  49.874  91.089  0.00  0.00    +0.241 HD
ENDBRANCH  14  15
BRANCH  11  17
ATOM     17  C   UNL A   1      14.061  54.022  91.015  0.00  0.00    +0.227 C 
BRANCH  17  18
ATOM     18  O   UNL A   1      12.913  53.650  90.254  0.00  0.00    -0.449 OA
ATOM     19  H   UNL A   1      12.151  54.113  90.643  0.00  0.00    +0.236 HD
ENDBRANCH  17  18
ENDBRANCH  11  17
ENDBRANCH   1  13
BRANCH   5  20
ATOM     20  N   UNL A   1      15.001  50.611  98.636  0.00  0.00    -0.378 N 
ATOM     21  H   UNL A   1      14.010  50.824  98.618  0.00  0.00    +0.185 HD
ATOM     22  H   UNL A   1      15.271  49.656  98.833  0.00  0.00    +0.185 HD
ENDBRANCH   5  20
TORSDOF 5
ENDMDL
MODEL 3
REMARK VINA RESULT:      -6.0      2.954      5.621
REMARK  Name = *****
REMARK  5 active torsions:
REMARK  status: ('A' for Active; 'I' for Inactive)
REMARK    1  A    between atoms: C_2  and  C_20
REMARK    2  A    between atoms: C_5  and  N_10
REMARK    3  A    between atoms: C_7  and  O_9
REMARK    4  A    between atoms: C_14  and  N_19
REMARK    5  A    between atoms: C_20  and  O_21
REMARK                            x       y       z     vdW  Elec       q    Type
REMARK                         _______ _______ _______ _____ _____    ______ ____
ROOT
ATOM      1  N   UNL A   1      15.449  51.108  95.152  0.00  0.00    -0.297 N 
ATOM      2  C   UNL A   1      14.437  50.563  94.402  0.00  0.00    +0.244 A 
ATOM      3  N   UNL A   1      13.450  50.115  95.151  0.00  0.00    -0.263 NA
ATOM      4  C   UNL A   1      13.860  50.356  96.446  0.00  0.00    +0.146 A 
ATOM      5  C   UNL A   1      13.259  50.095  97.689  0.00  0.00    +0.120 A 
ATOM      6  N   UNL A   1      13.931  50.426  98.814  0.00  0.00    -0.256 NA
ATOM      7  C   UNL A   1      15.137  51.016  98.687  0.00  0.00    +0.281 A 
ATOM      8  N   UNL A   1      15.802  51.332  97.556  0.00  0.00    -0.249 NA
ATOM      9  C   UNL A   1      15.106  50.963  96.468  0.00  0.00    +0.145 A 
ENDROOT
BRANCH   1  13
ATOM     10  C   UNL A   1      18.030  50.547  93.013  0.00  0.00    +0.136 C 
ATOM     11  C   UNL A   1      17.453  51.821  92.420  0.00  0.00    +0.158 C 
ATOM     12  O   UNL A   1      16.336  52.159  93.267  0.00  0.00    -0.412 OA
ATOM     13  C   UNL A   1      16.647  51.697  94.593  0.00  0.00    +0.263 C 
ATOM     14  C   UNL A   1      17.890  50.791  94.500  0.00  0.00    +0.176 C 
BRANCH  14  15
ATOM     15  O   UNL A   1      19.066  51.486  94.945  0.00  0.00    -0.437 OA
ATOM     16  H   UNL A   1      19.049  52.379  94.560  0.00  0.00    +0.241 HD
ENDBRANCH  14  15
BRANCH  11  17
ATOM     17  C   UNL A   1      16.990  51.650  90.975  0.00  0.00    +0.227 C 
BRANCH  17  18
ATOM     18  O   UNL A   1      16.471  50.335  90.784  0.00  0.00    -0.449 OA
ATOM     19  H   UNL A   1      17.108  49.855  90.227  0.00  0.00    +0.236 HD
ENDBRANCH  17  18
ENDBRANCH  11  17
ENDBRANCH   1  13
BRANCH   5  20
ATOM     20  N   UNL A   1      12.013  49.492  97.820  0.00  0.00    -0.378 N 
ATOM     21  H   UNL A   1      11.636  49.166  96.937  0.00  0.00    +0.185 HD
ATOM     22  H   UNL A   1      11.984  48.855  98.605  0.00  0.00    +0.185 HD
ENDBRANCH   5  20
TORSDOF 5
ENDMDL
MODEL 4
REMARK VINA RESULT:      -5.9      1.834      2.381
REMARK  Name = *****
REMARK  5 active torsions:
REMARK  status: ('A' for Active; 'I' for Inactive)
REMARK    1  A    between atoms: C_2  and  C_20
REMARK    2  A    between atoms: C_5  and  N_10
REMARK    3  A    between atoms: C_7  and  O_9
REMARK    4  A    between atoms: C_14  and  N_19
REMARK    5  A    between atoms: C_20  and  O_21
REMARK                            x       y       z     vdW  Elec       q    Type
REMARK                         _______ _______ _______ _____ _____    ______ ____
ROOT
ATOM      1  N   UNL A   1      14.995  51.351  93.393  0.00  0.00    -0.297 N 
ATOM      2  C   UNL A   1      13.684  51.468  93.783  0.00  0.00    +0.244 A 
ATOM      3  N   UNL A   1      12.928  51.979  92.833  0.00  0.00    -0.263 NA
ATOM      4  C   UNL A   1      13.798  52.231  91.793  0.00  0.00    +0.146 A 
ATOM      5  C   UNL A   1      13.606  52.784  90.516  0.00  0.00    +0.120 A 
ATOM      6  N   UNL A   1      14.679  52.937  89.710  0.00  0.00    -0.256 NA
ATOM      7  C   UNL A   1      15.882  52.526  90.163  0.00  0.00    +0.281 A 
ATOM      8  N   UNL A   1      16.184  51.968  91.353  0.00  0.00    -0.249 NA
ATOM      9  C   UNL A   1      15.091  51.858  92.126  0.00  0.00    +0.145 A 
ENDROOT
BRANCH   1  13
ATOM     10  C   UNL A   1      17.003  52.011  96.055  0.00  0.00    +0.136 C 
ATOM     11  C   UNL A   1      16.330  50.734  96.528  0.00  0.00    +0.158 C 
ATOM     12  O   UNL A   1      15.445  50.354  95.454  0.00  0.00    -0.412 OA
ATOM     13  C   UNL A   1      16.044  50.801  94.225  0.00  0.00    +0.263 C 
ATOM     14  C   UNL A   1      17.213  51.739  94.582  0.00  0.00    +0.176 C 
BRANCH  14  15
ATOM     15  O   UNL A   1      18.474  51.066  94.434  0.00  0.00    -0.437 OA
ATOM     16  H   UNL A   1      18.527  50.378  95.120  0.00  0.00    +0.241 HD
ENDBRANCH  14  15
BRANCH  11  17
ATOM     17  C   UNL A   1      15.543  50.919  97.824  0.00  0.00    +0.227 C 
BRANCH  17  18
ATOM     18  O   UNL A   1      16.164  51.918  98.630  0.00  0.00    -0.449 OA
ATOM     19  H   UNL A   1      15.882  51.760  99.547  0.00  0.00    +0.236 HD
ENDBRANCH  17  18
ENDBRANCH  11  17
ENDBRANCH   1  13
BRANCH   5  20
ATOM     20  N   UNL A   1      12.365  53.201  90.047  0.00  0.00    -0.378 N 
ATOM     21  H   UNL A   1      12.269  53.104  89.042  0.00  0.00    +0.185 HD
ATOM     22  H   UNL A   1      11.610  52.858  90.625  0.00  0.00    +0.185 HD
ENDBRANCH   5  20
TORSDOF 5
ENDMDL
MODEL 5
REMARK VINA RESULT:      -5.9      2.898      5.570
REMARK  Name = *****
REMARK  5 active torsions:
REMARK  status: ('A' for Active; 'I' for Inactive)
REMARK    1  A    between atoms: C_2  and  C_20
REMARK    2  A    between atoms: C_5  and  N_10
REMARK    3  A    between atoms: C_7  and  O_9
REMARK    4  A    between atoms: C_14  and  N_19
REMARK    5  A    between atoms: C_20  and  O_21
REMARK                            x       y       z     vdW  Elec       q    Type
REMARK                         _______ _______ _______ _____ _____    ______ ____
ROOT
ATOM      1  N   UNL A   1      14.588  50.601  94.858  0.00  0.00    -0.297 N 
ATOM      2  C   UNL A   1      13.473  50.006  95.396  0.00  0.00    +0.244 A 
ATOM      3  N   UNL A   1      13.447  50.097  96.709  0.00  0.00    -0.263 NA
ATOM      4  C   UNL A   1      14.614  50.755  97.036  0.00  0.00    +0.146 A 
ATOM      5  C   UNL A   1      15.168  51.137  98.269  0.00  0.00    +0.120 A 
ATOM      6  N   UNL A   1      16.369  51.756  98.275  0.00  0.00    -0.256 NA
ATOM      7  C   UNL A   1      16.967  52.001  97.090  0.00  0.00    +0.281 A 
ATOM      8  N   UNL A   1      16.527  51.700  95.851  0.00  0.00    -0.249 NA
ATOM      9  C   UNL A   1      15.343  51.067  95.899  0.00  0.00    +0.145 A 
ENDROOT
BRANCH   1  13
ATOM     10  C   UNL A   1      15.902  52.577  92.425  0.00  0.00    +0.136 C 
ATOM     11  C   UNL A   1      16.751  51.329  92.254  0.00  0.00    +0.158 C 
ATOM     12  O   UNL A   1      16.267  50.404  93.250  0.00  0.00    -0.412 OA
ATOM     13  C   UNL A   1      14.866  50.672  93.440  0.00  0.00    +0.263 C 
ATOM     14  C   UNL A   1      14.537  51.999  92.731  0.00  0.00    +0.176 C 
BRANCH  14  15
ATOM     15  O   UNL A   1      13.868  51.763  91.482  0.00  0.00    -0.437 OA
ATOM     16  H   UNL A   1      14.371  52.217  90.784  0.00  0.00    +0.241 HD
ENDBRANCH  14  15
BRANCH  11  17
ATOM     17  C   UNL A   1      18.242  51.589  92.453  0.00  0.00    +0.227 C 
BRANCH  17  18
ATOM     18  O   UNL A   1      18.615  51.275  93.793  0.00  0.00    -0.449 OA
ATOM     19  H   UNL A   1      18.062  50.526  94.074  0.00  0.00    +0.236 HD
ENDBRANCH  17  18
ENDBRANCH  11  17
ENDBRANCH   1  13
BRANCH   5  20
ATOM     20  N   UNL A   1      14.549  50.891  99.490  0.00  0.00    -0.378 N 
ATOM     21  H   UNL A   1      15.088  50.279 100.091  0.00  0.00    +0.185 HD
ATOM     22  H   UNL A   1      14.174  51.737  99.899  0.00  0.00    +0.185 HD
ENDBRANCH   5  20
TORSDOF 5
ENDMDL
MODEL 6
REMARK VINA RESULT:      -5.9      3.190      6.241
REMARK  Name = *****
REMARK  5 active torsions:
REMARK  status: ('A' for Active; 'I' for Inactive)
REMARK    1  A    between atoms: C_2  and  C_20
REMARK    2  A    between atoms: C_5  and  N_10
REMARK    3  A    between atoms: C_7  and  O_9
REMARK    4  A    between atoms: C_14  and  N_19
REMARK    5  A    between atoms: C_20  and  O_21
REMARK                            x       y       z     vdW  Elec       q    Type
REMARK                         _______ _______ _______ _____ _____    ______ ____
ROOT
ATOM      1  N   UNL A   1      15.206  50.662  96.707  0.00  0.00    -0.297 N 
ATOM      2  C   UNL A   1      16.187  51.258  97.462  0.00  0.00    +0.244 A 
ATOM      3  N   UNL A   1      15.843  51.363  98.729  0.00  0.00    -0.263 NA
ATOM      4  C   UNL A   1      14.569  50.838  98.788  0.00  0.00    +0.146 A 
ATOM      5  C   UNL A   1      13.662  50.682  99.849  0.00  0.00    +0.120 A 
ATOM      6  N   UNL A   1      12.448  50.149  99.589  0.00  0.00    -0.256 NA
ATOM      7  C   UNL A   1      12.175  49.769  98.324  0.00  0.00    +0.281 A 
ATOM      8  N   UNL A   1      12.966  49.851  97.234  0.00  0.00    -0.249 NA
ATOM      9  C   UNL A   1      14.151  50.407  97.538  0.00  0.00    +0.145 A 
ENDROOT
BRANCH   1  13
ATOM     10  C   UNL A   1      16.045  52.059  93.724  0.00  0.00    +0.136 C 
ATOM     11  C   UNL A   1      16.991  50.871  93.747  0.00  0.00    +0.158 C 
ATOM     12  O   UNL A   1      16.713  50.191  94.988  0.00  0.00    -0.412 OA
ATOM     13  C   UNL A   1      15.321  50.398  95.289  0.00  0.00    +0.263 C 
ATOM     14  C   UNL A   1      14.786  51.480  94.333  0.00  0.00    +0.176 C 
BRANCH  14  15
ATOM     15  O   UNL A   1      14.013  50.894  93.274  0.00  0.00    -0.437 OA
ATOM     16  H   UNL A   1      13.291  50.382  93.679  0.00  0.00    +0.241 HD
ENDBRANCH  14  15
BRANCH  11  17
ATOM     17  C   UNL A   1      18.461  51.278  93.683  0.00  0.00    +0.227 C 
BRANCH  17  18
ATOM     18  O   UNL A   1      18.950  51.536  94.998  0.00  0.00    -0.449 OA
ATOM     19  H   UNL A   1      18.240  51.990  95.482  0.00  0.00    +0.236 HD
ENDBRANCH  17  18
ENDBRANCH  11  17
ENDBRANCH   1  13
BRANCH   5  20
ATOM     20  N   UNL A   1      13.945  51.067 101.155  0.00  0.00    -0.378 N 
ATOM     21  H   UNL A   1      13.206  50.830 101.807  0.00  0.00    +0.185 HD
ATOM     22  H   UNL A   1      14.894  50.835 101.418  0.00  0.00    +0.185 HD
ENDBRANCH   5  20
TORSDOF 5
ENDMDL
MODEL 7
REMARK VINA RESULT:      -5.8      3.043      5.638
REMARK  Name = *****
REMARK  5 active torsions:
REMARK  status: ('A' for Active; 'I' for Inactive)
REMARK    1  A    between atoms: C_2  and  C_20
REMARK    2  A    between atoms: C_5  and  N_10
REMARK    3  A    between atoms: C_7  and  O_9
REMARK    4  A    between atoms: C_14  and  N_19
REMARK    5  A    between atoms: C_20  and  O_21
REMARK                            x       y       z     vdW  Elec       q    Type
REMARK                         _______ _______ _______ _____ _____    ______ ____
ROOT
ATOM      1  N   UNL A   1      16.696  51.600  95.704  0.00  0.00    -0.297 N 
ATOM      2  C   UNL A   1      17.441  51.965  96.799  0.00  0.00    +0.244 A 
ATOM      3  N   UNL A   1      16.804  51.740  97.929  0.00  0.00    -0.263 NA
ATOM      4  C   UNL A   1      15.580  51.235  97.545  0.00  0.00    +0.146 A 
ATOM      5  C   UNL A   1      14.458  50.819  98.281  0.00  0.00    +0.120 A 
ATOM      6  N   UNL A   1      13.367  50.389  97.609  0.00  0.00    -0.256 NA
ATOM      7  C   UNL A   1      13.419  50.356  96.261  0.00  0.00    +0.281 A 
ATOM      8  N   UNL A   1      14.438  50.710  95.452  0.00  0.00    -0.249 NA
ATOM      9  C   UNL A   1      15.489  51.151  96.164  0.00  0.00    +0.145 A 
ENDROOT
BRANCH   1  13
ATOM     10  C   UNL A   1      15.970  50.741  92.497  0.00  0.00    +0.136 C 
ATOM     11  C   UNL A   1      16.052  52.251  92.365  0.00  0.00    +0.158 C 
ATOM     12  O   UNL A   1      16.367  52.730  93.689  0.00  0.00    -0.412 OA
ATOM     13  C   UNL A   1      17.154  51.714  94.336  0.00  0.00    +0.263 C 
ATOM     14  C   UNL A   1      17.088  50.441  93.472  0.00  0.00    +0.176 C 
BRANCH  14  15
ATOM     15  O   UNL A   1      18.298  50.270  92.715  0.00  0.00    -0.437 OA
ATOM     16  H   UNL A   1      19.041  50.247  93.343  0.00  0.00    +0.241 HD
ENDBRANCH  14  15
BRANCH  11  17
ATOM     17  C   UNL A   1      14.750  52.879  91.871  0.00  0.00    +0.227 C 
BRANCH  17  18
ATOM     18  O   UNL A   1      13.692  52.581  92.780  0.00  0.00    -0.449 OA
ATOM     19  H   UNL A   1      12.892  52.432  92.248  0.00  0.00    +0.236 HD
ENDBRANCH  17  18
ENDBRANCH  11  17
ENDBRANCH   1  13
BRANCH   5  20
ATOM     20  N   UNL A   1      14.407  50.846  99.670  0.00  0.00    -0.378 N 
ATOM     21  H   UNL A   1      13.485  51.070 100.028  0.00  0.00    +0.185 HD
ATOM     22  H   UNL A   1      14.889  50.056 100.079  0.00  0.00    +0.185 HD
ENDBRANCH   5  20
TORSDOF 5
ENDMDL
MODEL 8
REMARK VINA RESULT:      -5.8      2.272      3.989
REMARK  Name = *****
REMARK  5 active torsions:
REMARK  status: ('A' for Active; 'I' for Inactive)
REMARK    1  A    between atoms: C_2  and  C_20
REMARK    2  A    between atoms: C_5  and  N_10
REMARK    3  A    between atoms: C_7  and  O_9
REMARK    4  A    between atoms: C_14  and  N_19
REMARK    5  A    between atoms: C_20  and  O_21
REMARK                            x       y       z     vdW  Elec       q    Type
REMARK                         _______ _______ _______ _____ _____    ______ ____
ROOT
ATOM      1  N   UNL A   1      14.959  51.257  97.306  0.00  0.00    -0.297 N 
ATOM      2  C   UNL A   1      16.013  51.485  98.156  0.00  0.00    +0.244 A 
ATOM      3  N   UNL A   1      17.166  51.516  97.520  0.00  0.00    -0.263 NA
ATOM      4  C   UNL A   1      16.843  51.266  96.202  0.00  0.00    +0.146 A 
ATOM      5  C   UNL A   1      17.629  51.156  95.043  0.00  0.00    +0.120 A 
ATOM      6  N   UNL A   1      17.018  50.870  93.872  0.00  0.00    -0.256 NA
ATOM      7  C   UNL A   1      15.677  50.728  93.870  0.00  0.00    +0.281 A 
ATOM      8  N   UNL A   1      14.820  50.829  94.907  0.00  0.00    -0.249 NA
ATOM      9  C   UNL A   1      15.476  51.092  96.050  0.00  0.00    +0.145 A 
ENDROOT
BRANCH   1  13
ATOM     10  C   UNL A   1      12.637  49.263  98.784  0.00  0.00    +0.136 C 
ATOM     11  C   UNL A   1      12.577  50.477  99.695  0.00  0.00    +0.158 C 
ATOM     12  O   UNL A   1      13.535  51.407  99.149  0.00  0.00    -0.412 OA
ATOM     13  C   UNL A   1      13.575  51.195  97.726  0.00  0.00    +0.263 C 
ATOM     14  C   UNL A   1      12.812  49.893  97.419  0.00  0.00    +0.176 C 
BRANCH  14  15
ATOM     15  O   UNL A   1      11.506  50.175  96.892  0.00  0.00    -0.437 OA
ATOM     16  H   UNL A   1      11.160  49.356  96.498  0.00  0.00    +0.241 HD
ENDBRANCH  14  15
BRANCH  11  17
ATOM     17  C   UNL A   1      12.923  50.151 101.146  0.00  0.00    +0.227 C 
BRANCH  17  18
ATOM     18  O   UNL A   1      13.786  51.155 101.676  0.00  0.00    -0.449 OA
ATOM     19  H   UNL A   1      14.074  50.850 102.554  0.00  0.00    +0.236 HD
ENDBRANCH  17  18
ENDBRANCH  11  17
ENDBRANCH   1  13
BRANCH   5  20
ATOM     20  N   UNL A   1      19.011  51.308  95.044  0.00  0.00    -0.378 N 
ATOM     21  H   UNL A   1      19.377  51.612  94.149  0.00  0.00    +0.185 HD
ATOM     22  H   UNL A   1      19.335  51.794  95.871  0.00  0.00    +0.185 HD
ENDBRANCH   5  20
TORSDOF 5
ENDMDL
MODEL 9
REMARK VINA RESULT:      -5.7      3.224      6.297
REMARK  Name = *****
REMARK  5 active torsions:
REMARK  status: ('A' for Active; 'I' for Inactive)
REMARK    1  A    between atoms: C_2  and  C_20
REMARK    2  A    between atoms: C_5  and  N_10
REMARK    3  A    between atoms: C_7  and  O_9
REMARK    4  A    between atoms: C_14  and  N_19
REMARK    5  A    between atoms: C_20  and  O_21
REMARK                            x       y       z     vdW  Elec       q    Type
REMARK                         _______ _______ _______ _____ _____    ______ ____
ROOT
ATOM      1  N   UNL A   1      16.765  51.005  94.216  0.00  0.00    -0.297 N 
ATOM      2  C   UNL A   1      17.710  51.683  94.948  0.00  0.00    +0.244 A 
ATOM      3  N   UNL A   1      17.367  51.800  96.213  0.00  0.00    -0.263 NA
ATOM      4  C   UNL A   1      16.129  51.196  96.296  0.00  0.00    +0.146 A 
ATOM      5  C   UNL A   1      15.241  51.010  97.368  0.00  0.00    +0.120 A 
ATOM      6  N   UNL A   1      14.062  50.393  97.131  0.00  0.00    -0.256 NA
ATOM      7  C   UNL A   1      13.807  49.963  95.878  0.00  0.00    +0.281 A 
ATOM      8  N   UNL A   1      14.585  50.067  94.781  0.00  0.00    -0.249 NA
ATOM      9  C   UNL A   1      15.733  50.705  95.062  0.00  0.00    +0.145 A 
ENDROOT
BRANCH   1  13
ATOM     10  C   UNL A   1      16.568  52.372  91.110  0.00  0.00    +0.136 C 
ATOM     11  C   UNL A   1      17.978  51.809  91.074  0.00  0.00    +0.158 C 
ATOM     12  O   UNL A   1      18.171  51.190  92.363  0.00  0.00    -0.412 OA
ATOM     13  C   UNL A   1      16.889  50.711  92.804  0.00  0.00    +0.263 C 
ATOM     14  C   UNL A   1      15.815  51.304  91.873  0.00  0.00    +0.176 C 
BRANCH  14  15
ATOM     15  O   UNL A   1      15.358  50.324  90.926  0.00  0.00    -0.437 OA
ATOM     16  H   UNL A   1      14.997  50.799  90.158  0.00  0.00    +0.241 HD
ENDBRANCH  14  15
BRANCH  11  17
ATOM     17  C   UNL A   1      19.042  52.880  90.836  0.00  0.00    +0.227 C 
BRANCH  17  18
ATOM     18  O   UNL A   1      19.856  52.515  89.724  0.00  0.00    -0.449 OA
ATOM     19  H   UNL A   1      19.263  52.155  89.042  0.00  0.00    +0.236 HD
ENDBRANCH  17  18
ENDBRANCH  11  17
ENDBRANCH   1  13
BRANCH   5  20
ATOM     20  N   UNL A   1      15.506  51.448  98.661  0.00  0.00    -0.378 N 
ATOM     21  H   UNL A   1      16.285  50.962  99.091  0.00  0.00    +0.185 HD
ATOM     22  H   UNL A   1      15.490  52.457  98.727  0.00  0.00    +0.185 HD
ENDBRANCH   5  20
TORSDOF 5
ENDMDL
