# Supplementary material for: The Cordyceps Genus as a Potential Source of Bioactive Compounds for Adjuvant Cancer Therapy: A Network Pharmacology Approach
Source: Pharmaceuticals (Basel). 2025 Apr 30;18(5):667. doi: 10.3390/ph18050667 (PMC12115173; doi:10.3390/ph18050667)
Supplement: Supplementary file 1 [file pharmaceuticals-18-00667-s001.zip › pharmaceuticals-3597034-supplementary/Supplementary Materials/Molecular docking simulations/ExtractoCordyceps2/Results/AURKA(3cho)/Conformations_AURKA/Cordicepinadeoxyadenosina/Cordicepinadeoxyadenosina_docked_model_1.pdb]

REMARK VINA RESULT:      -6.3      0.000      0.000
REMARK  Name = *****
REMARK  5 active torsions:
REMARK  status: ('A' for Active; 'I' for Inactive)
REMARK    1  A    between atoms: C_2  and  C_20
REMARK    2  A    between atoms: C_5  and  N_10
REMARK    3  A    between atoms: C_7  and  O_9
REMARK    4  A    between atoms: C_14  and  N_19
REMARK    5  A    between atoms: C_20  and  O_21
REMARK                            x       y       z     vdW  Elec       q    Type
REMARK                         _______ _______ _______ _____ _____    ______ ____
ROOT
ATOM      1  N   UNL A   1      15.634  50.746  94.740  0.00  0.00
ATOM      2  C   UNL A   1      14.296  50.966  94.522  0.00  0.00
ATOM      3  N   UNL A   1      14.004  51.016  93.239  0.00  0.00
ATOM      4  C   UNL A   1      15.215  50.850  92.599  0.00  0.00
ATOM      5  C   UNL A   1      15.568  50.824  91.240  0.00  0.00
ATOM      6  N   UNL A   1      16.870  50.671  90.912  0.00  0.00
ATOM      7  C   UNL A   1      17.766  50.523  91.910  0.00  0.00
ATOM      8  N   UNL A   1      17.546  50.513  93.241  0.00  0.00
ATOM      9  C   UNL A   1      16.243  50.692  93.516  0.00  0.00
ENDROOT
BRANCH   1  13
ATOM     10  C   UNL A   1      15.742  52.136  97.839  0.00  0.00
ATOM     11  C   UNL A   1      15.335  50.716  98.189  0.00  0.00
ATOM     12  O   UNL A   1      15.263  50.022  96.927  0.00  0.00
ATOM     13  C   UNL A   1      16.234  50.622  96.051  0.00  0.00
ATOM     14  C   UNL A   1      16.731  51.921  96.714  0.00  0.00
BRANCH  14  15
ATOM     15  O   UNL A   1      18.030  51.734  97.299  0.00  0.00
ATOM     16  H   UNL A   1      17.927  51.158  98.076  0.00  0.00
ENDBRANCH  14  15
BRANCH  11  17
ATOM     17  C   UNL A   1      13.992  50.641  98.912  0.00  0.00
BRANCH  17  18
ATOM     18  O   UNL A   1      14.127  51.146 100.239  0.00  0.00
ATOM     19  H   UNL A   1      13.332  51.676 100.424  0.00  0.00
ENDBRANCH  17  18
ENDBRANCH  11  17
ENDBRANCH   1  13
BRANCH   5  20
ATOM     20  N   UNL A   1      14.643  50.969  90.211  0.00  0.00
ATOM     21  H   UNL A   1      13.906  50.273  90.240  0.00  0.00
ATOM     22  H   UNL A   1      14.370  51.935  90.085  0.00  0.00
ENDBRANCH   5  20
TORSDOF 5
