# Supplementary material for: The Cordyceps Genus as a Potential Source of Bioactive Compounds for Adjuvant Cancer Therapy: A Network Pharmacology Approach
Source: Pharmaceuticals (Basel). 2025 Apr 30;18(5):667. doi: 10.3390/ph18050667 (PMC12115173; doi:10.3390/ph18050667)
Supplement: Supplementary file 1 [file pharmaceuticals-18-00667-s001.zip › pharmaceuticals-3597034-supplementary/Supplementary Materials/Molecular docking simulations/ExtractoCordyceps2/Results/AURKA(3cho)/Conformations_AURKA/Cordicepinadeoxyadenosina/Cordicepinadeoxyadenosina_docked_model_2.pdb]

REMARK VINA RESULT:      -6.2      3.269      5.895
REMARK  Name = *****
REMARK  5 active torsions:
REMARK  status: ('A' for Active; 'I' for Inactive)
REMARK    1  A    between atoms: C_2  and  C_20
REMARK    2  A    between atoms: C_5  and  N_10
REMARK    3  A    between atoms: C_7  and  O_9
REMARK    4  A    between atoms: C_14  and  N_19
REMARK    5  A    between atoms: C_20  and  O_21
REMARK                            x       y       z     vdW  Elec       q    Type
REMARK                         _______ _______ _______ _____ _____    ______ ____
ROOT
ATOM      1  N   UNL A   1      15.513  51.051  94.044  0.00  0.00
ATOM      2  C   UNL A   1      14.457  50.233  94.362  0.00  0.00
ATOM      3  N   UNL A   1      14.296  50.114  95.664  0.00  0.00
ATOM      4  C   UNL A   1      15.314  50.867  96.211  0.00  0.00
ATOM      5  C   UNL A   1      15.686  51.126  97.541  0.00  0.00
ATOM      6  N   UNL A   1      16.773  51.895  97.770  0.00  0.00
ATOM      7  C   UNL A   1      17.434  52.400  96.708  0.00  0.00
ATOM      8  N   UNL A   1      17.162  52.238  95.396  0.00  0.00
ATOM      9  C   UNL A   1      16.089  51.448  95.219  0.00  0.00
ENDROOT
BRANCH   1  13
ATOM     10  C   UNL A   1      14.340  51.501  90.886  0.00  0.00
ATOM     11  C   UNL A   1      15.020  52.838  91.120  0.00  0.00
ATOM     12  O   UNL A   1      15.568  52.755  92.452  0.00  0.00
ATOM     13  C   UNL A   1      15.908  51.378  92.691  0.00  0.00
ATOM     14  C   UNL A   1      15.288  50.534  91.561  0.00  0.00
BRANCH  14  15
ATOM     15  O   UNL A   1      16.285  50.151  90.600  0.00  0.00
ATOM     16  H   UNL A   1      17.080  49.874  91.089  0.00  0.00
ENDBRANCH  14  15
BRANCH  11  17
ATOM     17  C   UNL A   1      14.061  54.022  91.015  0.00  0.00
BRANCH  17  18
ATOM     18  O   UNL A   1      12.913  53.650  90.254  0.00  0.00
ATOM     19  H   UNL A   1      12.151  54.113  90.643  0.00  0.00
ENDBRANCH  17  18
ENDBRANCH  11  17
ENDBRANCH   1  13
BRANCH   5  20
ATOM     20  N   UNL A   1      15.001  50.611  98.636  0.00  0.00
ATOM     21  H   UNL A   1      14.010  50.824  98.618  0.00  0.00
ATOM     22  H   UNL A   1      15.271  49.656  98.833  0.00  0.00
ENDBRANCH   5  20
TORSDOF 5
