# Supplementary material for: The Cordyceps Genus as a Potential Source of Bioactive Compounds for Adjuvant Cancer Therapy: A Network Pharmacology Approach
Source: Pharmaceuticals (Basel). 2025 Apr 30;18(5):667. doi: 10.3390/ph18050667 (PMC12115173; doi:10.3390/ph18050667)
Supplement: Supplementary file 1 [file pharmaceuticals-18-00667-s001.zip › pharmaceuticals-3597034-supplementary/Supplementary Materials/Molecular docking simulations/ExtractoCordyceps2/Results/AURKA(3cho)/Conformations_AURKA/Cordicepinadeoxyadenosina/Cordicepinadeoxyadenosina_docked_model_3.pdb]

REMARK VINA RESULT:      -6.0      2.954      5.621
REMARK  Name = *****
REMARK  5 active torsions:
REMARK  status: ('A' for Active; 'I' for Inactive)
REMARK    1  A    between atoms: C_2  and  C_20
REMARK    2  A    between atoms: C_5  and  N_10
REMARK    3  A    between atoms: C_7  and  O_9
REMARK    4  A    between atoms: C_14  and  N_19
REMARK    5  A    between atoms: C_20  and  O_21
REMARK                            x       y       z     vdW  Elec       q    Type
REMARK                         _______ _______ _______ _____ _____    ______ ____
ROOT
ATOM      1  N   UNL A   1      15.449  51.108  95.152  0.00  0.00
ATOM      2  C   UNL A   1      14.437  50.563  94.402  0.00  0.00
ATOM      3  N   UNL A   1      13.450  50.115  95.151  0.00  0.00
ATOM      4  C   UNL A   1      13.860  50.356  96.446  0.00  0.00
ATOM      5  C   UNL A   1      13.259  50.095  97.689  0.00  0.00
ATOM      6  N   UNL A   1      13.931  50.426  98.814  0.00  0.00
ATOM      7  C   UNL A   1      15.137  51.016  98.687  0.00  0.00
ATOM      8  N   UNL A   1      15.802  51.332  97.556  0.00  0.00
ATOM      9  C   UNL A   1      15.106  50.963  96.468  0.00  0.00
ENDROOT
BRANCH   1  13
ATOM     10  C   UNL A   1      18.030  50.547  93.013  0.00  0.00
ATOM     11  C   UNL A   1      17.453  51.821  92.420  0.00  0.00
ATOM     12  O   UNL A   1      16.336  52.159  93.267  0.00  0.00
ATOM     13  C   UNL A   1      16.647  51.697  94.593  0.00  0.00
ATOM     14  C   UNL A   1      17.890  50.791  94.500  0.00  0.00
BRANCH  14  15
ATOM     15  O   UNL A   1      19.066  51.486  94.945  0.00  0.00
ATOM     16  H   UNL A   1      19.049  52.379  94.560  0.00  0.00
ENDBRANCH  14  15
BRANCH  11  17
ATOM     17  C   UNL A   1      16.990  51.650  90.975  0.00  0.00
BRANCH  17  18
ATOM     18  O   UNL A   1      16.471  50.335  90.784  0.00  0.00
ATOM     19  H   UNL A   1      17.108  49.855  90.227  0.00  0.00
ENDBRANCH  17  18
ENDBRANCH  11  17
ENDBRANCH   1  13
BRANCH   5  20
ATOM     20  N   UNL A   1      12.013  49.492  97.820  0.00  0.00
ATOM     21  H   UNL A   1      11.636  49.166  96.937  0.00  0.00
ATOM     22  H   UNL A   1      11.984  48.855  98.605  0.00  0.00
ENDBRANCH   5  20
TORSDOF 5
