# Supplementary material for: The Cordyceps Genus as a Potential Source of Bioactive Compounds for Adjuvant Cancer Therapy: A Network Pharmacology Approach
Source: Pharmaceuticals (Basel). 2025 Apr 30;18(5):667. doi: 10.3390/ph18050667 (PMC12115173; doi:10.3390/ph18050667)
Supplement: Supplementary file 1 [file pharmaceuticals-18-00667-s001.zip › pharmaceuticals-3597034-supplementary/Supplementary Materials/Molecular docking simulations/ExtractoCordyceps2/Results/AURKA(3cho)/Conformations_AURKA/Cordicepinadeoxyadenosina/Cordicepinadeoxyadenosina_docked_model_4.pdb]

REMARK VINA RESULT:      -5.9      1.834      2.381
REMARK  Name = *****
REMARK  5 active torsions:
REMARK  status: ('A' for Active; 'I' for Inactive)
REMARK    1  A    between atoms: C_2  and  C_20
REMARK    2  A    between atoms: C_5  and  N_10
REMARK    3  A    between atoms: C_7  and  O_9
REMARK    4  A    between atoms: C_14  and  N_19
REMARK    5  A    between atoms: C_20  and  O_21
REMARK                            x       y       z     vdW  Elec       q    Type
REMARK                         _______ _______ _______ _____ _____    ______ ____
ROOT
ATOM      1  N   UNL A   1      14.995  51.351  93.393  0.00  0.00
ATOM      2  C   UNL A   1      13.684  51.468  93.783  0.00  0.00
ATOM      3  N   UNL A   1      12.928  51.979  92.833  0.00  0.00
ATOM      4  C   UNL A   1      13.798  52.231  91.793  0.00  0.00
ATOM      5  C   UNL A   1      13.606  52.784  90.516  0.00  0.00
ATOM      6  N   UNL A   1      14.679  52.937  89.710  0.00  0.00
ATOM      7  C   UNL A   1      15.882  52.526  90.163  0.00  0.00
ATOM      8  N   UNL A   1      16.184  51.968  91.353  0.00  0.00
ATOM      9  C   UNL A   1      15.091  51.858  92.126  0.00  0.00
ENDROOT
BRANCH   1  13
ATOM     10  C   UNL A   1      17.003  52.011  96.055  0.00  0.00
ATOM     11  C   UNL A   1      16.330  50.734  96.528  0.00  0.00
ATOM     12  O   UNL A   1      15.445  50.354  95.454  0.00  0.00
ATOM     13  C   UNL A   1      16.044  50.801  94.225  0.00  0.00
ATOM     14  C   UNL A   1      17.213  51.739  94.582  0.00  0.00
BRANCH  14  15
ATOM     15  O   UNL A   1      18.474  51.066  94.434  0.00  0.00
ATOM     16  H   UNL A   1      18.527  50.378  95.120  0.00  0.00
ENDBRANCH  14  15
BRANCH  11  17
ATOM     17  C   UNL A   1      15.543  50.919  97.824  0.00  0.00
BRANCH  17  18
ATOM     18  O   UNL A   1      16.164  51.918  98.630  0.00  0.00
ATOM     19  H   UNL A   1      15.882  51.760  99.547  0.00  0.00
ENDBRANCH  17  18
ENDBRANCH  11  17
ENDBRANCH   1  13
BRANCH   5  20
ATOM     20  N   UNL A   1      12.365  53.201  90.047  0.00  0.00
ATOM     21  H   UNL A   1      12.269  53.104  89.042  0.00  0.00
ATOM     22  H   UNL A   1      11.610  52.858  90.625  0.00  0.00
ENDBRANCH   5  20
TORSDOF 5
