# Supplementary material for: The Cordyceps Genus as a Potential Source of Bioactive Compounds for Adjuvant Cancer Therapy: A Network Pharmacology Approach
Source: Pharmaceuticals (Basel). 2025 Apr 30;18(5):667. doi: 10.3390/ph18050667 (PMC12115173; doi:10.3390/ph18050667)
Supplement: Supplementary file 1 [file pharmaceuticals-18-00667-s001.zip › pharmaceuticals-3597034-supplementary/Supplementary Materials/Molecular docking simulations/ExtractoCordyceps2/Results/AURKA(3cho)/Conformations_AURKA/Cordicepinadeoxyadenosina/Cordicepinadeoxyadenosina_docked_model_5.pdb]

REMARK VINA RESULT:      -5.9      2.898      5.570
REMARK  Name = *****
REMARK  5 active torsions:
REMARK  status: ('A' for Active; 'I' for Inactive)
REMARK    1  A    between atoms: C_2  and  C_20
REMARK    2  A    between atoms: C_5  and  N_10
REMARK    3  A    between atoms: C_7  and  O_9
REMARK    4  A    between atoms: C_14  and  N_19
REMARK    5  A    between atoms: C_20  and  O_21
REMARK                            x       y       z     vdW  Elec       q    Type
REMARK                         _______ _______ _______ _____ _____    ______ ____
ROOT
ATOM      1  N   UNL A   1      14.588  50.601  94.858  0.00  0.00
ATOM      2  C   UNL A   1      13.473  50.006  95.396  0.00  0.00
ATOM      3  N   UNL A   1      13.447  50.097  96.709  0.00  0.00
ATOM      4  C   UNL A   1      14.614  50.755  97.036  0.00  0.00
ATOM      5  C   UNL A   1      15.168  51.137  98.269  0.00  0.00
ATOM      6  N   UNL A   1      16.369  51.756  98.275  0.00  0.00
ATOM      7  C   UNL A   1      16.967  52.001  97.090  0.00  0.00
ATOM      8  N   UNL A   1      16.527  51.700  95.851  0.00  0.00
ATOM      9  C   UNL A   1      15.343  51.067  95.899  0.00  0.00
ENDROOT
BRANCH   1  13
ATOM     10  C   UNL A   1      15.902  52.577  92.425  0.00  0.00
ATOM     11  C   UNL A   1      16.751  51.329  92.254  0.00  0.00
ATOM     12  O   UNL A   1      16.267  50.404  93.250  0.00  0.00
ATOM     13  C   UNL A   1      14.866  50.672  93.440  0.00  0.00
ATOM     14  C   UNL A   1      14.537  51.999  92.731  0.00  0.00
BRANCH  14  15
ATOM     15  O   UNL A   1      13.868  51.763  91.482  0.00  0.00
ATOM     16  H   UNL A   1      14.371  52.217  90.784  0.00  0.00
ENDBRANCH  14  15
BRANCH  11  17
ATOM     17  C   UNL A   1      18.242  51.589  92.453  0.00  0.00
BRANCH  17  18
ATOM     18  O   UNL A   1      18.615  51.275  93.793  0.00  0.00
ATOM     19  H   UNL A   1      18.062  50.526  94.074  0.00  0.00
ENDBRANCH  17  18
ENDBRANCH  11  17
ENDBRANCH   1  13
BRANCH   5  20
ATOM     20  N   UNL A   1      14.549  50.891  99.490  0.00  0.00
ATOM     21  H   UNL A   1      15.088  50.279 100.091  0.00  0.00
ATOM     22  H   UNL A   1      14.174  51.737  99.899  0.00  0.00
ENDBRANCH   5  20
TORSDOF 5
