# Supplementary material for: The Cordyceps Genus as a Potential Source of Bioactive Compounds for Adjuvant Cancer Therapy: A Network Pharmacology Approach
Source: Pharmaceuticals (Basel). 2025 Apr 30;18(5):667. doi: 10.3390/ph18050667 (PMC12115173; doi:10.3390/ph18050667)
Supplement: Supplementary file 1 [file pharmaceuticals-18-00667-s001.zip › pharmaceuticals-3597034-supplementary/Supplementary Materials/Molecular docking simulations/ExtractoCordyceps2/Results/AURKA(3cho)/Conformations_AURKA/Cordicepinadeoxyadenosina/Cordicepinadeoxyadenosina_docked_model_6.pdb]

REMARK VINA RESULT:      -5.9      3.190      6.241
REMARK  Name = *****
REMARK  5 active torsions:
REMARK  status: ('A' for Active; 'I' for Inactive)
REMARK    1  A    between atoms: C_2  and  C_20
REMARK    2  A    between atoms: C_5  and  N_10
REMARK    3  A    between atoms: C_7  and  O_9
REMARK    4  A    between atoms: C_14  and  N_19
REMARK    5  A    between atoms: C_20  and  O_21
REMARK                            x       y       z     vdW  Elec       q    Type
REMARK                         _______ _______ _______ _____ _____    ______ ____
ROOT
ATOM      1  N   UNL A   1      15.206  50.662  96.707  0.00  0.00
ATOM      2  C   UNL A   1      16.187  51.258  97.462  0.00  0.00
ATOM      3  N   UNL A   1      15.843  51.363  98.729  0.00  0.00
ATOM      4  C   UNL A   1      14.569  50.838  98.788  0.00  0.00
ATOM      5  C   UNL A   1      13.662  50.682  99.849  0.00  0.00
ATOM      6  N   UNL A   1      12.448  50.149  99.589  0.00  0.00
ATOM      7  C   UNL A   1      12.175  49.769  98.324  0.00  0.00
ATOM      8  N   UNL A   1      12.966  49.851  97.234  0.00  0.00
ATOM      9  C   UNL A   1      14.151  50.407  97.538  0.00  0.00
ENDROOT
BRANCH   1  13
ATOM     10  C   UNL A   1      16.045  52.059  93.724  0.00  0.00
ATOM     11  C   UNL A   1      16.991  50.871  93.747  0.00  0.00
ATOM     12  O   UNL A   1      16.713  50.191  94.988  0.00  0.00
ATOM     13  C   UNL A   1      15.321  50.398  95.289  0.00  0.00
ATOM     14  C   UNL A   1      14.786  51.480  94.333  0.00  0.00
BRANCH  14  15
ATOM     15  O   UNL A   1      14.013  50.894  93.274  0.00  0.00
ATOM     16  H   UNL A   1      13.291  50.382  93.679  0.00  0.00
ENDBRANCH  14  15
BRANCH  11  17
ATOM     17  C   UNL A   1      18.461  51.278  93.683  0.00  0.00
BRANCH  17  18
ATOM     18  O   UNL A   1      18.950  51.536  94.998  0.00  0.00
ATOM     19  H   UNL A   1      18.240  51.990  95.482  0.00  0.00
ENDBRANCH  17  18
ENDBRANCH  11  17
ENDBRANCH   1  13
BRANCH   5  20
ATOM     20  N   UNL A   1      13.945  51.067 101.155  0.00  0.00
ATOM     21  H   UNL A   1      13.206  50.830 101.807  0.00  0.00
ATOM     22  H   UNL A   1      14.894  50.835 101.418  0.00  0.00
ENDBRANCH   5  20
TORSDOF 5
