# Supplementary material for: The Cordyceps Genus as a Potential Source of Bioactive Compounds for Adjuvant Cancer Therapy: A Network Pharmacology Approach
Source: Pharmaceuticals (Basel). 2025 Apr 30;18(5):667. doi: 10.3390/ph18050667 (PMC12115173; doi:10.3390/ph18050667)
Supplement: Supplementary file 1 [file pharmaceuticals-18-00667-s001.zip › pharmaceuticals-3597034-supplementary/Supplementary Materials/Molecular docking simulations/ExtractoCordyceps2/Results/AURKA(3cho)/Conformations_AURKA/Cordicepinadeoxyadenosina/Cordicepinadeoxyadenosina_docked_model_7.pdb]

REMARK VINA RESULT:      -5.8      3.043      5.638
REMARK  Name = *****
REMARK  5 active torsions:
REMARK  status: ('A' for Active; 'I' for Inactive)
REMARK    1  A    between atoms: C_2  and  C_20
REMARK    2  A    between atoms: C_5  and  N_10
REMARK    3  A    between atoms: C_7  and  O_9
REMARK    4  A    between atoms: C_14  and  N_19
REMARK    5  A    between atoms: C_20  and  O_21
REMARK                            x       y       z     vdW  Elec       q    Type
REMARK                         _______ _______ _______ _____ _____    ______ ____
ROOT
ATOM      1  N   UNL A   1      16.696  51.600  95.704  0.00  0.00
ATOM      2  C   UNL A   1      17.441  51.965  96.799  0.00  0.00
ATOM      3  N   UNL A   1      16.804  51.740  97.929  0.00  0.00
ATOM      4  C   UNL A   1      15.580  51.235  97.545  0.00  0.00
ATOM      5  C   UNL A   1      14.458  50.819  98.281  0.00  0.00
ATOM      6  N   UNL A   1      13.367  50.389  97.609  0.00  0.00
ATOM      7  C   UNL A   1      13.419  50.356  96.261  0.00  0.00
ATOM      8  N   UNL A   1      14.438  50.710  95.452  0.00  0.00
ATOM      9  C   UNL A   1      15.489  51.151  96.164  0.00  0.00
ENDROOT
BRANCH   1  13
ATOM     10  C   UNL A   1      15.970  50.741  92.497  0.00  0.00
ATOM     11  C   UNL A   1      16.052  52.251  92.365  0.00  0.00
ATOM     12  O   UNL A   1      16.367  52.730  93.689  0.00  0.00
ATOM     13  C   UNL A   1      17.154  51.714  94.336  0.00  0.00
ATOM     14  C   UNL A   1      17.088  50.441  93.472  0.00  0.00
BRANCH  14  15
ATOM     15  O   UNL A   1      18.298  50.270  92.715  0.00  0.00
ATOM     16  H   UNL A   1      19.041  50.247  93.343  0.00  0.00
ENDBRANCH  14  15
BRANCH  11  17
ATOM     17  C   UNL A   1      14.750  52.879  91.871  0.00  0.00
BRANCH  17  18
ATOM     18  O   UNL A   1      13.692  52.581  92.780  0.00  0.00
ATOM     19  H   UNL A   1      12.892  52.432  92.248  0.00  0.00
ENDBRANCH  17  18
ENDBRANCH  11  17
ENDBRANCH   1  13
BRANCH   5  20
ATOM     20  N   UNL A   1      14.407  50.846  99.670  0.00  0.00
ATOM     21  H   UNL A   1      13.485  51.070 100.028  0.00  0.00
ATOM     22  H   UNL A   1      14.889  50.056 100.079  0.00  0.00
ENDBRANCH   5  20
TORSDOF 5
