# Supplementary material for: The Cordyceps Genus as a Potential Source of Bioactive Compounds for Adjuvant Cancer Therapy: A Network Pharmacology Approach
Source: Pharmaceuticals (Basel). 2025 Apr 30;18(5):667. doi: 10.3390/ph18050667 (PMC12115173; doi:10.3390/ph18050667)
Supplement: Supplementary file 1 [file pharmaceuticals-18-00667-s001.zip › pharmaceuticals-3597034-supplementary/Supplementary Materials/Molecular docking simulations/ExtractoCordyceps2/Results/AURKA(3cho)/Conformations_AURKA/Cordicepinadeoxyadenosina/Cordicepinadeoxyadenosina_docked_model_8.pdb]

REMARK VINA RESULT:      -5.8      2.272      3.989
REMARK  Name = *****
REMARK  5 active torsions:
REMARK  status: ('A' for Active; 'I' for Inactive)
REMARK    1  A    between atoms: C_2  and  C_20
REMARK    2  A    between atoms: C_5  and  N_10
REMARK    3  A    between atoms: C_7  and  O_9
REMARK    4  A    between atoms: C_14  and  N_19
REMARK    5  A    between atoms: C_20  and  O_21
REMARK                            x       y       z     vdW  Elec       q    Type
REMARK                         _______ _______ _______ _____ _____    ______ ____
ROOT
ATOM      1  N   UNL A   1      14.959  51.257  97.306  0.00  0.00
ATOM      2  C   UNL A   1      16.013  51.485  98.156  0.00  0.00
ATOM      3  N   UNL A   1      17.166  51.516  97.520  0.00  0.00
ATOM      4  C   UNL A   1      16.843  51.266  96.202  0.00  0.00
ATOM      5  C   UNL A   1      17.629  51.156  95.043  0.00  0.00
ATOM      6  N   UNL A   1      17.018  50.870  93.872  0.00  0.00
ATOM      7  C   UNL A   1      15.677  50.728  93.870  0.00  0.00
ATOM      8  N   UNL A   1      14.820  50.829  94.907  0.00  0.00
ATOM      9  C   UNL A   1      15.476  51.092  96.050  0.00  0.00
ENDROOT
BRANCH   1  13
ATOM     10  C   UNL A   1      12.637  49.263  98.784  0.00  0.00
ATOM     11  C   UNL A   1      12.577  50.477  99.695  0.00  0.00
ATOM     12  O   UNL A   1      13.535  51.407  99.149  0.00  0.00
ATOM     13  C   UNL A   1      13.575  51.195  97.726  0.00  0.00
ATOM     14  C   UNL A   1      12.812  49.893  97.419  0.00  0.00
BRANCH  14  15
ATOM     15  O   UNL A   1      11.506  50.175  96.892  0.00  0.00
ATOM     16  H   UNL A   1      11.160  49.356  96.498  0.00  0.00
ENDBRANCH  14  15
BRANCH  11  17
ATOM     17  C   UNL A   1      12.923  50.151 101.146  0.00  0.00
BRANCH  17  18
ATOM     18  O   UNL A   1      13.786  51.155 101.676  0.00  0.00
ATOM     19  H   UNL A   1      14.074  50.850 102.554  0.00  0.00
ENDBRANCH  17  18
ENDBRANCH  11  17
ENDBRANCH   1  13
BRANCH   5  20
ATOM     20  N   UNL A   1      19.011  51.308  95.044  0.00  0.00
ATOM     21  H   UNL A   1      19.377  51.612  94.149  0.00  0.00
ATOM     22  H   UNL A   1      19.335  51.794  95.871  0.00  0.00
ENDBRANCH   5  20
TORSDOF 5
