# Supplementary material for: The Cordyceps Genus as a Potential Source of Bioactive Compounds for Adjuvant Cancer Therapy: A Network Pharmacology Approach
Source: Pharmaceuticals (Basel). 2025 Apr 30;18(5):667. doi: 10.3390/ph18050667 (PMC12115173; doi:10.3390/ph18050667)
Supplement: Supplementary file 1 [file pharmaceuticals-18-00667-s001.zip › pharmaceuticals-3597034-supplementary/Supplementary Materials/Molecular docking simulations/ExtractoCordyceps2/Results/AURKA(3cho)/Conformations_AURKA/Cordicepinadeoxyadenosina/Cordicepinadeoxyadenosina_docked_model_9.pdb]

REMARK VINA RESULT:      -5.7      3.224      6.297
REMARK  Name = *****
REMARK  5 active torsions:
REMARK  status: ('A' for Active; 'I' for Inactive)
REMARK    1  A    between atoms: C_2  and  C_20
REMARK    2  A    between atoms: C_5  and  N_10
REMARK    3  A    between atoms: C_7  and  O_9
REMARK    4  A    between atoms: C_14  and  N_19
REMARK    5  A    between atoms: C_20  and  O_21
REMARK                            x       y       z     vdW  Elec       q    Type
REMARK                         _______ _______ _______ _____ _____    ______ ____
ROOT
ATOM      1  N   UNL A   1      16.765  51.005  94.216  0.00  0.00
ATOM      2  C   UNL A   1      17.710  51.683  94.948  0.00  0.00
ATOM      3  N   UNL A   1      17.367  51.800  96.213  0.00  0.00
ATOM      4  C   UNL A   1      16.129  51.196  96.296  0.00  0.00
ATOM      5  C   UNL A   1      15.241  51.010  97.368  0.00  0.00
ATOM      6  N   UNL A   1      14.062  50.393  97.131  0.00  0.00
ATOM      7  C   UNL A   1      13.807  49.963  95.878  0.00  0.00
ATOM      8  N   UNL A   1      14.585  50.067  94.781  0.00  0.00
ATOM      9  C   UNL A   1      15.733  50.705  95.062  0.00  0.00
ENDROOT
BRANCH   1  13
ATOM     10  C   UNL A   1      16.568  52.372  91.110  0.00  0.00
ATOM     11  C   UNL A   1      17.978  51.809  91.074  0.00  0.00
ATOM     12  O   UNL A   1      18.171  51.190  92.363  0.00  0.00
ATOM     13  C   UNL A   1      16.889  50.711  92.804  0.00  0.00
ATOM     14  C   UNL A   1      15.815  51.304  91.873  0.00  0.00
BRANCH  14  15
ATOM     15  O   UNL A   1      15.358  50.324  90.926  0.00  0.00
ATOM     16  H   UNL A   1      14.997  50.799  90.158  0.00  0.00
ENDBRANCH  14  15
BRANCH  11  17
ATOM     17  C   UNL A   1      19.042  52.880  90.836  0.00  0.00
BRANCH  17  18
ATOM     18  O   UNL A   1      19.856  52.515  89.724  0.00  0.00
ATOM     19  H   UNL A   1      19.263  52.155  89.042  0.00  0.00
ENDBRANCH  17  18
ENDBRANCH  11  17
ENDBRANCH   1  13
BRANCH   5  20
ATOM     20  N   UNL A   1      15.506  51.448  98.661  0.00  0.00
ATOM     21  H   UNL A   1      16.285  50.962  99.091  0.00  0.00
ATOM     22  H   UNL A   1      15.490  52.457  98.727  0.00  0.00
ENDBRANCH   5  20
TORSDOF 5
