# Supplementary material for: The Cordyceps Genus as a Potential Source of Bioactive Compounds for Adjuvant Cancer Therapy: A Network Pharmacology Approach
Source: Pharmaceuticals (Basel). 2025 Apr 30;18(5):667. doi: 10.3390/ph18050667 (PMC12115173; doi:10.3390/ph18050667)
Supplement: Supplementary file 1 [file pharmaceuticals-18-00667-s001.zip › pharmaceuticals-3597034-supplementary/Supplementary Materials/Molecular docking simulations/ExtractoCordyceps2/Results/AURKA(3cho)/Conformations_AURKA/CordyceamideA/CordyceamideA_docked.pdbqt]

MODEL 1
REMARK VINA RESULT:      -8.2      0.000      0.000
REMARK  Name = *****
REMARK  13 active torsions:
REMARK  status: ('A' for Active; 'I' for Inactive)
REMARK    1  A    between atoms: C_1  and  C_2
REMARK    2  A    between atoms: C_2  and  O_4
REMARK    3  A    between atoms: O_4  and  C_5
REMARK    4  A    between atoms: C_5  and  C_6
REMARK    5  A    between atoms: C_6  and  C_8
REMARK    6  A    between atoms: C_6  and  N_15
REMARK    7  A    between atoms: C_8  and  C_9
REMARK    8  A    between atoms: C_16  and  C_18
REMARK    9  A    between atoms: C_18  and  C_20
REMARK   10  A    between atoms: C_18  and  N_28
REMARK   11  A    between atoms: C_20  and  C_21
REMARK   12  A    between atoms: C_24  and  O_27
REMARK   13  A    between atoms: C_29  and  C_31
REMARK                            x       y       z     vdW  Elec       q    Type
REMARK                         _______ _______ _______ _____ _____    ______ ____
ROOT
ATOM      1  C   UNL A   1      12.355  51.209  93.752  0.00  0.00    +0.223 C 
ENDROOT
BRANCH   1   3
ATOM      2  N   UNL A   1      12.956  50.808  96.104  0.00  0.00    -0.307 N 
ATOM      3  C   UNL A   1      12.753  50.221  94.873  0.00  0.00    +0.168 C 
ATOM      4  O   UNL A   1      12.897  49.014  94.691  0.00  0.00    -0.376 OA
ATOM      5  H   UNL A   1      12.862  51.822  96.197  0.00  0.00    +0.191 HD
BRANCH   2   6
ATOM      6  C   UNL A   1      13.265  50.043  97.315  0.00  0.00    +0.136 C 
BRANCH   6   7
ATOM      7  C   UNL A   1      11.997  49.882  98.188  0.00  0.00    +0.321 C 
BRANCH   7   8
ATOM      8  O   UNL A   1      11.153  51.051  98.222  0.00  0.00    -0.522 OA
BRANCH   8  10
ATOM      9  C   UNL A   1       9.512  49.385  98.293  0.00  0.00    +0.292 C 
ATOM     10  C   UNL A   1       9.811  50.852  98.260  0.00  0.00    +0.211 C 
ATOM     11  O   UNL A   1       8.960  51.730  98.299  0.00  0.00    -0.342 OA
ENDBRANCH   8  10
ENDBRANCH   7   8
ENDBRANCH   6   7
BRANCH   6  12
ATOM     12  C   UNL A   1      14.448  50.670  98.086  0.00  0.00    +0.106 C 
BRANCH  12  13
ATOM     13  C   UNL A   1      15.616  51.022  97.196  0.00  0.00    -0.074 A 
ATOM     14  C   UNL A   1      16.362  52.183  97.443  0.00  0.00    +0.007 A 
ATOM     15  C   UNL A   1      17.431  52.526  96.615  0.00  0.00    +0.002 A 
ATOM     16  C   UNL A   1      17.764  51.713  95.533  0.00  0.00    +0.001 A 
ATOM     17  C   UNL A   1      17.029  50.556  95.280  0.00  0.00    +0.002 A 
ATOM     18  C   UNL A   1      15.960  50.210  96.108  0.00  0.00    +0.007 A 
ENDBRANCH  12  13
ENDBRANCH   6  12
ENDBRANCH   2   6
ENDBRANCH   1   3
BRANCH   1  19
ATOM     19  N   UNL A   1      13.587  51.659  93.088  0.00  0.00    -0.287 N 
ATOM     20  C   UNL A   1      14.330  50.888  92.220  0.00  0.00    +0.184 C 
ATOM     21  O   UNL A   1      13.913  49.910  91.615  0.00  0.00    -0.369 OA
ATOM     22  H   UNL A   1      14.069  52.417  93.551  0.00  0.00    +0.197 HD
BRANCH  20  23
ATOM     23  C   UNL A   1      15.723  51.348  91.992  0.00  0.00    +0.040 A 
ATOM     24  C   UNL A   1      16.045  52.681  92.273  0.00  0.00    +0.047 A 
ATOM     25  C   UNL A   1      17.347  53.140  92.068  0.00  0.00    +0.008 A 
ATOM     26  C   UNL A   1      18.322  52.273  91.573  0.00  0.00    +0.002 A 
ATOM     27  C   UNL A   1      17.997  50.950  91.270  0.00  0.00    +0.008 A 
ATOM     28  C   UNL A   1      16.697  50.485  91.475  0.00  0.00    +0.047 A 
ENDBRANCH  20  23
ENDBRANCH   1  19
BRANCH   1  29
ATOM     29  C   UNL A   1      11.276  50.615  92.828  0.00  0.00    +0.130 C 
BRANCH  29  30
ATOM     30  C   UNL A   1       9.860  50.795  93.335  0.00  0.00    -0.065 A 
ATOM     31  C   UNL A   1       9.012  51.752  92.761  0.00  0.00    +0.027 A 
ATOM     32  C   UNL A   1       7.716  51.932  93.249  0.00  0.00    +0.079 A 
ATOM     33  C   UNL A   1       7.268  51.152  94.311  0.00  0.00    +0.033 A 
ATOM     34  C   UNL A   1       8.091  50.193  94.885  0.00  0.00    +0.079 A 
ATOM     35  C   UNL A   1       9.386  50.012  94.397  0.00  0.00    +0.027 A 
BRANCH  33  36
ATOM     36  O   UNL A   1       6.013  51.301  94.823  0.00  0.00    -0.565 OA
ATOM     37  H   UNL A   1       5.378  51.267  94.089  0.00  0.00    +0.334 HD
ENDBRANCH  33  36
ENDBRANCH  29  30
ENDBRANCH   1  29
TORSDOF 12
ENDMDL
MODEL 2
REMARK VINA RESULT:      -8.2      1.390      5.849
REMARK  Name = *****
REMARK  13 active torsions:
REMARK  status: ('A' for Active; 'I' for Inactive)
REMARK    1  A    between atoms: C_1  and  C_2
REMARK    2  A    between atoms: C_2  and  O_4
REMARK    3  A    between atoms: O_4  and  C_5
REMARK    4  A    between atoms: C_5  and  C_6
REMARK    5  A    between atoms: C_6  and  C_8
REMARK    6  A    between atoms: C_6  and  N_15
REMARK    7  A    between atoms: C_8  and  C_9
REMARK    8  A    between atoms: C_16  and  C_18
REMARK    9  A    between atoms: C_18  and  C_20
REMARK   10  A    between atoms: C_18  and  N_28
REMARK   11  A    between atoms: C_20  and  C_21
REMARK   12  A    between atoms: C_24  and  O_27
REMARK   13  A    between atoms: C_29  and  C_31
REMARK                            x       y       z     vdW  Elec       q    Type
REMARK                         _______ _______ _______ _____ _____    ______ ____
ROOT
ATOM      1  C   UNL A   1      12.720  50.720  93.386  0.00  0.00    +0.223 C 
ENDROOT
BRANCH   1   3
ATOM      2  N   UNL A   1      13.114  50.631  95.814  0.00  0.00    -0.307 N 
ATOM      3  C   UNL A   1      13.139  49.913  94.637  0.00  0.00    +0.168 C 
ATOM      4  O   UNL A   1      13.485  48.733  94.597  0.00  0.00    -0.376 OA
ATOM      5  H   UNL A   1      12.857  51.621  95.791  0.00  0.00    +0.191 HD
BRANCH   2   6
ATOM      6  C   UNL A   1      13.401  50.037  97.122  0.00  0.00    +0.136 C 
BRANCH   6   7
ATOM      7  C   UNL A   1      12.091  49.840  97.922  0.00  0.00    +0.321 C 
BRANCH   7   8
ATOM      8  O   UNL A   1      11.279  51.028  98.023  0.00  0.00    -0.522 OA
BRANCH   8  10
ATOM      9  C   UNL A   1       9.779  49.486  98.946  0.00  0.00    +0.292 C 
ATOM     10  C   UNL A   1       9.988  50.869  98.412  0.00  0.00    +0.211 C 
ATOM     11  O   UNL A   1       9.119  51.731  98.372  0.00  0.00    -0.342 OA
ENDBRANCH   8  10
ENDBRANCH   7   8
ENDBRANCH   6   7
BRANCH   6  12
ATOM     12  C   UNL A   1      14.456  50.861  97.891  0.00  0.00    +0.106 C 
BRANCH  12  13
ATOM     13  C   UNL A   1      15.693  51.152  97.075  0.00  0.00    -0.074 A 
ATOM     14  C   UNL A   1      16.436  52.316  97.316  0.00  0.00    +0.007 A 
ATOM     15  C   UNL A   1      17.569  52.601  96.553  0.00  0.00    +0.002 A 
ATOM     16  C   UNL A   1      17.971  51.726  95.546  0.00  0.00    +0.001 A 
ATOM     17  C   UNL A   1      17.240  50.566  95.300  0.00  0.00    +0.002 A 
ATOM     18  C   UNL A   1      16.106  50.277  96.061  0.00  0.00    +0.007 A 
ENDBRANCH  12  13
ENDBRANCH   6  12
ENDBRANCH   2   6
ENDBRANCH   1   3
BRANCH   1  19
ATOM     19  N   UNL A   1      11.258  50.872  93.416  0.00  0.00    -0.287 N 
ATOM     20  C   UNL A   1      10.380  50.103  92.683  0.00  0.00    +0.184 C 
ATOM     21  O   UNL A   1      10.634  49.003  92.211  0.00  0.00    -0.369 OA
ATOM     22  H   UNL A   1      10.928  51.780  93.713  0.00  0.00    +0.197 HD
BRANCH  20  23
ATOM     23  C   UNL A   1       9.016  50.668  92.525  0.00  0.00    +0.040 A 
ATOM     24  C   UNL A   1       8.376  51.203  93.649  0.00  0.00    +0.047 A 
ATOM     25  C   UNL A   1       7.094  51.742  93.528  0.00  0.00    +0.008 A 
ATOM     26  C   UNL A   1       6.448  51.735  92.291  0.00  0.00    +0.002 A 
ATOM     27  C   UNL A   1       7.076  51.180  91.174  0.00  0.00    +0.008 A 
ATOM     28  C   UNL A   1       8.359  50.642  91.289  0.00  0.00    +0.047 A 
ENDBRANCH  20  23
ENDBRANCH   1  19
BRANCH   1  29
ATOM     29  C   UNL A   1      13.526  52.025  93.256  0.00  0.00    +0.130 C 
BRANCH  29  30
ATOM     30  C   UNL A   1      14.860  51.861  92.559  0.00  0.00    -0.065 A 
ATOM     31  C   UNL A   1      15.851  52.847  92.670  0.00  0.00    +0.027 A 
ATOM     32  C   UNL A   1      17.069  52.703  92.004  0.00  0.00    +0.079 A 
ATOM     33  C   UNL A   1      17.298  51.571  91.227  0.00  0.00    +0.033 A 
ATOM     34  C   UNL A   1      16.332  50.580  91.114  0.00  0.00    +0.079 A 
ATOM     35  C   UNL A   1      15.115  50.723  91.780  0.00  0.00    +0.027 A 
BRANCH  33  36
ATOM     36  O   UNL A   1      18.471  51.396  90.554  0.00  0.00    -0.565 OA
ATOM     37  H   UNL A   1      18.329  50.731  89.861  0.00  0.00    +0.334 HD
ENDBRANCH  33  36
ENDBRANCH  29  30
ENDBRANCH   1  29
TORSDOF 12
ENDMDL
MODEL 3
REMARK VINA RESULT:      -8.1      2.181      8.638
REMARK  Name = *****
REMARK  13 active torsions:
REMARK  status: ('A' for Active; 'I' for Inactive)
REMARK    1  A    between atoms: C_1  and  C_2
REMARK    2  A    between atoms: C_2  and  O_4
REMARK    3  A    between atoms: O_4  and  C_5
REMARK    4  A    between atoms: C_5  and  C_6
REMARK    5  A    between atoms: C_6  and  C_8
REMARK    6  A    between atoms: C_6  and  N_15
REMARK    7  A    between atoms: C_8  and  C_9
REMARK    8  A    between atoms: C_16  and  C_18
REMARK    9  A    between atoms: C_18  and  C_20
REMARK   10  A    between atoms: C_18  and  N_28
REMARK   11  A    between atoms: C_20  and  C_21
REMARK   12  A    between atoms: C_24  and  O_27
REMARK   13  A    between atoms: C_29  and  C_31
REMARK                            x       y       z     vdW  Elec       q    Type
REMARK                         _______ _______ _______ _____ _____    ______ ____
ROOT
ATOM      1  C   UNL A   1      12.636  50.292  95.360  0.00  0.00    +0.223 C 
ENDROOT
BRANCH   1   3
ATOM      2  N   UNL A   1      12.002  50.331  92.983  0.00  0.00    -0.307 N 
ATOM      3  C   UNL A   1      11.613  49.955  94.251  0.00  0.00    +0.168 C 
ATOM      4  O   UNL A   1      10.530  49.415  94.470  0.00  0.00    -0.376 OA
ATOM      5  H   UNL A   1      12.896  50.813  92.856  0.00  0.00    +0.191 HD
BRANCH   2   6
ATOM      6  C   UNL A   1      11.216  50.037  91.783  0.00  0.00    +0.136 C 
BRANCH   6   7
ATOM      7  C   UNL A   1      12.080  49.283  90.744  0.00  0.00    +0.321 C 
BRANCH   7   8
ATOM      8  O   UNL A   1      12.892  50.143  89.919  0.00  0.00    -0.522 OA
BRANCH   8  10
ATOM      9  C   UNL A   1      14.741  51.265  90.816  0.00  0.00    +0.292 C 
ATOM     10  C   UNL A   1      14.239  50.065  90.073  0.00  0.00    +0.211 C 
ATOM     11  O   UNL A   1      14.948  49.141  89.697  0.00  0.00    -0.342 OA
ENDBRANCH   8  10
ENDBRANCH   7   8
ENDBRANCH   6   7
BRANCH   6  12
ATOM     12  C   UNL A   1      10.570  51.318  91.210  0.00  0.00    +0.106 C 
BRANCH  12  13
ATOM     13  C   UNL A   1       9.091  51.418  91.498  0.00  0.00    -0.074 A 
ATOM     14  C   UNL A   1       8.649  51.861  92.751  0.00  0.00    +0.007 A 
ATOM     15  C   UNL A   1       7.284  51.937  93.033  0.00  0.00    +0.002 A 
ATOM     16  C   UNL A   1       6.351  51.574  92.064  0.00  0.00    +0.001 A 
ATOM     17  C   UNL A   1       6.781  51.134  90.814  0.00  0.00    +0.002 A 
ATOM     18  C   UNL A   1       8.146  51.056  90.529  0.00  0.00    +0.007 A 
ENDBRANCH  12  13
ENDBRANCH   6  12
ENDBRANCH   2   6
ENDBRANCH   1   3
BRANCH   1  19
ATOM     19  N   UNL A   1      12.038  49.925  96.652  0.00  0.00    -0.287 N 
ATOM     20  C   UNL A   1      12.259  50.601  97.833  0.00  0.00    +0.184 C 
ATOM     21  O   UNL A   1      12.660  51.754  97.918  0.00  0.00    -0.369 OA
ATOM     22  H   UNL A   1      11.742  48.962  96.728  0.00  0.00    +0.197 HD
BRANCH  20  23
ATOM     23  C   UNL A   1      11.919  49.853  99.069  0.00  0.00    +0.040 A 
ATOM     24  C   UNL A   1      12.543  50.217 100.268  0.00  0.00    +0.047 A 
ATOM     25  C   UNL A   1      12.242  49.530 101.445  0.00  0.00    +0.008 A 
ATOM     26  C   UNL A   1      11.329  48.475 101.423  0.00  0.00    +0.002 A 
ATOM     27  C   UNL A   1      10.724  48.095 100.225  0.00  0.00    +0.008 A 
ATOM     28  C   UNL A   1      11.020  48.780  99.044  0.00  0.00    +0.047 A 
ENDBRANCH  20  23
ENDBRANCH   1  19
BRANCH   1  29
ATOM     29  C   UNL A   1      14.017  49.679  95.064  0.00  0.00    +0.130 C 
BRANCH  29  30
ATOM     30  C   UNL A   1      15.182  50.514  95.554  0.00  0.00    -0.065 A 
ATOM     31  C   UNL A   1      15.589  50.456  96.894  0.00  0.00    +0.027 A 
ATOM     32  C   UNL A   1      16.647  51.248  97.347  0.00  0.00    +0.079 A 
ATOM     33  C   UNL A   1      17.299  52.095  96.457  0.00  0.00    +0.033 A 
ATOM     34  C   UNL A   1      16.917  52.157  95.124  0.00  0.00    +0.079 A 
ATOM     35  C   UNL A   1      15.860  51.367  94.671  0.00  0.00    +0.027 A 
BRANCH  33  36
ATOM     36  O   UNL A   1      18.332  52.890  96.860  0.00  0.00    -0.565 OA
ATOM     37  H   UNL A   1      19.053  52.802  96.216  0.00  0.00    +0.334 HD
ENDBRANCH  33  36
ENDBRANCH  29  30
ENDBRANCH   1  29
TORSDOF 12
ENDMDL
MODEL 4
REMARK VINA RESULT:      -7.9      1.852      6.120
REMARK  Name = *****
REMARK  13 active torsions:
REMARK  status: ('A' for Active; 'I' for Inactive)
REMARK    1  A    between atoms: C_1  and  C_2
REMARK    2  A    between atoms: C_2  and  O_4
REMARK    3  A    between atoms: O_4  and  C_5
REMARK    4  A    between atoms: C_5  and  C_6
REMARK    5  A    between atoms: C_6  and  C_8
REMARK    6  A    between atoms: C_6  and  N_15
REMARK    7  A    between atoms: C_8  and  C_9
REMARK    8  A    between atoms: C_16  and  C_18
REMARK    9  A    between atoms: C_18  and  C_20
REMARK   10  A    between atoms: C_18  and  N_28
REMARK   11  A    between atoms: C_20  and  C_21
REMARK   12  A    between atoms: C_24  and  O_27
REMARK   13  A    between atoms: C_29  and  C_31
REMARK                            x       y       z     vdW  Elec       q    Type
REMARK                         _______ _______ _______ _____ _____    ______ ____
ROOT
ATOM      1  C   UNL A   1      12.865  51.016  93.290  0.00  0.00    +0.223 C 
ENDROOT
BRANCH   1   3
ATOM      2  N   UNL A   1      15.300  50.791  93.021  0.00  0.00    -0.307 N 
ATOM      3  C   UNL A   1      14.214  51.617  92.830  0.00  0.00    +0.168 C 
ATOM      4  O   UNL A   1      14.324  52.745  92.351  0.00  0.00    -0.376 OA
ATOM      5  H   UNL A   1      15.164  49.877  93.460  0.00  0.00    +0.191 HD
BRANCH   2   6
ATOM      6  C   UNL A   1      16.656  51.136  92.587  0.00  0.00    +0.136 C 
BRANCH   6   7
ATOM      7  C   UNL A   1      16.910  50.618  91.151  0.00  0.00    +0.321 C 
BRANCH   7   8
ATOM      8  O   UNL A   1      18.074  51.186  90.517  0.00  0.00    -0.522 OA
BRANCH   8  10
ATOM      9  C   UNL A   1      19.330  53.145  90.773  0.00  0.00    +0.292 C 
ATOM     10  C   UNL A   1      18.063  52.521  90.272  0.00  0.00    +0.211 C 
ATOM     11  O   UNL A   1      17.174  53.134  89.698  0.00  0.00    -0.342 OA
ENDBRANCH   8  10
ENDBRANCH   7   8
ENDBRANCH   6   7
BRANCH   6  12
ATOM     12  C   UNL A   1      17.712  50.638  93.599  0.00  0.00    +0.106 C 
BRANCH  12  13
ATOM     13  C   UNL A   1      17.454  51.117  95.008  0.00  0.00    -0.074 A 
ATOM     14  C   UNL A   1      17.632  52.468  95.335  0.00  0.00    +0.007 A 
ATOM     15  C   UNL A   1      17.415  52.915  96.639  0.00  0.00    +0.002 A 
ATOM     16  C   UNL A   1      17.017  52.016  97.626  0.00  0.00    +0.001 A 
ATOM     17  C   UNL A   1      16.836  50.671  97.311  0.00  0.00    +0.002 A 
ATOM     18  C   UNL A   1      17.052  50.221  96.007  0.00  0.00    +0.007 A 
ENDBRANCH  12  13
ENDBRANCH   6  12
ENDBRANCH   2   6
ENDBRANCH   1   3
BRANCH   1  19
ATOM     19  N   UNL A   1      12.820  51.078  94.758  0.00  0.00    -0.287 N 
ATOM     20  C   UNL A   1      13.189  50.045  95.592  0.00  0.00    +0.184 C 
ATOM     21  O   UNL A   1      13.915  49.112  95.278  0.00  0.00    -0.369 OA
ATOM     22  H   UNL A   1      12.182  51.765  95.138  0.00  0.00    +0.197 HD
BRANCH  20  23
ATOM     23  C   UNL A   1      12.687  50.142  96.986  0.00  0.00    +0.040 A 
ATOM     24  C   UNL A   1      13.615  50.184  98.034  0.00  0.00    +0.047 A 
ATOM     25  C   UNL A   1      13.170  50.274  99.353  0.00  0.00    +0.008 A 
ATOM     26  C   UNL A   1      11.802  50.312  99.628  0.00  0.00    +0.002 A 
ATOM     27  C   UNL A   1      10.875  50.246  98.586  0.00  0.00    +0.008 A 
ATOM     28  C   UNL A   1      11.314  50.157  97.264  0.00  0.00    +0.047 A 
ENDBRANCH  20  23
ENDBRANCH   1  19
BRANCH   1  29
ATOM     29  C   UNL A   1      11.675  51.663  92.556  0.00  0.00    +0.130 C 
BRANCH  29  30
ATOM     30  C   UNL A   1      10.352  50.966  92.789  0.00  0.00    -0.065 A 
ATOM     31  C   UNL A   1      10.312  49.614  93.158  0.00  0.00    +0.027 A 
ATOM     32  C   UNL A   1       9.088  48.968  93.347  0.00  0.00    +0.079 A 
ATOM     33  C   UNL A   1       7.904  49.676  93.166  0.00  0.00    +0.033 A 
ATOM     34  C   UNL A   1       7.925  51.017  92.811  0.00  0.00    +0.079 A 
ATOM     35  C   UNL A   1       9.147  51.663  92.623  0.00  0.00    +0.027 A 
BRANCH  33  36
ATOM     36  O   UNL A   1       6.688  49.080  93.333  0.00  0.00    -0.565 OA
ATOM     37  H   UNL A   1       6.298  48.933  92.456  0.00  0.00    +0.334 HD
ENDBRANCH  33  36
ENDBRANCH  29  30
ENDBRANCH   1  29
TORSDOF 12
ENDMDL
MODEL 5
REMARK VINA RESULT:      -7.9      2.323      7.737
REMARK  Name = *****
REMARK  13 active torsions:
REMARK  status: ('A' for Active; 'I' for Inactive)
REMARK    1  A    between atoms: C_1  and  C_2
REMARK    2  A    between atoms: C_2  and  O_4
REMARK    3  A    between atoms: O_4  and  C_5
REMARK    4  A    between atoms: C_5  and  C_6
REMARK    5  A    between atoms: C_6  and  C_8
REMARK    6  A    between atoms: C_6  and  N_15
REMARK    7  A    between atoms: C_8  and  C_9
REMARK    8  A    between atoms: C_16  and  C_18
REMARK    9  A    between atoms: C_18  and  C_20
REMARK   10  A    between atoms: C_18  and  N_28
REMARK   11  A    between atoms: C_20  and  C_21
REMARK   12  A    between atoms: C_24  and  O_27
REMARK   13  A    between atoms: C_29  and  C_31
REMARK                            x       y       z     vdW  Elec       q    Type
REMARK                         _______ _______ _______ _____ _____    ______ ____
ROOT
ATOM      1  C   UNL A   1      12.606  50.316  95.387  0.00  0.00    +0.223 C 
ENDROOT
BRANCH   1   3
ATOM      2  N   UNL A   1      12.663  50.292  92.927  0.00  0.00    -0.307 N 
ATOM      3  C   UNL A   1      11.872  50.111  94.041  0.00  0.00    +0.168 C 
ATOM      4  O   UNL A   1      10.678  49.828  93.958  0.00  0.00    -0.376 OA
ATOM      5  H   UNL A   1      13.641  50.564  93.047  0.00  0.00    +0.191 HD
BRANCH   2   6
ATOM      6  C   UNL A   1      12.185  50.071  91.560  0.00  0.00    +0.136 C 
BRANCH   6   7
ATOM      7  C   UNL A   1      12.369  48.588  91.158  0.00  0.00    +0.321 C 
BRANCH   7   8
ATOM      8  O   UNL A   1      11.333  48.080  90.293  0.00  0.00    -0.522 OA
BRANCH   8  10
ATOM      9  C   UNL A   1       9.313  49.102  89.697  0.00  0.00    +0.292 C 
ATOM     10  C   UNL A   1      10.047  48.254  90.690  0.00  0.00    +0.211 C 
ATOM     11  O   UNL A   1       9.537  47.769  91.691  0.00  0.00    -0.342 OA
ENDBRANCH   8  10
ENDBRANCH   7   8
ENDBRANCH   6   7
BRANCH   6  12
ATOM     12  C   UNL A   1      12.854  51.049  90.569  0.00  0.00    +0.106 C 
BRANCH  12  13
ATOM     13  C   UNL A   1      14.288  51.364  90.923  0.00  0.00    -0.074 A 
ATOM     14  C   UNL A   1      15.264  50.361  90.855  0.00  0.00    +0.007 A 
ATOM     15  C   UNL A   1      16.588  50.639  91.199  0.00  0.00    +0.002 A 
ATOM     16  C   UNL A   1      16.947  51.921  91.610  0.00  0.00    +0.001 A 
ATOM     17  C   UNL A   1      15.984  52.926  91.678  0.00  0.00    +0.002 A 
ATOM     18  C   UNL A   1      14.659  52.651  91.335  0.00  0.00    +0.007 A 
ENDBRANCH  12  13
ENDBRANCH   6  12
ENDBRANCH   2   6
ENDBRANCH   1   3
BRANCH   1  19
ATOM     19  N   UNL A   1      11.700  49.892  96.465  0.00  0.00    -0.287 N 
ATOM     20  C   UNL A   1      11.703  50.420  97.738  0.00  0.00    +0.184 C 
ATOM     21  O   UNL A   1      12.171  51.507  98.047  0.00  0.00    -0.369 OA
ATOM     22  H   UNL A   1      11.313  48.964  96.358  0.00  0.00    +0.197 HD
BRANCH  20  23
ATOM     23  C   UNL A   1      11.028  49.595  98.772  0.00  0.00    +0.040 A 
ATOM     24  C   UNL A   1       9.701  49.205  98.559  0.00  0.00    +0.047 A 
ATOM     25  C   UNL A   1       9.043  48.429  99.514  0.00  0.00    +0.008 A 
ATOM     26  C   UNL A   1       9.704  48.053 100.684  0.00  0.00    +0.002 A 
ATOM     27  C   UNL A   1      11.020  48.462 100.909  0.00  0.00    +0.008 A 
ATOM     28  C   UNL A   1      11.684  49.237  99.956  0.00  0.00    +0.047 A 
ENDBRANCH  20  23
ENDBRANCH   1  19
BRANCH   1  29
ATOM     29  C   UNL A   1      13.996  49.655  95.383  0.00  0.00    +0.130 C 
BRANCH  29  30
ATOM     30  C   UNL A   1      15.119  50.573  95.819  0.00  0.00    -0.065 A 
ATOM     31  C   UNL A   1      15.912  51.233  94.870  0.00  0.00    +0.027 A 
ATOM     32  C   UNL A   1      16.962  52.058  95.277  0.00  0.00    +0.079 A 
ATOM     33  C   UNL A   1      17.218  52.224  96.635  0.00  0.00    +0.033 A 
ATOM     34  C   UNL A   1      16.437  51.587  97.588  0.00  0.00    +0.079 A 
ATOM     35  C   UNL A   1      15.387  50.763  97.182  0.00  0.00    +0.027 A 
BRANCH  33  36
ATOM     36  O   UNL A   1      18.239  53.015  97.074  0.00  0.00    -0.565 OA
ATOM     37  H   UNL A   1      18.957  52.441  97.385  0.00  0.00    +0.334 HD
ENDBRANCH  33  36
ENDBRANCH  29  30
ENDBRANCH   1  29
TORSDOF 12
ENDMDL
MODEL 6
REMARK VINA RESULT:      -7.8      2.340      7.489
REMARK  Name = *****
REMARK  13 active torsions:
REMARK  status: ('A' for Active; 'I' for Inactive)
REMARK    1  A    between atoms: C_1  and  C_2
REMARK    2  A    between atoms: C_2  and  O_4
REMARK    3  A    between atoms: O_4  and  C_5
REMARK    4  A    between atoms: C_5  and  C_6
REMARK    5  A    between atoms: C_6  and  C_8
REMARK    6  A    between atoms: C_6  and  N_15
REMARK    7  A    between atoms: C_8  and  C_9
REMARK    8  A    between atoms: C_16  and  C_18
REMARK    9  A    between atoms: C_18  and  C_20
REMARK   10  A    between atoms: C_18  and  N_28
REMARK   11  A    between atoms: C_20  and  C_21
REMARK   12  A    between atoms: C_24  and  O_27
REMARK   13  A    between atoms: C_29  and  C_31
REMARK                            x       y       z     vdW  Elec       q    Type
REMARK                         _______ _______ _______ _____ _____    ______ ____
ROOT
ATOM      1  C   UNL A   1      12.511  50.376  94.791  0.00  0.00    +0.223 C 
ENDROOT
BRANCH   1   3
ATOM      2  N   UNL A   1      12.949  49.970  92.404  0.00  0.00    -0.307 N 
ATOM      3  C   UNL A   1      12.762  50.935  93.370  0.00  0.00    +0.168 C 
ATOM      4  O   UNL A   1      12.813  52.137  93.115  0.00  0.00    -0.376 OA
ATOM      5  H   UNL A   1      12.937  48.983  92.672  0.00  0.00    +0.191 HD
BRANCH   2   6
ATOM      6  C   UNL A   1      13.125  50.282  90.983  0.00  0.00    +0.136 C 
BRANCH   6   7
ATOM      7  C   UNL A   1      11.960  49.693  90.153  0.00  0.00    +0.321 C 
BRANCH   7   8
ATOM      8  O   UNL A   1      11.414  48.471  90.691  0.00  0.00    -0.522 OA
BRANCH   8  10
ATOM      9  C   UNL A   1       9.410  49.511  90.076  0.00  0.00    +0.292 C 
ATOM     10  C   UNL A   1      10.066  48.401  90.837  0.00  0.00    +0.211 C 
ATOM     11  O   UNL A   1       9.460  47.543  91.465  0.00  0.00    -0.342 OA
ENDBRANCH   8  10
ENDBRANCH   7   8
ENDBRANCH   6   7
BRANCH   6  12
ATOM     12  C   UNL A   1      14.512  49.826  90.479  0.00  0.00    +0.106 C 
BRANCH  12  13
ATOM     13  C   UNL A   1      15.639  50.707  90.964  0.00  0.00    -0.074 A 
ATOM     14  C   UNL A   1      15.494  52.101  90.957  0.00  0.00    +0.007 A 
ATOM     15  C   UNL A   1      16.538  52.923  91.385  0.00  0.00    +0.002 A 
ATOM     16  C   UNL A   1      17.733  52.359  91.826  0.00  0.00    +0.001 A 
ATOM     17  C   UNL A   1      17.886  50.973  91.838  0.00  0.00    +0.002 A 
ATOM     18  C   UNL A   1      16.844  50.149  91.410  0.00  0.00    +0.007 A 
ENDBRANCH  12  13
ENDBRANCH   6  12
ENDBRANCH   2   6
ENDBRANCH   1   3
BRANCH   1  19
ATOM     19  N   UNL A   1      11.222  49.670  94.776  0.00  0.00    -0.287 N 
ATOM     20  C   UNL A   1      10.082  50.142  94.162  0.00  0.00    +0.184 C 
ATOM     21  O   UNL A   1      10.057  50.986  93.277  0.00  0.00    -0.369 OA
ATOM     22  H   UNL A   1      11.093  48.999  95.521  0.00  0.00    +0.197 HD
BRANCH  20  23
ATOM     23  C   UNL A   1       8.812  49.512  94.605  0.00  0.00    +0.040 A 
ATOM     24  C   UNL A   1       7.737  49.464  93.710  0.00  0.00    +0.047 A 
ATOM     25  C   UNL A   1       6.533  48.877  94.100  0.00  0.00    +0.008 A 
ATOM     26  C   UNL A   1       6.397  48.350  95.385  0.00  0.00    +0.002 A 
ATOM     27  C   UNL A   1       7.460  48.419  96.287  0.00  0.00    +0.008 A 
ATOM     28  C   UNL A   1       8.668  49.003  95.902  0.00  0.00    +0.047 A 
ENDBRANCH  20  23
ENDBRANCH   1  19
BRANCH   1  29
ATOM     29  C   UNL A   1      13.714  49.563  95.303  0.00  0.00    +0.130 C 
BRANCH  29  30
ATOM     30  C   UNL A   1      14.861  50.411  95.810  0.00  0.00    -0.065 A 
ATOM     31  C   UNL A   1      14.990  50.697  97.176  0.00  0.00    +0.027 A 
ATOM     32  C   UNL A   1      16.036  51.500  97.635  0.00  0.00    +0.079 A 
ATOM     33  C   UNL A   1      16.955  52.016  96.727  0.00  0.00    +0.033 A 
ATOM     34  C   UNL A   1      16.850  51.734  95.372  0.00  0.00    +0.079 A 
ATOM     35  C   UNL A   1      15.805  50.931  94.913  0.00  0.00    +0.027 A 
BRANCH  33  36
ATOM     36  O   UNL A   1      17.986  52.811  97.133  0.00  0.00    -0.565 OA
ATOM     37  H   UNL A   1      18.816  52.420  96.815  0.00  0.00    +0.334 HD
ENDBRANCH  33  36
ENDBRANCH  29  30
ENDBRANCH   1  29
TORSDOF 12
ENDMDL
MODEL 7
REMARK VINA RESULT:      -7.8      2.256      6.781
REMARK  Name = *****
REMARK  13 active torsions:
REMARK  status: ('A' for Active; 'I' for Inactive)
REMARK    1  A    between atoms: C_1  and  C_2
REMARK    2  A    between atoms: C_2  and  O_4
REMARK    3  A    between atoms: O_4  and  C_5
REMARK    4  A    between atoms: C_5  and  C_6
REMARK    5  A    between atoms: C_6  and  C_8
REMARK    6  A    between atoms: C_6  and  N_15
REMARK    7  A    between atoms: C_8  and  C_9
REMARK    8  A    between atoms: C_16  and  C_18
REMARK    9  A    between atoms: C_18  and  C_20
REMARK   10  A    between atoms: C_18  and  N_28
REMARK   11  A    between atoms: C_20  and  C_21
REMARK   12  A    between atoms: C_24  and  O_27
REMARK   13  A    between atoms: C_29  and  C_31
REMARK                            x       y       z     vdW  Elec       q    Type
REMARK                         _______ _______ _______ _____ _____    ______ ____
ROOT
ATOM      1  C   UNL A   1      12.867  50.901  94.065  0.00  0.00    +0.223 C 
ENDROOT
BRANCH   1   3
ATOM      2  N   UNL A   1      14.395  51.258  92.169  0.00  0.00    -0.307 N 
ATOM      3  C   UNL A   1      13.375  51.805  92.917  0.00  0.00    +0.168 C 
ATOM      4  O   UNL A   1      12.927  52.928  92.692  0.00  0.00    -0.376 OA
ATOM      5  H   UNL A   1      14.761  50.336  92.420  0.00  0.00    +0.191 HD
BRANCH   2   6
ATOM      6  C   UNL A   1      14.967  51.914  90.992  0.00  0.00    +0.136 C 
BRANCH   6   7
ATOM      7  C   UNL A   1      14.464  51.233  89.697  0.00  0.00    +0.321 C 
BRANCH   7   8
ATOM      8  O   UNL A   1      14.151  49.833  89.852  0.00  0.00    -0.522 OA
BRANCH   8  10
ATOM      9  C   UNL A   1      12.742  48.033  90.353  0.00  0.00    +0.292 C 
ATOM     10  C   UNL A   1      12.859  49.507  90.110  0.00  0.00    +0.211 C 
ATOM     11  O   UNL A   1      11.924  50.293  90.174  0.00  0.00    -0.342 OA
ENDBRANCH   8  10
ENDBRANCH   7   8
ENDBRANCH   6   7
BRANCH   6  12
ATOM     12  C   UNL A   1      16.508  51.974  91.078  0.00  0.00    +0.106 C 
BRANCH  12  13
ATOM     13  C   UNL A   1      17.035  51.722  92.470  0.00  0.00    -0.074 A 
ATOM     14  C   UNL A   1      16.742  52.621  93.505  0.00  0.00    +0.007 A 
ATOM     15  C   UNL A   1      17.241  52.406  94.791  0.00  0.00    +0.002 A 
ATOM     16  C   UNL A   1      18.035  51.291  95.053  0.00  0.00    +0.001 A 
ATOM     17  C   UNL A   1      18.331  50.391  94.031  0.00  0.00    +0.002 A 
ATOM     18  C   UNL A   1      17.833  50.603  92.745  0.00  0.00    +0.007 A 
ENDBRANCH  12  13
ENDBRANCH   6  12
ENDBRANCH   2   6
ENDBRANCH   1   3
BRANCH   1  19
ATOM     19  N   UNL A   1      11.877  49.971  93.502  0.00  0.00    -0.287 N 
ATOM     20  C   UNL A   1      10.557  50.289  93.266  0.00  0.00    +0.184 C 
ATOM     21  O   UNL A   1      10.117  51.424  93.144  0.00  0.00    -0.369 OA
ATOM     22  H   UNL A   1      12.095  48.991  93.619  0.00  0.00    +0.197 HD
BRANCH  20  23
ATOM     23  C   UNL A   1       9.642  49.130  93.100  0.00  0.00    +0.040 A 
ATOM     24  C   UNL A   1       9.413  48.634  91.812  0.00  0.00    +0.047 A 
ATOM     25  C   UNL A   1       8.559  47.546  91.627  0.00  0.00    +0.008 A 
ATOM     26  C   UNL A   1       7.926  46.962  92.726  0.00  0.00    +0.002 A 
ATOM     27  C   UNL A   1       8.134  47.471  94.008  0.00  0.00    +0.008 A 
ATOM     28  C   UNL A   1       8.989  48.558  94.199  0.00  0.00    +0.047 A 
ENDBRANCH  20  23
ENDBRANCH   1  19
BRANCH   1  29
ATOM     29  C   UNL A   1      14.031  50.252  94.835  0.00  0.00    +0.130 C 
BRANCH  29  30
ATOM     30  C   UNL A   1      13.967  50.451  96.335  0.00  0.00    -0.065 A 
ATOM     31  C   UNL A   1      12.741  50.386  97.012  0.00  0.00    +0.027 A 
ATOM     32  C   UNL A   1      12.683  50.595  98.392  0.00  0.00    +0.079 A 
ATOM     33  C   UNL A   1      13.853  50.867  99.094  0.00  0.00    +0.033 A 
ATOM     34  C   UNL A   1      15.077  50.925  98.442  0.00  0.00    +0.079 A 
ATOM     35  C   UNL A   1      15.135  50.715  97.064  0.00  0.00    +0.027 A 
BRANCH  33  36
ATOM     36  O   UNL A   1      13.839  51.085 100.441  0.00  0.00    -0.565 OA
ATOM     37  H   UNL A   1      14.362  51.882 100.626  0.00  0.00    +0.334 HD
ENDBRANCH  33  36
ENDBRANCH  29  30
ENDBRANCH   1  29
TORSDOF 12
ENDMDL
MODEL 8
REMARK VINA RESULT:      -7.7      2.002      7.485
REMARK  Name = *****
REMARK  13 active torsions:
REMARK  status: ('A' for Active; 'I' for Inactive)
REMARK    1  A    between atoms: C_1  and  C_2
REMARK    2  A    between atoms: C_2  and  O_4
REMARK    3  A    between atoms: O_4  and  C_5
REMARK    4  A    between atoms: C_5  and  C_6
REMARK    5  A    between atoms: C_6  and  C_8
REMARK    6  A    between atoms: C_6  and  N_15
REMARK    7  A    between atoms: C_8  and  C_9
REMARK    8  A    between atoms: C_16  and  C_18
REMARK    9  A    between atoms: C_18  and  C_20
REMARK   10  A    between atoms: C_18  and  N_28
REMARK   11  A    between atoms: C_20  and  C_21
REMARK   12  A    between atoms: C_24  and  O_27
REMARK   13  A    between atoms: C_29  and  C_31
REMARK                            x       y       z     vdW  Elec       q    Type
REMARK                         _______ _______ _______ _____ _____    ______ ____
ROOT
ATOM      1  C   UNL A   1      12.647  50.406  95.328  0.00  0.00    +0.223 C 
ENDROOT
BRANCH   1   3
ATOM      2  N   UNL A   1      12.221  51.459  93.146  0.00  0.00    -0.307 N 
ATOM      3  C   UNL A   1      12.065  50.315  93.898  0.00  0.00    +0.168 C 
ATOM      4  O   UNL A   1      11.493  49.317  93.463  0.00  0.00    -0.376 OA
ATOM      5  H   UNL A   1      12.669  52.277  93.565  0.00  0.00    +0.191 HD
BRANCH   2   6
ATOM      6  C   UNL A   1      11.810  51.559  91.743  0.00  0.00    +0.136 C 
BRANCH   6   7
ATOM      7  C   UNL A   1      10.352  51.070  91.573  0.00  0.00    +0.321 C 
BRANCH   7   8
ATOM      8  O   UNL A   1       9.375  51.883  92.256  0.00  0.00    -0.522 OA
BRANCH   8  10
ATOM      9  C   UNL A   1       7.371  52.236  93.412  0.00  0.00    +0.292 C 
ATOM     10  C   UNL A   1       8.359  51.241  92.886  0.00  0.00    +0.211 C 
ATOM     11  O   UNL A   1       8.236  50.027  92.988  0.00  0.00    -0.342 OA
ENDBRANCH   8  10
ENDBRANCH   7   8
ENDBRANCH   6   7
BRANCH   6  12
ATOM     12  C   UNL A   1      12.802  50.821  90.817  0.00  0.00    +0.106 C 
BRANCH  12  13
ATOM     13  C   UNL A   1      14.238  51.234  91.035  0.00  0.00    -0.074 A 
ATOM     14  C   UNL A   1      14.574  52.593  91.108  0.00  0.00    +0.007 A 
ATOM     15  C   UNL A   1      15.901  52.984  91.290  0.00  0.00    +0.002 A 
ATOM     16  C   UNL A   1      16.902  52.022  91.403  0.00  0.00    +0.001 A 
ATOM     17  C   UNL A   1      16.578  50.668  91.333  0.00  0.00    +0.002 A 
ATOM     18  C   UNL A   1      15.251  50.274  91.151  0.00  0.00    +0.007 A 
ENDBRANCH  12  13
ENDBRANCH   6  12
ENDBRANCH   2   6
ENDBRANCH   1   3
BRANCH   1  19
ATOM     19  N   UNL A   1      11.607  49.962  96.268  0.00  0.00    -0.287 N 
ATOM     20  C   UNL A   1      11.525  50.362  97.585  0.00  0.00    +0.184 C 
ATOM     21  O   UNL A   1      12.047  51.367  98.048  0.00  0.00    -0.369 OA
ATOM     22  H   UNL A   1      11.159  49.089  96.029  0.00  0.00    +0.197 HD
BRANCH  20  23
ATOM     23  C   UNL A   1      10.686  49.505  98.460  0.00  0.00    +0.040 A 
ATOM     24  C   UNL A   1      11.318  48.664  99.383  0.00  0.00    +0.047 A 
ATOM     25  C   UNL A   1      10.553  47.848 100.218  0.00  0.00    +0.008 A 
ATOM     26  C   UNL A   1       9.160  47.864 100.123  0.00  0.00    +0.002 A 
ATOM     27  C   UNL A   1       8.529  48.685  99.187  0.00  0.00    +0.008 A 
ATOM     28  C   UNL A   1       9.290  49.504  98.350  0.00  0.00    +0.047 A 
ENDBRANCH  20  23
ENDBRANCH   1  19
BRANCH   1  29
ATOM     29  C   UNL A   1      14.001  49.680  95.438  0.00  0.00    +0.130 C 
BRANCH  29  30
ATOM     30  C   UNL A   1      15.146  50.570  95.873  0.00  0.00    -0.065 A 
ATOM     31  C   UNL A   1      15.407  50.785  97.234  0.00  0.00    +0.027 A 
ATOM     32  C   UNL A   1      16.448  51.628  97.630  0.00  0.00    +0.079 A 
ATOM     33  C   UNL A   1      17.229  52.254  96.664  0.00  0.00    +0.033 A 
ATOM     34  C   UNL A   1      16.992  52.044  95.312  0.00  0.00    +0.079 A 
ATOM     35  C   UNL A   1      15.953  51.202  94.916  0.00  0.00    +0.027 A 
BRANCH  33  36
ATOM     36  O   UNL A   1      18.251  53.090  97.008  0.00  0.00    -0.565 OA
ATOM     37  H   UNL A   1      18.438  52.969  97.953  0.00  0.00    +0.334 HD
ENDBRANCH  33  36
ENDBRANCH  29  30
ENDBRANCH   1  29
TORSDOF 12
ENDMDL
MODEL 9
REMARK VINA RESULT:      -7.7      2.135      8.265
REMARK  Name = *****
REMARK  13 active torsions:
REMARK  status: ('A' for Active; 'I' for Inactive)
REMARK    1  A    between atoms: C_1  and  C_2
REMARK    2  A    between atoms: C_2  and  O_4
REMARK    3  A    between atoms: O_4  and  C_5
REMARK    4  A    between atoms: C_5  and  C_6
REMARK    5  A    between atoms: C_6  and  C_8
REMARK    6  A    between atoms: C_6  and  N_15
REMARK    7  A    between atoms: C_8  and  C_9
REMARK    8  A    between atoms: C_16  and  C_18
REMARK    9  A    between atoms: C_18  and  C_20
REMARK   10  A    between atoms: C_18  and  N_28
REMARK   11  A    between atoms: C_20  and  C_21
REMARK   12  A    between atoms: C_24  and  O_27
REMARK   13  A    between atoms: C_29  and  C_31
REMARK                            x       y       z     vdW  Elec       q    Type
REMARK                         _______ _______ _______ _____ _____    ______ ____
ROOT
ATOM      1  C   UNL A   1      12.801  50.216  94.998  0.00  0.00    +0.223 C 
ENDROOT
BRANCH   1   3
ATOM      2  N   UNL A   1      10.835  50.017  93.532  0.00  0.00    -0.307 N 
ATOM      3  C   UNL A   1      12.200  49.846  93.622  0.00  0.00    +0.168 C 
ATOM      4  O   UNL A   1      12.869  49.415  92.685  0.00  0.00    -0.376 OA
ATOM      5  H   UNL A   1      10.316  50.340  94.351  0.00  0.00    +0.191 HD
BRANCH   2   6
ATOM      6  C   UNL A   1      10.080  49.797  92.296  0.00  0.00    +0.136 C 
BRANCH   6   7
ATOM      7  C   UNL A   1       9.126  50.986  92.030  0.00  0.00    +0.321 C 
BRANCH   7   8
ATOM      8  O   UNL A   1       8.804  51.757  93.205  0.00  0.00    -0.522 OA
BRANCH   8  10
ATOM      9  C   UNL A   1       6.631  51.740  92.334  0.00  0.00    +0.292 C 
ATOM     10  C   UNL A   1       7.495  51.848  93.553  0.00  0.00    +0.211 C 
ATOM     11  O   UNL A   1       7.066  51.966  94.693  0.00  0.00    -0.342 OA
ENDBRANCH   8  10
ENDBRANCH   7   8
ENDBRANCH   6   7
BRANCH   6  12
ATOM     12  C   UNL A   1       9.350  48.436  92.321  0.00  0.00    +0.106 C 
BRANCH  12  13
ATOM     13  C   UNL A   1       8.285  48.353  93.389  0.00  0.00    -0.074 A 
ATOM     14  C   UNL A   1       6.942  48.180  93.030  0.00  0.00    +0.007 A 
ATOM     15  C   UNL A   1       5.949  48.121  94.009  0.00  0.00    +0.002 A 
ATOM     16  C   UNL A   1       6.291  48.233  95.355  0.00  0.00    +0.001 A 
ATOM     17  C   UNL A   1       7.624  48.404  95.723  0.00  0.00    +0.002 A 
ATOM     18  C   UNL A   1       8.619  48.463  94.745  0.00  0.00    +0.007 A 
ENDBRANCH  12  13
ENDBRANCH   6  12
ENDBRANCH   2   6
ENDBRANCH   1   3
BRANCH   1  19
ATOM     19  N   UNL A   1      11.770  49.983  96.019  0.00  0.00    -0.287 N 
ATOM     20  C   UNL A   1      11.796  50.519  97.289  0.00  0.00    +0.184 C 
ATOM     21  O   UNL A   1      12.440  51.503  97.624  0.00  0.00    -0.369 OA
ATOM     22  H   UNL A   1      11.223  49.142  95.891  0.00  0.00    +0.197 HD
BRANCH  20  23
ATOM     23  C   UNL A   1      10.918  49.848  98.281  0.00  0.00    +0.040 A 
ATOM     24  C   UNL A   1       9.556  50.172  98.302  0.00  0.00    +0.047 A 
ATOM     25  C   UNL A   1       8.709  49.556  99.224  0.00  0.00    +0.008 A 
ATOM     26  C   UNL A   1       9.222  48.628 100.132  0.00  0.00    +0.002 A 
ATOM     27  C   UNL A   1      10.583  48.321 100.128  0.00  0.00    +0.008 A 
ATOM     28  C   UNL A   1      11.435  48.933  99.206  0.00  0.00    +0.047 A 
ENDBRANCH  20  23
ENDBRANCH   1  19
BRANCH   1  29
ATOM     29  C   UNL A   1      14.150  49.513  95.237  0.00  0.00    +0.130 C 
BRANCH  29  30
ATOM     30  C   UNL A   1      15.251  50.434  95.716  0.00  0.00    -0.065 A 
ATOM     31  C   UNL A   1      15.559  50.532  97.080  0.00  0.00    +0.027 A 
ATOM     32  C   UNL A   1      16.559  51.403  97.519  0.00  0.00    +0.079 A 
ATOM     33  C   UNL A   1      17.252  52.175  96.592  0.00  0.00    +0.033 A 
ATOM     34  C   UNL A   1      16.968  52.084  95.236  0.00  0.00    +0.079 A 
ATOM     35  C   UNL A   1      15.970  51.214  94.797  0.00  0.00    +0.027 A 
BRANCH  33  36
ATOM     36  O   UNL A   1      18.230  53.044  96.980  0.00  0.00    -0.565 OA
ATOM     37  H   UNL A   1      18.573  53.489  96.189  0.00  0.00    +0.334 HD
ENDBRANCH  33  36
ENDBRANCH  29  30
ENDBRANCH   1  29
TORSDOF 12
ENDMDL
