# Supplementary material for: The Cordyceps Genus as a Potential Source of Bioactive Compounds for Adjuvant Cancer Therapy: A Network Pharmacology Approach
Source: Pharmaceuticals (Basel). 2025 Apr 30;18(5):667. doi: 10.3390/ph18050667 (PMC12115173; doi:10.3390/ph18050667)
Supplement: Supplementary file 1 [file pharmaceuticals-18-00667-s001.zip › pharmaceuticals-3597034-supplementary/Supplementary Materials/Molecular docking simulations/ExtractoCordyceps2/Results/AURKA(3cho)/Conformations_AURKA/CordyceamideA/CordyceamideA_docked_model_1.pdb]

REMARK VINA RESULT:      -8.2      0.000      0.000
REMARK  Name = *****
REMARK  13 active torsions:
REMARK  status: ('A' for Active; 'I' for Inactive)
REMARK    1  A    between atoms: C_1  and  C_2
REMARK    2  A    between atoms: C_2  and  O_4
REMARK    3  A    between atoms: O_4  and  C_5
REMARK    4  A    between atoms: C_5  and  C_6
REMARK    5  A    between atoms: C_6  and  C_8
REMARK    6  A    between atoms: C_6  and  N_15
REMARK    7  A    between atoms: C_8  and  C_9
REMARK    8  A    between atoms: C_16  and  C_18
REMARK    9  A    between atoms: C_18  and  C_20
REMARK   10  A    between atoms: C_18  and  N_28
REMARK   11  A    between atoms: C_20  and  C_21
REMARK   12  A    between atoms: C_24  and  O_27
REMARK   13  A    between atoms: C_29  and  C_31
REMARK                            x       y       z     vdW  Elec       q    Type
REMARK                         _______ _______ _______ _____ _____    ______ ____
ROOT
ATOM      1  C   UNL A   1      12.355  51.209  93.752  0.00  0.00
ENDROOT
BRANCH   1   3
ATOM      2  N   UNL A   1      12.956  50.808  96.104  0.00  0.00
ATOM      3  C   UNL A   1      12.753  50.221  94.873  0.00  0.00
ATOM      4  O   UNL A   1      12.897  49.014  94.691  0.00  0.00
ATOM      5  H   UNL A   1      12.862  51.822  96.197  0.00  0.00
BRANCH   2   6
ATOM      6  C   UNL A   1      13.265  50.043  97.315  0.00  0.00
BRANCH   6   7
ATOM      7  C   UNL A   1      11.997  49.882  98.188  0.00  0.00
BRANCH   7   8
ATOM      8  O   UNL A   1      11.153  51.051  98.222  0.00  0.00
BRANCH   8  10
ATOM      9  C   UNL A   1       9.512  49.385  98.293  0.00  0.00
ATOM     10  C   UNL A   1       9.811  50.852  98.260  0.00  0.00
ATOM     11  O   UNL A   1       8.960  51.730  98.299  0.00  0.00
ENDBRANCH   8  10
ENDBRANCH   7   8
ENDBRANCH   6   7
BRANCH   6  12
ATOM     12  C   UNL A   1      14.448  50.670  98.086  0.00  0.00
BRANCH  12  13
ATOM     13  C   UNL A   1      15.616  51.022  97.196  0.00  0.00
ATOM     14  C   UNL A   1      16.362  52.183  97.443  0.00  0.00
ATOM     15  C   UNL A   1      17.431  52.526  96.615  0.00  0.00
ATOM     16  C   UNL A   1      17.764  51.713  95.533  0.00  0.00
ATOM     17  C   UNL A   1      17.029  50.556  95.280  0.00  0.00
ATOM     18  C   UNL A   1      15.960  50.210  96.108  0.00  0.00
ENDBRANCH  12  13
ENDBRANCH   6  12
ENDBRANCH   2   6
ENDBRANCH   1   3
BRANCH   1  19
ATOM     19  N   UNL A   1      13.587  51.659  93.088  0.00  0.00
ATOM     20  C   UNL A   1      14.330  50.888  92.220  0.00  0.00
ATOM     21  O   UNL A   1      13.913  49.910  91.615  0.00  0.00
ATOM     22  H   UNL A   1      14.069  52.417  93.551  0.00  0.00
BRANCH  20  23
ATOM     23  C   UNL A   1      15.723  51.348  91.992  0.00  0.00
ATOM     24  C   UNL A   1      16.045  52.681  92.273  0.00  0.00
ATOM     25  C   UNL A   1      17.347  53.140  92.068  0.00  0.00
ATOM     26  C   UNL A   1      18.322  52.273  91.573  0.00  0.00
ATOM     27  C   UNL A   1      17.997  50.950  91.270  0.00  0.00
ATOM     28  C   UNL A   1      16.697  50.485  91.475  0.00  0.00
ENDBRANCH  20  23
ENDBRANCH   1  19
BRANCH   1  29
ATOM     29  C   UNL A   1      11.276  50.615  92.828  0.00  0.00
BRANCH  29  30
ATOM     30  C   UNL A   1       9.860  50.795  93.335  0.00  0.00
ATOM     31  C   UNL A   1       9.012  51.752  92.761  0.00  0.00
ATOM     32  C   UNL A   1       7.716  51.932  93.249  0.00  0.00
ATOM     33  C   UNL A   1       7.268  51.152  94.311  0.00  0.00
ATOM     34  C   UNL A   1       8.091  50.193  94.885  0.00  0.00
ATOM     35  C   UNL A   1       9.386  50.012  94.397  0.00  0.00
BRANCH  33  36
ATOM     36  O   UNL A   1       6.013  51.301  94.823  0.00  0.00
ATOM     37  H   UNL A   1       5.378  51.267  94.089  0.00  0.00
ENDBRANCH  33  36
ENDBRANCH  29  30
ENDBRANCH   1  29
TORSDOF 12
