# Supplementary material for: The Cordyceps Genus as a Potential Source of Bioactive Compounds for Adjuvant Cancer Therapy: A Network Pharmacology Approach
Source: Pharmaceuticals (Basel). 2025 Apr 30;18(5):667. doi: 10.3390/ph18050667 (PMC12115173; doi:10.3390/ph18050667)
Supplement: Supplementary file 1 [file pharmaceuticals-18-00667-s001.zip › pharmaceuticals-3597034-supplementary/Supplementary Materials/Molecular docking simulations/ExtractoCordyceps2/Results/AURKA(3cho)/Conformations_AURKA/CordyceamideA/CordyceamideA_docked_model_2.pdb]

REMARK VINA RESULT:      -8.2      1.390      5.849
REMARK  Name = *****
REMARK  13 active torsions:
REMARK  status: ('A' for Active; 'I' for Inactive)
REMARK    1  A    between atoms: C_1  and  C_2
REMARK    2  A    between atoms: C_2  and  O_4
REMARK    3  A    between atoms: O_4  and  C_5
REMARK    4  A    between atoms: C_5  and  C_6
REMARK    5  A    between atoms: C_6  and  C_8
REMARK    6  A    between atoms: C_6  and  N_15
REMARK    7  A    between atoms: C_8  and  C_9
REMARK    8  A    between atoms: C_16  and  C_18
REMARK    9  A    between atoms: C_18  and  C_20
REMARK   10  A    between atoms: C_18  and  N_28
REMARK   11  A    between atoms: C_20  and  C_21
REMARK   12  A    between atoms: C_24  and  O_27
REMARK   13  A    between atoms: C_29  and  C_31
REMARK                            x       y       z     vdW  Elec       q    Type
REMARK                         _______ _______ _______ _____ _____    ______ ____
ROOT
ATOM      1  C   UNL A   1      12.720  50.720  93.386  0.00  0.00
ENDROOT
BRANCH   1   3
ATOM      2  N   UNL A   1      13.114  50.631  95.814  0.00  0.00
ATOM      3  C   UNL A   1      13.139  49.913  94.637  0.00  0.00
ATOM      4  O   UNL A   1      13.485  48.733  94.597  0.00  0.00
ATOM      5  H   UNL A   1      12.857  51.621  95.791  0.00  0.00
BRANCH   2   6
ATOM      6  C   UNL A   1      13.401  50.037  97.122  0.00  0.00
BRANCH   6   7
ATOM      7  C   UNL A   1      12.091  49.840  97.922  0.00  0.00
BRANCH   7   8
ATOM      8  O   UNL A   1      11.279  51.028  98.023  0.00  0.00
BRANCH   8  10
ATOM      9  C   UNL A   1       9.779  49.486  98.946  0.00  0.00
ATOM     10  C   UNL A   1       9.988  50.869  98.412  0.00  0.00
ATOM     11  O   UNL A   1       9.119  51.731  98.372  0.00  0.00
ENDBRANCH   8  10
ENDBRANCH   7   8
ENDBRANCH   6   7
BRANCH   6  12
ATOM     12  C   UNL A   1      14.456  50.861  97.891  0.00  0.00
BRANCH  12  13
ATOM     13  C   UNL A   1      15.693  51.152  97.075  0.00  0.00
ATOM     14  C   UNL A   1      16.436  52.316  97.316  0.00  0.00
ATOM     15  C   UNL A   1      17.569  52.601  96.553  0.00  0.00
ATOM     16  C   UNL A   1      17.971  51.726  95.546  0.00  0.00
ATOM     17  C   UNL A   1      17.240  50.566  95.300  0.00  0.00
ATOM     18  C   UNL A   1      16.106  50.277  96.061  0.00  0.00
ENDBRANCH  12  13
ENDBRANCH   6  12
ENDBRANCH   2   6
ENDBRANCH   1   3
BRANCH   1  19
ATOM     19  N   UNL A   1      11.258  50.872  93.416  0.00  0.00
ATOM     20  C   UNL A   1      10.380  50.103  92.683  0.00  0.00
ATOM     21  O   UNL A   1      10.634  49.003  92.211  0.00  0.00
ATOM     22  H   UNL A   1      10.928  51.780  93.713  0.00  0.00
BRANCH  20  23
ATOM     23  C   UNL A   1       9.016  50.668  92.525  0.00  0.00
ATOM     24  C   UNL A   1       8.376  51.203  93.649  0.00  0.00
ATOM     25  C   UNL A   1       7.094  51.742  93.528  0.00  0.00
ATOM     26  C   UNL A   1       6.448  51.735  92.291  0.00  0.00
ATOM     27  C   UNL A   1       7.076  51.180  91.174  0.00  0.00
ATOM     28  C   UNL A   1       8.359  50.642  91.289  0.00  0.00
ENDBRANCH  20  23
ENDBRANCH   1  19
BRANCH   1  29
ATOM     29  C   UNL A   1      13.526  52.025  93.256  0.00  0.00
BRANCH  29  30
ATOM     30  C   UNL A   1      14.860  51.861  92.559  0.00  0.00
ATOM     31  C   UNL A   1      15.851  52.847  92.670  0.00  0.00
ATOM     32  C   UNL A   1      17.069  52.703  92.004  0.00  0.00
ATOM     33  C   UNL A   1      17.298  51.571  91.227  0.00  0.00
ATOM     34  C   UNL A   1      16.332  50.580  91.114  0.00  0.00
ATOM     35  C   UNL A   1      15.115  50.723  91.780  0.00  0.00
BRANCH  33  36
ATOM     36  O   UNL A   1      18.471  51.396  90.554  0.00  0.00
ATOM     37  H   UNL A   1      18.329  50.731  89.861  0.00  0.00
ENDBRANCH  33  36
ENDBRANCH  29  30
ENDBRANCH   1  29
TORSDOF 12
