# Supplementary material for: The Cordyceps Genus as a Potential Source of Bioactive Compounds for Adjuvant Cancer Therapy: A Network Pharmacology Approach
Source: Pharmaceuticals (Basel). 2025 Apr 30;18(5):667. doi: 10.3390/ph18050667 (PMC12115173; doi:10.3390/ph18050667)
Supplement: Supplementary file 1 [file pharmaceuticals-18-00667-s001.zip › pharmaceuticals-3597034-supplementary/Supplementary Materials/Molecular docking simulations/ExtractoCordyceps2/Results/AURKA(3cho)/Conformations_AURKA/CordyceamideA/CordyceamideA_docked_model_3.pdb]

REMARK VINA RESULT:      -8.1      2.181      8.638
REMARK  Name = *****
REMARK  13 active torsions:
REMARK  status: ('A' for Active; 'I' for Inactive)
REMARK    1  A    between atoms: C_1  and  C_2
REMARK    2  A    between atoms: C_2  and  O_4
REMARK    3  A    between atoms: O_4  and  C_5
REMARK    4  A    between atoms: C_5  and  C_6
REMARK    5  A    between atoms: C_6  and  C_8
REMARK    6  A    between atoms: C_6  and  N_15
REMARK    7  A    between atoms: C_8  and  C_9
REMARK    8  A    between atoms: C_16  and  C_18
REMARK    9  A    between atoms: C_18  and  C_20
REMARK   10  A    between atoms: C_18  and  N_28
REMARK   11  A    between atoms: C_20  and  C_21
REMARK   12  A    between atoms: C_24  and  O_27
REMARK   13  A    between atoms: C_29  and  C_31
REMARK                            x       y       z     vdW  Elec       q    Type
REMARK                         _______ _______ _______ _____ _____    ______ ____
ROOT
ATOM      1  C   UNL A   1      12.636  50.292  95.360  0.00  0.00
ENDROOT
BRANCH   1   3
ATOM      2  N   UNL A   1      12.002  50.331  92.983  0.00  0.00
ATOM      3  C   UNL A   1      11.613  49.955  94.251  0.00  0.00
ATOM      4  O   UNL A   1      10.530  49.415  94.470  0.00  0.00
ATOM      5  H   UNL A   1      12.896  50.813  92.856  0.00  0.00
BRANCH   2   6
ATOM      6  C   UNL A   1      11.216  50.037  91.783  0.00  0.00
BRANCH   6   7
ATOM      7  C   UNL A   1      12.080  49.283  90.744  0.00  0.00
BRANCH   7   8
ATOM      8  O   UNL A   1      12.892  50.143  89.919  0.00  0.00
BRANCH   8  10
ATOM      9  C   UNL A   1      14.741  51.265  90.816  0.00  0.00
ATOM     10  C   UNL A   1      14.239  50.065  90.073  0.00  0.00
ATOM     11  O   UNL A   1      14.948  49.141  89.697  0.00  0.00
ENDBRANCH   8  10
ENDBRANCH   7   8
ENDBRANCH   6   7
BRANCH   6  12
ATOM     12  C   UNL A   1      10.570  51.318  91.210  0.00  0.00
BRANCH  12  13
ATOM     13  C   UNL A   1       9.091  51.418  91.498  0.00  0.00
ATOM     14  C   UNL A   1       8.649  51.861  92.751  0.00  0.00
ATOM     15  C   UNL A   1       7.284  51.937  93.033  0.00  0.00
ATOM     16  C   UNL A   1       6.351  51.574  92.064  0.00  0.00
ATOM     17  C   UNL A   1       6.781  51.134  90.814  0.00  0.00
ATOM     18  C   UNL A   1       8.146  51.056  90.529  0.00  0.00
ENDBRANCH  12  13
ENDBRANCH   6  12
ENDBRANCH   2   6
ENDBRANCH   1   3
BRANCH   1  19
ATOM     19  N   UNL A   1      12.038  49.925  96.652  0.00  0.00
ATOM     20  C   UNL A   1      12.259  50.601  97.833  0.00  0.00
ATOM     21  O   UNL A   1      12.660  51.754  97.918  0.00  0.00
ATOM     22  H   UNL A   1      11.742  48.962  96.728  0.00  0.00
BRANCH  20  23
ATOM     23  C   UNL A   1      11.919  49.853  99.069  0.00  0.00
ATOM     24  C   UNL A   1      12.543  50.217 100.268  0.00  0.00
ATOM     25  C   UNL A   1      12.242  49.530 101.445  0.00  0.00
ATOM     26  C   UNL A   1      11.329  48.475 101.423  0.00  0.00
ATOM     27  C   UNL A   1      10.724  48.095 100.225  0.00  0.00
ATOM     28  C   UNL A   1      11.020  48.780  99.044  0.00  0.00
ENDBRANCH  20  23
ENDBRANCH   1  19
BRANCH   1  29
ATOM     29  C   UNL A   1      14.017  49.679  95.064  0.00  0.00
BRANCH  29  30
ATOM     30  C   UNL A   1      15.182  50.514  95.554  0.00  0.00
ATOM     31  C   UNL A   1      15.589  50.456  96.894  0.00  0.00
ATOM     32  C   UNL A   1      16.647  51.248  97.347  0.00  0.00
ATOM     33  C   UNL A   1      17.299  52.095  96.457  0.00  0.00
ATOM     34  C   UNL A   1      16.917  52.157  95.124  0.00  0.00
ATOM     35  C   UNL A   1      15.860  51.367  94.671  0.00  0.00
BRANCH  33  36
ATOM     36  O   UNL A   1      18.332  52.890  96.860  0.00  0.00
ATOM     37  H   UNL A   1      19.053  52.802  96.216  0.00  0.00
ENDBRANCH  33  36
ENDBRANCH  29  30
ENDBRANCH   1  29
TORSDOF 12
