# Supplementary material for: The Cordyceps Genus as a Potential Source of Bioactive Compounds for Adjuvant Cancer Therapy: A Network Pharmacology Approach
Source: Pharmaceuticals (Basel). 2025 Apr 30;18(5):667. doi: 10.3390/ph18050667 (PMC12115173; doi:10.3390/ph18050667)
Supplement: Supplementary file 1 [file pharmaceuticals-18-00667-s001.zip › pharmaceuticals-3597034-supplementary/Supplementary Materials/Molecular docking simulations/ExtractoCordyceps2/Results/AURKA(3cho)/Conformations_AURKA/CordyceamideA/CordyceamideA_docked_model_4.pdb]

REMARK VINA RESULT:      -7.9      1.852      6.120
REMARK  Name = *****
REMARK  13 active torsions:
REMARK  status: ('A' for Active; 'I' for Inactive)
REMARK    1  A    between atoms: C_1  and  C_2
REMARK    2  A    between atoms: C_2  and  O_4
REMARK    3  A    between atoms: O_4  and  C_5
REMARK    4  A    between atoms: C_5  and  C_6
REMARK    5  A    between atoms: C_6  and  C_8
REMARK    6  A    between atoms: C_6  and  N_15
REMARK    7  A    between atoms: C_8  and  C_9
REMARK    8  A    between atoms: C_16  and  C_18
REMARK    9  A    between atoms: C_18  and  C_20
REMARK   10  A    between atoms: C_18  and  N_28
REMARK   11  A    between atoms: C_20  and  C_21
REMARK   12  A    between atoms: C_24  and  O_27
REMARK   13  A    between atoms: C_29  and  C_31
REMARK                            x       y       z     vdW  Elec       q    Type
REMARK                         _______ _______ _______ _____ _____    ______ ____
ROOT
ATOM      1  C   UNL A   1      12.865  51.016  93.290  0.00  0.00
ENDROOT
BRANCH   1   3
ATOM      2  N   UNL A   1      15.300  50.791  93.021  0.00  0.00
ATOM      3  C   UNL A   1      14.214  51.617  92.830  0.00  0.00
ATOM      4  O   UNL A   1      14.324  52.745  92.351  0.00  0.00
ATOM      5  H   UNL A   1      15.164  49.877  93.460  0.00  0.00
BRANCH   2   6
ATOM      6  C   UNL A   1      16.656  51.136  92.587  0.00  0.00
BRANCH   6   7
ATOM      7  C   UNL A   1      16.910  50.618  91.151  0.00  0.00
BRANCH   7   8
ATOM      8  O   UNL A   1      18.074  51.186  90.517  0.00  0.00
BRANCH   8  10
ATOM      9  C   UNL A   1      19.330  53.145  90.773  0.00  0.00
ATOM     10  C   UNL A   1      18.063  52.521  90.272  0.00  0.00
ATOM     11  O   UNL A   1      17.174  53.134  89.698  0.00  0.00
ENDBRANCH   8  10
ENDBRANCH   7   8
ENDBRANCH   6   7
BRANCH   6  12
ATOM     12  C   UNL A   1      17.712  50.638  93.599  0.00  0.00
BRANCH  12  13
ATOM     13  C   UNL A   1      17.454  51.117  95.008  0.00  0.00
ATOM     14  C   UNL A   1      17.632  52.468  95.335  0.00  0.00
ATOM     15  C   UNL A   1      17.415  52.915  96.639  0.00  0.00
ATOM     16  C   UNL A   1      17.017  52.016  97.626  0.00  0.00
ATOM     17  C   UNL A   1      16.836  50.671  97.311  0.00  0.00
ATOM     18  C   UNL A   1      17.052  50.221  96.007  0.00  0.00
ENDBRANCH  12  13
ENDBRANCH   6  12
ENDBRANCH   2   6
ENDBRANCH   1   3
BRANCH   1  19
ATOM     19  N   UNL A   1      12.820  51.078  94.758  0.00  0.00
ATOM     20  C   UNL A   1      13.189  50.045  95.592  0.00  0.00
ATOM     21  O   UNL A   1      13.915  49.112  95.278  0.00  0.00
ATOM     22  H   UNL A   1      12.182  51.765  95.138  0.00  0.00
BRANCH  20  23
ATOM     23  C   UNL A   1      12.687  50.142  96.986  0.00  0.00
ATOM     24  C   UNL A   1      13.615  50.184  98.034  0.00  0.00
ATOM     25  C   UNL A   1      13.170  50.274  99.353  0.00  0.00
ATOM     26  C   UNL A   1      11.802  50.312  99.628  0.00  0.00
ATOM     27  C   UNL A   1      10.875  50.246  98.586  0.00  0.00
ATOM     28  C   UNL A   1      11.314  50.157  97.264  0.00  0.00
ENDBRANCH  20  23
ENDBRANCH   1  19
BRANCH   1  29
ATOM     29  C   UNL A   1      11.675  51.663  92.556  0.00  0.00
BRANCH  29  30
ATOM     30  C   UNL A   1      10.352  50.966  92.789  0.00  0.00
ATOM     31  C   UNL A   1      10.312  49.614  93.158  0.00  0.00
ATOM     32  C   UNL A   1       9.088  48.968  93.347  0.00  0.00
ATOM     33  C   UNL A   1       7.904  49.676  93.166  0.00  0.00
ATOM     34  C   UNL A   1       7.925  51.017  92.811  0.00  0.00
ATOM     35  C   UNL A   1       9.147  51.663  92.623  0.00  0.00
BRANCH  33  36
ATOM     36  O   UNL A   1       6.688  49.080  93.333  0.00  0.00
ATOM     37  H   UNL A   1       6.298  48.933  92.456  0.00  0.00
ENDBRANCH  33  36
ENDBRANCH  29  30
ENDBRANCH   1  29
TORSDOF 12
