# Supplementary material for: The Cordyceps Genus as a Potential Source of Bioactive Compounds for Adjuvant Cancer Therapy: A Network Pharmacology Approach
Source: Pharmaceuticals (Basel). 2025 Apr 30;18(5):667. doi: 10.3390/ph18050667 (PMC12115173; doi:10.3390/ph18050667)
Supplement: Supplementary file 1 [file pharmaceuticals-18-00667-s001.zip › pharmaceuticals-3597034-supplementary/Supplementary Materials/Molecular docking simulations/ExtractoCordyceps2/Results/AURKA(3cho)/Conformations_AURKA/CordyceamideA/CordyceamideA_docked_model_5.pdb]

REMARK VINA RESULT:      -7.9      2.323      7.737
REMARK  Name = *****
REMARK  13 active torsions:
REMARK  status: ('A' for Active; 'I' for Inactive)
REMARK    1  A    between atoms: C_1  and  C_2
REMARK    2  A    between atoms: C_2  and  O_4
REMARK    3  A    between atoms: O_4  and  C_5
REMARK    4  A    between atoms: C_5  and  C_6
REMARK    5  A    between atoms: C_6  and  C_8
REMARK    6  A    between atoms: C_6  and  N_15
REMARK    7  A    between atoms: C_8  and  C_9
REMARK    8  A    between atoms: C_16  and  C_18
REMARK    9  A    between atoms: C_18  and  C_20
REMARK   10  A    between atoms: C_18  and  N_28
REMARK   11  A    between atoms: C_20  and  C_21
REMARK   12  A    between atoms: C_24  and  O_27
REMARK   13  A    between atoms: C_29  and  C_31
REMARK                            x       y       z     vdW  Elec       q    Type
REMARK                         _______ _______ _______ _____ _____    ______ ____
ROOT
ATOM      1  C   UNL A   1      12.606  50.316  95.387  0.00  0.00
ENDROOT
BRANCH   1   3
ATOM      2  N   UNL A   1      12.663  50.292  92.927  0.00  0.00
ATOM      3  C   UNL A   1      11.872  50.111  94.041  0.00  0.00
ATOM      4  O   UNL A   1      10.678  49.828  93.958  0.00  0.00
ATOM      5  H   UNL A   1      13.641  50.564  93.047  0.00  0.00
BRANCH   2   6
ATOM      6  C   UNL A   1      12.185  50.071  91.560  0.00  0.00
BRANCH   6   7
ATOM      7  C   UNL A   1      12.369  48.588  91.158  0.00  0.00
BRANCH   7   8
ATOM      8  O   UNL A   1      11.333  48.080  90.293  0.00  0.00
BRANCH   8  10
ATOM      9  C   UNL A   1       9.313  49.102  89.697  0.00  0.00
ATOM     10  C   UNL A   1      10.047  48.254  90.690  0.00  0.00
ATOM     11  O   UNL A   1       9.537  47.769  91.691  0.00  0.00
ENDBRANCH   8  10
ENDBRANCH   7   8
ENDBRANCH   6   7
BRANCH   6  12
ATOM     12  C   UNL A   1      12.854  51.049  90.569  0.00  0.00
BRANCH  12  13
ATOM     13  C   UNL A   1      14.288  51.364  90.923  0.00  0.00
ATOM     14  C   UNL A   1      15.264  50.361  90.855  0.00  0.00
ATOM     15  C   UNL A   1      16.588  50.639  91.199  0.00  0.00
ATOM     16  C   UNL A   1      16.947  51.921  91.610  0.00  0.00
ATOM     17  C   UNL A   1      15.984  52.926  91.678  0.00  0.00
ATOM     18  C   UNL A   1      14.659  52.651  91.335  0.00  0.00
ENDBRANCH  12  13
ENDBRANCH   6  12
ENDBRANCH   2   6
ENDBRANCH   1   3
BRANCH   1  19
ATOM     19  N   UNL A   1      11.700  49.892  96.465  0.00  0.00
ATOM     20  C   UNL A   1      11.703  50.420  97.738  0.00  0.00
ATOM     21  O   UNL A   1      12.171  51.507  98.047  0.00  0.00
ATOM     22  H   UNL A   1      11.313  48.964  96.358  0.00  0.00
BRANCH  20  23
ATOM     23  C   UNL A   1      11.028  49.595  98.772  0.00  0.00
ATOM     24  C   UNL A   1       9.701  49.205  98.559  0.00  0.00
ATOM     25  C   UNL A   1       9.043  48.429  99.514  0.00  0.00
ATOM     26  C   UNL A   1       9.704  48.053 100.684  0.00  0.00
ATOM     27  C   UNL A   1      11.020  48.462 100.909  0.00  0.00
ATOM     28  C   UNL A   1      11.684  49.237  99.956  0.00  0.00
ENDBRANCH  20  23
ENDBRANCH   1  19
BRANCH   1  29
ATOM     29  C   UNL A   1      13.996  49.655  95.383  0.00  0.00
BRANCH  29  30
ATOM     30  C   UNL A   1      15.119  50.573  95.819  0.00  0.00
ATOM     31  C   UNL A   1      15.912  51.233  94.870  0.00  0.00
ATOM     32  C   UNL A   1      16.962  52.058  95.277  0.00  0.00
ATOM     33  C   UNL A   1      17.218  52.224  96.635  0.00  0.00
ATOM     34  C   UNL A   1      16.437  51.587  97.588  0.00  0.00
ATOM     35  C   UNL A   1      15.387  50.763  97.182  0.00  0.00
BRANCH  33  36
ATOM     36  O   UNL A   1      18.239  53.015  97.074  0.00  0.00
ATOM     37  H   UNL A   1      18.957  52.441  97.385  0.00  0.00
ENDBRANCH  33  36
ENDBRANCH  29  30
ENDBRANCH   1  29
TORSDOF 12
