# Supplementary material for: The Cordyceps Genus as a Potential Source of Bioactive Compounds for Adjuvant Cancer Therapy: A Network Pharmacology Approach
Source: Pharmaceuticals (Basel). 2025 Apr 30;18(5):667. doi: 10.3390/ph18050667 (PMC12115173; doi:10.3390/ph18050667)
Supplement: Supplementary file 1 [file pharmaceuticals-18-00667-s001.zip › pharmaceuticals-3597034-supplementary/Supplementary Materials/Molecular docking simulations/ExtractoCordyceps2/Results/AURKA(3cho)/Conformations_AURKA/CordyceamideA/CordyceamideA_docked_model_6.pdb]

REMARK VINA RESULT:      -7.8      2.340      7.489
REMARK  Name = *****
REMARK  13 active torsions:
REMARK  status: ('A' for Active; 'I' for Inactive)
REMARK    1  A    between atoms: C_1  and  C_2
REMARK    2  A    between atoms: C_2  and  O_4
REMARK    3  A    between atoms: O_4  and  C_5
REMARK    4  A    between atoms: C_5  and  C_6
REMARK    5  A    between atoms: C_6  and  C_8
REMARK    6  A    between atoms: C_6  and  N_15
REMARK    7  A    between atoms: C_8  and  C_9
REMARK    8  A    between atoms: C_16  and  C_18
REMARK    9  A    between atoms: C_18  and  C_20
REMARK   10  A    between atoms: C_18  and  N_28
REMARK   11  A    between atoms: C_20  and  C_21
REMARK   12  A    between atoms: C_24  and  O_27
REMARK   13  A    between atoms: C_29  and  C_31
REMARK                            x       y       z     vdW  Elec       q    Type
REMARK                         _______ _______ _______ _____ _____    ______ ____
ROOT
ATOM      1  C   UNL A   1      12.511  50.376  94.791  0.00  0.00
ENDROOT
BRANCH   1   3
ATOM      2  N   UNL A   1      12.949  49.970  92.404  0.00  0.00
ATOM      3  C   UNL A   1      12.762  50.935  93.370  0.00  0.00
ATOM      4  O   UNL A   1      12.813  52.137  93.115  0.00  0.00
ATOM      5  H   UNL A   1      12.937  48.983  92.672  0.00  0.00
BRANCH   2   6
ATOM      6  C   UNL A   1      13.125  50.282  90.983  0.00  0.00
BRANCH   6   7
ATOM      7  C   UNL A   1      11.960  49.693  90.153  0.00  0.00
BRANCH   7   8
ATOM      8  O   UNL A   1      11.414  48.471  90.691  0.00  0.00
BRANCH   8  10
ATOM      9  C   UNL A   1       9.410  49.511  90.076  0.00  0.00
ATOM     10  C   UNL A   1      10.066  48.401  90.837  0.00  0.00
ATOM     11  O   UNL A   1       9.460  47.543  91.465  0.00  0.00
ENDBRANCH   8  10
ENDBRANCH   7   8
ENDBRANCH   6   7
BRANCH   6  12
ATOM     12  C   UNL A   1      14.512  49.826  90.479  0.00  0.00
BRANCH  12  13
ATOM     13  C   UNL A   1      15.639  50.707  90.964  0.00  0.00
ATOM     14  C   UNL A   1      15.494  52.101  90.957  0.00  0.00
ATOM     15  C   UNL A   1      16.538  52.923  91.385  0.00  0.00
ATOM     16  C   UNL A   1      17.733  52.359  91.826  0.00  0.00
ATOM     17  C   UNL A   1      17.886  50.973  91.838  0.00  0.00
ATOM     18  C   UNL A   1      16.844  50.149  91.410  0.00  0.00
ENDBRANCH  12  13
ENDBRANCH   6  12
ENDBRANCH   2   6
ENDBRANCH   1   3
BRANCH   1  19
ATOM     19  N   UNL A   1      11.222  49.670  94.776  0.00  0.00
ATOM     20  C   UNL A   1      10.082  50.142  94.162  0.00  0.00
ATOM     21  O   UNL A   1      10.057  50.986  93.277  0.00  0.00
ATOM     22  H   UNL A   1      11.093  48.999  95.521  0.00  0.00
BRANCH  20  23
ATOM     23  C   UNL A   1       8.812  49.512  94.605  0.00  0.00
ATOM     24  C   UNL A   1       7.737  49.464  93.710  0.00  0.00
ATOM     25  C   UNL A   1       6.533  48.877  94.100  0.00  0.00
ATOM     26  C   UNL A   1       6.397  48.350  95.385  0.00  0.00
ATOM     27  C   UNL A   1       7.460  48.419  96.287  0.00  0.00
ATOM     28  C   UNL A   1       8.668  49.003  95.902  0.00  0.00
ENDBRANCH  20  23
ENDBRANCH   1  19
BRANCH   1  29
ATOM     29  C   UNL A   1      13.714  49.563  95.303  0.00  0.00
BRANCH  29  30
ATOM     30  C   UNL A   1      14.861  50.411  95.810  0.00  0.00
ATOM     31  C   UNL A   1      14.990  50.697  97.176  0.00  0.00
ATOM     32  C   UNL A   1      16.036  51.500  97.635  0.00  0.00
ATOM     33  C   UNL A   1      16.955  52.016  96.727  0.00  0.00
ATOM     34  C   UNL A   1      16.850  51.734  95.372  0.00  0.00
ATOM     35  C   UNL A   1      15.805  50.931  94.913  0.00  0.00
BRANCH  33  36
ATOM     36  O   UNL A   1      17.986  52.811  97.133  0.00  0.00
ATOM     37  H   UNL A   1      18.816  52.420  96.815  0.00  0.00
ENDBRANCH  33  36
ENDBRANCH  29  30
ENDBRANCH   1  29
TORSDOF 12
