# Supplementary material for: The Cordyceps Genus as a Potential Source of Bioactive Compounds for Adjuvant Cancer Therapy: A Network Pharmacology Approach
Source: Pharmaceuticals (Basel). 2025 Apr 30;18(5):667. doi: 10.3390/ph18050667 (PMC12115173; doi:10.3390/ph18050667)
Supplement: Supplementary file 1 [file pharmaceuticals-18-00667-s001.zip › pharmaceuticals-3597034-supplementary/Supplementary Materials/Molecular docking simulations/ExtractoCordyceps2/Results/AURKA(3cho)/Conformations_AURKA/CordyceamideA/CordyceamideA_docked_model_7.pdb]

REMARK VINA RESULT:      -7.8      2.256      6.781
REMARK  Name = *****
REMARK  13 active torsions:
REMARK  status: ('A' for Active; 'I' for Inactive)
REMARK    1  A    between atoms: C_1  and  C_2
REMARK    2  A    between atoms: C_2  and  O_4
REMARK    3  A    between atoms: O_4  and  C_5
REMARK    4  A    between atoms: C_5  and  C_6
REMARK    5  A    between atoms: C_6  and  C_8
REMARK    6  A    between atoms: C_6  and  N_15
REMARK    7  A    between atoms: C_8  and  C_9
REMARK    8  A    between atoms: C_16  and  C_18
REMARK    9  A    between atoms: C_18  and  C_20
REMARK   10  A    between atoms: C_18  and  N_28
REMARK   11  A    between atoms: C_20  and  C_21
REMARK   12  A    between atoms: C_24  and  O_27
REMARK   13  A    between atoms: C_29  and  C_31
REMARK                            x       y       z     vdW  Elec       q    Type
REMARK                         _______ _______ _______ _____ _____    ______ ____
ROOT
ATOM      1  C   UNL A   1      12.867  50.901  94.065  0.00  0.00
ENDROOT
BRANCH   1   3
ATOM      2  N   UNL A   1      14.395  51.258  92.169  0.00  0.00
ATOM      3  C   UNL A   1      13.375  51.805  92.917  0.00  0.00
ATOM      4  O   UNL A   1      12.927  52.928  92.692  0.00  0.00
ATOM      5  H   UNL A   1      14.761  50.336  92.420  0.00  0.00
BRANCH   2   6
ATOM      6  C   UNL A   1      14.967  51.914  90.992  0.00  0.00
BRANCH   6   7
ATOM      7  C   UNL A   1      14.464  51.233  89.697  0.00  0.00
BRANCH   7   8
ATOM      8  O   UNL A   1      14.151  49.833  89.852  0.00  0.00
BRANCH   8  10
ATOM      9  C   UNL A   1      12.742  48.033  90.353  0.00  0.00
ATOM     10  C   UNL A   1      12.859  49.507  90.110  0.00  0.00
ATOM     11  O   UNL A   1      11.924  50.293  90.174  0.00  0.00
ENDBRANCH   8  10
ENDBRANCH   7   8
ENDBRANCH   6   7
BRANCH   6  12
ATOM     12  C   UNL A   1      16.508  51.974  91.078  0.00  0.00
BRANCH  12  13
ATOM     13  C   UNL A   1      17.035  51.722  92.470  0.00  0.00
ATOM     14  C   UNL A   1      16.742  52.621  93.505  0.00  0.00
ATOM     15  C   UNL A   1      17.241  52.406  94.791  0.00  0.00
ATOM     16  C   UNL A   1      18.035  51.291  95.053  0.00  0.00
ATOM     17  C   UNL A   1      18.331  50.391  94.031  0.00  0.00
ATOM     18  C   UNL A   1      17.833  50.603  92.745  0.00  0.00
ENDBRANCH  12  13
ENDBRANCH   6  12
ENDBRANCH   2   6
ENDBRANCH   1   3
BRANCH   1  19
ATOM     19  N   UNL A   1      11.877  49.971  93.502  0.00  0.00
ATOM     20  C   UNL A   1      10.557  50.289  93.266  0.00  0.00
ATOM     21  O   UNL A   1      10.117  51.424  93.144  0.00  0.00
ATOM     22  H   UNL A   1      12.095  48.991  93.619  0.00  0.00
BRANCH  20  23
ATOM     23  C   UNL A   1       9.642  49.130  93.100  0.00  0.00
ATOM     24  C   UNL A   1       9.413  48.634  91.812  0.00  0.00
ATOM     25  C   UNL A   1       8.559  47.546  91.627  0.00  0.00
ATOM     26  C   UNL A   1       7.926  46.962  92.726  0.00  0.00
ATOM     27  C   UNL A   1       8.134  47.471  94.008  0.00  0.00
ATOM     28  C   UNL A   1       8.989  48.558  94.199  0.00  0.00
ENDBRANCH  20  23
ENDBRANCH   1  19
BRANCH   1  29
ATOM     29  C   UNL A   1      14.031  50.252  94.835  0.00  0.00
BRANCH  29  30
ATOM     30  C   UNL A   1      13.967  50.451  96.335  0.00  0.00
ATOM     31  C   UNL A   1      12.741  50.386  97.012  0.00  0.00
ATOM     32  C   UNL A   1      12.683  50.595  98.392  0.00  0.00
ATOM     33  C   UNL A   1      13.853  50.867  99.094  0.00  0.00
ATOM     34  C   UNL A   1      15.077  50.925  98.442  0.00  0.00
ATOM     35  C   UNL A   1      15.135  50.715  97.064  0.00  0.00
BRANCH  33  36
ATOM     36  O   UNL A   1      13.839  51.085 100.441  0.00  0.00
ATOM     37  H   UNL A   1      14.362  51.882 100.626  0.00  0.00
ENDBRANCH  33  36
ENDBRANCH  29  30
ENDBRANCH   1  29
TORSDOF 12
