# Supplementary material for: The Cordyceps Genus as a Potential Source of Bioactive Compounds for Adjuvant Cancer Therapy: A Network Pharmacology Approach
Source: Pharmaceuticals (Basel). 2025 Apr 30;18(5):667. doi: 10.3390/ph18050667 (PMC12115173; doi:10.3390/ph18050667)
Supplement: Supplementary file 1 [file pharmaceuticals-18-00667-s001.zip › pharmaceuticals-3597034-supplementary/Supplementary Materials/Molecular docking simulations/ExtractoCordyceps2/Results/AURKA(3cho)/Conformations_AURKA/CordyceamideA/CordyceamideA_docked_model_8.pdb]

REMARK VINA RESULT:      -7.7      2.002      7.485
REMARK  Name = *****
REMARK  13 active torsions:
REMARK  status: ('A' for Active; 'I' for Inactive)
REMARK    1  A    between atoms: C_1  and  C_2
REMARK    2  A    between atoms: C_2  and  O_4
REMARK    3  A    between atoms: O_4  and  C_5
REMARK    4  A    between atoms: C_5  and  C_6
REMARK    5  A    between atoms: C_6  and  C_8
REMARK    6  A    between atoms: C_6  and  N_15
REMARK    7  A    between atoms: C_8  and  C_9
REMARK    8  A    between atoms: C_16  and  C_18
REMARK    9  A    between atoms: C_18  and  C_20
REMARK   10  A    between atoms: C_18  and  N_28
REMARK   11  A    between atoms: C_20  and  C_21
REMARK   12  A    between atoms: C_24  and  O_27
REMARK   13  A    between atoms: C_29  and  C_31
REMARK                            x       y       z     vdW  Elec       q    Type
REMARK                         _______ _______ _______ _____ _____    ______ ____
ROOT
ATOM      1  C   UNL A   1      12.647  50.406  95.328  0.00  0.00
ENDROOT
BRANCH   1   3
ATOM      2  N   UNL A   1      12.221  51.459  93.146  0.00  0.00
ATOM      3  C   UNL A   1      12.065  50.315  93.898  0.00  0.00
ATOM      4  O   UNL A   1      11.493  49.317  93.463  0.00  0.00
ATOM      5  H   UNL A   1      12.669  52.277  93.565  0.00  0.00
BRANCH   2   6
ATOM      6  C   UNL A   1      11.810  51.559  91.743  0.00  0.00
BRANCH   6   7
ATOM      7  C   UNL A   1      10.352  51.070  91.573  0.00  0.00
BRANCH   7   8
ATOM      8  O   UNL A   1       9.375  51.883  92.256  0.00  0.00
BRANCH   8  10
ATOM      9  C   UNL A   1       7.371  52.236  93.412  0.00  0.00
ATOM     10  C   UNL A   1       8.359  51.241  92.886  0.00  0.00
ATOM     11  O   UNL A   1       8.236  50.027  92.988  0.00  0.00
ENDBRANCH   8  10
ENDBRANCH   7   8
ENDBRANCH   6   7
BRANCH   6  12
ATOM     12  C   UNL A   1      12.802  50.821  90.817  0.00  0.00
BRANCH  12  13
ATOM     13  C   UNL A   1      14.238  51.234  91.035  0.00  0.00
ATOM     14  C   UNL A   1      14.574  52.593  91.108  0.00  0.00
ATOM     15  C   UNL A   1      15.901  52.984  91.290  0.00  0.00
ATOM     16  C   UNL A   1      16.902  52.022  91.403  0.00  0.00
ATOM     17  C   UNL A   1      16.578  50.668  91.333  0.00  0.00
ATOM     18  C   UNL A   1      15.251  50.274  91.151  0.00  0.00
ENDBRANCH  12  13
ENDBRANCH   6  12
ENDBRANCH   2   6
ENDBRANCH   1   3
BRANCH   1  19
ATOM     19  N   UNL A   1      11.607  49.962  96.268  0.00  0.00
ATOM     20  C   UNL A   1      11.525  50.362  97.585  0.00  0.00
ATOM     21  O   UNL A   1      12.047  51.367  98.048  0.00  0.00
ATOM     22  H   UNL A   1      11.159  49.089  96.029  0.00  0.00
BRANCH  20  23
ATOM     23  C   UNL A   1      10.686  49.505  98.460  0.00  0.00
ATOM     24  C   UNL A   1      11.318  48.664  99.383  0.00  0.00
ATOM     25  C   UNL A   1      10.553  47.848 100.218  0.00  0.00
ATOM     26  C   UNL A   1       9.160  47.864 100.123  0.00  0.00
ATOM     27  C   UNL A   1       8.529  48.685  99.187  0.00  0.00
ATOM     28  C   UNL A   1       9.290  49.504  98.350  0.00  0.00
ENDBRANCH  20  23
ENDBRANCH   1  19
BRANCH   1  29
ATOM     29  C   UNL A   1      14.001  49.680  95.438  0.00  0.00
BRANCH  29  30
ATOM     30  C   UNL A   1      15.146  50.570  95.873  0.00  0.00
ATOM     31  C   UNL A   1      15.407  50.785  97.234  0.00  0.00
ATOM     32  C   UNL A   1      16.448  51.628  97.630  0.00  0.00
ATOM     33  C   UNL A   1      17.229  52.254  96.664  0.00  0.00
ATOM     34  C   UNL A   1      16.992  52.044  95.312  0.00  0.00
ATOM     35  C   UNL A   1      15.953  51.202  94.916  0.00  0.00
BRANCH  33  36
ATOM     36  O   UNL A   1      18.251  53.090  97.008  0.00  0.00
ATOM     37  H   UNL A   1      18.438  52.969  97.953  0.00  0.00
ENDBRANCH  33  36
ENDBRANCH  29  30
ENDBRANCH   1  29
TORSDOF 12
