# Supplementary material for: The Cordyceps Genus as a Potential Source of Bioactive Compounds for Adjuvant Cancer Therapy: A Network Pharmacology Approach
Source: Pharmaceuticals (Basel). 2025 Apr 30;18(5):667. doi: 10.3390/ph18050667 (PMC12115173; doi:10.3390/ph18050667)
Supplement: Supplementary file 1 [file pharmaceuticals-18-00667-s001.zip › pharmaceuticals-3597034-supplementary/Supplementary Materials/Molecular docking simulations/ExtractoCordyceps2/Results/AURKA(3cho)/Conformations_AURKA/CordyceamideA/CordyceamideA_docked_model_9.pdb]

REMARK VINA RESULT:      -7.7      2.135      8.265
REMARK  Name = *****
REMARK  13 active torsions:
REMARK  status: ('A' for Active; 'I' for Inactive)
REMARK    1  A    between atoms: C_1  and  C_2
REMARK    2  A    between atoms: C_2  and  O_4
REMARK    3  A    between atoms: O_4  and  C_5
REMARK    4  A    between atoms: C_5  and  C_6
REMARK    5  A    between atoms: C_6  and  C_8
REMARK    6  A    between atoms: C_6  and  N_15
REMARK    7  A    between atoms: C_8  and  C_9
REMARK    8  A    between atoms: C_16  and  C_18
REMARK    9  A    between atoms: C_18  and  C_20
REMARK   10  A    between atoms: C_18  and  N_28
REMARK   11  A    between atoms: C_20  and  C_21
REMARK   12  A    between atoms: C_24  and  O_27
REMARK   13  A    between atoms: C_29  and  C_31
REMARK                            x       y       z     vdW  Elec       q    Type
REMARK                         _______ _______ _______ _____ _____    ______ ____
ROOT
ATOM      1  C   UNL A   1      12.801  50.216  94.998  0.00  0.00
ENDROOT
BRANCH   1   3
ATOM      2  N   UNL A   1      10.835  50.017  93.532  0.00  0.00
ATOM      3  C   UNL A   1      12.200  49.846  93.622  0.00  0.00
ATOM      4  O   UNL A   1      12.869  49.415  92.685  0.00  0.00
ATOM      5  H   UNL A   1      10.316  50.340  94.351  0.00  0.00
BRANCH   2   6
ATOM      6  C   UNL A   1      10.080  49.797  92.296  0.00  0.00
BRANCH   6   7
ATOM      7  C   UNL A   1       9.126  50.986  92.030  0.00  0.00
BRANCH   7   8
ATOM      8  O   UNL A   1       8.804  51.757  93.205  0.00  0.00
BRANCH   8  10
ATOM      9  C   UNL A   1       6.631  51.740  92.334  0.00  0.00
ATOM     10  C   UNL A   1       7.495  51.848  93.553  0.00  0.00
ATOM     11  O   UNL A   1       7.066  51.966  94.693  0.00  0.00
ENDBRANCH   8  10
ENDBRANCH   7   8
ENDBRANCH   6   7
BRANCH   6  12
ATOM     12  C   UNL A   1       9.350  48.436  92.321  0.00  0.00
BRANCH  12  13
ATOM     13  C   UNL A   1       8.285  48.353  93.389  0.00  0.00
ATOM     14  C   UNL A   1       6.942  48.180  93.030  0.00  0.00
ATOM     15  C   UNL A   1       5.949  48.121  94.009  0.00  0.00
ATOM     16  C   UNL A   1       6.291  48.233  95.355  0.00  0.00
ATOM     17  C   UNL A   1       7.624  48.404  95.723  0.00  0.00
ATOM     18  C   UNL A   1       8.619  48.463  94.745  0.00  0.00
ENDBRANCH  12  13
ENDBRANCH   6  12
ENDBRANCH   2   6
ENDBRANCH   1   3
BRANCH   1  19
ATOM     19  N   UNL A   1      11.770  49.983  96.019  0.00  0.00
ATOM     20  C   UNL A   1      11.796  50.519  97.289  0.00  0.00
ATOM     21  O   UNL A   1      12.440  51.503  97.624  0.00  0.00
ATOM     22  H   UNL A   1      11.223  49.142  95.891  0.00  0.00
BRANCH  20  23
ATOM     23  C   UNL A   1      10.918  49.848  98.281  0.00  0.00
ATOM     24  C   UNL A   1       9.556  50.172  98.302  0.00  0.00
ATOM     25  C   UNL A   1       8.709  49.556  99.224  0.00  0.00
ATOM     26  C   UNL A   1       9.222  48.628 100.132  0.00  0.00
ATOM     27  C   UNL A   1      10.583  48.321 100.128  0.00  0.00
ATOM     28  C   UNL A   1      11.435  48.933  99.206  0.00  0.00
ENDBRANCH  20  23
ENDBRANCH   1  19
BRANCH   1  29
ATOM     29  C   UNL A   1      14.150  49.513  95.237  0.00  0.00
BRANCH  29  30
ATOM     30  C   UNL A   1      15.251  50.434  95.716  0.00  0.00
ATOM     31  C   UNL A   1      15.559  50.532  97.080  0.00  0.00
ATOM     32  C   UNL A   1      16.559  51.403  97.519  0.00  0.00
ATOM     33  C   UNL A   1      17.252  52.175  96.592  0.00  0.00
ATOM     34  C   UNL A   1      16.968  52.084  95.236  0.00  0.00
ATOM     35  C   UNL A   1      15.970  51.214  94.797  0.00  0.00
BRANCH  33  36
ATOM     36  O   UNL A   1      18.230  53.044  96.980  0.00  0.00
ATOM     37  H   UNL A   1      18.573  53.489  96.189  0.00  0.00
ENDBRANCH  33  36
ENDBRANCH  29  30
ENDBRANCH   1  29
TORSDOF 12
