# Supplementary material for: The Cordyceps Genus as a Potential Source of Bioactive Compounds for Adjuvant Cancer Therapy: A Network Pharmacology Approach
Source: Pharmaceuticals (Basel). 2025 Apr 30;18(5):667. doi: 10.3390/ph18050667 (PMC12115173; doi:10.3390/ph18050667)
Supplement: Supplementary file 1 [file pharmaceuticals-18-00667-s001.zip › pharmaceuticals-3597034-supplementary/Supplementary Materials/Molecular docking simulations/ExtractoCordyceps2/Results/AURKA(3cho)/Conformations_AURKA/CordyceamideB/CordyceamideB_docked.pdbqt]

MODEL 1
REMARK VINA RESULT:      -8.2      0.000      0.000
REMARK  Name = *****
REMARK  14 active torsions:
REMARK  status: ('A' for Active; 'I' for Inactive)
REMARK    1  A    between atoms: C_1  and  C_2
REMARK    2  A    between atoms: C_2  and  O_4
REMARK    3  A    between atoms: O_4  and  C_5
REMARK    4  A    between atoms: C_5  and  C_6
REMARK    5  A    between atoms: C_6  and  C_8
REMARK    6  A    between atoms: C_6  and  N_16
REMARK    7  A    between atoms: C_8  and  C_9
REMARK    8  A    between atoms: C_12  and  O_15
REMARK    9  A    between atoms: C_17  and  C_19
REMARK   10  A    between atoms: C_19  and  C_21
REMARK   11  A    between atoms: C_19  and  N_29
REMARK   12  A    between atoms: C_21  and  C_22
REMARK   13  A    between atoms: C_25  and  O_28
REMARK   14  A    between atoms: C_30  and  C_32
REMARK                            x       y       z     vdW  Elec       q    Type
REMARK                         _______ _______ _______ _____ _____    ______ ____
ROOT
ATOM      1  C   UNL A   1      12.793  50.957  93.342  0.00  0.00    +0.223 C 
ENDROOT
BRANCH   1   3
ATOM      2  N   UNL A   1      12.851  50.736  95.785  0.00  0.00    -0.307 N 
ATOM      3  C   UNL A   1      13.021  50.058  94.586  0.00  0.00    +0.168 C 
ATOM      4  O   UNL A   1      13.160  48.841  94.517  0.00  0.00    -0.376 OA
ATOM      5  H   UNL A   1      12.902  51.743  95.688  0.00  0.00    +0.191 HD
BRANCH   2   6
ATOM      6  C   UNL A   1      13.248  50.193  97.096  0.00  0.00    +0.136 C 
BRANCH   6   7
ATOM      7  C   UNL A   1      12.006  49.889  97.962  0.00  0.00    +0.321 C 
BRANCH   7   8
ATOM      8  O   UNL A   1      11.216  51.070  98.137  0.00  0.00    -0.522 OA
BRANCH   8  10
ATOM      9  C   UNL A   1       9.656  49.377  98.557  0.00  0.00    +0.292 C 
ATOM     10  C   UNL A   1       9.896  50.843  98.365  0.00  0.00    +0.211 C 
ATOM     11  O   UNL A   1       9.020  51.698  98.382  0.00  0.00    -0.342 OA
ENDBRANCH   8  10
ENDBRANCH   7   8
ENDBRANCH   6   7
BRANCH   6  12
ATOM     12  C   UNL A   1      14.304  51.055  97.822  0.00  0.00    +0.107 C 
BRANCH  12  13
ATOM     13  C   UNL A   1      15.588  51.200  97.036  0.00  0.00    -0.069 A 
ATOM     14  C   UNL A   1      16.456  52.274  97.283  0.00  0.00    +0.026 A 
ATOM     15  C   UNL A   1      17.636  52.416  96.549  0.00  0.00    +0.079 A 
ATOM     16  C   UNL A   1      17.947  51.482  95.566  0.00  0.00    +0.033 A 
ATOM     17  C   UNL A   1      17.099  50.412  95.307  0.00  0.00    +0.079 A 
ATOM     18  C   UNL A   1      15.922  50.270  96.042  0.00  0.00    +0.026 A 
BRANCH  16  19
ATOM     19  O   UNL A   1      19.088  51.582  94.826  0.00  0.00    -0.565 OA
ATOM     20  H   UNL A   1      19.750  52.069  95.343  0.00  0.00    +0.334 HD
ENDBRANCH  16  19
ENDBRANCH  12  13
ENDBRANCH   6  12
ENDBRANCH   2   6
ENDBRANCH   1   3
BRANCH   1  21
ATOM     21  N   UNL A   1      11.368  51.312  93.187  0.00  0.00    -0.287 N 
ATOM     22  C   UNL A   1      10.743  51.190  91.958  0.00  0.00    +0.184 C 
ATOM     23  O   UNL A   1      11.357  50.955  90.925  0.00  0.00    -0.369 OA
ATOM     24  H   UNL A   1      10.795  51.196  94.012  0.00  0.00    +0.197 HD
BRANCH  22  25
ATOM     25  C   UNL A   1       9.261  51.340  91.942  0.00  0.00    +0.040 A 
ATOM     26  C   UNL A   1       8.474  50.889  90.874  0.00  0.00    +0.047 A 
ATOM     27  C   UNL A   1       7.087  51.052  90.910  0.00  0.00    +0.008 A 
ATOM     28  C   UNL A   1       6.481  51.654  92.013  0.00  0.00    +0.002 A 
ATOM     29  C   UNL A   1       7.257  52.087  93.086  0.00  0.00    +0.008 A 
ATOM     30  C   UNL A   1       8.644  51.928  93.055  0.00  0.00    +0.047 A 
ENDBRANCH  22  25
ENDBRANCH   1  21
BRANCH   1  31
ATOM     31  C   UNL A   1      13.716  52.191  93.333  0.00  0.00    +0.130 C 
BRANCH  31  32
ATOM     32  C   UNL A   1      15.009  51.946  92.585  0.00  0.00    -0.065 A 
ATOM     33  C   UNL A   1      15.165  50.805  91.786  0.00  0.00    +0.027 A 
ATOM     34  C   UNL A   1      16.348  50.588  91.077  0.00  0.00    +0.079 A 
ATOM     35  C   UNL A   1      17.379  51.516  91.169  0.00  0.00    +0.033 A 
ATOM     36  C   UNL A   1      17.244  52.654  91.956  0.00  0.00    +0.079 A 
ATOM     37  C   UNL A   1      16.061  52.871  92.663  0.00  0.00    +0.027 A 
BRANCH  35  38
ATOM     38  O   UNL A   1      18.551  51.345  90.492  0.00  0.00    -0.565 OA
ATOM     39  H   UNL A   1      19.231  51.895  90.916  0.00  0.00    +0.334 HD
ENDBRANCH  35  38
ENDBRANCH  31  32
ENDBRANCH   1  31
TORSDOF 13
ENDMDL
MODEL 2
REMARK VINA RESULT:      -8.0      2.087      6.125
REMARK  Name = *****
REMARK  14 active torsions:
REMARK  status: ('A' for Active; 'I' for Inactive)
REMARK    1  A    between atoms: C_1  and  C_2
REMARK    2  A    between atoms: C_2  and  O_4
REMARK    3  A    between atoms: O_4  and  C_5
REMARK    4  A    between atoms: C_5  and  C_6
REMARK    5  A    between atoms: C_6  and  C_8
REMARK    6  A    between atoms: C_6  and  N_16
REMARK    7  A    between atoms: C_8  and  C_9
REMARK    8  A    between atoms: C_12  and  O_15
REMARK    9  A    between atoms: C_17  and  C_19
REMARK   10  A    between atoms: C_19  and  C_21
REMARK   11  A    between atoms: C_19  and  N_29
REMARK   12  A    between atoms: C_21  and  C_22
REMARK   13  A    between atoms: C_25  and  O_28
REMARK   14  A    between atoms: C_30  and  C_32
REMARK                            x       y       z     vdW  Elec       q    Type
REMARK                         _______ _______ _______ _____ _____    ______ ____
ROOT
ATOM      1  C   UNL A   1      12.857  50.129  95.363  0.00  0.00    +0.223 C 
ENDROOT
BRANCH   1   3
ATOM      2  N   UNL A   1      12.835  49.898  92.921  0.00  0.00    -0.307 N 
ATOM      3  C   UNL A   1      12.049  49.866  94.065  0.00  0.00    +0.168 C 
ATOM      4  O   UNL A   1      10.880  49.495  94.067  0.00  0.00    -0.376 OA
ATOM      5  H   UNL A   1      13.721  50.368  93.055  0.00  0.00    +0.191 HD
BRANCH   2   6
ATOM      6  C   UNL A   1      12.287  49.931  91.553  0.00  0.00    +0.136 C 
BRANCH   6   7
ATOM      7  C   UNL A   1      12.338  48.529  90.908  0.00  0.00    +0.321 C 
BRANCH   7   8
ATOM      8  O   UNL A   1      11.285  48.379  89.950  0.00  0.00    -0.522 OA
BRANCH   8  10
ATOM      9  C   UNL A   1       9.175  49.373  89.749  0.00  0.00    +0.292 C 
ATOM     10  C   UNL A   1      10.032  48.383  90.476  0.00  0.00    +0.211 C 
ATOM     11  O   UNL A   1       9.658  47.705  91.424  0.00  0.00    -0.342 OA
ENDBRANCH   8  10
ENDBRANCH   7   8
ENDBRANCH   6   7
BRANCH   6  12
ATOM     12  C   UNL A   1      12.909  51.033  90.670  0.00  0.00    +0.107 C 
BRANCH  12  13
ATOM     13  C   UNL A   1      14.355  51.319  91.014  0.00  0.00    -0.069 A 
ATOM     14  C   UNL A   1      14.743  52.592  91.458  0.00  0.00    +0.026 A 
ATOM     15  C   UNL A   1      16.079  52.860  91.763  0.00  0.00    +0.079 A 
ATOM     16  C   UNL A   1      17.028  51.853  91.624  0.00  0.00    +0.033 A 
ATOM     17  C   UNL A   1      16.663  50.586  91.185  0.00  0.00    +0.079 A 
ATOM     18  C   UNL A   1      15.327  50.319  90.881  0.00  0.00    +0.026 A 
BRANCH  16  19
ATOM     19  O   UNL A   1      18.343  52.072  91.911  0.00  0.00    -0.565 OA
ATOM     20  H   UNL A   1      18.689  51.297  92.383  0.00  0.00    +0.334 HD
ENDBRANCH  16  19
ENDBRANCH  12  13
ENDBRANCH   6  12
ENDBRANCH   2   6
ENDBRANCH   1   3
BRANCH   1  21
ATOM     21  N   UNL A   1      12.096  49.727  96.563  0.00  0.00    -0.287 N 
ATOM     22  C   UNL A   1      11.926  50.609  97.616  0.00  0.00    +0.184 C 
ATOM     23  O   UNL A   1      12.523  51.676  97.687  0.00  0.00    -0.369 OA
ATOM     24  H   UNL A   1      11.369  49.041  96.412  0.00  0.00    +0.197 HD
BRANCH  22  25
ATOM     25  C   UNL A   1      10.954  50.212  98.673  0.00  0.00    +0.040 A 
ATOM     26  C   UNL A   1      11.265  49.264  99.658  0.00  0.00    +0.047 A 
ATOM     27  C   UNL A   1      10.317  48.929 100.629  0.00  0.00    +0.008 A 
ATOM     28  C   UNL A   1       9.064  49.543 100.626  0.00  0.00    +0.002 A 
ATOM     29  C   UNL A   1       8.757  50.499  99.659  0.00  0.00    +0.008 A 
ATOM     30  C   UNL A   1       9.700  50.837  98.687  0.00  0.00    +0.047 A 
ENDBRANCH  22  25
ENDBRANCH   1  21
BRANCH   1  31
ATOM     31  C   UNL A   1      14.264  49.502  95.315  0.00  0.00    +0.130 C 
BRANCH  31  32
ATOM     32  C   UNL A   1      15.343  50.457  95.779  0.00  0.00    -0.065 A 
ATOM     33  C   UNL A   1      16.092  51.191  94.849  0.00  0.00    +0.027 A 
ATOM     34  C   UNL A   1      17.073  52.089  95.275  0.00  0.00    +0.079 A 
ATOM     35  C   UNL A   1      17.304  52.253  96.636  0.00  0.00    +0.033 A 
ATOM     36  C   UNL A   1      16.572  51.534  97.574  0.00  0.00    +0.079 A 
ATOM     37  C   UNL A   1      15.591  50.638  97.148  0.00  0.00    +0.027 A 
BRANCH  35  38
ATOM     38  O   UNL A   1      18.251  53.121  97.097  0.00  0.00    -0.565 OA
ATOM     39  H   UNL A   1      18.518  53.698  96.363  0.00  0.00    +0.334 HD
ENDBRANCH  35  38
ENDBRANCH  31  32
ENDBRANCH   1  31
TORSDOF 13
ENDMDL
MODEL 3
REMARK VINA RESULT:      -7.9      1.852      7.253
REMARK  Name = *****
REMARK  14 active torsions:
REMARK  status: ('A' for Active; 'I' for Inactive)
REMARK    1  A    between atoms: C_1  and  C_2
REMARK    2  A    between atoms: C_2  and  O_4
REMARK    3  A    between atoms: O_4  and  C_5
REMARK    4  A    between atoms: C_5  and  C_6
REMARK    5  A    between atoms: C_6  and  C_8
REMARK    6  A    between atoms: C_6  and  N_16
REMARK    7  A    between atoms: C_8  and  C_9
REMARK    8  A    between atoms: C_12  and  O_15
REMARK    9  A    between atoms: C_17  and  C_19
REMARK   10  A    between atoms: C_19  and  C_21
REMARK   11  A    between atoms: C_19  and  N_29
REMARK   12  A    between atoms: C_21  and  C_22
REMARK   13  A    between atoms: C_25  and  O_28
REMARK   14  A    between atoms: C_30  and  C_32
REMARK                            x       y       z     vdW  Elec       q    Type
REMARK                         _______ _______ _______ _____ _____    ______ ____
ROOT
ATOM      1  C   UNL A   1      12.879  50.202  95.112  0.00  0.00    +0.223 C 
ENDROOT
BRANCH   1   3
ATOM      2  N   UNL A   1      11.470  51.028  93.281  0.00  0.00    -0.307 N 
ATOM      3  C   UNL A   1      12.335  50.015  93.671  0.00  0.00    +0.168 C 
ATOM      4  O   UNL A   1      12.762  49.162  92.899  0.00  0.00    -0.376 OA
ATOM      5  H   UNL A   1      11.093  51.555  94.059  0.00  0.00    +0.191 HD
BRANCH   2   6
ATOM      6  C   UNL A   1      10.626  50.964  92.075  0.00  0.00    +0.136 C 
BRANCH   6   7
ATOM      7  C   UNL A   1      11.402  51.464  90.837  0.00  0.00    +0.321 C 
BRANCH   7   8
ATOM      8  O   UNL A   1      12.488  52.309  91.234  0.00  0.00    -0.522 OA
BRANCH   8  10
ATOM      9  C   UNL A   1      14.781  52.695  91.495  0.00  0.00    +0.292 C 
ATOM     10  C   UNL A   1      13.713  51.896  90.815  0.00  0.00    +0.211 C 
ATOM     11  O   UNL A   1      13.922  51.023  89.983  0.00  0.00    -0.342 OA
ENDBRANCH   8  10
ENDBRANCH   7   8
ENDBRANCH   6   7
BRANCH   6  12
ATOM     12  C   UNL A   1       9.252  51.645  92.251  0.00  0.00    +0.107 C 
BRANCH  12  13
ATOM     13  C   UNL A   1       8.336  50.890  93.189  0.00  0.00    -0.069 A 
ATOM     14  C   UNL A   1       7.398  51.577  93.974  0.00  0.00    +0.026 A 
ATOM     15  C   UNL A   1       6.560  50.882  94.850  0.00  0.00    +0.079 A 
ATOM     16  C   UNL A   1       6.663  49.498  94.940  0.00  0.00    +0.033 A 
ATOM     17  C   UNL A   1       7.585  48.800  94.170  0.00  0.00    +0.079 A 
ATOM     18  C   UNL A   1       8.421  49.495  93.295  0.00  0.00    +0.026 A 
BRANCH  16  19
ATOM     19  O   UNL A   1       5.865  48.780  95.781  0.00  0.00    -0.565 OA
ATOM     20  H   UNL A   1       5.899  47.847  95.518  0.00  0.00    +0.334 HD
ENDBRANCH  16  19
ENDBRANCH  12  13
ENDBRANCH   6  12
ENDBRANCH   2   6
ENDBRANCH   1   3
BRANCH   1  21
ATOM     21  N   UNL A   1      11.876  49.811  96.123  0.00  0.00    -0.287 N 
ATOM     22  C   UNL A   1      11.731  50.541  97.289  0.00  0.00    +0.184 C 
ATOM     23  O   UNL A   1      12.517  51.420  97.620  0.00  0.00    -0.369 OA
ATOM     24  H   UNL A   1      11.055  49.339  95.767  0.00  0.00    +0.197 HD
BRANCH  22  25
ATOM     25  C   UNL A   1      10.548  50.223  98.136  0.00  0.00    +0.040 A 
ATOM     26  C   UNL A   1      10.619  50.173  99.535  0.00  0.00    +0.047 A 
ATOM     27  C   UNL A   1       9.478  49.873 100.283  0.00  0.00    +0.008 A 
ATOM     28  C   UNL A   1       8.263  49.631  99.641  0.00  0.00    +0.002 A 
ATOM     29  C   UNL A   1       8.183  49.697  98.251  0.00  0.00    +0.008 A 
ATOM     30  C   UNL A   1       9.320  49.997  97.499  0.00  0.00    +0.047 A 
ENDBRANCH  22  25
ENDBRANCH   1  21
BRANCH   1  31
ATOM     31  C   UNL A   1      14.237  49.504  95.322  0.00  0.00    +0.130 C 
BRANCH  31  32
ATOM     32  C   UNL A   1      15.324  50.463  95.755  0.00  0.00    -0.065 A 
ATOM     33  C   UNL A   1      15.995  51.253  94.812  0.00  0.00    +0.027 A 
ATOM     34  C   UNL A   1      16.983  52.155  95.212  0.00  0.00    +0.079 A 
ATOM     35  C   UNL A   1      17.300  52.267  96.561  0.00  0.00    +0.033 A 
ATOM     36  C   UNL A   1      16.647  51.492  97.512  0.00  0.00    +0.079 A 
ATOM     37  C   UNL A   1      15.658  50.592  97.112  0.00  0.00    +0.027 A 
BRANCH  35  38
ATOM     38  O   UNL A   1      18.257  53.136  96.996  0.00  0.00    -0.565 OA
ATOM     39  H   UNL A   1      19.088  52.644  97.107  0.00  0.00    +0.334 HD
ENDBRANCH  35  38
ENDBRANCH  31  32
ENDBRANCH   1  31
TORSDOF 13
ENDMDL
MODEL 4
REMARK VINA RESULT:      -7.8      1.522      5.411
REMARK  Name = *****
REMARK  14 active torsions:
REMARK  status: ('A' for Active; 'I' for Inactive)
REMARK    1  A    between atoms: C_1  and  C_2
REMARK    2  A    between atoms: C_2  and  O_4
REMARK    3  A    between atoms: O_4  and  C_5
REMARK    4  A    between atoms: C_5  and  C_6
REMARK    5  A    between atoms: C_6  and  C_8
REMARK    6  A    between atoms: C_6  and  N_16
REMARK    7  A    between atoms: C_8  and  C_9
REMARK    8  A    between atoms: C_12  and  O_15
REMARK    9  A    between atoms: C_17  and  C_19
REMARK   10  A    between atoms: C_19  and  C_21
REMARK   11  A    between atoms: C_19  and  N_29
REMARK   12  A    between atoms: C_21  and  C_22
REMARK   13  A    between atoms: C_25  and  O_28
REMARK   14  A    between atoms: C_30  and  C_32
REMARK                            x       y       z     vdW  Elec       q    Type
REMARK                         _______ _______ _______ _____ _____    ______ ____
ROOT
ATOM      1  C   UNL A   1      12.764  50.281  95.289  0.00  0.00    +0.223 C 
ENDROOT
BRANCH   1   3
ATOM      2  N   UNL A   1      12.425  51.466  93.168  0.00  0.00    -0.307 N 
ATOM      3  C   UNL A   1      12.451  50.216  93.771  0.00  0.00    +0.168 C 
ATOM      4  O   UNL A   1      12.408  49.165  93.139  0.00  0.00    -0.376 OA
ATOM      5  H   UNL A   1      12.314  52.227  93.826  0.00  0.00    +0.191 HD
BRANCH   2   6
ATOM      6  C   UNL A   1      11.910  51.708  91.809  0.00  0.00    +0.136 C 
BRANCH   6   7
ATOM      7  C   UNL A   1      10.467  51.176  91.667  0.00  0.00    +0.321 C 
BRANCH   7   8
ATOM      8  O   UNL A   1       9.593  51.848  92.581  0.00  0.00    -0.522 OA
BRANCH   8  10
ATOM      9  C   UNL A   1       7.430  51.627  93.447  0.00  0.00    +0.292 C 
ATOM     10  C   UNL A   1       8.796  51.026  93.313  0.00  0.00    +0.211 C 
ATOM     11  O   UNL A   1       9.140  49.966  93.817  0.00  0.00    -0.342 OA
ENDBRANCH   8  10
ENDBRANCH   7   8
ENDBRANCH   6   7
BRANCH   6  12
ATOM     12  C   UNL A   1      12.857  51.209  90.696  0.00  0.00    +0.107 C 
BRANCH  12  13
ATOM     13  C   UNL A   1      14.317  51.456  91.010  0.00  0.00    -0.069 A 
ATOM     14  C   UNL A   1      14.788  52.760  91.222  0.00  0.00    +0.026 A 
ATOM     15  C   UNL A   1      16.138  52.990  91.499  0.00  0.00    +0.079 A 
ATOM     16  C   UNL A   1      17.016  51.914  91.562  0.00  0.00    +0.033 A 
ATOM     17  C   UNL A   1      16.568  50.616  91.355  0.00  0.00    +0.079 A 
ATOM     18  C   UNL A   1      15.219  50.386  91.080  0.00  0.00    +0.026 A 
BRANCH  16  19
ATOM     19  O   UNL A   1      18.341  52.094  91.830  0.00  0.00    -0.565 OA
ATOM     20  H   UNL A   1      18.670  51.312  92.301  0.00  0.00    +0.334 HD
ENDBRANCH  16  19
ENDBRANCH  12  13
ENDBRANCH   6  12
ENDBRANCH   2   6
ENDBRANCH   1   3
BRANCH   1  21
ATOM     21  N   UNL A   1      11.612  49.832  96.097  0.00  0.00    -0.287 N 
ATOM     22  C   UNL A   1      11.334  50.426  97.316  0.00  0.00    +0.184 C 
ATOM     23  O   UNL A   1      12.101  51.212  97.858  0.00  0.00    -0.369 OA
ATOM     24  H   UNL A   1      10.831  49.455  95.577  0.00  0.00    +0.197 HD
BRANCH  22  25
ATOM     25  C   UNL A   1      10.030  50.080  97.948  0.00  0.00    +0.040 A 
ATOM     26  C   UNL A   1       9.798  50.239  99.321  0.00  0.00    +0.047 A 
ATOM     27  C   UNL A   1       8.555  49.902  99.863  0.00  0.00    +0.008 A 
ATOM     28  C   UNL A   1       7.540  49.415  99.039  0.00  0.00    +0.002 A 
ATOM     29  C   UNL A   1       7.760  49.272  97.671  0.00  0.00    +0.008 A 
ATOM     30  C   UNL A   1       9.001  49.607  97.124  0.00  0.00    +0.047 A 
ENDBRANCH  22  25
ENDBRANCH   1  21
BRANCH   1  31
ATOM     31  C   UNL A   1      14.067  49.542  95.651  0.00  0.00    +0.130 C 
BRANCH  31  32
ATOM     32  C   UNL A   1      15.194  50.489  96.003  0.00  0.00    -0.065 A 
ATOM     33  C   UNL A   1      15.932  51.125  94.995  0.00  0.00    +0.027 A 
ATOM     34  C   UNL A   1      16.957  52.016  95.318  0.00  0.00    +0.079 A 
ATOM     35  C   UNL A   1      17.246  52.271  96.653  0.00  0.00    +0.033 A 
ATOM     36  C   UNL A   1      16.527  51.650  97.668  0.00  0.00    +0.079 A 
ATOM     37  C   UNL A   1      15.501  50.761  97.345  0.00  0.00    +0.027 A 
BRANCH  35  38
ATOM     38  O   UNL A   1      18.238  53.135  97.014  0.00  0.00    -0.565 OA
ATOM     39  H   UNL A   1      18.635  52.816  97.841  0.00  0.00    +0.334 HD
ENDBRANCH  35  38
ENDBRANCH  31  32
ENDBRANCH   1  31
TORSDOF 13
ENDMDL
MODEL 5
REMARK VINA RESULT:      -7.7      1.508      5.630
REMARK  Name = *****
REMARK  14 active torsions:
REMARK  status: ('A' for Active; 'I' for Inactive)
REMARK    1  A    between atoms: C_1  and  C_2
REMARK    2  A    between atoms: C_2  and  O_4
REMARK    3  A    between atoms: O_4  and  C_5
REMARK    4  A    between atoms: C_5  and  C_6
REMARK    5  A    between atoms: C_6  and  C_8
REMARK    6  A    between atoms: C_6  and  N_16
REMARK    7  A    between atoms: C_8  and  C_9
REMARK    8  A    between atoms: C_12  and  O_15
REMARK    9  A    between atoms: C_17  and  C_19
REMARK   10  A    between atoms: C_19  and  C_21
REMARK   11  A    between atoms: C_19  and  N_29
REMARK   12  A    between atoms: C_21  and  C_22
REMARK   13  A    between atoms: C_25  and  O_28
REMARK   14  A    between atoms: C_30  and  C_32
REMARK                            x       y       z     vdW  Elec       q    Type
REMARK                         _______ _______ _______ _____ _____    ______ ____
ROOT
ATOM      1  C   UNL A   1      12.684  50.733  93.556  0.00  0.00    +0.223 C 
ENDROOT
BRANCH   1   3
ATOM      2  N   UNL A   1      12.799  50.571  96.001  0.00  0.00    -0.307 N 
ATOM      3  C   UNL A   1      13.072  49.909  94.812  0.00  0.00    +0.168 C 
ATOM      4  O   UNL A   1      13.415  48.732  94.762  0.00  0.00    -0.376 OA
ATOM      5  H   UNL A   1      12.678  51.570  95.887  0.00  0.00    +0.191 HD
BRANCH   2   6
ATOM      6  C   UNL A   1      13.294  50.127  97.316  0.00  0.00    +0.136 C 
BRANCH   6   7
ATOM      7  C   UNL A   1      12.121  49.734  98.240  0.00  0.00    +0.321 C 
BRANCH   7   8
ATOM      8  O   UNL A   1      10.886  50.248  97.727  0.00  0.00    -0.522 OA
BRANCH   8  10
ATOM      9  C   UNL A   1      10.258  50.040  99.972  0.00  0.00    +0.292 C 
ATOM     10  C   UNL A   1      10.043  50.746  98.669  0.00  0.00    +0.211 C 
ATOM     11  O   UNL A   1       9.207  51.621  98.482  0.00  0.00    -0.342 OA
ENDBRANCH   8  10
ENDBRANCH   7   8
ENDBRANCH   6   7
BRANCH   6  12
ATOM     12  C   UNL A   1      14.278  51.122  97.968  0.00  0.00    +0.107 C 
BRANCH  12  13
ATOM     13  C   UNL A   1      15.573  51.263  97.198  0.00  0.00    -0.069 A 
ATOM     14  C   UNL A   1      16.396  52.382  97.387  0.00  0.00    +0.026 A 
ATOM     15  C   UNL A   1      17.585  52.519  96.666  0.00  0.00    +0.079 A 
ATOM     16  C   UNL A   1      17.949  51.535  95.754  0.00  0.00    +0.033 A 
ATOM     17  C   UNL A   1      17.146  50.419  95.553  0.00  0.00    +0.079 A 
ATOM     18  C   UNL A   1      15.959  50.282  96.274  0.00  0.00    +0.026 A 
BRANCH  16  19
ATOM     19  O   UNL A   1      19.101  51.628  95.030  0.00  0.00    -0.565 OA
ATOM     20  H   UNL A   1      19.737  50.982  95.377  0.00  0.00    +0.334 HD
ENDBRANCH  16  19
ENDBRANCH  12  13
ENDBRANCH   6  12
ENDBRANCH   2   6
ENDBRANCH   1   3
BRANCH   1  21
ATOM     21  N   UNL A   1      13.857  50.989  92.695  0.00  0.00    -0.287 N 
ATOM     22  C   UNL A   1      14.190  52.280  92.325  0.00  0.00    +0.184 C 
ATOM     23  O   UNL A   1      13.458  53.238  92.539  0.00  0.00    -0.369 OA
ATOM     24  H   UNL A   1      14.611  50.319  92.771  0.00  0.00    +0.197 HD
BRANCH  22  25
ATOM     25  C   UNL A   1      15.510  52.467  91.660  0.00  0.00    +0.040 A 
ATOM     26  C   UNL A   1      15.630  52.665  90.278  0.00  0.00    +0.047 A 
ATOM     27  C   UNL A   1      16.892  52.838  89.704  0.00  0.00    +0.008 A 
ATOM     28  C   UNL A   1      18.034  52.824  90.505  0.00  0.00    +0.002 A 
ATOM     29  C   UNL A   1      17.918  52.646  91.883  0.00  0.00    +0.008 A 
ATOM     30  C   UNL A   1      16.659  52.472  92.461  0.00  0.00    +0.047 A 
ENDBRANCH  22  25
ENDBRANCH   1  21
BRANCH   1  31
ATOM     31  C   UNL A   1      11.506  50.108  92.785  0.00  0.00    +0.130 C 
BRANCH  31  32
ATOM     32  C   UNL A   1      10.160  50.542  93.324  0.00  0.00    -0.065 A 
ATOM     33  C   UNL A   1       9.429  51.554  92.686  0.00  0.00    +0.027 A 
ATOM     34  C   UNL A   1       8.178  51.941  93.169  0.00  0.00    +0.079 A 
ATOM     35  C   UNL A   1       7.656  51.313  94.294  0.00  0.00    +0.033 A 
ATOM     36  C   UNL A   1       8.365  50.308  94.941  0.00  0.00    +0.079 A 
ATOM     37  C   UNL A   1       9.615  49.921  94.458  0.00  0.00    +0.027 A 
BRANCH  35  38
ATOM     38  O   UNL A   1       6.436  51.658  94.799  0.00  0.00    -0.565 OA
ATOM     39  H   UNL A   1       5.817  50.930  94.624  0.00  0.00    +0.334 HD
ENDBRANCH  35  38
ENDBRANCH  31  32
ENDBRANCH   1  31
TORSDOF 13
ENDMDL
MODEL 6
REMARK VINA RESULT:      -7.5      1.757      5.442
REMARK  Name = *****
REMARK  14 active torsions:
REMARK  status: ('A' for Active; 'I' for Inactive)
REMARK    1  A    between atoms: C_1  and  C_2
REMARK    2  A    between atoms: C_2  and  O_4
REMARK    3  A    between atoms: O_4  and  C_5
REMARK    4  A    between atoms: C_5  and  C_6
REMARK    5  A    between atoms: C_6  and  C_8
REMARK    6  A    between atoms: C_6  and  N_16
REMARK    7  A    between atoms: C_8  and  C_9
REMARK    8  A    between atoms: C_12  and  O_15
REMARK    9  A    between atoms: C_17  and  C_19
REMARK   10  A    between atoms: C_19  and  C_21
REMARK   11  A    between atoms: C_19  and  N_29
REMARK   12  A    between atoms: C_21  and  C_22
REMARK   13  A    between atoms: C_25  and  O_28
REMARK   14  A    between atoms: C_30  and  C_32
REMARK                            x       y       z     vdW  Elec       q    Type
REMARK                         _______ _______ _______ _____ _____    ______ ____
ROOT
ATOM      1  C   UNL A   1      12.581  50.659  95.117  0.00  0.00    +0.223 C 
ENDROOT
BRANCH   1   3
ATOM      2  N   UNL A   1      12.376  50.161  92.724  0.00  0.00    -0.307 N 
ATOM      3  C   UNL A   1      12.546  51.176  93.655  0.00  0.00    +0.168 C 
ATOM      4  O   UNL A   1      12.494  52.368  93.367  0.00  0.00    -0.376 OA
ATOM      5  H   UNL A   1      12.597  49.242  93.087  0.00  0.00    +0.191 HD
BRANCH   2   6
ATOM      6  C   UNL A   1      12.559  50.343  91.273  0.00  0.00    +0.136 C 
BRANCH   6   7
ATOM      7  C   UNL A   1      11.301  49.890  90.501  0.00  0.00    +0.321 C 
BRANCH   7   8
ATOM      8  O   UNL A   1      10.185  49.765  91.391  0.00  0.00    -0.522 OA
BRANCH   8  10
ATOM      9  C   UNL A   1       8.676  51.093  90.192  0.00  0.00    +0.292 C 
ATOM     10  C   UNL A   1       9.404  50.873  91.482  0.00  0.00    +0.211 C 
ATOM     11  O   UNL A   1       9.324  51.607  92.458  0.00  0.00    -0.342 OA
ENDBRANCH   8  10
ENDBRANCH   7   8
ENDBRANCH   6   7
BRANCH   6  12
ATOM     12  C   UNL A   1      13.864  49.717  90.736  0.00  0.00    +0.107 C 
BRANCH  12  13
ATOM     13  C   UNL A   1      15.072  50.605  90.942  0.00  0.00    -0.069 A 
ATOM     14  C   UNL A   1      14.966  51.996  90.799  0.00  0.00    +0.026 A 
ATOM     15  C   UNL A   1      16.083  52.815  90.975  0.00  0.00    +0.079 A 
ATOM     16  C   UNL A   1      17.308  52.241  91.295  0.00  0.00    +0.033 A 
ATOM     17  C   UNL A   1      17.433  50.865  91.441  0.00  0.00    +0.079 A 
ATOM     18  C   UNL A   1      16.316  50.047  91.266  0.00  0.00    +0.026 A 
BRANCH  16  19
ATOM     19  O   UNL A   1      18.424  53.003  91.478  0.00  0.00    -0.565 OA
ATOM     20  H   UNL A   1      18.266  53.612  92.217  0.00  0.00    +0.334 HD
ENDBRANCH  16  19
ENDBRANCH  12  13
ENDBRANCH   6  12
ENDBRANCH   2   6
ENDBRANCH   1   3
BRANCH   1  21
ATOM     21  N   UNL A   1      11.322  49.974  95.477  0.00  0.00    -0.287 N 
ATOM     22  C   UNL A   1      10.762  50.146  96.731  0.00  0.00    +0.184 C 
ATOM     23  O   UNL A   1      11.346  50.718  97.643  0.00  0.00    -0.369 OA
ATOM     24  H   UNL A   1      10.692  49.783  94.710  0.00  0.00    +0.197 HD
BRANCH  22  25
ATOM     25  C   UNL A   1       9.384  49.615  96.927  0.00  0.00    +0.040 A 
ATOM     26  C   UNL A   1       8.978  49.009  98.124  0.00  0.00    +0.047 A 
ATOM     27  C   UNL A   1       7.673  48.530  98.258  0.00  0.00    +0.008 A 
ATOM     28  C   UNL A   1       6.767  48.662  97.205  0.00  0.00    +0.002 A 
ATOM     29  C   UNL A   1       7.160  49.280  96.019  0.00  0.00    +0.008 A 
ATOM     30  C   UNL A   1       8.464  49.760  95.880  0.00  0.00    +0.047 A 
ENDBRANCH  22  25
ENDBRANCH   1  21
BRANCH   1  31
ATOM     31  C   UNL A   1      13.827  49.800  95.407  0.00  0.00    +0.130 C 
BRANCH  31  32
ATOM     32  C   UNL A   1      15.021  50.630  95.828  0.00  0.00    -0.065 A 
ATOM     33  C   UNL A   1      15.889  51.168  94.868  0.00  0.00    +0.027 A 
ATOM     34  C   UNL A   1      16.978  51.953  95.253  0.00  0.00    +0.079 A 
ATOM     35  C   UNL A   1      17.198  52.200  96.604  0.00  0.00    +0.033 A 
ATOM     36  C   UNL A   1      16.349  51.676  97.571  0.00  0.00    +0.079 A 
ATOM     37  C   UNL A   1      15.260  50.892  97.186  0.00  0.00    +0.027 A 
BRANCH  35  38
ATOM     38  O   UNL A   1      18.248  52.962  97.024  0.00  0.00    -0.565 OA
ATOM     39  H   UNL A   1      18.841  53.108  96.269  0.00  0.00    +0.334 HD
ENDBRANCH  35  38
ENDBRANCH  31  32
ENDBRANCH   1  31
TORSDOF 13
ENDMDL
MODEL 7
REMARK VINA RESULT:      -7.5      2.473      5.729
REMARK  Name = *****
REMARK  14 active torsions:
REMARK  status: ('A' for Active; 'I' for Inactive)
REMARK    1  A    between atoms: C_1  and  C_2
REMARK    2  A    between atoms: C_2  and  O_4
REMARK    3  A    between atoms: O_4  and  C_5
REMARK    4  A    between atoms: C_5  and  C_6
REMARK    5  A    between atoms: C_6  and  C_8
REMARK    6  A    between atoms: C_6  and  N_16
REMARK    7  A    between atoms: C_8  and  C_9
REMARK    8  A    between atoms: C_12  and  O_15
REMARK    9  A    between atoms: C_17  and  C_19
REMARK   10  A    between atoms: C_19  and  C_21
REMARK   11  A    between atoms: C_19  and  N_29
REMARK   12  A    between atoms: C_21  and  C_22
REMARK   13  A    between atoms: C_25  and  O_28
REMARK   14  A    between atoms: C_30  and  C_32
REMARK                            x       y       z     vdW  Elec       q    Type
REMARK                         _______ _______ _______ _____ _____    ______ ____
ROOT
ATOM      1  C   UNL A   1      12.587  50.453  94.479  0.00  0.00    +0.223 C 
ENDROOT
BRANCH   1   3
ATOM      2  N   UNL A   1      13.839  50.598  92.374  0.00  0.00    -0.307 N 
ATOM      3  C   UNL A   1      12.950  51.263  93.207  0.00  0.00    +0.168 C 
ATOM      4  O   UNL A   1      12.375  52.299  92.885  0.00  0.00    -0.376 OA
ATOM      5  H   UNL A   1      14.340  49.850  92.837  0.00  0.00    +0.191 HD
BRANCH   2   6
ATOM      6  C   UNL A   1      14.534  51.236  91.242  0.00  0.00    +0.136 C 
BRANCH   6   7
ATOM      7  C   UNL A   1      13.890  50.823  89.901  0.00  0.00    +0.321 C 
BRANCH   7   8
ATOM      8  O   UNL A   1      12.660  51.527  89.697  0.00  0.00    -0.522 OA
BRANCH   8  10
ATOM      9  C   UNL A   1      10.323  51.609  89.805  0.00  0.00    +0.292 C 
ATOM     10  C   UNL A   1      11.546  50.748  89.735  0.00  0.00    +0.211 C 
ATOM     11  O   UNL A   1      11.535  49.524  89.742  0.00  0.00    -0.342 OA
ENDBRANCH   8  10
ENDBRANCH   7   8
ENDBRANCH   6   7
BRANCH   6  12
ATOM     12  C   UNL A   1      16.064  51.039  91.272  0.00  0.00    +0.107 C 
BRANCH  12  13
ATOM     13  C   UNL A   1      16.663  51.277  92.641  0.00  0.00    -0.069 A 
ATOM     14  C   UNL A   1      17.464  50.299  93.248  0.00  0.00    +0.026 A 
ATOM     15  C   UNL A   1      18.006  50.512  94.518  0.00  0.00    +0.079 A 
ATOM     16  C   UNL A   1      17.745  51.707  95.180  0.00  0.00    +0.033 A 
ATOM     17  C   UNL A   1      16.954  52.688  94.595  0.00  0.00    +0.079 A 
ATOM     18  C   UNL A   1      16.414  52.474  93.326  0.00  0.00    +0.026 A 
BRANCH  16  19
ATOM     19  O   UNL A   1      18.255  51.957  96.420  0.00  0.00    -0.565 OA
ATOM     20  H   UNL A   1      17.555  52.345  96.969  0.00  0.00    +0.334 HD
ENDBRANCH  16  19
ENDBRANCH  12  13
ENDBRANCH   6  12
ENDBRANCH   2   6
ENDBRANCH   1   3
BRANCH   1  21
ATOM     21  N   UNL A   1      11.595  49.400  94.184  0.00  0.00    -0.287 N 
ATOM     22  C   UNL A   1      10.257  49.719  94.027  0.00  0.00    +0.184 C 
ATOM     23  O   UNL A   1       9.807  50.828  94.286  0.00  0.00    -0.369 OA
ATOM     24  H   UNL A   1      11.943  48.599  93.674  0.00  0.00    +0.197 HD
BRANCH  22  25
ATOM     25  C   UNL A   1       9.369  48.644  93.501  0.00  0.00    +0.040 A 
ATOM     26  C   UNL A   1       8.605  47.825  94.343  0.00  0.00    +0.047 A 
ATOM     27  C   UNL A   1       7.786  46.833  93.798  0.00  0.00    +0.008 A 
ATOM     28  C   UNL A   1       7.720  46.661  92.415  0.00  0.00    +0.002 A 
ATOM     29  C   UNL A   1       8.464  47.485  91.572  0.00  0.00    +0.008 A 
ATOM     30  C   UNL A   1       9.284  48.478  92.112  0.00  0.00    +0.047 A 
ENDBRANCH  22  25
ENDBRANCH   1  21
BRANCH   1  31
ATOM     31  C   UNL A   1      13.834  49.908  95.202  0.00  0.00    +0.130 C 
BRANCH  31  32
ATOM     32  C   UNL A   1      13.853  50.258  96.674  0.00  0.00    -0.065 A 
ATOM     33  C   UNL A   1      12.727  50.029  97.476  0.00  0.00    +0.027 A 
ATOM     34  C   UNL A   1      12.750  50.330  98.839  0.00  0.00    +0.079 A 
ATOM     35  C   UNL A   1      13.904  50.862  99.402  0.00  0.00    +0.033 A 
ATOM     36  C   UNL A   1      15.032  51.097  98.624  0.00  0.00    +0.079 A 
ATOM     37  C   UNL A   1      15.009  50.794  97.262  0.00  0.00    +0.027 A 
BRANCH  35  38
ATOM     38  O   UNL A   1      13.971  51.169 100.729  0.00  0.00    -0.565 OA
ATOM     39  H   UNL A   1      14.885  51.030 101.029  0.00  0.00    +0.334 HD
ENDBRANCH  35  38
ENDBRANCH  31  32
ENDBRANCH   1  31
TORSDOF 13
ENDMDL
MODEL 8
REMARK VINA RESULT:      -7.3      2.373      6.886
REMARK  Name = *****
REMARK  14 active torsions:
REMARK  status: ('A' for Active; 'I' for Inactive)
REMARK    1  A    between atoms: C_1  and  C_2
REMARK    2  A    between atoms: C_2  and  O_4
REMARK    3  A    between atoms: O_4  and  C_5
REMARK    4  A    between atoms: C_5  and  C_6
REMARK    5  A    between atoms: C_6  and  C_8
REMARK    6  A    between atoms: C_6  and  N_16
REMARK    7  A    between atoms: C_8  and  C_9
REMARK    8  A    between atoms: C_12  and  O_15
REMARK    9  A    between atoms: C_17  and  C_19
REMARK   10  A    between atoms: C_19  and  C_21
REMARK   11  A    between atoms: C_19  and  N_29
REMARK   12  A    between atoms: C_21  and  C_22
REMARK   13  A    between atoms: C_25  and  O_28
REMARK   14  A    between atoms: C_30  and  C_32
REMARK                            x       y       z     vdW  Elec       q    Type
REMARK                         _______ _______ _______ _____ _____    ______ ____
ROOT
ATOM      1  C   UNL A   1      12.766  49.982  94.028  0.00  0.00    +0.223 C 
ENDROOT
BRANCH   1   3
ATOM      2  N   UNL A   1      12.878  51.008  91.803  0.00  0.00    -0.307 N 
ATOM      3  C   UNL A   1      12.976  49.812  92.500  0.00  0.00    +0.168 C 
ATOM      4  O   UNL A   1      13.363  48.766  91.989  0.00  0.00    -0.376 OA
ATOM      5  H   UNL A   1      12.403  51.737  92.320  0.00  0.00    +0.191 HD
BRANCH   2   6
ATOM      6  C   UNL A   1      12.786  51.093  90.335  0.00  0.00    +0.136 C 
BRANCH   6   7
ATOM      7  C   UNL A   1      14.061  51.733  89.742  0.00  0.00    +0.321 C 
BRANCH   7   8
ATOM      8  O   UNL A   1      14.948  52.145  90.788  0.00  0.00    -0.522 OA
BRANCH   8  10
ATOM      9  C   UNL A   1      17.260  52.503  90.840  0.00  0.00    +0.292 C 
ATOM     10  C   UNL A   1      16.146  51.504  90.804  0.00  0.00    +0.211 C 
ATOM     11  O   UNL A   1      16.303  50.290  90.763  0.00  0.00    -0.342 OA
ENDBRANCH   8  10
ENDBRANCH   7   8
ENDBRANCH   6   7
BRANCH   6  12
ATOM     12  C   UNL A   1      11.483  51.757  89.839  0.00  0.00    +0.107 C 
BRANCH  12  13
ATOM     13  C   UNL A   1      10.249  50.941  90.158  0.00  0.00    -0.069 A 
ATOM     14  C   UNL A   1       9.034  51.576  90.458  0.00  0.00    +0.026 A 
ATOM     15  C   UNL A   1       7.897  50.825  90.765  0.00  0.00    +0.079 A 
ATOM     16  C   UNL A   1       7.977  49.437  90.773  0.00  0.00    +0.033 A 
ATOM     17  C   UNL A   1       9.171  48.790  90.479  0.00  0.00    +0.079 A 
ATOM     18  C   UNL A   1      10.306  49.541  90.171  0.00  0.00    +0.026 A 
BRANCH  16  19
ATOM     19  O   UNL A   1       6.892  48.665  91.067  0.00  0.00    -0.565 OA
ATOM     20  H   UNL A   1       7.031  48.253  91.935  0.00  0.00    +0.334 HD
ENDBRANCH  16  19
ENDBRANCH  12  13
ENDBRANCH   6  12
ENDBRANCH   2   6
ENDBRANCH   1   3
BRANCH   1  21
ATOM     21  N   UNL A   1      11.397  49.599  94.430  0.00  0.00    -0.287 N 
ATOM     22  C   UNL A   1      10.307  50.336  94.004  0.00  0.00    +0.184 C 
ATOM     23  O   UNL A   1      10.420  51.413  93.432  0.00  0.00    -0.369 OA
ATOM     24  H   UNL A   1      11.251  48.613  94.605  0.00  0.00    +0.197 HD
BRANCH  22  25
ATOM     25  C   UNL A   1       8.961  49.749  94.256  0.00  0.00    +0.040 A 
ATOM     26  C   UNL A   1       8.742  48.365  94.291  0.00  0.00    +0.047 A 
ATOM     27  C   UNL A   1       7.459  47.867  94.535  0.00  0.00    +0.008 A 
ATOM     28  C   UNL A   1       6.396  48.744  94.753  0.00  0.00    +0.002 A 
ATOM     29  C   UNL A   1       6.613  50.120  94.737  0.00  0.00    +0.008 A 
ATOM     30  C   UNL A   1       7.892  50.624  94.494  0.00  0.00    +0.047 A 
ENDBRANCH  22  25
ENDBRANCH   1  21
BRANCH   1  31
ATOM     31  C   UNL A   1      13.850  49.263  94.853  0.00  0.00    +0.130 C 
BRANCH  31  32
ATOM     32  C   UNL A   1      14.891  50.214  95.402  0.00  0.00    -0.065 A 
ATOM     33  C   UNL A   1      15.030  50.398  96.785  0.00  0.00    +0.027 A 
ATOM     34  C   UNL A   1      16.005  51.258  97.294  0.00  0.00    +0.079 A 
ATOM     35  C   UNL A   1      16.843  51.937  96.417  0.00  0.00    +0.033 A 
ATOM     36  C   UNL A   1      16.721  51.768  95.043  0.00  0.00    +0.079 A 
ATOM     37  C   UNL A   1      15.748  50.908  94.534  0.00  0.00    +0.027 A 
BRANCH  35  38
ATOM     38  O   UNL A   1      17.810  52.785  96.871  0.00  0.00    -0.565 OA
ATOM     39  H   UNL A   1      18.062  52.508  97.768  0.00  0.00    +0.334 HD
ENDBRANCH  35  38
ENDBRANCH  31  32
ENDBRANCH   1  31
TORSDOF 13
ENDMDL
MODEL 9
REMARK VINA RESULT:      -7.2      1.953      5.849
REMARK  Name = *****
REMARK  14 active torsions:
REMARK  status: ('A' for Active; 'I' for Inactive)
REMARK    1  A    between atoms: C_1  and  C_2
REMARK    2  A    between atoms: C_2  and  O_4
REMARK    3  A    between atoms: O_4  and  C_5
REMARK    4  A    between atoms: C_5  and  C_6
REMARK    5  A    between atoms: C_6  and  C_8
REMARK    6  A    between atoms: C_6  and  N_16
REMARK    7  A    between atoms: C_8  and  C_9
REMARK    8  A    between atoms: C_12  and  O_15
REMARK    9  A    between atoms: C_17  and  C_19
REMARK   10  A    between atoms: C_19  and  C_21
REMARK   11  A    between atoms: C_19  and  N_29
REMARK   12  A    between atoms: C_21  and  C_22
REMARK   13  A    between atoms: C_25  and  O_28
REMARK   14  A    between atoms: C_30  and  C_32
REMARK                            x       y       z     vdW  Elec       q    Type
REMARK                         _______ _______ _______ _____ _____    ______ ____
ROOT
ATOM      1  C   UNL A   1      12.680  50.117  96.861  0.00  0.00    +0.223 C 
ENDROOT
BRANCH   1   3
ATOM      2  N   UNL A   1      10.282  49.621  96.707  0.00  0.00    -0.307 N 
ATOM      3  C   UNL A   1      11.236  50.390  97.359  0.00  0.00    +0.168 C 
ATOM      4  O   UNL A   1      10.986  51.078  98.344  0.00  0.00    -0.376 OA
ATOM      5  H   UNL A   1      10.609  49.235  95.829  0.00  0.00    +0.191 HD
BRANCH   2   6
ATOM      6  C   UNL A   1       8.832  49.860  96.806  0.00  0.00    +0.136 C 
BRANCH   6   7
ATOM      7  C   UNL A   1       8.272  49.292  98.129  0.00  0.00    +0.321 C 
BRANCH   7   8
ATOM      8  O   UNL A   1       8.852  48.012  98.408  0.00  0.00    -0.522 OA
BRANCH   8  10
ATOM      9  C   UNL A   1      10.719  47.629  99.767  0.00  0.00    +0.292 C 
ATOM     10  C   UNL A   1       9.237  47.832  99.699  0.00  0.00    +0.211 C 
ATOM     11  O   UNL A   1       8.487  47.807 100.667  0.00  0.00    -0.342 OA
ENDBRANCH   8  10
ENDBRANCH   7   8
ENDBRANCH   6   7
BRANCH   6  12
ATOM     12  C   UNL A   1       8.047  49.395  95.561  0.00  0.00    +0.107 C 
BRANCH  12  13
ATOM     13  C   UNL A   1       8.507  50.070  94.288  0.00  0.00    -0.069 A 
ATOM     14  C   UNL A   1       9.419  49.432  93.433  0.00  0.00    +0.026 A 
ATOM     15  C   UNL A   1       9.855  50.060  92.264  0.00  0.00    +0.079 A 
ATOM     16  C   UNL A   1       9.379  51.328  91.951  0.00  0.00    +0.033 A 
ATOM     17  C   UNL A   1       8.477  51.976  92.785  0.00  0.00    +0.079 A 
ATOM     18  C   UNL A   1       8.040  51.348  93.952  0.00  0.00    +0.026 A 
BRANCH  16  19
ATOM     19  O   UNL A   1       9.778  51.977  90.820  0.00  0.00    -0.565 OA
ATOM     20  H   UNL A   1       9.555  52.917  90.908  0.00  0.00    +0.334 HD
ENDBRANCH  16  19
ENDBRANCH  12  13
ENDBRANCH   6  12
ENDBRANCH   2   6
ENDBRANCH   1   3
BRANCH   1  21
ATOM     21  N   UNL A   1      12.968  50.852  95.613  0.00  0.00    -0.287 N 
ATOM     22  C   UNL A   1      13.083  50.177  94.410  0.00  0.00    +0.184 C 
ATOM     23  O   UNL A   1      13.124  48.955  94.339  0.00  0.00    -0.369 OA
ATOM     24  H   UNL A   1      12.635  51.806  95.578  0.00  0.00    +0.197 HD
BRANCH  22  25
ATOM     25  C   UNL A   1      13.137  51.010  93.176  0.00  0.00    +0.040 A 
ATOM     26  C   UNL A   1      12.941  52.398  93.200  0.00  0.00    +0.047 A 
ATOM     27  C   UNL A   1      13.006  53.133  92.014  0.00  0.00    +0.008 A 
ATOM     28  C   UNL A   1      13.273  52.491  90.805  0.00  0.00    +0.002 A 
ATOM     29  C   UNL A   1      13.487  51.114  90.779  0.00  0.00    +0.008 A 
ATOM     30  C   UNL A   1      13.424  50.374  91.961  0.00  0.00    +0.047 A 
ENDBRANCH  22  25
ENDBRANCH   1  21
BRANCH   1  31
ATOM     31  C   UNL A   1      13.736  50.368  97.955  0.00  0.00    +0.130 C 
BRANCH  31  32
ATOM     32  C   UNL A   1      15.077  50.777  97.387  0.00  0.00    -0.065 A 
ATOM     33  C   UNL A   1      15.700  50.001  96.400  0.00  0.00    +0.027 A 
ATOM     34  C   UNL A   1      16.927  50.388  95.858  0.00  0.00    +0.079 A 
ATOM     35  C   UNL A   1      17.533  51.557  96.306  0.00  0.00    +0.033 A 
ATOM     36  C   UNL A   1      16.932  52.341  97.283  0.00  0.00    +0.079 A 
ATOM     37  C   UNL A   1      15.705  51.954  97.823  0.00  0.00    +0.027 A 
BRANCH  35  38
ATOM     38  O   UNL A   1      18.731  51.974  95.803  0.00  0.00    -0.565 OA
ATOM     39  H   UNL A   1      18.646  52.050  94.838  0.00  0.00    +0.334 HD
ENDBRANCH  35  38
ENDBRANCH  31  32
ENDBRANCH   1  31
TORSDOF 13
ENDMDL
