# Supplementary material for: The Cordyceps Genus as a Potential Source of Bioactive Compounds for Adjuvant Cancer Therapy: A Network Pharmacology Approach
Source: Pharmaceuticals (Basel). 2025 Apr 30;18(5):667. doi: 10.3390/ph18050667 (PMC12115173; doi:10.3390/ph18050667)
Supplement: Supplementary file 1 [file pharmaceuticals-18-00667-s001.zip › pharmaceuticals-3597034-supplementary/Supplementary Materials/Molecular docking simulations/ExtractoCordyceps2/Results/AURKA(3cho)/Conformations_AURKA/CordyceamideB/CordyceamideB_docked_model_1.pdb]

REMARK VINA RESULT:      -8.2      0.000      0.000
REMARK  Name = *****
REMARK  14 active torsions:
REMARK  status: ('A' for Active; 'I' for Inactive)
REMARK    1  A    between atoms: C_1  and  C_2
REMARK    2  A    between atoms: C_2  and  O_4
REMARK    3  A    between atoms: O_4  and  C_5
REMARK    4  A    between atoms: C_5  and  C_6
REMARK    5  A    between atoms: C_6  and  C_8
REMARK    6  A    between atoms: C_6  and  N_16
REMARK    7  A    between atoms: C_8  and  C_9
REMARK    8  A    between atoms: C_12  and  O_15
REMARK    9  A    between atoms: C_17  and  C_19
REMARK   10  A    between atoms: C_19  and  C_21
REMARK   11  A    between atoms: C_19  and  N_29
REMARK   12  A    between atoms: C_21  and  C_22
REMARK   13  A    between atoms: C_25  and  O_28
REMARK   14  A    between atoms: C_30  and  C_32
REMARK                            x       y       z     vdW  Elec       q    Type
REMARK                         _______ _______ _______ _____ _____    ______ ____
ROOT
ATOM      1  C   UNL A   1      12.793  50.957  93.342  0.00  0.00
ENDROOT
BRANCH   1   3
ATOM      2  N   UNL A   1      12.851  50.736  95.785  0.00  0.00
ATOM      3  C   UNL A   1      13.021  50.058  94.586  0.00  0.00
ATOM      4  O   UNL A   1      13.160  48.841  94.517  0.00  0.00
ATOM      5  H   UNL A   1      12.902  51.743  95.688  0.00  0.00
BRANCH   2   6
ATOM      6  C   UNL A   1      13.248  50.193  97.096  0.00  0.00
BRANCH   6   7
ATOM      7  C   UNL A   1      12.006  49.889  97.962  0.00  0.00
BRANCH   7   8
ATOM      8  O   UNL A   1      11.216  51.070  98.137  0.00  0.00
BRANCH   8  10
ATOM      9  C   UNL A   1       9.656  49.377  98.557  0.00  0.00
ATOM     10  C   UNL A   1       9.896  50.843  98.365  0.00  0.00
ATOM     11  O   UNL A   1       9.020  51.698  98.382  0.00  0.00
ENDBRANCH   8  10
ENDBRANCH   7   8
ENDBRANCH   6   7
BRANCH   6  12
ATOM     12  C   UNL A   1      14.304  51.055  97.822  0.00  0.00
BRANCH  12  13
ATOM     13  C   UNL A   1      15.588  51.200  97.036  0.00  0.00
ATOM     14  C   UNL A   1      16.456  52.274  97.283  0.00  0.00
ATOM     15  C   UNL A   1      17.636  52.416  96.549  0.00  0.00
ATOM     16  C   UNL A   1      17.947  51.482  95.566  0.00  0.00
ATOM     17  C   UNL A   1      17.099  50.412  95.307  0.00  0.00
ATOM     18  C   UNL A   1      15.922  50.270  96.042  0.00  0.00
BRANCH  16  19
ATOM     19  O   UNL A   1      19.088  51.582  94.826  0.00  0.00
ATOM     20  H   UNL A   1      19.750  52.069  95.343  0.00  0.00
ENDBRANCH  16  19
ENDBRANCH  12  13
ENDBRANCH   6  12
ENDBRANCH   2   6
ENDBRANCH   1   3
BRANCH   1  21
ATOM     21  N   UNL A   1      11.368  51.312  93.187  0.00  0.00
ATOM     22  C   UNL A   1      10.743  51.190  91.958  0.00  0.00
ATOM     23  O   UNL A   1      11.357  50.955  90.925  0.00  0.00
ATOM     24  H   UNL A   1      10.795  51.196  94.012  0.00  0.00
BRANCH  22  25
ATOM     25  C   UNL A   1       9.261  51.340  91.942  0.00  0.00
ATOM     26  C   UNL A   1       8.474  50.889  90.874  0.00  0.00
ATOM     27  C   UNL A   1       7.087  51.052  90.910  0.00  0.00
ATOM     28  C   UNL A   1       6.481  51.654  92.013  0.00  0.00
ATOM     29  C   UNL A   1       7.257  52.087  93.086  0.00  0.00
ATOM     30  C   UNL A   1       8.644  51.928  93.055  0.00  0.00
ENDBRANCH  22  25
ENDBRANCH   1  21
BRANCH   1  31
ATOM     31  C   UNL A   1      13.716  52.191  93.333  0.00  0.00
BRANCH  31  32
ATOM     32  C   UNL A   1      15.009  51.946  92.585  0.00  0.00
ATOM     33  C   UNL A   1      15.165  50.805  91.786  0.00  0.00
ATOM     34  C   UNL A   1      16.348  50.588  91.077  0.00  0.00
ATOM     35  C   UNL A   1      17.379  51.516  91.169  0.00  0.00
ATOM     36  C   UNL A   1      17.244  52.654  91.956  0.00  0.00
ATOM     37  C   UNL A   1      16.061  52.871  92.663  0.00  0.00
BRANCH  35  38
ATOM     38  O   UNL A   1      18.551  51.345  90.492  0.00  0.00
ATOM     39  H   UNL A   1      19.231  51.895  90.916  0.00  0.00
ENDBRANCH  35  38
ENDBRANCH  31  32
ENDBRANCH   1  31
TORSDOF 13
