# Supplementary material for: The Cordyceps Genus as a Potential Source of Bioactive Compounds for Adjuvant Cancer Therapy: A Network Pharmacology Approach
Source: Pharmaceuticals (Basel). 2025 Apr 30;18(5):667. doi: 10.3390/ph18050667 (PMC12115173; doi:10.3390/ph18050667)
Supplement: Supplementary file 1 [file pharmaceuticals-18-00667-s001.zip › pharmaceuticals-3597034-supplementary/Supplementary Materials/Molecular docking simulations/ExtractoCordyceps2/Results/AURKA(3cho)/Conformations_AURKA/CordyceamideB/CordyceamideB_docked_model_2.pdb]

REMARK VINA RESULT:      -8.0      2.087      6.125
REMARK  Name = *****
REMARK  14 active torsions:
REMARK  status: ('A' for Active; 'I' for Inactive)
REMARK    1  A    between atoms: C_1  and  C_2
REMARK    2  A    between atoms: C_2  and  O_4
REMARK    3  A    between atoms: O_4  and  C_5
REMARK    4  A    between atoms: C_5  and  C_6
REMARK    5  A    between atoms: C_6  and  C_8
REMARK    6  A    between atoms: C_6  and  N_16
REMARK    7  A    between atoms: C_8  and  C_9
REMARK    8  A    between atoms: C_12  and  O_15
REMARK    9  A    between atoms: C_17  and  C_19
REMARK   10  A    between atoms: C_19  and  C_21
REMARK   11  A    between atoms: C_19  and  N_29
REMARK   12  A    between atoms: C_21  and  C_22
REMARK   13  A    between atoms: C_25  and  O_28
REMARK   14  A    between atoms: C_30  and  C_32
REMARK                            x       y       z     vdW  Elec       q    Type
REMARK                         _______ _______ _______ _____ _____    ______ ____
ROOT
ATOM      1  C   UNL A   1      12.857  50.129  95.363  0.00  0.00
ENDROOT
BRANCH   1   3
ATOM      2  N   UNL A   1      12.835  49.898  92.921  0.00  0.00
ATOM      3  C   UNL A   1      12.049  49.866  94.065  0.00  0.00
ATOM      4  O   UNL A   1      10.880  49.495  94.067  0.00  0.00
ATOM      5  H   UNL A   1      13.721  50.368  93.055  0.00  0.00
BRANCH   2   6
ATOM      6  C   UNL A   1      12.287  49.931  91.553  0.00  0.00
BRANCH   6   7
ATOM      7  C   UNL A   1      12.338  48.529  90.908  0.00  0.00
BRANCH   7   8
ATOM      8  O   UNL A   1      11.285  48.379  89.950  0.00  0.00
BRANCH   8  10
ATOM      9  C   UNL A   1       9.175  49.373  89.749  0.00  0.00
ATOM     10  C   UNL A   1      10.032  48.383  90.476  0.00  0.00
ATOM     11  O   UNL A   1       9.658  47.705  91.424  0.00  0.00
ENDBRANCH   8  10
ENDBRANCH   7   8
ENDBRANCH   6   7
BRANCH   6  12
ATOM     12  C   UNL A   1      12.909  51.033  90.670  0.00  0.00
BRANCH  12  13
ATOM     13  C   UNL A   1      14.355  51.319  91.014  0.00  0.00
ATOM     14  C   UNL A   1      14.743  52.592  91.458  0.00  0.00
ATOM     15  C   UNL A   1      16.079  52.860  91.763  0.00  0.00
ATOM     16  C   UNL A   1      17.028  51.853  91.624  0.00  0.00
ATOM     17  C   UNL A   1      16.663  50.586  91.185  0.00  0.00
ATOM     18  C   UNL A   1      15.327  50.319  90.881  0.00  0.00
BRANCH  16  19
ATOM     19  O   UNL A   1      18.343  52.072  91.911  0.00  0.00
ATOM     20  H   UNL A   1      18.689  51.297  92.383  0.00  0.00
ENDBRANCH  16  19
ENDBRANCH  12  13
ENDBRANCH   6  12
ENDBRANCH   2   6
ENDBRANCH   1   3
BRANCH   1  21
ATOM     21  N   UNL A   1      12.096  49.727  96.563  0.00  0.00
ATOM     22  C   UNL A   1      11.926  50.609  97.616  0.00  0.00
ATOM     23  O   UNL A   1      12.523  51.676  97.687  0.00  0.00
ATOM     24  H   UNL A   1      11.369  49.041  96.412  0.00  0.00
BRANCH  22  25
ATOM     25  C   UNL A   1      10.954  50.212  98.673  0.00  0.00
ATOM     26  C   UNL A   1      11.265  49.264  99.658  0.00  0.00
ATOM     27  C   UNL A   1      10.317  48.929 100.629  0.00  0.00
ATOM     28  C   UNL A   1       9.064  49.543 100.626  0.00  0.00
ATOM     29  C   UNL A   1       8.757  50.499  99.659  0.00  0.00
ATOM     30  C   UNL A   1       9.700  50.837  98.687  0.00  0.00
ENDBRANCH  22  25
ENDBRANCH   1  21
BRANCH   1  31
ATOM     31  C   UNL A   1      14.264  49.502  95.315  0.00  0.00
BRANCH  31  32
ATOM     32  C   UNL A   1      15.343  50.457  95.779  0.00  0.00
ATOM     33  C   UNL A   1      16.092  51.191  94.849  0.00  0.00
ATOM     34  C   UNL A   1      17.073  52.089  95.275  0.00  0.00
ATOM     35  C   UNL A   1      17.304  52.253  96.636  0.00  0.00
ATOM     36  C   UNL A   1      16.572  51.534  97.574  0.00  0.00
ATOM     37  C   UNL A   1      15.591  50.638  97.148  0.00  0.00
BRANCH  35  38
ATOM     38  O   UNL A   1      18.251  53.121  97.097  0.00  0.00
ATOM     39  H   UNL A   1      18.518  53.698  96.363  0.00  0.00
ENDBRANCH  35  38
ENDBRANCH  31  32
ENDBRANCH   1  31
TORSDOF 13
