# Supplementary material for: The Cordyceps Genus as a Potential Source of Bioactive Compounds for Adjuvant Cancer Therapy: A Network Pharmacology Approach
Source: Pharmaceuticals (Basel). 2025 Apr 30;18(5):667. doi: 10.3390/ph18050667 (PMC12115173; doi:10.3390/ph18050667)
Supplement: Supplementary file 1 [file pharmaceuticals-18-00667-s001.zip › pharmaceuticals-3597034-supplementary/Supplementary Materials/Molecular docking simulations/ExtractoCordyceps2/Results/AURKA(3cho)/Conformations_AURKA/CordyceamideB/CordyceamideB_docked_model_3.pdb]

REMARK VINA RESULT:      -7.9      1.852      7.253
REMARK  Name = *****
REMARK  14 active torsions:
REMARK  status: ('A' for Active; 'I' for Inactive)
REMARK    1  A    between atoms: C_1  and  C_2
REMARK    2  A    between atoms: C_2  and  O_4
REMARK    3  A    between atoms: O_4  and  C_5
REMARK    4  A    between atoms: C_5  and  C_6
REMARK    5  A    between atoms: C_6  and  C_8
REMARK    6  A    between atoms: C_6  and  N_16
REMARK    7  A    between atoms: C_8  and  C_9
REMARK    8  A    between atoms: C_12  and  O_15
REMARK    9  A    between atoms: C_17  and  C_19
REMARK   10  A    between atoms: C_19  and  C_21
REMARK   11  A    between atoms: C_19  and  N_29
REMARK   12  A    between atoms: C_21  and  C_22
REMARK   13  A    between atoms: C_25  and  O_28
REMARK   14  A    between atoms: C_30  and  C_32
REMARK                            x       y       z     vdW  Elec       q    Type
REMARK                         _______ _______ _______ _____ _____    ______ ____
ROOT
ATOM      1  C   UNL A   1      12.879  50.202  95.112  0.00  0.00
ENDROOT
BRANCH   1   3
ATOM      2  N   UNL A   1      11.470  51.028  93.281  0.00  0.00
ATOM      3  C   UNL A   1      12.335  50.015  93.671  0.00  0.00
ATOM      4  O   UNL A   1      12.762  49.162  92.899  0.00  0.00
ATOM      5  H   UNL A   1      11.093  51.555  94.059  0.00  0.00
BRANCH   2   6
ATOM      6  C   UNL A   1      10.626  50.964  92.075  0.00  0.00
BRANCH   6   7
ATOM      7  C   UNL A   1      11.402  51.464  90.837  0.00  0.00
BRANCH   7   8
ATOM      8  O   UNL A   1      12.488  52.309  91.234  0.00  0.00
BRANCH   8  10
ATOM      9  C   UNL A   1      14.781  52.695  91.495  0.00  0.00
ATOM     10  C   UNL A   1      13.713  51.896  90.815  0.00  0.00
ATOM     11  O   UNL A   1      13.922  51.023  89.983  0.00  0.00
ENDBRANCH   8  10
ENDBRANCH   7   8
ENDBRANCH   6   7
BRANCH   6  12
ATOM     12  C   UNL A   1       9.252  51.645  92.251  0.00  0.00
BRANCH  12  13
ATOM     13  C   UNL A   1       8.336  50.890  93.189  0.00  0.00
ATOM     14  C   UNL A   1       7.398  51.577  93.974  0.00  0.00
ATOM     15  C   UNL A   1       6.560  50.882  94.850  0.00  0.00
ATOM     16  C   UNL A   1       6.663  49.498  94.940  0.00  0.00
ATOM     17  C   UNL A   1       7.585  48.800  94.170  0.00  0.00
ATOM     18  C   UNL A   1       8.421  49.495  93.295  0.00  0.00
BRANCH  16  19
ATOM     19  O   UNL A   1       5.865  48.780  95.781  0.00  0.00
ATOM     20  H   UNL A   1       5.899  47.847  95.518  0.00  0.00
ENDBRANCH  16  19
ENDBRANCH  12  13
ENDBRANCH   6  12
ENDBRANCH   2   6
ENDBRANCH   1   3
BRANCH   1  21
ATOM     21  N   UNL A   1      11.876  49.811  96.123  0.00  0.00
ATOM     22  C   UNL A   1      11.731  50.541  97.289  0.00  0.00
ATOM     23  O   UNL A   1      12.517  51.420  97.620  0.00  0.00
ATOM     24  H   UNL A   1      11.055  49.339  95.767  0.00  0.00
BRANCH  22  25
ATOM     25  C   UNL A   1      10.548  50.223  98.136  0.00  0.00
ATOM     26  C   UNL A   1      10.619  50.173  99.535  0.00  0.00
ATOM     27  C   UNL A   1       9.478  49.873 100.283  0.00  0.00
ATOM     28  C   UNL A   1       8.263  49.631  99.641  0.00  0.00
ATOM     29  C   UNL A   1       8.183  49.697  98.251  0.00  0.00
ATOM     30  C   UNL A   1       9.320  49.997  97.499  0.00  0.00
ENDBRANCH  22  25
ENDBRANCH   1  21
BRANCH   1  31
ATOM     31  C   UNL A   1      14.237  49.504  95.322  0.00  0.00
BRANCH  31  32
ATOM     32  C   UNL A   1      15.324  50.463  95.755  0.00  0.00
ATOM     33  C   UNL A   1      15.995  51.253  94.812  0.00  0.00
ATOM     34  C   UNL A   1      16.983  52.155  95.212  0.00  0.00
ATOM     35  C   UNL A   1      17.300  52.267  96.561  0.00  0.00
ATOM     36  C   UNL A   1      16.647  51.492  97.512  0.00  0.00
ATOM     37  C   UNL A   1      15.658  50.592  97.112  0.00  0.00
BRANCH  35  38
ATOM     38  O   UNL A   1      18.257  53.136  96.996  0.00  0.00
ATOM     39  H   UNL A   1      19.088  52.644  97.107  0.00  0.00
ENDBRANCH  35  38
ENDBRANCH  31  32
ENDBRANCH   1  31
TORSDOF 13
