# Supplementary material for: The Cordyceps Genus as a Potential Source of Bioactive Compounds for Adjuvant Cancer Therapy: A Network Pharmacology Approach
Source: Pharmaceuticals (Basel). 2025 Apr 30;18(5):667. doi: 10.3390/ph18050667 (PMC12115173; doi:10.3390/ph18050667)
Supplement: Supplementary file 1 [file pharmaceuticals-18-00667-s001.zip › pharmaceuticals-3597034-supplementary/Supplementary Materials/Molecular docking simulations/ExtractoCordyceps2/Results/AURKA(3cho)/Conformations_AURKA/CordyceamideB/CordyceamideB_docked_model_4.pdb]

REMARK VINA RESULT:      -7.8      1.522      5.411
REMARK  Name = *****
REMARK  14 active torsions:
REMARK  status: ('A' for Active; 'I' for Inactive)
REMARK    1  A    between atoms: C_1  and  C_2
REMARK    2  A    between atoms: C_2  and  O_4
REMARK    3  A    between atoms: O_4  and  C_5
REMARK    4  A    between atoms: C_5  and  C_6
REMARK    5  A    between atoms: C_6  and  C_8
REMARK    6  A    between atoms: C_6  and  N_16
REMARK    7  A    between atoms: C_8  and  C_9
REMARK    8  A    between atoms: C_12  and  O_15
REMARK    9  A    between atoms: C_17  and  C_19
REMARK   10  A    between atoms: C_19  and  C_21
REMARK   11  A    between atoms: C_19  and  N_29
REMARK   12  A    between atoms: C_21  and  C_22
REMARK   13  A    between atoms: C_25  and  O_28
REMARK   14  A    between atoms: C_30  and  C_32
REMARK                            x       y       z     vdW  Elec       q    Type
REMARK                         _______ _______ _______ _____ _____    ______ ____
ROOT
ATOM      1  C   UNL A   1      12.764  50.281  95.289  0.00  0.00
ENDROOT
BRANCH   1   3
ATOM      2  N   UNL A   1      12.425  51.466  93.168  0.00  0.00
ATOM      3  C   UNL A   1      12.451  50.216  93.771  0.00  0.00
ATOM      4  O   UNL A   1      12.408  49.165  93.139  0.00  0.00
ATOM      5  H   UNL A   1      12.314  52.227  93.826  0.00  0.00
BRANCH   2   6
ATOM      6  C   UNL A   1      11.910  51.708  91.809  0.00  0.00
BRANCH   6   7
ATOM      7  C   UNL A   1      10.467  51.176  91.667  0.00  0.00
BRANCH   7   8
ATOM      8  O   UNL A   1       9.593  51.848  92.581  0.00  0.00
BRANCH   8  10
ATOM      9  C   UNL A   1       7.430  51.627  93.447  0.00  0.00
ATOM     10  C   UNL A   1       8.796  51.026  93.313  0.00  0.00
ATOM     11  O   UNL A   1       9.140  49.966  93.817  0.00  0.00
ENDBRANCH   8  10
ENDBRANCH   7   8
ENDBRANCH   6   7
BRANCH   6  12
ATOM     12  C   UNL A   1      12.857  51.209  90.696  0.00  0.00
BRANCH  12  13
ATOM     13  C   UNL A   1      14.317  51.456  91.010  0.00  0.00
ATOM     14  C   UNL A   1      14.788  52.760  91.222  0.00  0.00
ATOM     15  C   UNL A   1      16.138  52.990  91.499  0.00  0.00
ATOM     16  C   UNL A   1      17.016  51.914  91.562  0.00  0.00
ATOM     17  C   UNL A   1      16.568  50.616  91.355  0.00  0.00
ATOM     18  C   UNL A   1      15.219  50.386  91.080  0.00  0.00
BRANCH  16  19
ATOM     19  O   UNL A   1      18.341  52.094  91.830  0.00  0.00
ATOM     20  H   UNL A   1      18.670  51.312  92.301  0.00  0.00
ENDBRANCH  16  19
ENDBRANCH  12  13
ENDBRANCH   6  12
ENDBRANCH   2   6
ENDBRANCH   1   3
BRANCH   1  21
ATOM     21  N   UNL A   1      11.612  49.832  96.097  0.00  0.00
ATOM     22  C   UNL A   1      11.334  50.426  97.316  0.00  0.00
ATOM     23  O   UNL A   1      12.101  51.212  97.858  0.00  0.00
ATOM     24  H   UNL A   1      10.831  49.455  95.577  0.00  0.00
BRANCH  22  25
ATOM     25  C   UNL A   1      10.030  50.080  97.948  0.00  0.00
ATOM     26  C   UNL A   1       9.798  50.239  99.321  0.00  0.00
ATOM     27  C   UNL A   1       8.555  49.902  99.863  0.00  0.00
ATOM     28  C   UNL A   1       7.540  49.415  99.039  0.00  0.00
ATOM     29  C   UNL A   1       7.760  49.272  97.671  0.00  0.00
ATOM     30  C   UNL A   1       9.001  49.607  97.124  0.00  0.00
ENDBRANCH  22  25
ENDBRANCH   1  21
BRANCH   1  31
ATOM     31  C   UNL A   1      14.067  49.542  95.651  0.00  0.00
BRANCH  31  32
ATOM     32  C   UNL A   1      15.194  50.489  96.003  0.00  0.00
ATOM     33  C   UNL A   1      15.932  51.125  94.995  0.00  0.00
ATOM     34  C   UNL A   1      16.957  52.016  95.318  0.00  0.00
ATOM     35  C   UNL A   1      17.246  52.271  96.653  0.00  0.00
ATOM     36  C   UNL A   1      16.527  51.650  97.668  0.00  0.00
ATOM     37  C   UNL A   1      15.501  50.761  97.345  0.00  0.00
BRANCH  35  38
ATOM     38  O   UNL A   1      18.238  53.135  97.014  0.00  0.00
ATOM     39  H   UNL A   1      18.635  52.816  97.841  0.00  0.00
ENDBRANCH  35  38
ENDBRANCH  31  32
ENDBRANCH   1  31
TORSDOF 13
