# Supplementary material for: The Cordyceps Genus as a Potential Source of Bioactive Compounds for Adjuvant Cancer Therapy: A Network Pharmacology Approach
Source: Pharmaceuticals (Basel). 2025 Apr 30;18(5):667. doi: 10.3390/ph18050667 (PMC12115173; doi:10.3390/ph18050667)
Supplement: Supplementary file 1 [file pharmaceuticals-18-00667-s001.zip › pharmaceuticals-3597034-supplementary/Supplementary Materials/Molecular docking simulations/ExtractoCordyceps2/Results/AURKA(3cho)/Conformations_AURKA/CordyceamideB/CordyceamideB_docked_model_5.pdb]

REMARK VINA RESULT:      -7.7      1.508      5.630
REMARK  Name = *****
REMARK  14 active torsions:
REMARK  status: ('A' for Active; 'I' for Inactive)
REMARK    1  A    between atoms: C_1  and  C_2
REMARK    2  A    between atoms: C_2  and  O_4
REMARK    3  A    between atoms: O_4  and  C_5
REMARK    4  A    between atoms: C_5  and  C_6
REMARK    5  A    between atoms: C_6  and  C_8
REMARK    6  A    between atoms: C_6  and  N_16
REMARK    7  A    between atoms: C_8  and  C_9
REMARK    8  A    between atoms: C_12  and  O_15
REMARK    9  A    between atoms: C_17  and  C_19
REMARK   10  A    between atoms: C_19  and  C_21
REMARK   11  A    between atoms: C_19  and  N_29
REMARK   12  A    between atoms: C_21  and  C_22
REMARK   13  A    between atoms: C_25  and  O_28
REMARK   14  A    between atoms: C_30  and  C_32
REMARK                            x       y       z     vdW  Elec       q    Type
REMARK                         _______ _______ _______ _____ _____    ______ ____
ROOT
ATOM      1  C   UNL A   1      12.684  50.733  93.556  0.00  0.00
ENDROOT
BRANCH   1   3
ATOM      2  N   UNL A   1      12.799  50.571  96.001  0.00  0.00
ATOM      3  C   UNL A   1      13.072  49.909  94.812  0.00  0.00
ATOM      4  O   UNL A   1      13.415  48.732  94.762  0.00  0.00
ATOM      5  H   UNL A   1      12.678  51.570  95.887  0.00  0.00
BRANCH   2   6
ATOM      6  C   UNL A   1      13.294  50.127  97.316  0.00  0.00
BRANCH   6   7
ATOM      7  C   UNL A   1      12.121  49.734  98.240  0.00  0.00
BRANCH   7   8
ATOM      8  O   UNL A   1      10.886  50.248  97.727  0.00  0.00
BRANCH   8  10
ATOM      9  C   UNL A   1      10.258  50.040  99.972  0.00  0.00
ATOM     10  C   UNL A   1      10.043  50.746  98.669  0.00  0.00
ATOM     11  O   UNL A   1       9.207  51.621  98.482  0.00  0.00
ENDBRANCH   8  10
ENDBRANCH   7   8
ENDBRANCH   6   7
BRANCH   6  12
ATOM     12  C   UNL A   1      14.278  51.122  97.968  0.00  0.00
BRANCH  12  13
ATOM     13  C   UNL A   1      15.573  51.263  97.198  0.00  0.00
ATOM     14  C   UNL A   1      16.396  52.382  97.387  0.00  0.00
ATOM     15  C   UNL A   1      17.585  52.519  96.666  0.00  0.00
ATOM     16  C   UNL A   1      17.949  51.535  95.754  0.00  0.00
ATOM     17  C   UNL A   1      17.146  50.419  95.553  0.00  0.00
ATOM     18  C   UNL A   1      15.959  50.282  96.274  0.00  0.00
BRANCH  16  19
ATOM     19  O   UNL A   1      19.101  51.628  95.030  0.00  0.00
ATOM     20  H   UNL A   1      19.737  50.982  95.377  0.00  0.00
ENDBRANCH  16  19
ENDBRANCH  12  13
ENDBRANCH   6  12
ENDBRANCH   2   6
ENDBRANCH   1   3
BRANCH   1  21
ATOM     21  N   UNL A   1      13.857  50.989  92.695  0.00  0.00
ATOM     22  C   UNL A   1      14.190  52.280  92.325  0.00  0.00
ATOM     23  O   UNL A   1      13.458  53.238  92.539  0.00  0.00
ATOM     24  H   UNL A   1      14.611  50.319  92.771  0.00  0.00
BRANCH  22  25
ATOM     25  C   UNL A   1      15.510  52.467  91.660  0.00  0.00
ATOM     26  C   UNL A   1      15.630  52.665  90.278  0.00  0.00
ATOM     27  C   UNL A   1      16.892  52.838  89.704  0.00  0.00
ATOM     28  C   UNL A   1      18.034  52.824  90.505  0.00  0.00
ATOM     29  C   UNL A   1      17.918  52.646  91.883  0.00  0.00
ATOM     30  C   UNL A   1      16.659  52.472  92.461  0.00  0.00
ENDBRANCH  22  25
ENDBRANCH   1  21
BRANCH   1  31
ATOM     31  C   UNL A   1      11.506  50.108  92.785  0.00  0.00
BRANCH  31  32
ATOM     32  C   UNL A   1      10.160  50.542  93.324  0.00  0.00
ATOM     33  C   UNL A   1       9.429  51.554  92.686  0.00  0.00
ATOM     34  C   UNL A   1       8.178  51.941  93.169  0.00  0.00
ATOM     35  C   UNL A   1       7.656  51.313  94.294  0.00  0.00
ATOM     36  C   UNL A   1       8.365  50.308  94.941  0.00  0.00
ATOM     37  C   UNL A   1       9.615  49.921  94.458  0.00  0.00
BRANCH  35  38
ATOM     38  O   UNL A   1       6.436  51.658  94.799  0.00  0.00
ATOM     39  H   UNL A   1       5.817  50.930  94.624  0.00  0.00
ENDBRANCH  35  38
ENDBRANCH  31  32
ENDBRANCH   1  31
TORSDOF 13
