# Supplementary material for: The Cordyceps Genus as a Potential Source of Bioactive Compounds for Adjuvant Cancer Therapy: A Network Pharmacology Approach
Source: Pharmaceuticals (Basel). 2025 Apr 30;18(5):667. doi: 10.3390/ph18050667 (PMC12115173; doi:10.3390/ph18050667)
Supplement: Supplementary file 1 [file pharmaceuticals-18-00667-s001.zip › pharmaceuticals-3597034-supplementary/Supplementary Materials/Molecular docking simulations/ExtractoCordyceps2/Results/AURKA(3cho)/Conformations_AURKA/CordyceamideB/CordyceamideB_docked_model_6.pdb]

REMARK VINA RESULT:      -7.5      1.757      5.442
REMARK  Name = *****
REMARK  14 active torsions:
REMARK  status: ('A' for Active; 'I' for Inactive)
REMARK    1  A    between atoms: C_1  and  C_2
REMARK    2  A    between atoms: C_2  and  O_4
REMARK    3  A    between atoms: O_4  and  C_5
REMARK    4  A    between atoms: C_5  and  C_6
REMARK    5  A    between atoms: C_6  and  C_8
REMARK    6  A    between atoms: C_6  and  N_16
REMARK    7  A    between atoms: C_8  and  C_9
REMARK    8  A    between atoms: C_12  and  O_15
REMARK    9  A    between atoms: C_17  and  C_19
REMARK   10  A    between atoms: C_19  and  C_21
REMARK   11  A    between atoms: C_19  and  N_29
REMARK   12  A    between atoms: C_21  and  C_22
REMARK   13  A    between atoms: C_25  and  O_28
REMARK   14  A    between atoms: C_30  and  C_32
REMARK                            x       y       z     vdW  Elec       q    Type
REMARK                         _______ _______ _______ _____ _____    ______ ____
ROOT
ATOM      1  C   UNL A   1      12.581  50.659  95.117  0.00  0.00
ENDROOT
BRANCH   1   3
ATOM      2  N   UNL A   1      12.376  50.161  92.724  0.00  0.00
ATOM      3  C   UNL A   1      12.546  51.176  93.655  0.00  0.00
ATOM      4  O   UNL A   1      12.494  52.368  93.367  0.00  0.00
ATOM      5  H   UNL A   1      12.597  49.242  93.087  0.00  0.00
BRANCH   2   6
ATOM      6  C   UNL A   1      12.559  50.343  91.273  0.00  0.00
BRANCH   6   7
ATOM      7  C   UNL A   1      11.301  49.890  90.501  0.00  0.00
BRANCH   7   8
ATOM      8  O   UNL A   1      10.185  49.765  91.391  0.00  0.00
BRANCH   8  10
ATOM      9  C   UNL A   1       8.676  51.093  90.192  0.00  0.00
ATOM     10  C   UNL A   1       9.404  50.873  91.482  0.00  0.00
ATOM     11  O   UNL A   1       9.324  51.607  92.458  0.00  0.00
ENDBRANCH   8  10
ENDBRANCH   7   8
ENDBRANCH   6   7
BRANCH   6  12
ATOM     12  C   UNL A   1      13.864  49.717  90.736  0.00  0.00
BRANCH  12  13
ATOM     13  C   UNL A   1      15.072  50.605  90.942  0.00  0.00
ATOM     14  C   UNL A   1      14.966  51.996  90.799  0.00  0.00
ATOM     15  C   UNL A   1      16.083  52.815  90.975  0.00  0.00
ATOM     16  C   UNL A   1      17.308  52.241  91.295  0.00  0.00
ATOM     17  C   UNL A   1      17.433  50.865  91.441  0.00  0.00
ATOM     18  C   UNL A   1      16.316  50.047  91.266  0.00  0.00
BRANCH  16  19
ATOM     19  O   UNL A   1      18.424  53.003  91.478  0.00  0.00
ATOM     20  H   UNL A   1      18.266  53.612  92.217  0.00  0.00
ENDBRANCH  16  19
ENDBRANCH  12  13
ENDBRANCH   6  12
ENDBRANCH   2   6
ENDBRANCH   1   3
BRANCH   1  21
ATOM     21  N   UNL A   1      11.322  49.974  95.477  0.00  0.00
ATOM     22  C   UNL A   1      10.762  50.146  96.731  0.00  0.00
ATOM     23  O   UNL A   1      11.346  50.718  97.643  0.00  0.00
ATOM     24  H   UNL A   1      10.692  49.783  94.710  0.00  0.00
BRANCH  22  25
ATOM     25  C   UNL A   1       9.384  49.615  96.927  0.00  0.00
ATOM     26  C   UNL A   1       8.978  49.009  98.124  0.00  0.00
ATOM     27  C   UNL A   1       7.673  48.530  98.258  0.00  0.00
ATOM     28  C   UNL A   1       6.767  48.662  97.205  0.00  0.00
ATOM     29  C   UNL A   1       7.160  49.280  96.019  0.00  0.00
ATOM     30  C   UNL A   1       8.464  49.760  95.880  0.00  0.00
ENDBRANCH  22  25
ENDBRANCH   1  21
BRANCH   1  31
ATOM     31  C   UNL A   1      13.827  49.800  95.407  0.00  0.00
BRANCH  31  32
ATOM     32  C   UNL A   1      15.021  50.630  95.828  0.00  0.00
ATOM     33  C   UNL A   1      15.889  51.168  94.868  0.00  0.00
ATOM     34  C   UNL A   1      16.978  51.953  95.253  0.00  0.00
ATOM     35  C   UNL A   1      17.198  52.200  96.604  0.00  0.00
ATOM     36  C   UNL A   1      16.349  51.676  97.571  0.00  0.00
ATOM     37  C   UNL A   1      15.260  50.892  97.186  0.00  0.00
BRANCH  35  38
ATOM     38  O   UNL A   1      18.248  52.962  97.024  0.00  0.00
ATOM     39  H   UNL A   1      18.841  53.108  96.269  0.00  0.00
ENDBRANCH  35  38
ENDBRANCH  31  32
ENDBRANCH   1  31
TORSDOF 13
