# Supplementary material for: The Cordyceps Genus as a Potential Source of Bioactive Compounds for Adjuvant Cancer Therapy: A Network Pharmacology Approach
Source: Pharmaceuticals (Basel). 2025 Apr 30;18(5):667. doi: 10.3390/ph18050667 (PMC12115173; doi:10.3390/ph18050667)
Supplement: Supplementary file 1 [file pharmaceuticals-18-00667-s001.zip › pharmaceuticals-3597034-supplementary/Supplementary Materials/Molecular docking simulations/ExtractoCordyceps2/Results/AURKA(3cho)/Conformations_AURKA/CordyceamideB/CordyceamideB_docked_model_7.pdb]

REMARK VINA RESULT:      -7.5      2.473      5.729
REMARK  Name = *****
REMARK  14 active torsions:
REMARK  status: ('A' for Active; 'I' for Inactive)
REMARK    1  A    between atoms: C_1  and  C_2
REMARK    2  A    between atoms: C_2  and  O_4
REMARK    3  A    between atoms: O_4  and  C_5
REMARK    4  A    between atoms: C_5  and  C_6
REMARK    5  A    between atoms: C_6  and  C_8
REMARK    6  A    between atoms: C_6  and  N_16
REMARK    7  A    between atoms: C_8  and  C_9
REMARK    8  A    between atoms: C_12  and  O_15
REMARK    9  A    between atoms: C_17  and  C_19
REMARK   10  A    between atoms: C_19  and  C_21
REMARK   11  A    between atoms: C_19  and  N_29
REMARK   12  A    between atoms: C_21  and  C_22
REMARK   13  A    between atoms: C_25  and  O_28
REMARK   14  A    between atoms: C_30  and  C_32
REMARK                            x       y       z     vdW  Elec       q    Type
REMARK                         _______ _______ _______ _____ _____    ______ ____
ROOT
ATOM      1  C   UNL A   1      12.587  50.453  94.479  0.00  0.00
ENDROOT
BRANCH   1   3
ATOM      2  N   UNL A   1      13.839  50.598  92.374  0.00  0.00
ATOM      3  C   UNL A   1      12.950  51.263  93.207  0.00  0.00
ATOM      4  O   UNL A   1      12.375  52.299  92.885  0.00  0.00
ATOM      5  H   UNL A   1      14.340  49.850  92.837  0.00  0.00
BRANCH   2   6
ATOM      6  C   UNL A   1      14.534  51.236  91.242  0.00  0.00
BRANCH   6   7
ATOM      7  C   UNL A   1      13.890  50.823  89.901  0.00  0.00
BRANCH   7   8
ATOM      8  O   UNL A   1      12.660  51.527  89.697  0.00  0.00
BRANCH   8  10
ATOM      9  C   UNL A   1      10.323  51.609  89.805  0.00  0.00
ATOM     10  C   UNL A   1      11.546  50.748  89.735  0.00  0.00
ATOM     11  O   UNL A   1      11.535  49.524  89.742  0.00  0.00
ENDBRANCH   8  10
ENDBRANCH   7   8
ENDBRANCH   6   7
BRANCH   6  12
ATOM     12  C   UNL A   1      16.064  51.039  91.272  0.00  0.00
BRANCH  12  13
ATOM     13  C   UNL A   1      16.663  51.277  92.641  0.00  0.00
ATOM     14  C   UNL A   1      17.464  50.299  93.248  0.00  0.00
ATOM     15  C   UNL A   1      18.006  50.512  94.518  0.00  0.00
ATOM     16  C   UNL A   1      17.745  51.707  95.180  0.00  0.00
ATOM     17  C   UNL A   1      16.954  52.688  94.595  0.00  0.00
ATOM     18  C   UNL A   1      16.414  52.474  93.326  0.00  0.00
BRANCH  16  19
ATOM     19  O   UNL A   1      18.255  51.957  96.420  0.00  0.00
ATOM     20  H   UNL A   1      17.555  52.345  96.969  0.00  0.00
ENDBRANCH  16  19
ENDBRANCH  12  13
ENDBRANCH   6  12
ENDBRANCH   2   6
ENDBRANCH   1   3
BRANCH   1  21
ATOM     21  N   UNL A   1      11.595  49.400  94.184  0.00  0.00
ATOM     22  C   UNL A   1      10.257  49.719  94.027  0.00  0.00
ATOM     23  O   UNL A   1       9.807  50.828  94.286  0.00  0.00
ATOM     24  H   UNL A   1      11.943  48.599  93.674  0.00  0.00
BRANCH  22  25
ATOM     25  C   UNL A   1       9.369  48.644  93.501  0.00  0.00
ATOM     26  C   UNL A   1       8.605  47.825  94.343  0.00  0.00
ATOM     27  C   UNL A   1       7.786  46.833  93.798  0.00  0.00
ATOM     28  C   UNL A   1       7.720  46.661  92.415  0.00  0.00
ATOM     29  C   UNL A   1       8.464  47.485  91.572  0.00  0.00
ATOM     30  C   UNL A   1       9.284  48.478  92.112  0.00  0.00
ENDBRANCH  22  25
ENDBRANCH   1  21
BRANCH   1  31
ATOM     31  C   UNL A   1      13.834  49.908  95.202  0.00  0.00
BRANCH  31  32
ATOM     32  C   UNL A   1      13.853  50.258  96.674  0.00  0.00
ATOM     33  C   UNL A   1      12.727  50.029  97.476  0.00  0.00
ATOM     34  C   UNL A   1      12.750  50.330  98.839  0.00  0.00
ATOM     35  C   UNL A   1      13.904  50.862  99.402  0.00  0.00
ATOM     36  C   UNL A   1      15.032  51.097  98.624  0.00  0.00
ATOM     37  C   UNL A   1      15.009  50.794  97.262  0.00  0.00
BRANCH  35  38
ATOM     38  O   UNL A   1      13.971  51.169 100.729  0.00  0.00
ATOM     39  H   UNL A   1      14.885  51.030 101.029  0.00  0.00
ENDBRANCH  35  38
ENDBRANCH  31  32
ENDBRANCH   1  31
TORSDOF 13
