# Supplementary material for: The Cordyceps Genus as a Potential Source of Bioactive Compounds for Adjuvant Cancer Therapy: A Network Pharmacology Approach
Source: Pharmaceuticals (Basel). 2025 Apr 30;18(5):667. doi: 10.3390/ph18050667 (PMC12115173; doi:10.3390/ph18050667)
Supplement: Supplementary file 1 [file pharmaceuticals-18-00667-s001.zip › pharmaceuticals-3597034-supplementary/Supplementary Materials/Molecular docking simulations/ExtractoCordyceps2/Results/AURKA(3cho)/Conformations_AURKA/CordyceamideB/CordyceamideB_docked_model_8.pdb]

REMARK VINA RESULT:      -7.3      2.373      6.886
REMARK  Name = *****
REMARK  14 active torsions:
REMARK  status: ('A' for Active; 'I' for Inactive)
REMARK    1  A    between atoms: C_1  and  C_2
REMARK    2  A    between atoms: C_2  and  O_4
REMARK    3  A    between atoms: O_4  and  C_5
REMARK    4  A    between atoms: C_5  and  C_6
REMARK    5  A    between atoms: C_6  and  C_8
REMARK    6  A    between atoms: C_6  and  N_16
REMARK    7  A    between atoms: C_8  and  C_9
REMARK    8  A    between atoms: C_12  and  O_15
REMARK    9  A    between atoms: C_17  and  C_19
REMARK   10  A    between atoms: C_19  and  C_21
REMARK   11  A    between atoms: C_19  and  N_29
REMARK   12  A    between atoms: C_21  and  C_22
REMARK   13  A    between atoms: C_25  and  O_28
REMARK   14  A    between atoms: C_30  and  C_32
REMARK                            x       y       z     vdW  Elec       q    Type
REMARK                         _______ _______ _______ _____ _____    ______ ____
ROOT
ATOM      1  C   UNL A   1      12.766  49.982  94.028  0.00  0.00
ENDROOT
BRANCH   1   3
ATOM      2  N   UNL A   1      12.878  51.008  91.803  0.00  0.00
ATOM      3  C   UNL A   1      12.976  49.812  92.500  0.00  0.00
ATOM      4  O   UNL A   1      13.363  48.766  91.989  0.00  0.00
ATOM      5  H   UNL A   1      12.403  51.737  92.320  0.00  0.00
BRANCH   2   6
ATOM      6  C   UNL A   1      12.786  51.093  90.335  0.00  0.00
BRANCH   6   7
ATOM      7  C   UNL A   1      14.061  51.733  89.742  0.00  0.00
BRANCH   7   8
ATOM      8  O   UNL A   1      14.948  52.145  90.788  0.00  0.00
BRANCH   8  10
ATOM      9  C   UNL A   1      17.260  52.503  90.840  0.00  0.00
ATOM     10  C   UNL A   1      16.146  51.504  90.804  0.00  0.00
ATOM     11  O   UNL A   1      16.303  50.290  90.763  0.00  0.00
ENDBRANCH   8  10
ENDBRANCH   7   8
ENDBRANCH   6   7
BRANCH   6  12
ATOM     12  C   UNL A   1      11.483  51.757  89.839  0.00  0.00
BRANCH  12  13
ATOM     13  C   UNL A   1      10.249  50.941  90.158  0.00  0.00
ATOM     14  C   UNL A   1       9.034  51.576  90.458  0.00  0.00
ATOM     15  C   UNL A   1       7.897  50.825  90.765  0.00  0.00
ATOM     16  C   UNL A   1       7.977  49.437  90.773  0.00  0.00
ATOM     17  C   UNL A   1       9.171  48.790  90.479  0.00  0.00
ATOM     18  C   UNL A   1      10.306  49.541  90.171  0.00  0.00
BRANCH  16  19
ATOM     19  O   UNL A   1       6.892  48.665  91.067  0.00  0.00
ATOM     20  H   UNL A   1       7.031  48.253  91.935  0.00  0.00
ENDBRANCH  16  19
ENDBRANCH  12  13
ENDBRANCH   6  12
ENDBRANCH   2   6
ENDBRANCH   1   3
BRANCH   1  21
ATOM     21  N   UNL A   1      11.397  49.599  94.430  0.00  0.00
ATOM     22  C   UNL A   1      10.307  50.336  94.004  0.00  0.00
ATOM     23  O   UNL A   1      10.420  51.413  93.432  0.00  0.00
ATOM     24  H   UNL A   1      11.251  48.613  94.605  0.00  0.00
BRANCH  22  25
ATOM     25  C   UNL A   1       8.961  49.749  94.256  0.00  0.00
ATOM     26  C   UNL A   1       8.742  48.365  94.291  0.00  0.00
ATOM     27  C   UNL A   1       7.459  47.867  94.535  0.00  0.00
ATOM     28  C   UNL A   1       6.396  48.744  94.753  0.00  0.00
ATOM     29  C   UNL A   1       6.613  50.120  94.737  0.00  0.00
ATOM     30  C   UNL A   1       7.892  50.624  94.494  0.00  0.00
ENDBRANCH  22  25
ENDBRANCH   1  21
BRANCH   1  31
ATOM     31  C   UNL A   1      13.850  49.263  94.853  0.00  0.00
BRANCH  31  32
ATOM     32  C   UNL A   1      14.891  50.214  95.402  0.00  0.00
ATOM     33  C   UNL A   1      15.030  50.398  96.785  0.00  0.00
ATOM     34  C   UNL A   1      16.005  51.258  97.294  0.00  0.00
ATOM     35  C   UNL A   1      16.843  51.937  96.417  0.00  0.00
ATOM     36  C   UNL A   1      16.721  51.768  95.043  0.00  0.00
ATOM     37  C   UNL A   1      15.748  50.908  94.534  0.00  0.00
BRANCH  35  38
ATOM     38  O   UNL A   1      17.810  52.785  96.871  0.00  0.00
ATOM     39  H   UNL A   1      18.062  52.508  97.768  0.00  0.00
ENDBRANCH  35  38
ENDBRANCH  31  32
ENDBRANCH   1  31
TORSDOF 13
