# Supplementary material for: The Cordyceps Genus as a Potential Source of Bioactive Compounds for Adjuvant Cancer Therapy: A Network Pharmacology Approach
Source: Pharmaceuticals (Basel). 2025 Apr 30;18(5):667. doi: 10.3390/ph18050667 (PMC12115173; doi:10.3390/ph18050667)
Supplement: Supplementary file 1 [file pharmaceuticals-18-00667-s001.zip › pharmaceuticals-3597034-supplementary/Supplementary Materials/Molecular docking simulations/ExtractoCordyceps2/Results/AURKA(3cho)/Conformations_AURKA/CordyceamideB/CordyceamideB_docked_model_9.pdb]

REMARK VINA RESULT:      -7.2      1.953      5.849
REMARK  Name = *****
REMARK  14 active torsions:
REMARK  status: ('A' for Active; 'I' for Inactive)
REMARK    1  A    between atoms: C_1  and  C_2
REMARK    2  A    between atoms: C_2  and  O_4
REMARK    3  A    between atoms: O_4  and  C_5
REMARK    4  A    between atoms: C_5  and  C_6
REMARK    5  A    between atoms: C_6  and  C_8
REMARK    6  A    between atoms: C_6  and  N_16
REMARK    7  A    between atoms: C_8  and  C_9
REMARK    8  A    between atoms: C_12  and  O_15
REMARK    9  A    between atoms: C_17  and  C_19
REMARK   10  A    between atoms: C_19  and  C_21
REMARK   11  A    between atoms: C_19  and  N_29
REMARK   12  A    between atoms: C_21  and  C_22
REMARK   13  A    between atoms: C_25  and  O_28
REMARK   14  A    between atoms: C_30  and  C_32
REMARK                            x       y       z     vdW  Elec       q    Type
REMARK                         _______ _______ _______ _____ _____    ______ ____
ROOT
ATOM      1  C   UNL A   1      12.680  50.117  96.861  0.00  0.00
ENDROOT
BRANCH   1   3
ATOM      2  N   UNL A   1      10.282  49.621  96.707  0.00  0.00
ATOM      3  C   UNL A   1      11.236  50.390  97.359  0.00  0.00
ATOM      4  O   UNL A   1      10.986  51.078  98.344  0.00  0.00
ATOM      5  H   UNL A   1      10.609  49.235  95.829  0.00  0.00
BRANCH   2   6
ATOM      6  C   UNL A   1       8.832  49.860  96.806  0.00  0.00
BRANCH   6   7
ATOM      7  C   UNL A   1       8.272  49.292  98.129  0.00  0.00
BRANCH   7   8
ATOM      8  O   UNL A   1       8.852  48.012  98.408  0.00  0.00
BRANCH   8  10
ATOM      9  C   UNL A   1      10.719  47.629  99.767  0.00  0.00
ATOM     10  C   UNL A   1       9.237  47.832  99.699  0.00  0.00
ATOM     11  O   UNL A   1       8.487  47.807 100.667  0.00  0.00
ENDBRANCH   8  10
ENDBRANCH   7   8
ENDBRANCH   6   7
BRANCH   6  12
ATOM     12  C   UNL A   1       8.047  49.395  95.561  0.00  0.00
BRANCH  12  13
ATOM     13  C   UNL A   1       8.507  50.070  94.288  0.00  0.00
ATOM     14  C   UNL A   1       9.419  49.432  93.433  0.00  0.00
ATOM     15  C   UNL A   1       9.855  50.060  92.264  0.00  0.00
ATOM     16  C   UNL A   1       9.379  51.328  91.951  0.00  0.00
ATOM     17  C   UNL A   1       8.477  51.976  92.785  0.00  0.00
ATOM     18  C   UNL A   1       8.040  51.348  93.952  0.00  0.00
BRANCH  16  19
ATOM     19  O   UNL A   1       9.778  51.977  90.820  0.00  0.00
ATOM     20  H   UNL A   1       9.555  52.917  90.908  0.00  0.00
ENDBRANCH  16  19
ENDBRANCH  12  13
ENDBRANCH   6  12
ENDBRANCH   2   6
ENDBRANCH   1   3
BRANCH   1  21
ATOM     21  N   UNL A   1      12.968  50.852  95.613  0.00  0.00
ATOM     22  C   UNL A   1      13.083  50.177  94.410  0.00  0.00
ATOM     23  O   UNL A   1      13.124  48.955  94.339  0.00  0.00
ATOM     24  H   UNL A   1      12.635  51.806  95.578  0.00  0.00
BRANCH  22  25
ATOM     25  C   UNL A   1      13.137  51.010  93.176  0.00  0.00
ATOM     26  C   UNL A   1      12.941  52.398  93.200  0.00  0.00
ATOM     27  C   UNL A   1      13.006  53.133  92.014  0.00  0.00
ATOM     28  C   UNL A   1      13.273  52.491  90.805  0.00  0.00
ATOM     29  C   UNL A   1      13.487  51.114  90.779  0.00  0.00
ATOM     30  C   UNL A   1      13.424  50.374  91.961  0.00  0.00
ENDBRANCH  22  25
ENDBRANCH   1  21
BRANCH   1  31
ATOM     31  C   UNL A   1      13.736  50.368  97.955  0.00  0.00
BRANCH  31  32
ATOM     32  C   UNL A   1      15.077  50.777  97.387  0.00  0.00
ATOM     33  C   UNL A   1      15.700  50.001  96.400  0.00  0.00
ATOM     34  C   UNL A   1      16.927  50.388  95.858  0.00  0.00
ATOM     35  C   UNL A   1      17.533  51.557  96.306  0.00  0.00
ATOM     36  C   UNL A   1      16.932  52.341  97.283  0.00  0.00
ATOM     37  C   UNL A   1      15.705  51.954  97.823  0.00  0.00
BRANCH  35  38
ATOM     38  O   UNL A   1      18.731  51.974  95.803  0.00  0.00
ATOM     39  H   UNL A   1      18.646  52.050  94.838  0.00  0.00
ENDBRANCH  35  38
ENDBRANCH  31  32
ENDBRANCH   1  31
TORSDOF 13
