# Supplementary material for: The Cordyceps Genus as a Potential Source of Bioactive Compounds for Adjuvant Cancer Therapy: A Network Pharmacology Approach
Source: Pharmaceuticals (Basel). 2025 Apr 30;18(5):667. doi: 10.3390/ph18050667 (PMC12115173; doi:10.3390/ph18050667)
Supplement: Supplementary file 1 [file pharmaceuticals-18-00667-s001.zip › pharmaceuticals-3597034-supplementary/Supplementary Materials/Molecular docking simulations/ExtractoCordyceps2/Results/AURKA(3cho)/Conformations_AURKA/CordycepiamideA/CordycepiamideA_docked.pdbqt]

MODEL 1
REMARK VINA RESULT:      -6.9      0.000      0.000
REMARK  Name = *****
REMARK  11 active torsions:
REMARK  status: ('A' for Active; 'I' for Inactive)
REMARK    1  A    between atoms: C_1  and  C_2
REMARK    2  A    between atoms: C_2  and  C_3
REMARK    3  A    between atoms: C_3  and  C_4
REMARK    4  A    between atoms: C_4  and  C_5
REMARK    5  A    between atoms: C_5  and  C_6
REMARK    6  A    between atoms: C_6  and  C_7
REMARK    7  A    between atoms: C_7  and  C_8
REMARK    8  A    between atoms: C_9  and  C_10
REMARK    9  A    between atoms: N_12  and  C_13
REMARK   10  A    between atoms: C_17  and  O_21
REMARK   11  A    between atoms: C_23  and  O_24
REMARK                            x       y       z     vdW  Elec       q    Type
REMARK                         _______ _______ _______ _____ _____    ______ ____
ROOT
ATOM      1  C   UNL A   1      13.766  51.081  92.114  0.00  0.00    +0.178 C 
ATOM      2  C   UNL A   1      13.287  50.786  93.535  0.00  0.00    +0.142 C 
ATOM      3  C   UNL A   1      11.796  50.617  93.565  0.00  0.00    +0.002 A 
ATOM      4  C   UNL A   1      10.997  51.114  92.532  0.00  0.00    +0.110 A 
ATOM      5  C   UNL A   1       9.611  50.933  92.582  0.00  0.00    +0.093 A 
ATOM      6  C   UNL A   1       9.006  50.292  93.654  0.00  0.00    +0.098 A 
ATOM      7  C   UNL A   1       9.797  49.817  94.698  0.00  0.00    +0.027 A 
ATOM      8  C   UNL A   1      11.185  49.979  94.656  0.00  0.00    +0.034 A 
ATOM      9  O   UNL A   1      11.481  51.762  91.426  0.00  0.00    -0.522 OA
ATOM     10  C   UNL A   1      12.853  52.161  91.492  0.00  0.00    +0.318 C 
ENDROOT
BRANCH   1  13
ATOM     11  C   UNL A   1      16.039  50.924  91.185  0.00  0.00    +0.169 C 
ATOM     12  O   UNL A   1      15.736  50.017  90.423  0.00  0.00    -0.374 OA
ATOM     13  N   UNL A   1      15.180  51.467  92.109  0.00  0.00    -0.298 N 
ATOM     14  H   UNL A   1      15.407  52.379  92.485  0.00  0.00    +0.194 HD
BRANCH  11  16
ATOM     15  C   UNL A   1      18.273  51.467  92.178  0.00  0.00    -0.004 C 
ATOM     16  C   UNL A   1      17.369  51.582  91.192  0.00  0.00    +0.126 C 
BRANCH  15  17
ATOM     17  C   UNL A   1      18.182  50.602  93.405  0.00  0.00    +0.041 C 
BRANCH  17  18
ATOM     18  C   UNL A   1      18.405  51.412  94.682  0.00  0.00    +0.009 C 
BRANCH  18  19
ATOM     19  C   UNL A   1      17.078  51.923  95.249  0.00  0.00    +0.002 C 
BRANCH  19  20
ATOM     20  C   UNL A   1      17.197  52.251  96.737  0.00  0.00    -0.000 C 
BRANCH  20  21
ATOM     21  C   UNL A   1      16.360  51.291  97.585  0.00  0.00    -0.001 C 
BRANCH  21  23
ATOM     22  C   UNL A   1      13.975  50.545  97.260  0.00  0.00    +0.007 C 
ATOM     23  C   UNL A   1      15.395  50.481  96.720  0.00  0.00    -0.005 C 
ENDBRANCH  21  23
ENDBRANCH  20  21
ENDBRANCH  19  20
ENDBRANCH  18  19
ENDBRANCH  17  18
ENDBRANCH  15  17
ENDBRANCH  11  16
ENDBRANCH   1  13
BRANCH   5  24
ATOM     24  O   UNL A   1       8.816  51.391  91.568  0.00  0.00    -0.548 OA
ATOM     25  H   UNL A   1       7.902  51.219  91.860  0.00  0.00    +0.339 HD
ENDBRANCH   5  24
BRANCH  10  26
ATOM     26  O   UNL A   1      12.972  53.388  92.220  0.00  0.00    -0.400 OA
ATOM     27  H   UNL A   1      12.711  54.079  91.590  0.00  0.00    +0.261 HD
ENDBRANCH  10  26
TORSDOF 10
ENDMDL
MODEL 2
REMARK VINA RESULT:      -6.4      1.697      2.286
REMARK  Name = *****
REMARK  11 active torsions:
REMARK  status: ('A' for Active; 'I' for Inactive)
REMARK    1  A    between atoms: C_1  and  C_2
REMARK    2  A    between atoms: C_2  and  C_3
REMARK    3  A    between atoms: C_3  and  C_4
REMARK    4  A    between atoms: C_4  and  C_5
REMARK    5  A    between atoms: C_5  and  C_6
REMARK    6  A    between atoms: C_6  and  C_7
REMARK    7  A    between atoms: C_7  and  C_8
REMARK    8  A    between atoms: C_9  and  C_10
REMARK    9  A    between atoms: N_12  and  C_13
REMARK   10  A    between atoms: C_17  and  O_21
REMARK   11  A    between atoms: C_23  and  O_24
REMARK                            x       y       z     vdW  Elec       q    Type
REMARK                         _______ _______ _______ _____ _____    ______ ____
ROOT
ATOM      1  C   UNL A   1      13.135  51.045  92.448  0.00  0.00    +0.178 C 
ATOM      2  C   UNL A   1      11.877  51.457  91.682  0.00  0.00    +0.142 C 
ATOM      3  C   UNL A   1      10.645  51.119  92.470  0.00  0.00    +0.002 A 
ATOM      4  C   UNL A   1      10.689  50.176  93.501  0.00  0.00    +0.110 A 
ATOM      5  C   UNL A   1       9.527  49.887  94.224  0.00  0.00    +0.093 A 
ATOM      6  C   UNL A   1       8.319  50.501  93.922  0.00  0.00    +0.098 A 
ATOM      7  C   UNL A   1       8.266  51.424  92.879  0.00  0.00    +0.027 A 
ATOM      8  C   UNL A   1       9.422  51.731  92.156  0.00  0.00    +0.034 A 
ATOM      9  O   UNL A   1      11.822  49.508  93.887  0.00  0.00    -0.522 OA
ATOM     10  C   UNL A   1      12.938  49.616  93.000  0.00  0.00    +0.318 C 
ENDROOT
BRANCH   1  13
ATOM     11  C   UNL A   1      15.356  51.989  91.973  0.00  0.00    +0.169 C 
ATOM     12  O   UNL A   1      15.306  52.757  92.924  0.00  0.00    -0.374 OA
ATOM     13  N   UNL A   1      14.324  51.164  91.600  0.00  0.00    -0.298 N 
ATOM     14  H   UNL A   1      14.543  50.375  91.005  0.00  0.00    +0.194 HD
BRANCH  11  16
ATOM     15  C   UNL A   1      17.638  51.103  91.445  0.00  0.00    -0.004 C 
ATOM     16  C   UNL A   1      16.554  51.822  91.114  0.00  0.00    +0.126 C 
BRANCH  15  17
ATOM     17  C   UNL A   1      17.835  50.260  92.675  0.00  0.00    +0.041 C 
BRANCH  17  18
ATOM     18  C   UNL A   1      18.433  51.073  93.824  0.00  0.00    +0.009 C 
BRANCH  18  19
ATOM     19  C   UNL A   1      17.623  50.889  95.109  0.00  0.00    +0.002 C 
BRANCH  19  20
ATOM     20  C   UNL A   1      17.356  52.228  95.797  0.00  0.00    -0.000 C 
BRANCH  20  21
ATOM     21  C   UNL A   1      16.781  52.026  97.200  0.00  0.00    -0.001 C 
BRANCH  21  23
ATOM     22  C   UNL A   1      14.980  50.883  98.542  0.00  0.00    +0.007 C 
ATOM     23  C   UNL A   1      15.721  50.925  97.214  0.00  0.00    -0.005 C 
ENDBRANCH  21  23
ENDBRANCH  20  21
ENDBRANCH  19  20
ENDBRANCH  18  19
ENDBRANCH  17  18
ENDBRANCH  15  17
ENDBRANCH  11  16
ENDBRANCH   1  13
BRANCH   5  24
ATOM     24  O   UNL A   1       9.558  48.985  95.251  0.00  0.00    -0.548 OA
ATOM     25  H   UNL A   1       8.747  48.453  95.149  0.00  0.00    +0.339 HD
ENDBRANCH   5  24
BRANCH  10  26
ATOM     26  O   UNL A   1      12.799  48.684  91.922  0.00  0.00    -0.400 OA
ATOM     27  H   UNL A   1      13.474  48.948  91.275  0.00  0.00    +0.261 HD
ENDBRANCH  10  26
TORSDOF 10
ENDMDL
MODEL 3
REMARK VINA RESULT:      -6.4      1.625      2.257
REMARK  Name = *****
REMARK  11 active torsions:
REMARK  status: ('A' for Active; 'I' for Inactive)
REMARK    1  A    between atoms: C_1  and  C_2
REMARK    2  A    between atoms: C_2  and  C_3
REMARK    3  A    between atoms: C_3  and  C_4
REMARK    4  A    between atoms: C_4  and  C_5
REMARK    5  A    between atoms: C_5  and  C_6
REMARK    6  A    between atoms: C_6  and  C_7
REMARK    7  A    between atoms: C_7  and  C_8
REMARK    8  A    between atoms: C_9  and  C_10
REMARK    9  A    between atoms: N_12  and  C_13
REMARK   10  A    between atoms: C_17  and  O_21
REMARK   11  A    between atoms: C_23  and  O_24
REMARK                            x       y       z     vdW  Elec       q    Type
REMARK                         _______ _______ _______ _____ _____    ______ ____
ROOT
ATOM      1  C   UNL A   1      13.603  50.900  91.486  0.00  0.00    +0.178 C 
ATOM      2  C   UNL A   1      12.786  49.873  90.704  0.00  0.00    +0.142 C 
ATOM      3  C   UNL A   1      11.328  50.232  90.724  0.00  0.00    +0.002 A 
ATOM      4  C   UNL A   1      10.817  51.102  91.691  0.00  0.00    +0.110 A 
ATOM      5  C   UNL A   1       9.457  51.426  91.680  0.00  0.00    +0.093 A 
ATOM      6  C   UNL A   1       8.593  50.879  90.741  0.00  0.00    +0.098 A 
ATOM      7  C   UNL A   1       9.094  49.992  89.790  0.00  0.00    +0.027 A 
ATOM      8  C   UNL A   1      10.454  49.669  89.782  0.00  0.00    +0.034 A 
ATOM      9  O   UNL A   1      11.572  51.701  92.666  0.00  0.00    -0.522 OA
ATOM     10  C   UNL A   1      12.895  51.185  92.830  0.00  0.00    +0.318 C 
ENDROOT
BRANCH   1  13
ATOM     11  C   UNL A   1      16.024  51.334  91.549  0.00  0.00    +0.169 C 
ATOM     12  O   UNL A   1      15.894  52.490  91.172  0.00  0.00    -0.374 OA
ATOM     13  N   UNL A   1      14.985  50.444  91.662  0.00  0.00    -0.298 N 
ATOM     14  H   UNL A   1      15.126  49.625  92.240  0.00  0.00    +0.194 HD
BRANCH  11  16
ATOM     15  C   UNL A   1      17.712  50.580  93.238  0.00  0.00    -0.004 C 
ATOM     16  C   UNL A   1      17.321  50.746  91.964  0.00  0.00    +0.126 C 
BRANCH  15  17
ATOM     17  C   UNL A   1      16.913  50.856  94.482  0.00  0.00    +0.041 C 
BRANCH  17  18
ATOM     18  C   UNL A   1      17.166  52.268  95.011  0.00  0.00    +0.009 C 
BRANCH  18  19
ATOM     19  C   UNL A   1      17.555  52.242  96.491  0.00  0.00    +0.002 C 
BRANCH  19  20
ATOM     20  C   UNL A   1      16.888  51.076  97.222  0.00  0.00    -0.000 C 
BRANCH  20  21
ATOM     21  C   UNL A   1      15.908  51.575  98.284  0.00  0.00    -0.001 C 
BRANCH  21  23
ATOM     22  C   UNL A   1      14.220  50.275  96.938  0.00  0.00    +0.007 C 
ATOM     23  C   UNL A   1      14.648  50.711  98.331  0.00  0.00    -0.005 C 
ENDBRANCH  21  23
ENDBRANCH  20  21
ENDBRANCH  19  20
ENDBRANCH  18  19
ENDBRANCH  17  18
ENDBRANCH  15  17
ENDBRANCH  11  16
ENDBRANCH   1  13
BRANCH   5  24
ATOM     24  O   UNL A   1       8.944  52.295  92.604  0.00  0.00    -0.548 OA
ATOM     25  H   UNL A   1       8.691  51.740  93.365  0.00  0.00    +0.339 HD
ENDBRANCH   5  24
BRANCH  10  26
ATOM     26  O   UNL A   1      12.863  50.000  93.633  0.00  0.00    -0.400 OA
ATOM     27  H   UNL A   1      11.932  49.899  93.891  0.00  0.00    +0.261 HD
ENDBRANCH  10  26
TORSDOF 10
ENDMDL
MODEL 4
REMARK VINA RESULT:      -6.3      2.047      4.661
REMARK  Name = *****
REMARK  11 active torsions:
REMARK  status: ('A' for Active; 'I' for Inactive)
REMARK    1  A    between atoms: C_1  and  C_2
REMARK    2  A    between atoms: C_2  and  C_3
REMARK    3  A    between atoms: C_3  and  C_4
REMARK    4  A    between atoms: C_4  and  C_5
REMARK    5  A    between atoms: C_5  and  C_6
REMARK    6  A    between atoms: C_6  and  C_7
REMARK    7  A    between atoms: C_7  and  C_8
REMARK    8  A    between atoms: C_9  and  C_10
REMARK    9  A    between atoms: N_12  and  C_13
REMARK   10  A    between atoms: C_17  and  O_21
REMARK   11  A    between atoms: C_23  and  O_24
REMARK                            x       y       z     vdW  Elec       q    Type
REMARK                         _______ _______ _______ _____ _____    ______ ____
ROOT
ATOM      1  C   UNL A   1      12.991  50.990  94.771  0.00  0.00    +0.178 C 
ATOM      2  C   UNL A   1      13.902  51.607  93.710  0.00  0.00    +0.142 C 
ATOM      3  C   UNL A   1      13.183  51.719  92.398  0.00  0.00    +0.002 A 
ATOM      4  C   UNL A   1      12.045  50.952  92.135  0.00  0.00    +0.110 A 
ATOM      5  C   UNL A   1      11.389  51.084  90.907  0.00  0.00    +0.093 A 
ATOM      6  C   UNL A   1      11.863  51.945  89.927  0.00  0.00    +0.098 A 
ATOM      7  C   UNL A   1      13.012  52.694  90.174  0.00  0.00    +0.027 A 
ATOM      8  C   UNL A   1      13.670  52.581  91.402  0.00  0.00    +0.034 A 
ATOM      9  O   UNL A   1      11.487  50.071  93.025  0.00  0.00    -0.522 OA
ATOM     10  C   UNL A   1      12.286  49.755  94.169  0.00  0.00    +0.318 C 
ENDROOT
BRANCH   1  13
ATOM     11  C   UNL A   1      13.176  50.861  97.221  0.00  0.00    +0.169 C 
ATOM     12  O   UNL A   1      12.100  51.415  97.398  0.00  0.00    -0.374 OA
ATOM     13  N   UNL A   1      13.747  50.672  95.986  0.00  0.00    -0.298 N 
ATOM     14  H   UNL A   1      14.471  49.970  95.904  0.00  0.00    +0.194 HD
BRANCH  11  16
ATOM     15  C   UNL A   1      15.225  50.719  98.655  0.00  0.00    -0.004 C 
ATOM     16  C   UNL A   1      13.997  50.291  98.318  0.00  0.00    +0.126 C 
BRANCH  15  17
ATOM     17  C   UNL A   1      15.975  51.888  98.079  0.00  0.00    +0.041 C 
BRANCH  17  18
ATOM     18  C   UNL A   1      17.161  51.432  97.229  0.00  0.00    +0.009 C 
BRANCH  18  19
ATOM     19  C   UNL A   1      17.108  52.051  95.831  0.00  0.00    +0.002 C 
BRANCH  19  20
ATOM     20  C   UNL A   1      18.187  51.464  94.919  0.00  0.00    -0.000 C 
BRANCH  20  21
ATOM     21  C   UNL A   1      17.570  50.618  93.804  0.00  0.00    -0.001 C 
BRANCH  21  23
ATOM     22  C   UNL A   1      16.880  50.576  91.381  0.00  0.00    +0.007 C 
ATOM     23  C   UNL A   1      17.640  51.336  92.457  0.00  0.00    -0.005 C 
ENDBRANCH  21  23
ENDBRANCH  20  21
ENDBRANCH  19  20
ENDBRANCH  18  19
ENDBRANCH  17  18
ENDBRANCH  15  17
ENDBRANCH  11  16
ENDBRANCH   1  13
BRANCH   5  24
ATOM     24  O   UNL A   1      10.260  50.359  90.643  0.00  0.00    -0.548 OA
ATOM     25  H   UNL A   1      10.102  49.828  91.446  0.00  0.00    +0.339 HD
ENDBRANCH   5  24
BRANCH  10  26
ATOM     26  O   UNL A   1      13.249  48.751  93.831  0.00  0.00    -0.400 OA
ATOM     27  H   UNL A   1      12.779  47.908  93.937  0.00  0.00    +0.261 HD
ENDBRANCH  10  26
TORSDOF 10
ENDMDL
MODEL 5
REMARK VINA RESULT:      -6.3      2.476      6.574
REMARK  Name = *****
REMARK  11 active torsions:
REMARK  status: ('A' for Active; 'I' for Inactive)
REMARK    1  A    between atoms: C_1  and  C_2
REMARK    2  A    between atoms: C_2  and  C_3
REMARK    3  A    between atoms: C_3  and  C_4
REMARK    4  A    between atoms: C_4  and  C_5
REMARK    5  A    between atoms: C_5  and  C_6
REMARK    6  A    between atoms: C_6  and  C_7
REMARK    7  A    between atoms: C_7  and  C_8
REMARK    8  A    between atoms: C_9  and  C_10
REMARK    9  A    between atoms: N_12  and  C_13
REMARK   10  A    between atoms: C_17  and  O_21
REMARK   11  A    between atoms: C_23  and  O_24
REMARK                            x       y       z     vdW  Elec       q    Type
REMARK                         _______ _______ _______ _____ _____    ______ ____
ROOT
ATOM      1  C   UNL A   1      14.976  51.284  93.280  0.00  0.00    +0.178 C 
ATOM      2  C   UNL A   1      14.615  50.335  94.423  0.00  0.00    +0.142 C 
ATOM      3  C   UNL A   1      15.249  50.789  95.706  0.00  0.00    +0.002 A 
ATOM      4  C   UNL A   1      16.341  51.662  95.697  0.00  0.00    +0.110 A 
ATOM      5  C   UNL A   1      16.906  52.076  96.908  0.00  0.00    +0.093 A 
ATOM      6  C   UNL A   1      16.421  51.613  98.124  0.00  0.00    +0.098 A 
ATOM      7  C   UNL A   1      15.349  50.723  98.136  0.00  0.00    +0.027 A 
ATOM      8  C   UNL A   1      14.767  50.311  96.934  0.00  0.00    +0.034 A 
ATOM      9  O   UNL A   1      16.903  52.183  94.560  0.00  0.00    -0.522 OA
ATOM     10  C   UNL A   1      16.492  51.576  93.332  0.00  0.00    +0.318 C 
ENDROOT
BRANCH   1  13
ATOM     11  C   UNL A   1      13.368  51.139  91.424  0.00  0.00    +0.169 C 
ATOM     12  O   UNL A   1      12.551  51.851  91.989  0.00  0.00    -0.374 OA
ATOM     13  N   UNL A   1      14.551  50.733  91.991  0.00  0.00    -0.298 N 
ATOM     14  H   UNL A   1      15.280  50.400  91.372  0.00  0.00    +0.194 HD
BRANCH  11  16
ATOM     15  C   UNL A   1      12.637  49.473  89.703  0.00  0.00    -0.004 C 
ATOM     16  C   UNL A   1      13.206  50.643  90.035  0.00  0.00    +0.126 C 
BRANCH  15  17
ATOM     17  C   UNL A   1      11.979  48.483  90.624  0.00  0.00    +0.041 C 
BRANCH  17  18
ATOM     18  C   UNL A   1      10.464  48.446  90.419  0.00  0.00    +0.009 C 
BRANCH  18  19
ATOM     19  C   UNL A   1       9.772  49.551  91.219  0.00  0.00    +0.002 C 
BRANCH  19  20
ATOM     20  C   UNL A   1      10.050  49.415  92.717  0.00  0.00    -0.000 C 
BRANCH  20  21
ATOM     21  C   UNL A   1       9.512  50.618  93.492  0.00  0.00    -0.001 C 
BRANCH  21  23
ATOM     22  C   UNL A   1       7.477  52.105  93.487  0.00  0.00    +0.007 C 
ATOM     23  C   UNL A   1       7.985  50.673  93.447  0.00  0.00    -0.005 C 
ENDBRANCH  21  23
ENDBRANCH  20  21
ENDBRANCH  19  20
ENDBRANCH  18  19
ENDBRANCH  17  18
ENDBRANCH  15  17
ENDBRANCH  11  16
ENDBRANCH   1  13
BRANCH   5  24
ATOM     24  O   UNL A   1      17.958  52.949  96.919  0.00  0.00    -0.548 OA
ATOM     25  H   UNL A   1      18.645  52.517  97.459  0.00  0.00    +0.339 HD
ENDBRANCH   5  24
BRANCH  10  26
ATOM     26  O   UNL A   1      17.235  50.374  93.107  0.00  0.00    -0.400 OA
ATOM     27  H   UNL A   1      17.829  50.300  93.873  0.00  0.00    +0.261 HD
ENDBRANCH  10  26
TORSDOF 10
ENDMDL
MODEL 6
REMARK VINA RESULT:      -6.3      2.266      4.356
REMARK  Name = *****
REMARK  11 active torsions:
REMARK  status: ('A' for Active; 'I' for Inactive)
REMARK    1  A    between atoms: C_1  and  C_2
REMARK    2  A    between atoms: C_2  and  C_3
REMARK    3  A    between atoms: C_3  and  C_4
REMARK    4  A    between atoms: C_4  and  C_5
REMARK    5  A    between atoms: C_5  and  C_6
REMARK    6  A    between atoms: C_6  and  C_7
REMARK    7  A    between atoms: C_7  and  C_8
REMARK    8  A    between atoms: C_9  and  C_10
REMARK    9  A    between atoms: N_12  and  C_13
REMARK   10  A    between atoms: C_17  and  O_21
REMARK   11  A    between atoms: C_23  and  O_24
REMARK                            x       y       z     vdW  Elec       q    Type
REMARK                         _______ _______ _______ _____ _____    ______ ____
ROOT
ATOM      1  C   UNL A   1      10.492  50.304  93.853  0.00  0.00    +0.178 C 
ATOM      2  C   UNL A   1      10.079  50.121  92.393  0.00  0.00    +0.142 C 
ATOM      3  C   UNL A   1       8.649  50.535  92.194  0.00  0.00    +0.002 A 
ATOM      4  C   UNL A   1       7.769  50.620  93.276  0.00  0.00    +0.110 A 
ATOM      5  C   UNL A   1       6.446  51.017  93.062  0.00  0.00    +0.093 A 
ATOM      6  C   UNL A   1       5.977  51.304  91.788  0.00  0.00    +0.098 A 
ATOM      7  C   UNL A   1       6.844  51.196  90.702  0.00  0.00    +0.027 A 
ATOM      8  C   UNL A   1       8.173  50.812  90.903  0.00  0.00    +0.034 A 
ATOM      9  O   UNL A   1       8.119  50.362  94.576  0.00  0.00    -0.522 OA
ATOM     10  C   UNL A   1       9.386  49.725  94.763  0.00  0.00    +0.318 C 
ENDROOT
BRANCH   1  13
ATOM     11  C   UNL A   1      12.930  50.483  94.133  0.00  0.00    +0.169 C 
ATOM     12  O   UNL A   1      12.945  51.667  93.828  0.00  0.00    -0.374 OA
ATOM     13  N   UNL A   1      11.803  49.699  94.104  0.00  0.00    -0.298 N 
ATOM     14  H   UNL A   1      11.815  48.836  94.634  0.00  0.00    +0.194 HD
BRANCH  11  16
ATOM     15  C   UNL A   1      14.573  49.743  95.872  0.00  0.00    -0.004 C 
ATOM     16  C   UNL A   1      14.125  49.741  94.606  0.00  0.00    +0.126 C 
BRANCH  15  17
ATOM     17  C   UNL A   1      13.935  50.398  97.066  0.00  0.00    +0.041 C 
BRANCH  17  18
ATOM     18  C   UNL A   1      14.957  50.672  98.170  0.00  0.00    +0.009 C 
BRANCH  18  19
ATOM     19  C   UNL A   1      15.815  51.895  97.835  0.00  0.00    +0.002 C 
BRANCH  19  20
ATOM     20  C   UNL A   1      17.246  51.492  97.478  0.00  0.00    -0.000 C 
BRANCH  20  21
ATOM     21  C   UNL A   1      17.795  52.350  96.337  0.00  0.00    -0.001 C 
BRANCH  21  23
ATOM     22  C   UNL A   1      17.690  51.227  94.083  0.00  0.00    +0.007 C 
ATOM     23  C   UNL A   1      16.984  52.158  95.056  0.00  0.00    -0.005 C 
ENDBRANCH  21  23
ENDBRANCH  20  21
ENDBRANCH  19  20
ENDBRANCH  18  19
ENDBRANCH  17  18
ENDBRANCH  15  17
ENDBRANCH  11  16
ENDBRANCH   1  13
BRANCH   5  24
ATOM     24  O   UNL A   1       5.578  51.130  94.113  0.00  0.00    -0.548 OA
ATOM     25  H   UNL A   1       4.808  51.612  93.759  0.00  0.00    +0.339 HD
ENDBRANCH   5  24
BRANCH  10  26
ATOM     26  O   UNL A   1       9.261  48.315  94.553  0.00  0.00    -0.400 OA
ATOM     27  H   UNL A   1      10.092  48.051  94.125  0.00  0.00    +0.261 HD
ENDBRANCH  10  26
TORSDOF 10
ENDMDL
MODEL 7
REMARK VINA RESULT:      -6.3      1.636      2.711
REMARK  Name = *****
REMARK  11 active torsions:
REMARK  status: ('A' for Active; 'I' for Inactive)
REMARK    1  A    between atoms: C_1  and  C_2
REMARK    2  A    between atoms: C_2  and  C_3
REMARK    3  A    between atoms: C_3  and  C_4
REMARK    4  A    between atoms: C_4  and  C_5
REMARK    5  A    between atoms: C_5  and  C_6
REMARK    6  A    between atoms: C_6  and  C_7
REMARK    7  A    between atoms: C_7  and  C_8
REMARK    8  A    between atoms: C_9  and  C_10
REMARK    9  A    between atoms: N_12  and  C_13
REMARK   10  A    between atoms: C_17  and  O_21
REMARK   11  A    between atoms: C_23  and  O_24
REMARK                            x       y       z     vdW  Elec       q    Type
REMARK                         _______ _______ _______ _____ _____    ______ ____
ROOT
ATOM      1  C   UNL A   1      13.755  51.087  93.484  0.00  0.00    +0.178 C 
ATOM      2  C   UNL A   1      12.577  50.758  94.400  0.00  0.00    +0.142 C 
ATOM      3  C   UNL A   1      11.391  50.312  93.596  0.00  0.00    +0.002 A 
ATOM      4  C   UNL A   1      11.293  50.611  92.234  0.00  0.00    +0.110 A 
ATOM      5  C   UNL A   1      10.181  50.174  91.508  0.00  0.00    +0.093 A 
ATOM      6  C   UNL A   1       9.153  49.469  92.119  0.00  0.00    +0.098 A 
ATOM      7  C   UNL A   1       9.234  49.190  93.481  0.00  0.00    +0.027 A 
ATOM      8  C   UNL A   1      10.346  49.609  94.217  0.00  0.00    +0.034 A 
ATOM      9  O   UNL A   1      12.244  51.299  91.526  0.00  0.00    -0.522 OA
ATOM     10  C   UNL A   1      13.247  51.953  92.308  0.00  0.00    +0.318 C 
ENDROOT
BRANCH   1  13
ATOM     11  C   UNL A   1      16.141  51.369  94.011  0.00  0.00    +0.169 C 
ATOM     12  O   UNL A   1      16.476  50.427  93.307  0.00  0.00    -0.374 OA
ATOM     13  N   UNL A   1      14.835  51.733  94.234  0.00  0.00    -0.298 N 
ATOM     14  H   UNL A   1      14.659  52.668  94.578  0.00  0.00    +0.194 HD
BRANCH  11  16
ATOM     15  C   UNL A   1      17.508  52.124  95.969  0.00  0.00    -0.004 C 
ATOM     16  C   UNL A   1      17.103  52.267  94.697  0.00  0.00    +0.126 C 
BRANCH  15  17
ATOM     17  C   UNL A   1      17.161  51.011  96.919  0.00  0.00    +0.041 C 
BRANCH  17  18
ATOM     18  C   UNL A   1      16.124  51.455  97.951  0.00  0.00    +0.009 C 
BRANCH  18  19
ATOM     19  C   UNL A   1      14.788  50.741  97.733  0.00  0.00    +0.002 C 
BRANCH  19  20
ATOM     20  C   UNL A   1      13.853  50.930  98.929  0.00  0.00    -0.000 C 
BRANCH  20  21
ATOM     21  C   UNL A   1      12.641  50.001  98.837  0.00  0.00    -0.001 C 
BRANCH  21  23
ATOM     22  C   UNL A   1      10.253  50.682  98.408  0.00  0.00    +0.007 C 
ATOM     23  C   UNL A   1      11.635  50.499  97.800  0.00  0.00    -0.005 C 
ENDBRANCH  21  23
ENDBRANCH  20  21
ENDBRANCH  19  20
ENDBRANCH  18  19
ENDBRANCH  17  18
ENDBRANCH  15  17
ENDBRANCH  11  16
ENDBRANCH   1  13
BRANCH   5  24
ATOM     24  O   UNL A   1      10.081  50.437  90.170  0.00  0.00    -0.548 OA
ATOM     25  H   UNL A   1      10.357  51.367  90.069  0.00  0.00    +0.339 HD
ENDBRANCH   5  24
BRANCH  10  26
ATOM     26  O   UNL A   1      12.752  53.205  92.794  0.00  0.00    -0.400 OA
ATOM     27  H   UNL A   1      13.535  53.668  93.135  0.00  0.00    +0.261 HD
ENDBRANCH  10  26
TORSDOF 10
ENDMDL
MODEL 8
REMARK VINA RESULT:      -6.2      2.561      5.325
REMARK  Name = *****
REMARK  11 active torsions:
REMARK  status: ('A' for Active; 'I' for Inactive)
REMARK    1  A    between atoms: C_1  and  C_2
REMARK    2  A    between atoms: C_2  and  C_3
REMARK    3  A    between atoms: C_3  and  C_4
REMARK    4  A    between atoms: C_4  and  C_5
REMARK    5  A    between atoms: C_5  and  C_6
REMARK    6  A    between atoms: C_6  and  C_7
REMARK    7  A    between atoms: C_7  and  C_8
REMARK    8  A    between atoms: C_9  and  C_10
REMARK    9  A    between atoms: N_12  and  C_13
REMARK   10  A    between atoms: C_17  and  O_21
REMARK   11  A    between atoms: C_23  and  O_24
REMARK                            x       y       z     vdW  Elec       q    Type
REMARK                         _______ _______ _______ _____ _____    ______ ____
ROOT
ATOM      1  C   UNL A   1      13.008  50.977  94.768  0.00  0.00    +0.178 C 
ATOM      2  C   UNL A   1      12.276  50.123  95.803  0.00  0.00    +0.142 C 
ATOM      3  C   UNL A   1      12.879  50.312  97.165  0.00  0.00    +0.002 A 
ATOM      4  C   UNL A   1      14.168  50.830  97.313  0.00  0.00    +0.110 A 
ATOM      5  C   UNL A   1      14.700  51.005  98.595  0.00  0.00    +0.093 A 
ATOM      6  C   UNL A   1      13.982  50.648  99.728  0.00  0.00    +0.098 A 
ATOM      7  C   UNL A   1      12.706  50.108  99.583  0.00  0.00    +0.027 A 
ATOM      8  C   UNL A   1      12.156  49.940  98.309  0.00  0.00    +0.034 A 
ATOM      9  O   UNL A   1      14.969  51.216  96.270  0.00  0.00    -0.522 OA
ATOM     10  C   UNL A   1      14.531  50.813  94.970  0.00  0.00    +0.318 C 
ENDROOT
BRANCH   1  13
ATOM     11  C   UNL A   1      12.600  51.584  92.419  0.00  0.00    +0.169 C 
ATOM     12  O   UNL A   1      12.834  52.768  92.616  0.00  0.00    -0.374 OA
ATOM     13  N   UNL A   1      12.578  50.633  93.410  0.00  0.00    -0.298 N 
ATOM     14  H   UNL A   1      12.664  49.663  93.134  0.00  0.00    +0.194 HD
BRANCH  11  16
ATOM     15  C   UNL A   1      13.289  50.694  90.182  0.00  0.00    -0.004 C 
ATOM     16  C   UNL A   1      12.338  51.009  91.077  0.00  0.00    +0.126 C 
BRANCH  15  17
ATOM     17  C   UNL A   1      14.779  50.762  90.370  0.00  0.00    +0.041 C 
BRANCH  17  18
ATOM     18  C   UNL A   1      15.349  52.088  89.868  0.00  0.00    +0.009 C 
BRANCH  18  19
ATOM     19  C   UNL A   1      16.119  52.812  90.976  0.00  0.00    +0.002 C 
BRANCH  19  20
ATOM     20  C   UNL A   1      16.377  51.891  92.169  0.00  0.00    -0.000 C 
BRANCH  20  21
ATOM     21  C   UNL A   1      17.861  51.536  92.284  0.00  0.00    -0.001 C 
BRANCH  21  23
ATOM     22  C   UNL A   1      18.235  51.336  94.769  0.00  0.00    +0.007 C 
ATOM     23  C   UNL A   1      18.117  50.584  93.452  0.00  0.00    -0.005 C 
ENDBRANCH  21  23
ENDBRANCH  20  21
ENDBRANCH  19  20
ENDBRANCH  18  19
ENDBRANCH  17  18
ENDBRANCH  15  17
ENDBRANCH  11  16
ENDBRANCH   1  13
BRANCH   5  24
ATOM     24  O   UNL A   1      15.951  51.533  98.759  0.00  0.00    -0.548 OA
ATOM     25  H   UNL A   1      16.459  50.848  99.232  0.00  0.00    +0.339 HD
ENDBRANCH   5  24
BRANCH  10  26
ATOM     26  O   UNL A   1      14.919  49.458  94.720  0.00  0.00    -0.400 OA
ATOM     27  H   UNL A   1      15.884  49.450  94.833  0.00  0.00    +0.261 HD
ENDBRANCH  10  26
TORSDOF 10
ENDMDL
MODEL 9
REMARK VINA RESULT:      -5.9      2.248      4.320
REMARK  Name = *****
REMARK  11 active torsions:
REMARK  status: ('A' for Active; 'I' for Inactive)
REMARK    1  A    between atoms: C_1  and  C_2
REMARK    2  A    between atoms: C_2  and  C_3
REMARK    3  A    between atoms: C_3  and  C_4
REMARK    4  A    between atoms: C_4  and  C_5
REMARK    5  A    between atoms: C_5  and  C_6
REMARK    6  A    between atoms: C_6  and  C_7
REMARK    7  A    between atoms: C_7  and  C_8
REMARK    8  A    between atoms: C_9  and  C_10
REMARK    9  A    between atoms: N_12  and  C_13
REMARK   10  A    between atoms: C_17  and  O_21
REMARK   11  A    between atoms: C_23  and  O_24
REMARK                            x       y       z     vdW  Elec       q    Type
REMARK                         _______ _______ _______ _____ _____    ______ ____
ROOT
ATOM      1  C   UNL A   1      13.330  50.172  94.866  0.00  0.00    +0.178 C 
ATOM      2  C   UNL A   1      11.824  50.379  94.706  0.00  0.00    +0.142 C 
ATOM      3  C   UNL A   1      11.333  49.731  93.444  0.00  0.00    +0.002 A 
ATOM      4  C   UNL A   1      12.218  49.415  92.409  0.00  0.00    +0.110 A 
ATOM      5  C   UNL A   1      11.734  48.804  91.248  0.00  0.00    +0.093 A 
ATOM      6  C   UNL A   1      10.383  48.528  91.089  0.00  0.00    +0.098 A 
ATOM      7  C   UNL A   1       9.494  48.864  92.108  0.00  0.00    +0.027 A 
ATOM      8  C   UNL A   1       9.965  49.464  93.279  0.00  0.00    +0.034 A 
ATOM      9  O   UNL A   1      13.569  49.641  92.454  0.00  0.00    -0.522 OA
ATOM     10  C   UNL A   1      14.023  50.479  93.520  0.00  0.00    +0.318 C 
ENDROOT
BRANCH   1  13
ATOM     11  C   UNL A   1      13.793  50.515  97.258  0.00  0.00    +0.169 C 
ATOM     12  O   UNL A   1      13.200  49.497  97.586  0.00  0.00    -0.374 OA
ATOM     13  N   UNL A   1      13.854  50.983  95.969  0.00  0.00    -0.298 N 
ATOM     14  H   UNL A   1      14.584  51.646  95.742  0.00  0.00    +0.194 HD
BRANCH  11  16
ATOM     15  C   UNL A   1      15.892  51.488  98.217  0.00  0.00    -0.004 C 
ATOM     16  C   UNL A   1      14.554  51.364  98.206  0.00  0.00    +0.126 C 
BRANCH  15  17
ATOM     17  C   UNL A   1      16.872  50.888  97.248  0.00  0.00    +0.041 C 
BRANCH  17  18
ATOM     18  C   UNL A   1      17.586  51.964  96.431  0.00  0.00    +0.009 C 
BRANCH  18  19
ATOM     19  C   UNL A   1      17.228  51.858  94.946  0.00  0.00    +0.002 C 
BRANCH  19  20
ATOM     20  C   UNL A   1      18.343  51.180  94.150  0.00  0.00    -0.000 C 
BRANCH  20  21
ATOM     21  C   UNL A   1      17.776  50.362  92.989  0.00  0.00    -0.001 C 
BRANCH  21  23
ATOM     22  C   UNL A   1      16.644  51.458  91.022  0.00  0.00    +0.007 C 
ATOM     23  C   UNL A   1      17.974  51.079  91.653  0.00  0.00    -0.005 C 
ENDBRANCH  21  23
ENDBRANCH  20  21
ENDBRANCH  19  20
ENDBRANCH  18  19
ENDBRANCH  17  18
ENDBRANCH  15  17
ENDBRANCH  11  16
ENDBRANCH   1  13
BRANCH   5  24
ATOM     24  O   UNL A   1      12.589  48.465  90.236  0.00  0.00    -0.548 OA
ATOM     25  H   UNL A   1      12.901  47.567  90.453  0.00  0.00    +0.339 HD
ENDBRANCH   5  24
BRANCH  10  26
ATOM     26  O   UNL A   1      13.839  51.856  93.172  0.00  0.00    -0.400 OA
ATOM     27  H   UNL A   1      13.377  52.246  93.933  0.00  0.00    +0.261 HD
ENDBRANCH  10  26
TORSDOF 10
ENDMDL
