# Supplementary material for: The Cordyceps Genus as a Potential Source of Bioactive Compounds for Adjuvant Cancer Therapy: A Network Pharmacology Approach
Source: Pharmaceuticals (Basel). 2025 Apr 30;18(5):667. doi: 10.3390/ph18050667 (PMC12115173; doi:10.3390/ph18050667)
Supplement: Supplementary file 1 [file pharmaceuticals-18-00667-s001.zip › pharmaceuticals-3597034-supplementary/Supplementary Materials/Molecular docking simulations/ExtractoCordyceps2/Results/AURKA(3cho)/Conformations_AURKA/CordycepiamideA/CordycepiamideA_docked_model_1.pdb]

REMARK VINA RESULT:      -6.9      0.000      0.000
REMARK  Name = *****
REMARK  11 active torsions:
REMARK  status: ('A' for Active; 'I' for Inactive)
REMARK    1  A    between atoms: C_1  and  C_2
REMARK    2  A    between atoms: C_2  and  C_3
REMARK    3  A    between atoms: C_3  and  C_4
REMARK    4  A    between atoms: C_4  and  C_5
REMARK    5  A    between atoms: C_5  and  C_6
REMARK    6  A    between atoms: C_6  and  C_7
REMARK    7  A    between atoms: C_7  and  C_8
REMARK    8  A    between atoms: C_9  and  C_10
REMARK    9  A    between atoms: N_12  and  C_13
REMARK   10  A    between atoms: C_17  and  O_21
REMARK   11  A    between atoms: C_23  and  O_24
REMARK                            x       y       z     vdW  Elec       q    Type
REMARK                         _______ _______ _______ _____ _____    ______ ____
ROOT
ATOM      1  C   UNL A   1      13.766  51.081  92.114  0.00  0.00
ATOM      2  C   UNL A   1      13.287  50.786  93.535  0.00  0.00
ATOM      3  C   UNL A   1      11.796  50.617  93.565  0.00  0.00
ATOM      4  C   UNL A   1      10.997  51.114  92.532  0.00  0.00
ATOM      5  C   UNL A   1       9.611  50.933  92.582  0.00  0.00
ATOM      6  C   UNL A   1       9.006  50.292  93.654  0.00  0.00
ATOM      7  C   UNL A   1       9.797  49.817  94.698  0.00  0.00
ATOM      8  C   UNL A   1      11.185  49.979  94.656  0.00  0.00
ATOM      9  O   UNL A   1      11.481  51.762  91.426  0.00  0.00
ATOM     10  C   UNL A   1      12.853  52.161  91.492  0.00  0.00
ENDROOT
BRANCH   1  13
ATOM     11  C   UNL A   1      16.039  50.924  91.185  0.00  0.00
ATOM     12  O   UNL A   1      15.736  50.017  90.423  0.00  0.00
ATOM     13  N   UNL A   1      15.180  51.467  92.109  0.00  0.00
ATOM     14  H   UNL A   1      15.407  52.379  92.485  0.00  0.00
BRANCH  11  16
ATOM     15  C   UNL A   1      18.273  51.467  92.178  0.00  0.00
ATOM     16  C   UNL A   1      17.369  51.582  91.192  0.00  0.00
BRANCH  15  17
ATOM     17  C   UNL A   1      18.182  50.602  93.405  0.00  0.00
BRANCH  17  18
ATOM     18  C   UNL A   1      18.405  51.412  94.682  0.00  0.00
BRANCH  18  19
ATOM     19  C   UNL A   1      17.078  51.923  95.249  0.00  0.00
BRANCH  19  20
ATOM     20  C   UNL A   1      17.197  52.251  96.737  0.00  0.00
BRANCH  20  21
ATOM     21  C   UNL A   1      16.360  51.291  97.585  0.00  0.00
BRANCH  21  23
ATOM     22  C   UNL A   1      13.975  50.545  97.260  0.00  0.00
ATOM     23  C   UNL A   1      15.395  50.481  96.720  0.00  0.00
ENDBRANCH  21  23
ENDBRANCH  20  21
ENDBRANCH  19  20
ENDBRANCH  18  19
ENDBRANCH  17  18
ENDBRANCH  15  17
ENDBRANCH  11  16
ENDBRANCH   1  13
BRANCH   5  24
ATOM     24  O   UNL A   1       8.816  51.391  91.568  0.00  0.00
ATOM     25  H   UNL A   1       7.902  51.219  91.860  0.00  0.00
ENDBRANCH   5  24
BRANCH  10  26
ATOM     26  O   UNL A   1      12.972  53.388  92.220  0.00  0.00
ATOM     27  H   UNL A   1      12.711  54.079  91.590  0.00  0.00
ENDBRANCH  10  26
TORSDOF 10
