# Supplementary material for: The Cordyceps Genus as a Potential Source of Bioactive Compounds for Adjuvant Cancer Therapy: A Network Pharmacology Approach
Source: Pharmaceuticals (Basel). 2025 Apr 30;18(5):667. doi: 10.3390/ph18050667 (PMC12115173; doi:10.3390/ph18050667)
Supplement: Supplementary file 1 [file pharmaceuticals-18-00667-s001.zip › pharmaceuticals-3597034-supplementary/Supplementary Materials/Molecular docking simulations/ExtractoCordyceps2/Results/AURKA(3cho)/Conformations_AURKA/CordycepiamideA/CordycepiamideA_docked_model_2.pdb]

REMARK VINA RESULT:      -6.4      1.697      2.286
REMARK  Name = *****
REMARK  11 active torsions:
REMARK  status: ('A' for Active; 'I' for Inactive)
REMARK    1  A    between atoms: C_1  and  C_2
REMARK    2  A    between atoms: C_2  and  C_3
REMARK    3  A    between atoms: C_3  and  C_4
REMARK    4  A    between atoms: C_4  and  C_5
REMARK    5  A    between atoms: C_5  and  C_6
REMARK    6  A    between atoms: C_6  and  C_7
REMARK    7  A    between atoms: C_7  and  C_8
REMARK    8  A    between atoms: C_9  and  C_10
REMARK    9  A    between atoms: N_12  and  C_13
REMARK   10  A    between atoms: C_17  and  O_21
REMARK   11  A    between atoms: C_23  and  O_24
REMARK                            x       y       z     vdW  Elec       q    Type
REMARK                         _______ _______ _______ _____ _____    ______ ____
ROOT
ATOM      1  C   UNL A   1      13.135  51.045  92.448  0.00  0.00
ATOM      2  C   UNL A   1      11.877  51.457  91.682  0.00  0.00
ATOM      3  C   UNL A   1      10.645  51.119  92.470  0.00  0.00
ATOM      4  C   UNL A   1      10.689  50.176  93.501  0.00  0.00
ATOM      5  C   UNL A   1       9.527  49.887  94.224  0.00  0.00
ATOM      6  C   UNL A   1       8.319  50.501  93.922  0.00  0.00
ATOM      7  C   UNL A   1       8.266  51.424  92.879  0.00  0.00
ATOM      8  C   UNL A   1       9.422  51.731  92.156  0.00  0.00
ATOM      9  O   UNL A   1      11.822  49.508  93.887  0.00  0.00
ATOM     10  C   UNL A   1      12.938  49.616  93.000  0.00  0.00
ENDROOT
BRANCH   1  13
ATOM     11  C   UNL A   1      15.356  51.989  91.973  0.00  0.00
ATOM     12  O   UNL A   1      15.306  52.757  92.924  0.00  0.00
ATOM     13  N   UNL A   1      14.324  51.164  91.600  0.00  0.00
ATOM     14  H   UNL A   1      14.543  50.375  91.005  0.00  0.00
BRANCH  11  16
ATOM     15  C   UNL A   1      17.638  51.103  91.445  0.00  0.00
ATOM     16  C   UNL A   1      16.554  51.822  91.114  0.00  0.00
BRANCH  15  17
ATOM     17  C   UNL A   1      17.835  50.260  92.675  0.00  0.00
BRANCH  17  18
ATOM     18  C   UNL A   1      18.433  51.073  93.824  0.00  0.00
BRANCH  18  19
ATOM     19  C   UNL A   1      17.623  50.889  95.109  0.00  0.00
BRANCH  19  20
ATOM     20  C   UNL A   1      17.356  52.228  95.797  0.00  0.00
BRANCH  20  21
ATOM     21  C   UNL A   1      16.781  52.026  97.200  0.00  0.00
BRANCH  21  23
ATOM     22  C   UNL A   1      14.980  50.883  98.542  0.00  0.00
ATOM     23  C   UNL A   1      15.721  50.925  97.214  0.00  0.00
ENDBRANCH  21  23
ENDBRANCH  20  21
ENDBRANCH  19  20
ENDBRANCH  18  19
ENDBRANCH  17  18
ENDBRANCH  15  17
ENDBRANCH  11  16
ENDBRANCH   1  13
BRANCH   5  24
ATOM     24  O   UNL A   1       9.558  48.985  95.251  0.00  0.00
ATOM     25  H   UNL A   1       8.747  48.453  95.149  0.00  0.00
ENDBRANCH   5  24
BRANCH  10  26
ATOM     26  O   UNL A   1      12.799  48.684  91.922  0.00  0.00
ATOM     27  H   UNL A   1      13.474  48.948  91.275  0.00  0.00
ENDBRANCH  10  26
TORSDOF 10
