# Supplementary material for: The Cordyceps Genus as a Potential Source of Bioactive Compounds for Adjuvant Cancer Therapy: A Network Pharmacology Approach
Source: Pharmaceuticals (Basel). 2025 Apr 30;18(5):667. doi: 10.3390/ph18050667 (PMC12115173; doi:10.3390/ph18050667)
Supplement: Supplementary file 1 [file pharmaceuticals-18-00667-s001.zip › pharmaceuticals-3597034-supplementary/Supplementary Materials/Molecular docking simulations/ExtractoCordyceps2/Results/AURKA(3cho)/Conformations_AURKA/CordycepiamideA/CordycepiamideA_docked_model_3.pdb]

REMARK VINA RESULT:      -6.4      1.625      2.257
REMARK  Name = *****
REMARK  11 active torsions:
REMARK  status: ('A' for Active; 'I' for Inactive)
REMARK    1  A    between atoms: C_1  and  C_2
REMARK    2  A    between atoms: C_2  and  C_3
REMARK    3  A    between atoms: C_3  and  C_4
REMARK    4  A    between atoms: C_4  and  C_5
REMARK    5  A    between atoms: C_5  and  C_6
REMARK    6  A    between atoms: C_6  and  C_7
REMARK    7  A    between atoms: C_7  and  C_8
REMARK    8  A    between atoms: C_9  and  C_10
REMARK    9  A    between atoms: N_12  and  C_13
REMARK   10  A    between atoms: C_17  and  O_21
REMARK   11  A    between atoms: C_23  and  O_24
REMARK                            x       y       z     vdW  Elec       q    Type
REMARK                         _______ _______ _______ _____ _____    ______ ____
ROOT
ATOM      1  C   UNL A   1      13.603  50.900  91.486  0.00  0.00
ATOM      2  C   UNL A   1      12.786  49.873  90.704  0.00  0.00
ATOM      3  C   UNL A   1      11.328  50.232  90.724  0.00  0.00
ATOM      4  C   UNL A   1      10.817  51.102  91.691  0.00  0.00
ATOM      5  C   UNL A   1       9.457  51.426  91.680  0.00  0.00
ATOM      6  C   UNL A   1       8.593  50.879  90.741  0.00  0.00
ATOM      7  C   UNL A   1       9.094  49.992  89.790  0.00  0.00
ATOM      8  C   UNL A   1      10.454  49.669  89.782  0.00  0.00
ATOM      9  O   UNL A   1      11.572  51.701  92.666  0.00  0.00
ATOM     10  C   UNL A   1      12.895  51.185  92.830  0.00  0.00
ENDROOT
BRANCH   1  13
ATOM     11  C   UNL A   1      16.024  51.334  91.549  0.00  0.00
ATOM     12  O   UNL A   1      15.894  52.490  91.172  0.00  0.00
ATOM     13  N   UNL A   1      14.985  50.444  91.662  0.00  0.00
ATOM     14  H   UNL A   1      15.126  49.625  92.240  0.00  0.00
BRANCH  11  16
ATOM     15  C   UNL A   1      17.712  50.580  93.238  0.00  0.00
ATOM     16  C   UNL A   1      17.321  50.746  91.964  0.00  0.00
BRANCH  15  17
ATOM     17  C   UNL A   1      16.913  50.856  94.482  0.00  0.00
BRANCH  17  18
ATOM     18  C   UNL A   1      17.166  52.268  95.011  0.00  0.00
BRANCH  18  19
ATOM     19  C   UNL A   1      17.555  52.242  96.491  0.00  0.00
BRANCH  19  20
ATOM     20  C   UNL A   1      16.888  51.076  97.222  0.00  0.00
BRANCH  20  21
ATOM     21  C   UNL A   1      15.908  51.575  98.284  0.00  0.00
BRANCH  21  23
ATOM     22  C   UNL A   1      14.220  50.275  96.938  0.00  0.00
ATOM     23  C   UNL A   1      14.648  50.711  98.331  0.00  0.00
ENDBRANCH  21  23
ENDBRANCH  20  21
ENDBRANCH  19  20
ENDBRANCH  18  19
ENDBRANCH  17  18
ENDBRANCH  15  17
ENDBRANCH  11  16
ENDBRANCH   1  13
BRANCH   5  24
ATOM     24  O   UNL A   1       8.944  52.295  92.604  0.00  0.00
ATOM     25  H   UNL A   1       8.691  51.740  93.365  0.00  0.00
ENDBRANCH   5  24
BRANCH  10  26
ATOM     26  O   UNL A   1      12.863  50.000  93.633  0.00  0.00
ATOM     27  H   UNL A   1      11.932  49.899  93.891  0.00  0.00
ENDBRANCH  10  26
TORSDOF 10
