# Supplementary material for: The Cordyceps Genus as a Potential Source of Bioactive Compounds for Adjuvant Cancer Therapy: A Network Pharmacology Approach
Source: Pharmaceuticals (Basel). 2025 Apr 30;18(5):667. doi: 10.3390/ph18050667 (PMC12115173; doi:10.3390/ph18050667)
Supplement: Supplementary file 1 [file pharmaceuticals-18-00667-s001.zip › pharmaceuticals-3597034-supplementary/Supplementary Materials/Molecular docking simulations/ExtractoCordyceps2/Results/AURKA(3cho)/Conformations_AURKA/CordycepiamideA/CordycepiamideA_docked_model_4.pdb]

REMARK VINA RESULT:      -6.3      2.047      4.661
REMARK  Name = *****
REMARK  11 active torsions:
REMARK  status: ('A' for Active; 'I' for Inactive)
REMARK    1  A    between atoms: C_1  and  C_2
REMARK    2  A    between atoms: C_2  and  C_3
REMARK    3  A    between atoms: C_3  and  C_4
REMARK    4  A    between atoms: C_4  and  C_5
REMARK    5  A    between atoms: C_5  and  C_6
REMARK    6  A    between atoms: C_6  and  C_7
REMARK    7  A    between atoms: C_7  and  C_8
REMARK    8  A    between atoms: C_9  and  C_10
REMARK    9  A    between atoms: N_12  and  C_13
REMARK   10  A    between atoms: C_17  and  O_21
REMARK   11  A    between atoms: C_23  and  O_24
REMARK                            x       y       z     vdW  Elec       q    Type
REMARK                         _______ _______ _______ _____ _____    ______ ____
ROOT
ATOM      1  C   UNL A   1      12.991  50.990  94.771  0.00  0.00
ATOM      2  C   UNL A   1      13.902  51.607  93.710  0.00  0.00
ATOM      3  C   UNL A   1      13.183  51.719  92.398  0.00  0.00
ATOM      4  C   UNL A   1      12.045  50.952  92.135  0.00  0.00
ATOM      5  C   UNL A   1      11.389  51.084  90.907  0.00  0.00
ATOM      6  C   UNL A   1      11.863  51.945  89.927  0.00  0.00
ATOM      7  C   UNL A   1      13.012  52.694  90.174  0.00  0.00
ATOM      8  C   UNL A   1      13.670  52.581  91.402  0.00  0.00
ATOM      9  O   UNL A   1      11.487  50.071  93.025  0.00  0.00
ATOM     10  C   UNL A   1      12.286  49.755  94.169  0.00  0.00
ENDROOT
BRANCH   1  13
ATOM     11  C   UNL A   1      13.176  50.861  97.221  0.00  0.00
ATOM     12  O   UNL A   1      12.100  51.415  97.398  0.00  0.00
ATOM     13  N   UNL A   1      13.747  50.672  95.986  0.00  0.00
ATOM     14  H   UNL A   1      14.471  49.970  95.904  0.00  0.00
BRANCH  11  16
ATOM     15  C   UNL A   1      15.225  50.719  98.655  0.00  0.00
ATOM     16  C   UNL A   1      13.997  50.291  98.318  0.00  0.00
BRANCH  15  17
ATOM     17  C   UNL A   1      15.975  51.888  98.079  0.00  0.00
BRANCH  17  18
ATOM     18  C   UNL A   1      17.161  51.432  97.229  0.00  0.00
BRANCH  18  19
ATOM     19  C   UNL A   1      17.108  52.051  95.831  0.00  0.00
BRANCH  19  20
ATOM     20  C   UNL A   1      18.187  51.464  94.919  0.00  0.00
BRANCH  20  21
ATOM     21  C   UNL A   1      17.570  50.618  93.804  0.00  0.00
BRANCH  21  23
ATOM     22  C   UNL A   1      16.880  50.576  91.381  0.00  0.00
ATOM     23  C   UNL A   1      17.640  51.336  92.457  0.00  0.00
ENDBRANCH  21  23
ENDBRANCH  20  21
ENDBRANCH  19  20
ENDBRANCH  18  19
ENDBRANCH  17  18
ENDBRANCH  15  17
ENDBRANCH  11  16
ENDBRANCH   1  13
BRANCH   5  24
ATOM     24  O   UNL A   1      10.260  50.359  90.643  0.00  0.00
ATOM     25  H   UNL A   1      10.102  49.828  91.446  0.00  0.00
ENDBRANCH   5  24
BRANCH  10  26
ATOM     26  O   UNL A   1      13.249  48.751  93.831  0.00  0.00
ATOM     27  H   UNL A   1      12.779  47.908  93.937  0.00  0.00
ENDBRANCH  10  26
TORSDOF 10
