# Supplementary material for: The Cordyceps Genus as a Potential Source of Bioactive Compounds for Adjuvant Cancer Therapy: A Network Pharmacology Approach
Source: Pharmaceuticals (Basel). 2025 Apr 30;18(5):667. doi: 10.3390/ph18050667 (PMC12115173; doi:10.3390/ph18050667)
Supplement: Supplementary file 1 [file pharmaceuticals-18-00667-s001.zip › pharmaceuticals-3597034-supplementary/Supplementary Materials/Molecular docking simulations/ExtractoCordyceps2/Results/AURKA(3cho)/Conformations_AURKA/CordycepiamideA/CordycepiamideA_docked_model_5.pdb]

REMARK VINA RESULT:      -6.3      2.476      6.574
REMARK  Name = *****
REMARK  11 active torsions:
REMARK  status: ('A' for Active; 'I' for Inactive)
REMARK    1  A    between atoms: C_1  and  C_2
REMARK    2  A    between atoms: C_2  and  C_3
REMARK    3  A    between atoms: C_3  and  C_4
REMARK    4  A    between atoms: C_4  and  C_5
REMARK    5  A    between atoms: C_5  and  C_6
REMARK    6  A    between atoms: C_6  and  C_7
REMARK    7  A    between atoms: C_7  and  C_8
REMARK    8  A    between atoms: C_9  and  C_10
REMARK    9  A    between atoms: N_12  and  C_13
REMARK   10  A    between atoms: C_17  and  O_21
REMARK   11  A    between atoms: C_23  and  O_24
REMARK                            x       y       z     vdW  Elec       q    Type
REMARK                         _______ _______ _______ _____ _____    ______ ____
ROOT
ATOM      1  C   UNL A   1      14.976  51.284  93.280  0.00  0.00
ATOM      2  C   UNL A   1      14.615  50.335  94.423  0.00  0.00
ATOM      3  C   UNL A   1      15.249  50.789  95.706  0.00  0.00
ATOM      4  C   UNL A   1      16.341  51.662  95.697  0.00  0.00
ATOM      5  C   UNL A   1      16.906  52.076  96.908  0.00  0.00
ATOM      6  C   UNL A   1      16.421  51.613  98.124  0.00  0.00
ATOM      7  C   UNL A   1      15.349  50.723  98.136  0.00  0.00
ATOM      8  C   UNL A   1      14.767  50.311  96.934  0.00  0.00
ATOM      9  O   UNL A   1      16.903  52.183  94.560  0.00  0.00
ATOM     10  C   UNL A   1      16.492  51.576  93.332  0.00  0.00
ENDROOT
BRANCH   1  13
ATOM     11  C   UNL A   1      13.368  51.139  91.424  0.00  0.00
ATOM     12  O   UNL A   1      12.551  51.851  91.989  0.00  0.00
ATOM     13  N   UNL A   1      14.551  50.733  91.991  0.00  0.00
ATOM     14  H   UNL A   1      15.280  50.400  91.372  0.00  0.00
BRANCH  11  16
ATOM     15  C   UNL A   1      12.637  49.473  89.703  0.00  0.00
ATOM     16  C   UNL A   1      13.206  50.643  90.035  0.00  0.00
BRANCH  15  17
ATOM     17  C   UNL A   1      11.979  48.483  90.624  0.00  0.00
BRANCH  17  18
ATOM     18  C   UNL A   1      10.464  48.446  90.419  0.00  0.00
BRANCH  18  19
ATOM     19  C   UNL A   1       9.772  49.551  91.219  0.00  0.00
BRANCH  19  20
ATOM     20  C   UNL A   1      10.050  49.415  92.717  0.00  0.00
BRANCH  20  21
ATOM     21  C   UNL A   1       9.512  50.618  93.492  0.00  0.00
BRANCH  21  23
ATOM     22  C   UNL A   1       7.477  52.105  93.487  0.00  0.00
ATOM     23  C   UNL A   1       7.985  50.673  93.447  0.00  0.00
ENDBRANCH  21  23
ENDBRANCH  20  21
ENDBRANCH  19  20
ENDBRANCH  18  19
ENDBRANCH  17  18
ENDBRANCH  15  17
ENDBRANCH  11  16
ENDBRANCH   1  13
BRANCH   5  24
ATOM     24  O   UNL A   1      17.958  52.949  96.919  0.00  0.00
ATOM     25  H   UNL A   1      18.645  52.517  97.459  0.00  0.00
ENDBRANCH   5  24
BRANCH  10  26
ATOM     26  O   UNL A   1      17.235  50.374  93.107  0.00  0.00
ATOM     27  H   UNL A   1      17.829  50.300  93.873  0.00  0.00
ENDBRANCH  10  26
TORSDOF 10
