# Supplementary material for: The Cordyceps Genus as a Potential Source of Bioactive Compounds for Adjuvant Cancer Therapy: A Network Pharmacology Approach
Source: Pharmaceuticals (Basel). 2025 Apr 30;18(5):667. doi: 10.3390/ph18050667 (PMC12115173; doi:10.3390/ph18050667)
Supplement: Supplementary file 1 [file pharmaceuticals-18-00667-s001.zip › pharmaceuticals-3597034-supplementary/Supplementary Materials/Molecular docking simulations/ExtractoCordyceps2/Results/AURKA(3cho)/Conformations_AURKA/CordycepiamideA/CordycepiamideA_docked_model_6.pdb]

REMARK VINA RESULT:      -6.3      2.266      4.356
REMARK  Name = *****
REMARK  11 active torsions:
REMARK  status: ('A' for Active; 'I' for Inactive)
REMARK    1  A    between atoms: C_1  and  C_2
REMARK    2  A    between atoms: C_2  and  C_3
REMARK    3  A    between atoms: C_3  and  C_4
REMARK    4  A    between atoms: C_4  and  C_5
REMARK    5  A    between atoms: C_5  and  C_6
REMARK    6  A    between atoms: C_6  and  C_7
REMARK    7  A    between atoms: C_7  and  C_8
REMARK    8  A    between atoms: C_9  and  C_10
REMARK    9  A    between atoms: N_12  and  C_13
REMARK   10  A    between atoms: C_17  and  O_21
REMARK   11  A    between atoms: C_23  and  O_24
REMARK                            x       y       z     vdW  Elec       q    Type
REMARK                         _______ _______ _______ _____ _____    ______ ____
ROOT
ATOM      1  C   UNL A   1      10.492  50.304  93.853  0.00  0.00
ATOM      2  C   UNL A   1      10.079  50.121  92.393  0.00  0.00
ATOM      3  C   UNL A   1       8.649  50.535  92.194  0.00  0.00
ATOM      4  C   UNL A   1       7.769  50.620  93.276  0.00  0.00
ATOM      5  C   UNL A   1       6.446  51.017  93.062  0.00  0.00
ATOM      6  C   UNL A   1       5.977  51.304  91.788  0.00  0.00
ATOM      7  C   UNL A   1       6.844  51.196  90.702  0.00  0.00
ATOM      8  C   UNL A   1       8.173  50.812  90.903  0.00  0.00
ATOM      9  O   UNL A   1       8.119  50.362  94.576  0.00  0.00
ATOM     10  C   UNL A   1       9.386  49.725  94.763  0.00  0.00
ENDROOT
BRANCH   1  13
ATOM     11  C   UNL A   1      12.930  50.483  94.133  0.00  0.00
ATOM     12  O   UNL A   1      12.945  51.667  93.828  0.00  0.00
ATOM     13  N   UNL A   1      11.803  49.699  94.104  0.00  0.00
ATOM     14  H   UNL A   1      11.815  48.836  94.634  0.00  0.00
BRANCH  11  16
ATOM     15  C   UNL A   1      14.573  49.743  95.872  0.00  0.00
ATOM     16  C   UNL A   1      14.125  49.741  94.606  0.00  0.00
BRANCH  15  17
ATOM     17  C   UNL A   1      13.935  50.398  97.066  0.00  0.00
BRANCH  17  18
ATOM     18  C   UNL A   1      14.957  50.672  98.170  0.00  0.00
BRANCH  18  19
ATOM     19  C   UNL A   1      15.815  51.895  97.835  0.00  0.00
BRANCH  19  20
ATOM     20  C   UNL A   1      17.246  51.492  97.478  0.00  0.00
BRANCH  20  21
ATOM     21  C   UNL A   1      17.795  52.350  96.337  0.00  0.00
BRANCH  21  23
ATOM     22  C   UNL A   1      17.690  51.227  94.083  0.00  0.00
ATOM     23  C   UNL A   1      16.984  52.158  95.056  0.00  0.00
ENDBRANCH  21  23
ENDBRANCH  20  21
ENDBRANCH  19  20
ENDBRANCH  18  19
ENDBRANCH  17  18
ENDBRANCH  15  17
ENDBRANCH  11  16
ENDBRANCH   1  13
BRANCH   5  24
ATOM     24  O   UNL A   1       5.578  51.130  94.113  0.00  0.00
ATOM     25  H   UNL A   1       4.808  51.612  93.759  0.00  0.00
ENDBRANCH   5  24
BRANCH  10  26
ATOM     26  O   UNL A   1       9.261  48.315  94.553  0.00  0.00
ATOM     27  H   UNL A   1      10.092  48.051  94.125  0.00  0.00
ENDBRANCH  10  26
TORSDOF 10
