# Supplementary material for: The Cordyceps Genus as a Potential Source of Bioactive Compounds for Adjuvant Cancer Therapy: A Network Pharmacology Approach
Source: Pharmaceuticals (Basel). 2025 Apr 30;18(5):667. doi: 10.3390/ph18050667 (PMC12115173; doi:10.3390/ph18050667)
Supplement: Supplementary file 1 [file pharmaceuticals-18-00667-s001.zip › pharmaceuticals-3597034-supplementary/Supplementary Materials/Molecular docking simulations/ExtractoCordyceps2/Results/AURKA(3cho)/Conformations_AURKA/CordycepiamideA/CordycepiamideA_docked_model_7.pdb]

REMARK VINA RESULT:      -6.3      1.636      2.711
REMARK  Name = *****
REMARK  11 active torsions:
REMARK  status: ('A' for Active; 'I' for Inactive)
REMARK    1  A    between atoms: C_1  and  C_2
REMARK    2  A    between atoms: C_2  and  C_3
REMARK    3  A    between atoms: C_3  and  C_4
REMARK    4  A    between atoms: C_4  and  C_5
REMARK    5  A    between atoms: C_5  and  C_6
REMARK    6  A    between atoms: C_6  and  C_7
REMARK    7  A    between atoms: C_7  and  C_8
REMARK    8  A    between atoms: C_9  and  C_10
REMARK    9  A    between atoms: N_12  and  C_13
REMARK   10  A    between atoms: C_17  and  O_21
REMARK   11  A    between atoms: C_23  and  O_24
REMARK                            x       y       z     vdW  Elec       q    Type
REMARK                         _______ _______ _______ _____ _____    ______ ____
ROOT
ATOM      1  C   UNL A   1      13.755  51.087  93.484  0.00  0.00
ATOM      2  C   UNL A   1      12.577  50.758  94.400  0.00  0.00
ATOM      3  C   UNL A   1      11.391  50.312  93.596  0.00  0.00
ATOM      4  C   UNL A   1      11.293  50.611  92.234  0.00  0.00
ATOM      5  C   UNL A   1      10.181  50.174  91.508  0.00  0.00
ATOM      6  C   UNL A   1       9.153  49.469  92.119  0.00  0.00
ATOM      7  C   UNL A   1       9.234  49.190  93.481  0.00  0.00
ATOM      8  C   UNL A   1      10.346  49.609  94.217  0.00  0.00
ATOM      9  O   UNL A   1      12.244  51.299  91.526  0.00  0.00
ATOM     10  C   UNL A   1      13.247  51.953  92.308  0.00  0.00
ENDROOT
BRANCH   1  13
ATOM     11  C   UNL A   1      16.141  51.369  94.011  0.00  0.00
ATOM     12  O   UNL A   1      16.476  50.427  93.307  0.00  0.00
ATOM     13  N   UNL A   1      14.835  51.733  94.234  0.00  0.00
ATOM     14  H   UNL A   1      14.659  52.668  94.578  0.00  0.00
BRANCH  11  16
ATOM     15  C   UNL A   1      17.508  52.124  95.969  0.00  0.00
ATOM     16  C   UNL A   1      17.103  52.267  94.697  0.00  0.00
BRANCH  15  17
ATOM     17  C   UNL A   1      17.161  51.011  96.919  0.00  0.00
BRANCH  17  18
ATOM     18  C   UNL A   1      16.124  51.455  97.951  0.00  0.00
BRANCH  18  19
ATOM     19  C   UNL A   1      14.788  50.741  97.733  0.00  0.00
BRANCH  19  20
ATOM     20  C   UNL A   1      13.853  50.930  98.929  0.00  0.00
BRANCH  20  21
ATOM     21  C   UNL A   1      12.641  50.001  98.837  0.00  0.00
BRANCH  21  23
ATOM     22  C   UNL A   1      10.253  50.682  98.408  0.00  0.00
ATOM     23  C   UNL A   1      11.635  50.499  97.800  0.00  0.00
ENDBRANCH  21  23
ENDBRANCH  20  21
ENDBRANCH  19  20
ENDBRANCH  18  19
ENDBRANCH  17  18
ENDBRANCH  15  17
ENDBRANCH  11  16
ENDBRANCH   1  13
BRANCH   5  24
ATOM     24  O   UNL A   1      10.081  50.437  90.170  0.00  0.00
ATOM     25  H   UNL A   1      10.357  51.367  90.069  0.00  0.00
ENDBRANCH   5  24
BRANCH  10  26
ATOM     26  O   UNL A   1      12.752  53.205  92.794  0.00  0.00
ATOM     27  H   UNL A   1      13.535  53.668  93.135  0.00  0.00
ENDBRANCH  10  26
TORSDOF 10
