# Supplementary material for: The Cordyceps Genus as a Potential Source of Bioactive Compounds for Adjuvant Cancer Therapy: A Network Pharmacology Approach
Source: Pharmaceuticals (Basel). 2025 Apr 30;18(5):667. doi: 10.3390/ph18050667 (PMC12115173; doi:10.3390/ph18050667)
Supplement: Supplementary file 1 [file pharmaceuticals-18-00667-s001.zip › pharmaceuticals-3597034-supplementary/Supplementary Materials/Molecular docking simulations/ExtractoCordyceps2/Results/AURKA(3cho)/Conformations_AURKA/CordycepiamideA/CordycepiamideA_docked_model_8.pdb]

REMARK VINA RESULT:      -6.2      2.561      5.325
REMARK  Name = *****
REMARK  11 active torsions:
REMARK  status: ('A' for Active; 'I' for Inactive)
REMARK    1  A    between atoms: C_1  and  C_2
REMARK    2  A    between atoms: C_2  and  C_3
REMARK    3  A    between atoms: C_3  and  C_4
REMARK    4  A    between atoms: C_4  and  C_5
REMARK    5  A    between atoms: C_5  and  C_6
REMARK    6  A    between atoms: C_6  and  C_7
REMARK    7  A    between atoms: C_7  and  C_8
REMARK    8  A    between atoms: C_9  and  C_10
REMARK    9  A    between atoms: N_12  and  C_13
REMARK   10  A    between atoms: C_17  and  O_21
REMARK   11  A    between atoms: C_23  and  O_24
REMARK                            x       y       z     vdW  Elec       q    Type
REMARK                         _______ _______ _______ _____ _____    ______ ____
ROOT
ATOM      1  C   UNL A   1      13.008  50.977  94.768  0.00  0.00
ATOM      2  C   UNL A   1      12.276  50.123  95.803  0.00  0.00
ATOM      3  C   UNL A   1      12.879  50.312  97.165  0.00  0.00
ATOM      4  C   UNL A   1      14.168  50.830  97.313  0.00  0.00
ATOM      5  C   UNL A   1      14.700  51.005  98.595  0.00  0.00
ATOM      6  C   UNL A   1      13.982  50.648  99.728  0.00  0.00
ATOM      7  C   UNL A   1      12.706  50.108  99.583  0.00  0.00
ATOM      8  C   UNL A   1      12.156  49.940  98.309  0.00  0.00
ATOM      9  O   UNL A   1      14.969  51.216  96.270  0.00  0.00
ATOM     10  C   UNL A   1      14.531  50.813  94.970  0.00  0.00
ENDROOT
BRANCH   1  13
ATOM     11  C   UNL A   1      12.600  51.584  92.419  0.00  0.00
ATOM     12  O   UNL A   1      12.834  52.768  92.616  0.00  0.00
ATOM     13  N   UNL A   1      12.578  50.633  93.410  0.00  0.00
ATOM     14  H   UNL A   1      12.664  49.663  93.134  0.00  0.00
BRANCH  11  16
ATOM     15  C   UNL A   1      13.289  50.694  90.182  0.00  0.00
ATOM     16  C   UNL A   1      12.338  51.009  91.077  0.00  0.00
BRANCH  15  17
ATOM     17  C   UNL A   1      14.779  50.762  90.370  0.00  0.00
BRANCH  17  18
ATOM     18  C   UNL A   1      15.349  52.088  89.868  0.00  0.00
BRANCH  18  19
ATOM     19  C   UNL A   1      16.119  52.812  90.976  0.00  0.00
BRANCH  19  20
ATOM     20  C   UNL A   1      16.377  51.891  92.169  0.00  0.00
BRANCH  20  21
ATOM     21  C   UNL A   1      17.861  51.536  92.284  0.00  0.00
BRANCH  21  23
ATOM     22  C   UNL A   1      18.235  51.336  94.769  0.00  0.00
ATOM     23  C   UNL A   1      18.117  50.584  93.452  0.00  0.00
ENDBRANCH  21  23
ENDBRANCH  20  21
ENDBRANCH  19  20
ENDBRANCH  18  19
ENDBRANCH  17  18
ENDBRANCH  15  17
ENDBRANCH  11  16
ENDBRANCH   1  13
BRANCH   5  24
ATOM     24  O   UNL A   1      15.951  51.533  98.759  0.00  0.00
ATOM     25  H   UNL A   1      16.459  50.848  99.232  0.00  0.00
ENDBRANCH   5  24
BRANCH  10  26
ATOM     26  O   UNL A   1      14.919  49.458  94.720  0.00  0.00
ATOM     27  H   UNL A   1      15.884  49.450  94.833  0.00  0.00
ENDBRANCH  10  26
TORSDOF 10
