# Supplementary material for: The Cordyceps Genus as a Potential Source of Bioactive Compounds for Adjuvant Cancer Therapy: A Network Pharmacology Approach
Source: Pharmaceuticals (Basel). 2025 Apr 30;18(5):667. doi: 10.3390/ph18050667 (PMC12115173; doi:10.3390/ph18050667)
Supplement: Supplementary file 1 [file pharmaceuticals-18-00667-s001.zip › pharmaceuticals-3597034-supplementary/Supplementary Materials/Molecular docking simulations/ExtractoCordyceps2/Results/AURKA(3cho)/Conformations_AURKA/CordycepiamideA/CordycepiamideA_docked_model_9.pdb]

REMARK VINA RESULT:      -5.9      2.248      4.320
REMARK  Name = *****
REMARK  11 active torsions:
REMARK  status: ('A' for Active; 'I' for Inactive)
REMARK    1  A    between atoms: C_1  and  C_2
REMARK    2  A    between atoms: C_2  and  C_3
REMARK    3  A    between atoms: C_3  and  C_4
REMARK    4  A    between atoms: C_4  and  C_5
REMARK    5  A    between atoms: C_5  and  C_6
REMARK    6  A    between atoms: C_6  and  C_7
REMARK    7  A    between atoms: C_7  and  C_8
REMARK    8  A    between atoms: C_9  and  C_10
REMARK    9  A    between atoms: N_12  and  C_13
REMARK   10  A    between atoms: C_17  and  O_21
REMARK   11  A    between atoms: C_23  and  O_24
REMARK                            x       y       z     vdW  Elec       q    Type
REMARK                         _______ _______ _______ _____ _____    ______ ____
ROOT
ATOM      1  C   UNL A   1      13.330  50.172  94.866  0.00  0.00
ATOM      2  C   UNL A   1      11.824  50.379  94.706  0.00  0.00
ATOM      3  C   UNL A   1      11.333  49.731  93.444  0.00  0.00
ATOM      4  C   UNL A   1      12.218  49.415  92.409  0.00  0.00
ATOM      5  C   UNL A   1      11.734  48.804  91.248  0.00  0.00
ATOM      6  C   UNL A   1      10.383  48.528  91.089  0.00  0.00
ATOM      7  C   UNL A   1       9.494  48.864  92.108  0.00  0.00
ATOM      8  C   UNL A   1       9.965  49.464  93.279  0.00  0.00
ATOM      9  O   UNL A   1      13.569  49.641  92.454  0.00  0.00
ATOM     10  C   UNL A   1      14.023  50.479  93.520  0.00  0.00
ENDROOT
BRANCH   1  13
ATOM     11  C   UNL A   1      13.793  50.515  97.258  0.00  0.00
ATOM     12  O   UNL A   1      13.200  49.497  97.586  0.00  0.00
ATOM     13  N   UNL A   1      13.854  50.983  95.969  0.00  0.00
ATOM     14  H   UNL A   1      14.584  51.646  95.742  0.00  0.00
BRANCH  11  16
ATOM     15  C   UNL A   1      15.892  51.488  98.217  0.00  0.00
ATOM     16  C   UNL A   1      14.554  51.364  98.206  0.00  0.00
BRANCH  15  17
ATOM     17  C   UNL A   1      16.872  50.888  97.248  0.00  0.00
BRANCH  17  18
ATOM     18  C   UNL A   1      17.586  51.964  96.431  0.00  0.00
BRANCH  18  19
ATOM     19  C   UNL A   1      17.228  51.858  94.946  0.00  0.00
BRANCH  19  20
ATOM     20  C   UNL A   1      18.343  51.180  94.150  0.00  0.00
BRANCH  20  21
ATOM     21  C   UNL A   1      17.776  50.362  92.989  0.00  0.00
BRANCH  21  23
ATOM     22  C   UNL A   1      16.644  51.458  91.022  0.00  0.00
ATOM     23  C   UNL A   1      17.974  51.079  91.653  0.00  0.00
ENDBRANCH  21  23
ENDBRANCH  20  21
ENDBRANCH  19  20
ENDBRANCH  18  19
ENDBRANCH  17  18
ENDBRANCH  15  17
ENDBRANCH  11  16
ENDBRANCH   1  13
BRANCH   5  24
ATOM     24  O   UNL A   1      12.589  48.465  90.236  0.00  0.00
ATOM     25  H   UNL A   1      12.901  47.567  90.453  0.00  0.00
ENDBRANCH   5  24
BRANCH  10  26
ATOM     26  O   UNL A   1      13.839  51.856  93.172  0.00  0.00
ATOM     27  H   UNL A   1      13.377  52.246  93.933  0.00  0.00
ENDBRANCH  10  26
TORSDOF 10
