# Supplementary material for: The Cordyceps Genus as a Potential Source of Bioactive Compounds for Adjuvant Cancer Therapy: A Network Pharmacology Approach
Source: Pharmaceuticals (Basel). 2025 Apr 30;18(5):667. doi: 10.3390/ph18050667 (PMC12115173; doi:10.3390/ph18050667)
Supplement: Supplementary file 1 [file pharmaceuticals-18-00667-s001.zip › pharmaceuticals-3597034-supplementary/Supplementary Materials/Molecular docking simulations/ExtractoCordyceps2/Results/AURKA(3cho)/Conformations_AURKA/CordycepiamideB/CordycepiamideB_docked.pdbqt]

MODEL 1
REMARK VINA RESULT:      -6.9      0.000      0.000
REMARK  Name = *****
REMARK  10 active torsions:
REMARK  status: ('A' for Active; 'I' for Inactive)
REMARK    1  A    between atoms: C_1  and  C_2
REMARK    2  A    between atoms: C_2  and  C_3
REMARK    3  A    between atoms: C_3  and  C_4
REMARK    4  A    between atoms: C_4  and  C_5
REMARK    5  A    between atoms: C_5  and  C_6
REMARK    6  A    between atoms: C_6  and  C_7
REMARK    7  A    between atoms: C_7  and  C_8
REMARK    8  A    between atoms: C_9  and  C_10
REMARK    9  A    between atoms: N_12  and  C_13
REMARK   10  A    between atoms: C_22  and  O_23
REMARK                            x       y       z     vdW  Elec       q    Type
REMARK                         _______ _______ _______ _____ _____    ______ ____
ROOT
ATOM      1  C   UNL A   1      18.084  51.077  93.748  0.00  0.00    +0.169 C 
ATOM      2  O   UNL A   1      18.617  50.075  94.199  0.00  0.00    -0.374 OA
ATOM      3  N   UNL A   1      17.125  51.810  94.405  0.00  0.00    -0.298 N 
ATOM      4  H   UNL A   1      16.609  52.495  93.870  0.00  0.00    +0.194 HD
ENDROOT
BRANCH   3   5
ATOM      5  C   UNL A   1      16.509  51.351  95.655  0.00  0.00    +0.177 C 
ATOM      6  C   UNL A   1      15.006  51.089  95.534  0.00  0.00    +0.139 C 
ATOM      7  C   UNL A   1      14.421  50.763  96.879  0.00  0.00    -0.014 A 
ATOM      8  C   UNL A   1      13.166  50.142  96.960  0.00  0.00    +0.027 A 
ATOM      9  C   UNL A   1      12.607  49.836  98.202  0.00  0.00    +0.008 A 
ATOM     10  C   UNL A   1      13.293  50.153  99.372  0.00  0.00    +0.020 A 
ATOM     11  C   UNL A   1      14.535  50.782  99.300  0.00  0.00    +0.084 A 
ATOM     12  C   UNL A   1      15.092  51.099  98.059  0.00  0.00    +0.056 A 
ATOM     13  O   UNL A   1      16.317  51.704  98.096  0.00  0.00    -0.538 OA
ATOM     14  C   UNL A   1      16.753  52.283  96.864  0.00  0.00    +0.314 C 
BRANCH  14  15
ATOM     15  O   UNL A   1      18.157  52.531  96.999  0.00  0.00    -0.401 OA
ATOM     16  H   UNL A   1      18.244  53.495  96.930  0.00  0.00    +0.261 HD
ENDBRANCH  14  15
ENDBRANCH   3   5
BRANCH   1  18
ATOM     17  C   UNL A   1      17.682  51.459  91.303  0.00  0.00    -0.004 C 
ATOM     18  C   UNL A   1      18.409  51.647  92.416  0.00  0.00    +0.126 C 
BRANCH  17  19
ATOM     19  C   UNL A   1      16.375  50.727  91.172  0.00  0.00    +0.041 C 
BRANCH  19  20
ATOM     20  C   UNL A   1      15.329  51.580  90.454  0.00  0.00    +0.009 C 
BRANCH  20  21
ATOM     21  C   UNL A   1      15.069  52.888  91.205  0.00  0.00    +0.002 C 
BRANCH  21  22
ATOM     22  C   UNL A   1      14.164  52.663  92.418  0.00  0.00    -0.000 C 
BRANCH  22  23
ATOM     23  C   UNL A   1      12.806  52.097  92.001  0.00  0.00    -0.001 C 
BRANCH  23  25
ATOM     24  C   UNL A   1      12.991  49.682  92.698  0.00  0.00    +0.007 C 
ATOM     25  C   UNL A   1      12.328  51.022  92.977  0.00  0.00    -0.005 C 
ENDBRANCH  23  25
ENDBRANCH  22  23
ENDBRANCH  21  22
ENDBRANCH  20  21
ENDBRANCH  19  20
ENDBRANCH  17  19
ENDBRANCH   1  18
TORSDOF 9
ENDMDL
MODEL 2
REMARK VINA RESULT:      -6.5      2.653      4.321
REMARK  Name = *****
REMARK  10 active torsions:
REMARK  status: ('A' for Active; 'I' for Inactive)
REMARK    1  A    between atoms: C_1  and  C_2
REMARK    2  A    between atoms: C_2  and  C_3
REMARK    3  A    between atoms: C_3  and  C_4
REMARK    4  A    between atoms: C_4  and  C_5
REMARK    5  A    between atoms: C_5  and  C_6
REMARK    6  A    between atoms: C_6  and  C_7
REMARK    7  A    between atoms: C_7  and  C_8
REMARK    8  A    between atoms: C_9  and  C_10
REMARK    9  A    between atoms: N_12  and  C_13
REMARK   10  A    between atoms: C_22  and  O_23
REMARK                            x       y       z     vdW  Elec       q    Type
REMARK                         _______ _______ _______ _____ _____    ______ ____
ROOT
ATOM      1  C   UNL A   1      13.581  51.516  91.755  0.00  0.00    +0.169 C 
ATOM      2  O   UNL A   1      12.726  52.376  91.896  0.00  0.00    -0.374 OA
ATOM      3  N   UNL A   1      13.948  50.618  92.729  0.00  0.00    -0.298 N 
ATOM      4  H   UNL A   1      14.795  50.087  92.581  0.00  0.00    +0.194 HD
ENDROOT
BRANCH   3   5
ATOM      5  C   UNL A   1      13.468  50.724  94.111  0.00  0.00    +0.177 C 
ATOM      6  C   UNL A   1      14.544  50.416  95.155  0.00  0.00    +0.139 C 
ATOM      7  C   UNL A   1      13.948  50.402  96.535  0.00  0.00    -0.014 A 
ATOM      8  C   UNL A   1      14.784  50.505  97.656  0.00  0.00    +0.027 A 
ATOM      9  C   UNL A   1      14.246  50.490  98.943  0.00  0.00    +0.008 A 
ATOM     10  C   UNL A   1      12.871  50.366  99.122  0.00  0.00    +0.020 A 
ATOM     11  C   UNL A   1      12.034  50.250  98.013  0.00  0.00    +0.084 A 
ATOM     12  C   UNL A   1      12.570  50.255  96.724  0.00  0.00    +0.056 A 
ATOM     13  O   UNL A   1      11.666  50.148  95.705  0.00  0.00    -0.538 OA
ATOM     14  C   UNL A   1      12.221  49.863  94.419  0.00  0.00    +0.314 C 
BRANCH  14  15
ATOM     15  O   UNL A   1      11.199  50.147  93.456  0.00  0.00    -0.401 OA
ATOM     16  H   UNL A   1      10.950  49.279  93.101  0.00  0.00    +0.261 HD
ENDBRANCH  14  15
ENDBRANCH   3   5
BRANCH   1  18
ATOM     17  C   UNL A   1      15.523  51.897  90.216  0.00  0.00    -0.004 C 
ATOM     18  C   UNL A   1      14.343  51.320  90.496  0.00  0.00    +0.126 C 
BRANCH  17  19
ATOM     19  C   UNL A   1      16.353  52.773  91.112  0.00  0.00    +0.041 C 
BRANCH  19  20
ATOM     20  C   UNL A   1      17.767  52.216  91.281  0.00  0.00    +0.009 C 
BRANCH  20  21
ATOM     21  C   UNL A   1      17.740  50.709  91.550  0.00  0.00    +0.002 C 
BRANCH  21  22
ATOM     22  C   UNL A   1      17.534  50.412  93.036  0.00  0.00    -0.000 C 
BRANCH  22  23
ATOM     23  C   UNL A   1      18.382  51.335  93.911  0.00  0.00    -0.001 C 
BRANCH  23  25
ATOM     24  C   UNL A   1      17.512  52.494  95.973  0.00  0.00    +0.007 C 
ATOM     25  C   UNL A   1      18.022  51.186  95.389  0.00  0.00    -0.005 C 
ENDBRANCH  23  25
ENDBRANCH  22  23
ENDBRANCH  21  22
ENDBRANCH  20  21
ENDBRANCH  19  20
ENDBRANCH  17  19
ENDBRANCH   1  18
TORSDOF 9
ENDMDL
MODEL 3
REMARK VINA RESULT:      -6.5      2.786      4.499
REMARK  Name = *****
REMARK  10 active torsions:
REMARK  status: ('A' for Active; 'I' for Inactive)
REMARK    1  A    between atoms: C_1  and  C_2
REMARK    2  A    between atoms: C_2  and  C_3
REMARK    3  A    between atoms: C_3  and  C_4
REMARK    4  A    between atoms: C_4  and  C_5
REMARK    5  A    between atoms: C_5  and  C_6
REMARK    6  A    between atoms: C_6  and  C_7
REMARK    7  A    between atoms: C_7  and  C_8
REMARK    8  A    between atoms: C_9  and  C_10
REMARK    9  A    between atoms: N_12  and  C_13
REMARK   10  A    between atoms: C_22  and  O_23
REMARK                            x       y       z     vdW  Elec       q    Type
REMARK                         _______ _______ _______ _____ _____    ______ ____
ROOT
ATOM      1  C   UNL A   1      11.933  51.148  91.994  0.00  0.00    +0.169 C 
ATOM      2  O   UNL A   1      11.017  51.737  92.548  0.00  0.00    -0.374 OA
ATOM      3  N   UNL A   1      12.984  50.554  92.649  0.00  0.00    -0.298 N 
ATOM      4  H   UNL A   1      13.782  50.273  92.097  0.00  0.00    +0.194 HD
ENDROOT
BRANCH   3   5
ATOM      5  C   UNL A   1      13.206  50.726  94.089  0.00  0.00    +0.177 C 
ATOM      6  C   UNL A   1      14.686  50.764  94.477  0.00  0.00    +0.139 C 
ATOM      7  C   UNL A   1      14.836  50.798  95.972  0.00  0.00    -0.014 A 
ATOM      8  C   UNL A   1      16.054  51.197  96.541  0.00  0.00    +0.027 A 
ATOM      9  C   UNL A   1      16.210  51.229  97.927  0.00  0.00    +0.008 A 
ATOM     10  C   UNL A   1      15.154  50.858  98.757  0.00  0.00    +0.020 A 
ATOM     11  C   UNL A   1      13.944  50.448  98.198  0.00  0.00    +0.084 A 
ATOM     12  C   UNL A   1      13.788  50.404  96.811  0.00  0.00    +0.056 A 
ATOM     13  O   UNL A   1      12.561  50.000  96.364  0.00  0.00    -0.538 OA
ATOM     14  C   UNL A   1      12.490  49.680  94.973  0.00  0.00    +0.314 C 
BRANCH  14  15
ATOM     15  O   UNL A   1      11.100  49.638  94.630  0.00  0.00    -0.401 OA
ATOM     16  H   UNL A   1      10.652  50.081  95.369  0.00  0.00    +0.261 HD
ENDBRANCH  14  15
ENDBRANCH   3   5
BRANCH   1  18
ATOM     17  C   UNL A   1      12.681  51.829  89.700  0.00  0.00    -0.004 C 
ATOM     18  C   UNL A   1      12.029  50.989  90.520  0.00  0.00    +0.126 C 
BRANCH  17  19
ATOM     19  C   UNL A   1      13.504  53.029  90.078  0.00  0.00    +0.041 C 
BRANCH  19  20
ATOM     20  C   UNL A   1      14.963  52.647  90.330  0.00  0.00    +0.009 C 
BRANCH  20  21
ATOM     21  C   UNL A   1      15.415  53.074  91.728  0.00  0.00    +0.002 C 
BRANCH  21  22
ATOM     22  C   UNL A   1      16.791  52.500  92.069  0.00  0.00    -0.000 C 
BRANCH  22  23
ATOM     23  C   UNL A   1      16.962  51.089  91.503  0.00  0.00    -0.001 C 
BRANCH  23  25
ATOM     24  C   UNL A   1      18.331  51.012  93.617  0.00  0.00    +0.007 C 
ATOM     25  C   UNL A   1      17.827  50.224  92.418  0.00  0.00    -0.005 C 
ENDBRANCH  23  25
ENDBRANCH  22  23
ENDBRANCH  21  22
ENDBRANCH  20  21
ENDBRANCH  19  20
ENDBRANCH  17  19
ENDBRANCH   1  18
TORSDOF 9
ENDMDL
MODEL 4
REMARK VINA RESULT:      -6.5      4.224      6.442
REMARK  Name = *****
REMARK  10 active torsions:
REMARK  status: ('A' for Active; 'I' for Inactive)
REMARK    1  A    between atoms: C_1  and  C_2
REMARK    2  A    between atoms: C_2  and  C_3
REMARK    3  A    between atoms: C_3  and  C_4
REMARK    4  A    between atoms: C_4  and  C_5
REMARK    5  A    between atoms: C_5  and  C_6
REMARK    6  A    between atoms: C_6  and  C_7
REMARK    7  A    between atoms: C_7  and  C_8
REMARK    8  A    between atoms: C_9  and  C_10
REMARK    9  A    between atoms: N_12  and  C_13
REMARK   10  A    between atoms: C_22  and  O_23
REMARK                            x       y       z     vdW  Elec       q    Type
REMARK                         _______ _______ _______ _____ _____    ______ ____
ROOT
ATOM      1  C   UNL A   1      13.533  51.416  92.590  0.00  0.00    +0.169 C 
ATOM      2  O   UNL A   1      13.395  52.630  92.613  0.00  0.00    -0.374 OA
ATOM      3  N   UNL A   1      12.505  50.514  92.722  0.00  0.00    -0.298 N 
ATOM      4  H   UNL A   1      12.749  49.548  92.890  0.00  0.00    +0.194 HD
ENDROOT
BRANCH   3   5
ATOM      5  C   UNL A   1      11.146  50.926  93.089  0.00  0.00    +0.177 C 
ATOM      6  C   UNL A   1      10.463  49.968  94.068  0.00  0.00    +0.139 C 
ATOM      7  C   UNL A   1       9.032  50.373  94.285  0.00  0.00    -0.014 A 
ATOM      8  C   UNL A   1       8.329  49.879  95.393  0.00  0.00    +0.027 A 
ATOM      9  C   UNL A   1       6.999  50.242  95.607  0.00  0.00    +0.008 A 
ATOM     10  C   UNL A   1       6.357  51.095  94.712  0.00  0.00    +0.020 A 
ATOM     11  C   UNL A   1       7.045  51.580  93.601  0.00  0.00    +0.084 A 
ATOM     12  C   UNL A   1       8.374  51.210  93.379  0.00  0.00    +0.056 A 
ATOM     13  O   UNL A   1       8.962  51.749  92.269  0.00  0.00    -0.538 OA
ATOM     14  C   UNL A   1      10.204  51.155  91.884  0.00  0.00    +0.314 C 
BRANCH  14  15
ATOM     15  O   UNL A   1      10.824  52.058  90.961  0.00  0.00    -0.401 OA
ATOM     16  H   UNL A   1      10.637  52.941  91.319  0.00  0.00    +0.261 HD
ENDBRANCH  14  15
ENDBRANCH   3   5
BRANCH   1  18
ATOM     17  C   UNL A   1      15.848  50.768  93.302  0.00  0.00    -0.004 C 
ATOM     18  C   UNL A   1      14.847  50.747  92.408  0.00  0.00    +0.126 C 
BRANCH  17  19
ATOM     19  C   UNL A   1      15.840  51.378  94.677  0.00  0.00    +0.041 C 
BRANCH  19  20
ATOM     20  C   UNL A   1      17.195  51.999  95.018  0.00  0.00    +0.009 C 
BRANCH  20  21
ATOM     21  C   UNL A   1      17.427  52.028  96.531  0.00  0.00    +0.002 C 
BRANCH  21  22
ATOM     22  C   UNL A   1      16.603  50.952  97.241  0.00  0.00    -0.000 C 
BRANCH  22  23
ATOM     23  C   UNL A   1      15.719  51.558  98.332  0.00  0.00    -0.001 C 
BRANCH  23  25
ATOM     24  C   UNL A   1      13.644  50.405  97.486  0.00  0.00    +0.007 C 
ATOM     25  C   UNL A   1      14.555  50.632  98.682  0.00  0.00    -0.005 C 
ENDBRANCH  23  25
ENDBRANCH  22  23
ENDBRANCH  21  22
ENDBRANCH  20  21
ENDBRANCH  19  20
ENDBRANCH  17  19
ENDBRANCH   1  18
TORSDOF 9
ENDMDL
MODEL 5
REMARK VINA RESULT:      -6.4      2.676      6.340
REMARK  Name = *****
REMARK  10 active torsions:
REMARK  status: ('A' for Active; 'I' for Inactive)
REMARK    1  A    between atoms: C_1  and  C_2
REMARK    2  A    between atoms: C_2  and  C_3
REMARK    3  A    between atoms: C_3  and  C_4
REMARK    4  A    between atoms: C_4  and  C_5
REMARK    5  A    between atoms: C_5  and  C_6
REMARK    6  A    between atoms: C_6  and  C_7
REMARK    7  A    between atoms: C_7  and  C_8
REMARK    8  A    between atoms: C_9  and  C_10
REMARK    9  A    between atoms: N_12  and  C_13
REMARK   10  A    between atoms: C_22  and  O_23
REMARK                            x       y       z     vdW  Elec       q    Type
REMARK                         _______ _______ _______ _____ _____    ______ ____
ROOT
ATOM      1  C   UNL A   1      13.705  50.522  97.038  0.00  0.00    +0.169 C 
ATOM      2  O   UNL A   1      13.381  49.368  97.275  0.00  0.00    -0.374 OA
ATOM      3  N   UNL A   1      13.624  51.113  95.800  0.00  0.00    -0.298 N 
ATOM      4  H   UNL A   1      14.100  51.995  95.671  0.00  0.00    +0.194 HD
ENDROOT
BRANCH   3   5
ATOM      5  C   UNL A   1      13.305  50.351  94.588  0.00  0.00    +0.177 C 
ATOM      6  C   UNL A   1      14.063  50.832  93.349  0.00  0.00    +0.139 C 
ATOM      7  C   UNL A   1      13.582  50.105  92.125  0.00  0.00    -0.014 A 
ATOM      8  C   UNL A   1      14.363  50.110  90.960  0.00  0.00    +0.027 A 
ATOM      9  C   UNL A   1      13.928  49.443  89.814  0.00  0.00    +0.008 A 
ATOM     10  C   UNL A   1      12.708  48.771  89.819  0.00  0.00    +0.020 A 
ATOM     11  C   UNL A   1      11.921  48.772  90.970  0.00  0.00    +0.084 A 
ATOM     12  C   UNL A   1      12.348  49.447  92.115  0.00  0.00    +0.056 A 
ATOM     13  O   UNL A   1      11.510  49.378  93.192  0.00  0.00    -0.538 OA
ATOM     14  C   UNL A   1      11.797  50.292  94.252  0.00  0.00    +0.314 C 
BRANCH  14  15
ATOM     15  O   UNL A   1      11.072  49.834  95.399  0.00  0.00    -0.401 OA
ATOM     16  H   UNL A   1      10.617  49.031  95.098  0.00  0.00    +0.261 HD
ENDBRANCH  14  15
ENDBRANCH   3   5
BRANCH   1  18
ATOM     17  C   UNL A   1      15.533  51.687  98.298  0.00  0.00    -0.004 C 
ATOM     18  C   UNL A   1      14.230  51.451  98.070  0.00  0.00    +0.126 C 
BRANCH  17  19
ATOM     19  C   UNL A   1      16.711  51.152  97.532  0.00  0.00    +0.041 C 
BRANCH  19  20
ATOM     20  C   UNL A   1      17.429  52.264  96.766  0.00  0.00    +0.009 C 
BRANCH  20  21
ATOM     21  C   UNL A   1      17.123  52.192  95.268  0.00  0.00    +0.002 C 
BRANCH  21  22
ATOM     22  C   UNL A   1      17.198  50.752  94.753  0.00  0.00    -0.000 C 
BRANCH  22  23
ATOM     23  C   UNL A   1      18.357  50.572  93.772  0.00  0.00    -0.001 C 
BRANCH  23  25
ATOM     24  C   UNL A   1      17.745  51.583  91.547  0.00  0.00    +0.007 C 
ATOM     25  C   UNL A   1      17.850  50.300  92.357  0.00  0.00    -0.005 C 
ENDBRANCH  23  25
ENDBRANCH  22  23
ENDBRANCH  21  22
ENDBRANCH  20  21
ENDBRANCH  19  20
ENDBRANCH  17  19
ENDBRANCH   1  18
TORSDOF 9
ENDMDL
MODEL 6
REMARK VINA RESULT:      -6.4      2.633      5.562
REMARK  Name = *****
REMARK  10 active torsions:
REMARK  status: ('A' for Active; 'I' for Inactive)
REMARK    1  A    between atoms: C_1  and  C_2
REMARK    2  A    between atoms: C_2  and  C_3
REMARK    3  A    between atoms: C_3  and  C_4
REMARK    4  A    between atoms: C_4  and  C_5
REMARK    5  A    between atoms: C_5  and  C_6
REMARK    6  A    between atoms: C_6  and  C_7
REMARK    7  A    between atoms: C_7  and  C_8
REMARK    8  A    between atoms: C_9  and  C_10
REMARK    9  A    between atoms: N_12  and  C_13
REMARK   10  A    between atoms: C_22  and  O_23
REMARK                            x       y       z     vdW  Elec       q    Type
REMARK                         _______ _______ _______ _____ _____    ______ ____
ROOT
ATOM      1  C   UNL A   1      16.370  51.571  93.372  0.00  0.00    +0.169 C 
ATOM      2  O   UNL A   1      16.166  52.721  93.014  0.00  0.00    -0.374 OA
ATOM      3  N   UNL A   1      15.410  50.588  93.413  0.00  0.00    -0.298 N 
ATOM      4  H   UNL A   1      15.632  49.737  93.910  0.00  0.00    +0.194 HD
ENDROOT
BRANCH   3   5
ATOM      5  C   UNL A   1      13.987  50.874  93.198  0.00  0.00    +0.177 C 
ATOM      6  C   UNL A   1      13.056  50.010  94.052  0.00  0.00    +0.139 C 
ATOM      7  C   UNL A   1      11.622  50.256  93.676  0.00  0.00    -0.014 A 
ATOM      8  C   UNL A   1      10.597  49.864  94.548  0.00  0.00    +0.027 A 
ATOM      9  C   UNL A   1       9.260  50.081  94.212  0.00  0.00    +0.008 A 
ATOM     10  C   UNL A   1       8.935  50.686  93.000  0.00  0.00    +0.020 A 
ATOM     11  C   UNL A   1       9.949  51.067  92.121  0.00  0.00    +0.084 A 
ATOM     12  C   UNL A   1      11.287  50.841  92.451  0.00  0.00    +0.056 A 
ATOM     13  O   UNL A   1      12.204  51.261  91.528  0.00  0.00    -0.538 OA
ATOM     14  C   UNL A   1      13.535  50.779  91.723  0.00  0.00    +0.314 C 
BRANCH  14  15
ATOM     15  O   UNL A   1      14.391  51.591  90.910  0.00  0.00    -0.401 OA
ATOM     16  H   UNL A   1      15.151  51.792  91.478  0.00  0.00    +0.261 HD
ENDBRANCH  14  15
ENDBRANCH   3   5
BRANCH   1  18
ATOM     17  C   UNL A   1      18.271  51.360  94.992  0.00  0.00    -0.004 C 
ATOM     18  C   UNL A   1      17.699  51.075  93.811  0.00  0.00    +0.126 C 
BRANCH  17  19
ATOM     19  C   UNL A   1      17.684  52.145  96.133  0.00  0.00    +0.041 C 
BRANCH  19  20
ATOM     20  C   UNL A   1      17.286  51.230  97.292  0.00  0.00    +0.009 C 
BRANCH  20  21
ATOM     21  C   UNL A   1      15.815  50.820  97.194  0.00  0.00    +0.002 C 
BRANCH  21  22
ATOM     22  C   UNL A   1      15.006  51.360  98.375  0.00  0.00    -0.000 C 
BRANCH  22  23
ATOM     23  C   UNL A   1      13.905  50.382  98.788  0.00  0.00    -0.001 C 
BRANCH  23  25
ATOM     24  C   UNL A   1      11.456  50.266  98.204  0.00  0.00    +0.007 C 
ATOM     25  C   UNL A   1      12.879  50.197  97.671  0.00  0.00    -0.005 C 
ENDBRANCH  23  25
ENDBRANCH  22  23
ENDBRANCH  21  22
ENDBRANCH  20  21
ENDBRANCH  19  20
ENDBRANCH  17  19
ENDBRANCH   1  18
TORSDOF 9
ENDMDL
MODEL 7
REMARK VINA RESULT:      -6.4      3.764      6.598
REMARK  Name = *****
REMARK  10 active torsions:
REMARK  status: ('A' for Active; 'I' for Inactive)
REMARK    1  A    between atoms: C_1  and  C_2
REMARK    2  A    between atoms: C_2  and  C_3
REMARK    3  A    between atoms: C_3  and  C_4
REMARK    4  A    between atoms: C_4  and  C_5
REMARK    5  A    between atoms: C_5  and  C_6
REMARK    6  A    between atoms: C_6  and  C_7
REMARK    7  A    between atoms: C_7  and  C_8
REMARK    8  A    between atoms: C_9  and  C_10
REMARK    9  A    between atoms: N_12  and  C_13
REMARK   10  A    between atoms: C_22  and  O_23
REMARK                            x       y       z     vdW  Elec       q    Type
REMARK                         _______ _______ _______ _____ _____    ______ ____
ROOT
ATOM      1  C   UNL A   1       9.530  50.367  97.939  0.00  0.00    +0.169 C 
ATOM      2  O   UNL A   1       9.508  51.453  98.497  0.00  0.00    -0.374 OA
ATOM      3  N   UNL A   1      10.676  49.700  97.579  0.00  0.00    -0.298 N 
ATOM      4  H   UNL A   1      10.583  48.915  96.950  0.00  0.00    +0.194 HD
ENDROOT
BRANCH   3   5
ATOM      5  C   UNL A   1      12.003  50.320  97.671  0.00  0.00    +0.177 C 
ATOM      6  C   UNL A   1      12.898  50.023  96.466  0.00  0.00    +0.139 C 
ATOM      7  C   UNL A   1      14.281  50.566  96.694  0.00  0.00    -0.014 A 
ATOM      8  C   UNL A   1      15.150  50.735  95.607  0.00  0.00    +0.027 A 
ATOM      9  C   UNL A   1      16.439  51.234  95.802  0.00  0.00    +0.008 A 
ATOM     10  C   UNL A   1      16.872  51.562  97.085  0.00  0.00    +0.020 A 
ATOM     11  C   UNL A   1      16.018  51.385  98.172  0.00  0.00    +0.084 A 
ATOM     12  C   UNL A   1      14.731  50.876  97.981  0.00  0.00    +0.056 A 
ATOM     13  O   UNL A   1      13.969  50.751  99.109  0.00  0.00    -0.538 OA
ATOM     14  C   UNL A   1      12.780  49.973  98.961  0.00  0.00    +0.314 C 
BRANCH  14  15
ATOM     15  O   UNL A   1      11.959  50.255 100.101  0.00  0.00    -0.401 OA
ATOM     16  H   UNL A   1      11.482  49.427 100.271  0.00  0.00    +0.261 HD
ENDBRANCH  14  15
ENDBRANCH   3   5
BRANCH   1  18
ATOM     17  C   UNL A   1       7.593  49.798  96.452  0.00  0.00    -0.004 C 
ATOM     18  C   UNL A   1       8.304  49.611  97.576  0.00  0.00    +0.126 C 
BRANCH  17  19
ATOM     19  C   UNL A   1       7.910  50.720  95.306  0.00  0.00    +0.041 C 
BRANCH  19  20
ATOM     20  C   UNL A   1       6.660  51.035  94.483  0.00  0.00    +0.009 C 
BRANCH  20  21
ATOM     21  C   UNL A   1       6.950  52.098  93.421  0.00  0.00    +0.002 C 
BRANCH  21  22
ATOM     22  C   UNL A   1       8.432  52.116  93.040  0.00  0.00    -0.000 C 
BRANCH  22  23
ATOM     23  C   UNL A   1       8.681  51.355  91.738  0.00  0.00    -0.001 C 
BRANCH  23  25
ATOM     24  C   UNL A   1      10.852  50.887  92.928  0.00  0.00    +0.007 C 
ATOM     25  C   UNL A   1      10.157  50.992  91.580  0.00  0.00    -0.005 C 
ENDBRANCH  23  25
ENDBRANCH  22  23
ENDBRANCH  21  22
ENDBRANCH  20  21
ENDBRANCH  19  20
ENDBRANCH  17  19
ENDBRANCH   1  18
TORSDOF 9
ENDMDL
MODEL 8
REMARK VINA RESULT:      -6.0      3.392      6.138
REMARK  Name = *****
REMARK  10 active torsions:
REMARK  status: ('A' for Active; 'I' for Inactive)
REMARK    1  A    between atoms: C_1  and  C_2
REMARK    2  A    between atoms: C_2  and  C_3
REMARK    3  A    between atoms: C_3  and  C_4
REMARK    4  A    between atoms: C_4  and  C_5
REMARK    5  A    between atoms: C_5  and  C_6
REMARK    6  A    between atoms: C_6  and  C_7
REMARK    7  A    between atoms: C_7  and  C_8
REMARK    8  A    between atoms: C_9  and  C_10
REMARK    9  A    between atoms: N_12  and  C_13
REMARK   10  A    between atoms: C_22  and  O_23
REMARK                            x       y       z     vdW  Elec       q    Type
REMARK                         _______ _______ _______ _____ _____    ______ ____
ROOT
ATOM      1  C   UNL A   1      14.269  51.431  92.238  0.00  0.00    +0.169 C 
ATOM      2  O   UNL A   1      14.316  50.551  91.392  0.00  0.00    -0.374 OA
ATOM      3  N   UNL A   1      13.233  51.600  93.125  0.00  0.00    -0.298 N 
ATOM      4  H   UNL A   1      13.197  52.468  93.643  0.00  0.00    +0.194 HD
ENDROOT
BRANCH   3   5
ATOM      5  C   UNL A   1      11.982  50.840  93.023  0.00  0.00    +0.177 C 
ATOM      6  C   UNL A   1      10.827  51.646  92.425  0.00  0.00    +0.139 C 
ATOM      7  C   UNL A   1       9.550  50.855  92.484  0.00  0.00    -0.014 A 
ATOM      8  C   UNL A   1       8.462  51.229  91.683  0.00  0.00    +0.027 A 
ATOM      9  C   UNL A   1       7.269  50.507  91.729  0.00  0.00    +0.008 A 
ATOM     10  C   UNL A   1       7.150  49.410  92.579  0.00  0.00    +0.020 A 
ATOM     11  C   UNL A   1       8.223  49.040  93.388  0.00  0.00    +0.084 A 
ATOM     12  C   UNL A   1       9.415  49.766  93.351  0.00  0.00    +0.056 A 
ATOM     13  O   UNL A   1      10.410  49.316  94.173  0.00  0.00    -0.538 OA
ATOM     14  C   UNL A   1      11.510  50.211  94.353  0.00  0.00    +0.314 C 
BRANCH  14  15
ATOM     15  O   UNL A   1      12.577  49.444  94.923  0.00  0.00    -0.401 OA
ATOM     16  H   UNL A   1      12.641  48.656  94.359  0.00  0.00    +0.261 HD
ENDBRANCH  14  15
ENDBRANCH   3   5
BRANCH   1  18
ATOM     17  C   UNL A   1      16.366  52.322  93.283  0.00  0.00    -0.004 C 
ATOM     18  C   UNL A   1      15.339  52.442  92.426  0.00  0.00    +0.126 C 
BRANCH  17  19
ATOM     19  C   UNL A   1      16.702  51.143  94.155  0.00  0.00    +0.041 C 
BRANCH  19  20
ATOM     20  C   UNL A   1      17.926  51.427  95.026  0.00  0.00    +0.009 C 
BRANCH  20  21
ATOM     21  C   UNL A   1      17.546  52.231  96.271  0.00  0.00    +0.002 C 
BRANCH  21  22
ATOM     22  C   UNL A   1      17.323  51.318  97.479  0.00  0.00    -0.000 C 
BRANCH  22  23
ATOM     23  C   UNL A   1      15.930  51.516  98.077  0.00  0.00    -0.001 C 
BRANCH  23  25
ATOM     24  C   UNL A   1      13.683  50.393  98.286  0.00  0.00    +0.007 C 
ATOM     25  C   UNL A   1      14.902  50.609  97.402  0.00  0.00    -0.005 C 
ENDBRANCH  23  25
ENDBRANCH  22  23
ENDBRANCH  21  22
ENDBRANCH  20  21
ENDBRANCH  19  20
ENDBRANCH  17  19
ENDBRANCH   1  18
TORSDOF 9
ENDMDL
MODEL 9
REMARK VINA RESULT:      -6.0      1.654      6.762
REMARK  Name = *****
REMARK  10 active torsions:
REMARK  status: ('A' for Active; 'I' for Inactive)
REMARK    1  A    between atoms: C_1  and  C_2
REMARK    2  A    between atoms: C_2  and  C_3
REMARK    3  A    between atoms: C_3  and  C_4
REMARK    4  A    between atoms: C_4  and  C_5
REMARK    5  A    between atoms: C_5  and  C_6
REMARK    6  A    between atoms: C_6  and  C_7
REMARK    7  A    between atoms: C_7  and  C_8
REMARK    8  A    between atoms: C_9  and  C_10
REMARK    9  A    between atoms: N_12  and  C_13
REMARK   10  A    between atoms: C_22  and  O_23
REMARK                            x       y       z     vdW  Elec       q    Type
REMARK                         _______ _______ _______ _____ _____    ______ ____
ROOT
ATOM      1  C   UNL A   1      16.689  51.874  97.123  0.00  0.00    +0.169 C 
ATOM      2  O   UNL A   1      17.332  52.910  97.193  0.00  0.00    -0.374 OA
ATOM      3  N   UNL A   1      16.463  51.176  95.961  0.00  0.00    -0.298 N 
ATOM      4  H   UNL A   1      15.759  50.451  95.979  0.00  0.00    +0.194 HD
ENDROOT
BRANCH   3   5
ATOM      5  C   UNL A   1      16.824  51.712  94.644  0.00  0.00    +0.177 C 
ATOM      6  C   UNL A   1      15.739  51.507  93.584  0.00  0.00    +0.139 C 
ATOM      7  C   UNL A   1      16.234  51.948  92.235  0.00  0.00    -0.014 A 
ATOM      8  C   UNL A   1      15.317  52.193  91.203  0.00  0.00    +0.027 A 
ATOM      9  C   UNL A   1      15.760  52.600  89.944  0.00  0.00    +0.008 A 
ATOM     10  C   UNL A   1      17.123  52.759  89.703  0.00  0.00    +0.020 A 
ATOM     11  C   UNL A   1      18.042  52.505  90.720  0.00  0.00    +0.084 A 
ATOM     12  C   UNL A   1      17.601  52.088  91.978  0.00  0.00    +0.056 A 
ATOM     13  O   UNL A   1      18.580  51.877  92.909  0.00  0.00    -0.538 OA
ATOM     14  C   UNL A   1      18.165  51.182  94.088  0.00  0.00    +0.314 C 
BRANCH  14  15
ATOM     15  O   UNL A   1      19.195  51.376  95.064  0.00  0.00    -0.401 OA
ATOM     16  H   UNL A   1      18.725  51.666  95.862  0.00  0.00    +0.261 HD
ENDBRANCH  14  15
ENDBRANCH   3   5
BRANCH   1  18
ATOM     17  C   UNL A   1      14.785  50.816  98.365  0.00  0.00    -0.004 C 
ATOM     18  C   UNL A   1      16.065  51.219  98.301  0.00  0.00    +0.126 C 
BRANCH  17  19
ATOM     19  C   UNL A   1      13.753  50.855  97.272  0.00  0.00    +0.041 C 
BRANCH  19  20
ATOM     20  C   UNL A   1      12.558  49.961  97.602  0.00  0.00    +0.009 C 
BRANCH  20  21
ATOM     21  C   UNL A   1      11.365  50.787  98.089  0.00  0.00    +0.002 C 
BRANCH  21  22
ATOM     22  C   UNL A   1      10.633  50.087  99.236  0.00  0.00    -0.000 C 
BRANCH  22  23
ATOM     23  C   UNL A   1      11.515  49.025  99.893  0.00  0.00    -0.001 C 
BRANCH  23  25
ATOM     24  C   UNL A   1      12.988  50.370 101.434  0.00  0.00    +0.007 C 
ATOM     25  C   UNL A   1      11.832  49.386 101.344  0.00  0.00    -0.005 C 
ENDBRANCH  23  25
ENDBRANCH  22  23
ENDBRANCH  21  22
ENDBRANCH  20  21
ENDBRANCH  19  20
ENDBRANCH  17  19
ENDBRANCH   1  18
TORSDOF 9
ENDMDL
