# Supplementary material for: The Cordyceps Genus as a Potential Source of Bioactive Compounds for Adjuvant Cancer Therapy: A Network Pharmacology Approach
Source: Pharmaceuticals (Basel). 2025 Apr 30;18(5):667. doi: 10.3390/ph18050667 (PMC12115173; doi:10.3390/ph18050667)
Supplement: Supplementary file 1 [file pharmaceuticals-18-00667-s001.zip › pharmaceuticals-3597034-supplementary/Supplementary Materials/Molecular docking simulations/ExtractoCordyceps2/Results/AURKA(3cho)/Conformations_AURKA/CordycepiamideB/CordycepiamideB_docked_model_1.pdb]

REMARK VINA RESULT:      -6.9      0.000      0.000
REMARK  Name = *****
REMARK  10 active torsions:
REMARK  status: ('A' for Active; 'I' for Inactive)
REMARK    1  A    between atoms: C_1  and  C_2
REMARK    2  A    between atoms: C_2  and  C_3
REMARK    3  A    between atoms: C_3  and  C_4
REMARK    4  A    between atoms: C_4  and  C_5
REMARK    5  A    between atoms: C_5  and  C_6
REMARK    6  A    between atoms: C_6  and  C_7
REMARK    7  A    between atoms: C_7  and  C_8
REMARK    8  A    between atoms: C_9  and  C_10
REMARK    9  A    between atoms: N_12  and  C_13
REMARK   10  A    between atoms: C_22  and  O_23
REMARK                            x       y       z     vdW  Elec       q    Type
REMARK                         _______ _______ _______ _____ _____    ______ ____
ROOT
ATOM      1  C   UNL A   1      18.084  51.077  93.748  0.00  0.00
ATOM      2  O   UNL A   1      18.617  50.075  94.199  0.00  0.00
ATOM      3  N   UNL A   1      17.125  51.810  94.405  0.00  0.00
ATOM      4  H   UNL A   1      16.609  52.495  93.870  0.00  0.00
ENDROOT
BRANCH   3   5
ATOM      5  C   UNL A   1      16.509  51.351  95.655  0.00  0.00
ATOM      6  C   UNL A   1      15.006  51.089  95.534  0.00  0.00
ATOM      7  C   UNL A   1      14.421  50.763  96.879  0.00  0.00
ATOM      8  C   UNL A   1      13.166  50.142  96.960  0.00  0.00
ATOM      9  C   UNL A   1      12.607  49.836  98.202  0.00  0.00
ATOM     10  C   UNL A   1      13.293  50.153  99.372  0.00  0.00
ATOM     11  C   UNL A   1      14.535  50.782  99.300  0.00  0.00
ATOM     12  C   UNL A   1      15.092  51.099  98.059  0.00  0.00
ATOM     13  O   UNL A   1      16.317  51.704  98.096  0.00  0.00
ATOM     14  C   UNL A   1      16.753  52.283  96.864  0.00  0.00
BRANCH  14  15
ATOM     15  O   UNL A   1      18.157  52.531  96.999  0.00  0.00
ATOM     16  H   UNL A   1      18.244  53.495  96.930  0.00  0.00
ENDBRANCH  14  15
ENDBRANCH   3   5
BRANCH   1  18
ATOM     17  C   UNL A   1      17.682  51.459  91.303  0.00  0.00
ATOM     18  C   UNL A   1      18.409  51.647  92.416  0.00  0.00
BRANCH  17  19
ATOM     19  C   UNL A   1      16.375  50.727  91.172  0.00  0.00
BRANCH  19  20
ATOM     20  C   UNL A   1      15.329  51.580  90.454  0.00  0.00
BRANCH  20  21
ATOM     21  C   UNL A   1      15.069  52.888  91.205  0.00  0.00
BRANCH  21  22
ATOM     22  C   UNL A   1      14.164  52.663  92.418  0.00  0.00
BRANCH  22  23
ATOM     23  C   UNL A   1      12.806  52.097  92.001  0.00  0.00
BRANCH  23  25
ATOM     24  C   UNL A   1      12.991  49.682  92.698  0.00  0.00
ATOM     25  C   UNL A   1      12.328  51.022  92.977  0.00  0.00
ENDBRANCH  23  25
ENDBRANCH  22  23
ENDBRANCH  21  22
ENDBRANCH  20  21
ENDBRANCH  19  20
ENDBRANCH  17  19
ENDBRANCH   1  18
TORSDOF 9
