# Supplementary material for: The Cordyceps Genus as a Potential Source of Bioactive Compounds for Adjuvant Cancer Therapy: A Network Pharmacology Approach
Source: Pharmaceuticals (Basel). 2025 Apr 30;18(5):667. doi: 10.3390/ph18050667 (PMC12115173; doi:10.3390/ph18050667)
Supplement: Supplementary file 1 [file pharmaceuticals-18-00667-s001.zip › pharmaceuticals-3597034-supplementary/Supplementary Materials/Molecular docking simulations/ExtractoCordyceps2/Results/AURKA(3cho)/Conformations_AURKA/CordycepiamideB/CordycepiamideB_docked_model_2.pdb]

REMARK VINA RESULT:      -6.5      2.653      4.321
REMARK  Name = *****
REMARK  10 active torsions:
REMARK  status: ('A' for Active; 'I' for Inactive)
REMARK    1  A    between atoms: C_1  and  C_2
REMARK    2  A    between atoms: C_2  and  C_3
REMARK    3  A    between atoms: C_3  and  C_4
REMARK    4  A    between atoms: C_4  and  C_5
REMARK    5  A    between atoms: C_5  and  C_6
REMARK    6  A    between atoms: C_6  and  C_7
REMARK    7  A    between atoms: C_7  and  C_8
REMARK    8  A    between atoms: C_9  and  C_10
REMARK    9  A    between atoms: N_12  and  C_13
REMARK   10  A    between atoms: C_22  and  O_23
REMARK                            x       y       z     vdW  Elec       q    Type
REMARK                         _______ _______ _______ _____ _____    ______ ____
ROOT
ATOM      1  C   UNL A   1      13.581  51.516  91.755  0.00  0.00
ATOM      2  O   UNL A   1      12.726  52.376  91.896  0.00  0.00
ATOM      3  N   UNL A   1      13.948  50.618  92.729  0.00  0.00
ATOM      4  H   UNL A   1      14.795  50.087  92.581  0.00  0.00
ENDROOT
BRANCH   3   5
ATOM      5  C   UNL A   1      13.468  50.724  94.111  0.00  0.00
ATOM      6  C   UNL A   1      14.544  50.416  95.155  0.00  0.00
ATOM      7  C   UNL A   1      13.948  50.402  96.535  0.00  0.00
ATOM      8  C   UNL A   1      14.784  50.505  97.656  0.00  0.00
ATOM      9  C   UNL A   1      14.246  50.490  98.943  0.00  0.00
ATOM     10  C   UNL A   1      12.871  50.366  99.122  0.00  0.00
ATOM     11  C   UNL A   1      12.034  50.250  98.013  0.00  0.00
ATOM     12  C   UNL A   1      12.570  50.255  96.724  0.00  0.00
ATOM     13  O   UNL A   1      11.666  50.148  95.705  0.00  0.00
ATOM     14  C   UNL A   1      12.221  49.863  94.419  0.00  0.00
BRANCH  14  15
ATOM     15  O   UNL A   1      11.199  50.147  93.456  0.00  0.00
ATOM     16  H   UNL A   1      10.950  49.279  93.101  0.00  0.00
ENDBRANCH  14  15
ENDBRANCH   3   5
BRANCH   1  18
ATOM     17  C   UNL A   1      15.523  51.897  90.216  0.00  0.00
ATOM     18  C   UNL A   1      14.343  51.320  90.496  0.00  0.00
BRANCH  17  19
ATOM     19  C   UNL A   1      16.353  52.773  91.112  0.00  0.00
BRANCH  19  20
ATOM     20  C   UNL A   1      17.767  52.216  91.281  0.00  0.00
BRANCH  20  21
ATOM     21  C   UNL A   1      17.740  50.709  91.550  0.00  0.00
BRANCH  21  22
ATOM     22  C   UNL A   1      17.534  50.412  93.036  0.00  0.00
BRANCH  22  23
ATOM     23  C   UNL A   1      18.382  51.335  93.911  0.00  0.00
BRANCH  23  25
ATOM     24  C   UNL A   1      17.512  52.494  95.973  0.00  0.00
ATOM     25  C   UNL A   1      18.022  51.186  95.389  0.00  0.00
ENDBRANCH  23  25
ENDBRANCH  22  23
ENDBRANCH  21  22
ENDBRANCH  20  21
ENDBRANCH  19  20
ENDBRANCH  17  19
ENDBRANCH   1  18
TORSDOF 9
