# Supplementary material for: The Cordyceps Genus as a Potential Source of Bioactive Compounds for Adjuvant Cancer Therapy: A Network Pharmacology Approach
Source: Pharmaceuticals (Basel). 2025 Apr 30;18(5):667. doi: 10.3390/ph18050667 (PMC12115173; doi:10.3390/ph18050667)
Supplement: Supplementary file 1 [file pharmaceuticals-18-00667-s001.zip › pharmaceuticals-3597034-supplementary/Supplementary Materials/Molecular docking simulations/ExtractoCordyceps2/Results/AURKA(3cho)/Conformations_AURKA/CordycepiamideB/CordycepiamideB_docked_model_3.pdb]

REMARK VINA RESULT:      -6.5      2.786      4.499
REMARK  Name = *****
REMARK  10 active torsions:
REMARK  status: ('A' for Active; 'I' for Inactive)
REMARK    1  A    between atoms: C_1  and  C_2
REMARK    2  A    between atoms: C_2  and  C_3
REMARK    3  A    between atoms: C_3  and  C_4
REMARK    4  A    between atoms: C_4  and  C_5
REMARK    5  A    between atoms: C_5  and  C_6
REMARK    6  A    between atoms: C_6  and  C_7
REMARK    7  A    between atoms: C_7  and  C_8
REMARK    8  A    between atoms: C_9  and  C_10
REMARK    9  A    between atoms: N_12  and  C_13
REMARK   10  A    between atoms: C_22  and  O_23
REMARK                            x       y       z     vdW  Elec       q    Type
REMARK                         _______ _______ _______ _____ _____    ______ ____
ROOT
ATOM      1  C   UNL A   1      11.933  51.148  91.994  0.00  0.00
ATOM      2  O   UNL A   1      11.017  51.737  92.548  0.00  0.00
ATOM      3  N   UNL A   1      12.984  50.554  92.649  0.00  0.00
ATOM      4  H   UNL A   1      13.782  50.273  92.097  0.00  0.00
ENDROOT
BRANCH   3   5
ATOM      5  C   UNL A   1      13.206  50.726  94.089  0.00  0.00
ATOM      6  C   UNL A   1      14.686  50.764  94.477  0.00  0.00
ATOM      7  C   UNL A   1      14.836  50.798  95.972  0.00  0.00
ATOM      8  C   UNL A   1      16.054  51.197  96.541  0.00  0.00
ATOM      9  C   UNL A   1      16.210  51.229  97.927  0.00  0.00
ATOM     10  C   UNL A   1      15.154  50.858  98.757  0.00  0.00
ATOM     11  C   UNL A   1      13.944  50.448  98.198  0.00  0.00
ATOM     12  C   UNL A   1      13.788  50.404  96.811  0.00  0.00
ATOM     13  O   UNL A   1      12.561  50.000  96.364  0.00  0.00
ATOM     14  C   UNL A   1      12.490  49.680  94.973  0.00  0.00
BRANCH  14  15
ATOM     15  O   UNL A   1      11.100  49.638  94.630  0.00  0.00
ATOM     16  H   UNL A   1      10.652  50.081  95.369  0.00  0.00
ENDBRANCH  14  15
ENDBRANCH   3   5
BRANCH   1  18
ATOM     17  C   UNL A   1      12.681  51.829  89.700  0.00  0.00
ATOM     18  C   UNL A   1      12.029  50.989  90.520  0.00  0.00
BRANCH  17  19
ATOM     19  C   UNL A   1      13.504  53.029  90.078  0.00  0.00
BRANCH  19  20
ATOM     20  C   UNL A   1      14.963  52.647  90.330  0.00  0.00
BRANCH  20  21
ATOM     21  C   UNL A   1      15.415  53.074  91.728  0.00  0.00
BRANCH  21  22
ATOM     22  C   UNL A   1      16.791  52.500  92.069  0.00  0.00
BRANCH  22  23
ATOM     23  C   UNL A   1      16.962  51.089  91.503  0.00  0.00
BRANCH  23  25
ATOM     24  C   UNL A   1      18.331  51.012  93.617  0.00  0.00
ATOM     25  C   UNL A   1      17.827  50.224  92.418  0.00  0.00
ENDBRANCH  23  25
ENDBRANCH  22  23
ENDBRANCH  21  22
ENDBRANCH  20  21
ENDBRANCH  19  20
ENDBRANCH  17  19
ENDBRANCH   1  18
TORSDOF 9
