# Supplementary material for: The Cordyceps Genus as a Potential Source of Bioactive Compounds for Adjuvant Cancer Therapy: A Network Pharmacology Approach
Source: Pharmaceuticals (Basel). 2025 Apr 30;18(5):667. doi: 10.3390/ph18050667 (PMC12115173; doi:10.3390/ph18050667)
Supplement: Supplementary file 1 [file pharmaceuticals-18-00667-s001.zip › pharmaceuticals-3597034-supplementary/Supplementary Materials/Molecular docking simulations/ExtractoCordyceps2/Results/AURKA(3cho)/Conformations_AURKA/CordycepiamideB/CordycepiamideB_docked_model_4.pdb]

REMARK VINA RESULT:      -6.5      4.224      6.442
REMARK  Name = *****
REMARK  10 active torsions:
REMARK  status: ('A' for Active; 'I' for Inactive)
REMARK    1  A    between atoms: C_1  and  C_2
REMARK    2  A    between atoms: C_2  and  C_3
REMARK    3  A    between atoms: C_3  and  C_4
REMARK    4  A    between atoms: C_4  and  C_5
REMARK    5  A    between atoms: C_5  and  C_6
REMARK    6  A    between atoms: C_6  and  C_7
REMARK    7  A    between atoms: C_7  and  C_8
REMARK    8  A    between atoms: C_9  and  C_10
REMARK    9  A    between atoms: N_12  and  C_13
REMARK   10  A    between atoms: C_22  and  O_23
REMARK                            x       y       z     vdW  Elec       q    Type
REMARK                         _______ _______ _______ _____ _____    ______ ____
ROOT
ATOM      1  C   UNL A   1      13.533  51.416  92.590  0.00  0.00
ATOM      2  O   UNL A   1      13.395  52.630  92.613  0.00  0.00
ATOM      3  N   UNL A   1      12.505  50.514  92.722  0.00  0.00
ATOM      4  H   UNL A   1      12.749  49.548  92.890  0.00  0.00
ENDROOT
BRANCH   3   5
ATOM      5  C   UNL A   1      11.146  50.926  93.089  0.00  0.00
ATOM      6  C   UNL A   1      10.463  49.968  94.068  0.00  0.00
ATOM      7  C   UNL A   1       9.032  50.373  94.285  0.00  0.00
ATOM      8  C   UNL A   1       8.329  49.879  95.393  0.00  0.00
ATOM      9  C   UNL A   1       6.999  50.242  95.607  0.00  0.00
ATOM     10  C   UNL A   1       6.357  51.095  94.712  0.00  0.00
ATOM     11  C   UNL A   1       7.045  51.580  93.601  0.00  0.00
ATOM     12  C   UNL A   1       8.374  51.210  93.379  0.00  0.00
ATOM     13  O   UNL A   1       8.962  51.749  92.269  0.00  0.00
ATOM     14  C   UNL A   1      10.204  51.155  91.884  0.00  0.00
BRANCH  14  15
ATOM     15  O   UNL A   1      10.824  52.058  90.961  0.00  0.00
ATOM     16  H   UNL A   1      10.637  52.941  91.319  0.00  0.00
ENDBRANCH  14  15
ENDBRANCH   3   5
BRANCH   1  18
ATOM     17  C   UNL A   1      15.848  50.768  93.302  0.00  0.00
ATOM     18  C   UNL A   1      14.847  50.747  92.408  0.00  0.00
BRANCH  17  19
ATOM     19  C   UNL A   1      15.840  51.378  94.677  0.00  0.00
BRANCH  19  20
ATOM     20  C   UNL A   1      17.195  51.999  95.018  0.00  0.00
BRANCH  20  21
ATOM     21  C   UNL A   1      17.427  52.028  96.531  0.00  0.00
BRANCH  21  22
ATOM     22  C   UNL A   1      16.603  50.952  97.241  0.00  0.00
BRANCH  22  23
ATOM     23  C   UNL A   1      15.719  51.558  98.332  0.00  0.00
BRANCH  23  25
ATOM     24  C   UNL A   1      13.644  50.405  97.486  0.00  0.00
ATOM     25  C   UNL A   1      14.555  50.632  98.682  0.00  0.00
ENDBRANCH  23  25
ENDBRANCH  22  23
ENDBRANCH  21  22
ENDBRANCH  20  21
ENDBRANCH  19  20
ENDBRANCH  17  19
ENDBRANCH   1  18
TORSDOF 9
