# Supplementary material for: The Cordyceps Genus as a Potential Source of Bioactive Compounds for Adjuvant Cancer Therapy: A Network Pharmacology Approach
Source: Pharmaceuticals (Basel). 2025 Apr 30;18(5):667. doi: 10.3390/ph18050667 (PMC12115173; doi:10.3390/ph18050667)
Supplement: Supplementary file 1 [file pharmaceuticals-18-00667-s001.zip › pharmaceuticals-3597034-supplementary/Supplementary Materials/Molecular docking simulations/ExtractoCordyceps2/Results/AURKA(3cho)/Conformations_AURKA/CordycepiamideB/CordycepiamideB_docked_model_5.pdb]

REMARK VINA RESULT:      -6.4      2.676      6.340
REMARK  Name = *****
REMARK  10 active torsions:
REMARK  status: ('A' for Active; 'I' for Inactive)
REMARK    1  A    between atoms: C_1  and  C_2
REMARK    2  A    between atoms: C_2  and  C_3
REMARK    3  A    between atoms: C_3  and  C_4
REMARK    4  A    between atoms: C_4  and  C_5
REMARK    5  A    between atoms: C_5  and  C_6
REMARK    6  A    between atoms: C_6  and  C_7
REMARK    7  A    between atoms: C_7  and  C_8
REMARK    8  A    between atoms: C_9  and  C_10
REMARK    9  A    between atoms: N_12  and  C_13
REMARK   10  A    between atoms: C_22  and  O_23
REMARK                            x       y       z     vdW  Elec       q    Type
REMARK                         _______ _______ _______ _____ _____    ______ ____
ROOT
ATOM      1  C   UNL A   1      13.705  50.522  97.038  0.00  0.00
ATOM      2  O   UNL A   1      13.381  49.368  97.275  0.00  0.00
ATOM      3  N   UNL A   1      13.624  51.113  95.800  0.00  0.00
ATOM      4  H   UNL A   1      14.100  51.995  95.671  0.00  0.00
ENDROOT
BRANCH   3   5
ATOM      5  C   UNL A   1      13.305  50.351  94.588  0.00  0.00
ATOM      6  C   UNL A   1      14.063  50.832  93.349  0.00  0.00
ATOM      7  C   UNL A   1      13.582  50.105  92.125  0.00  0.00
ATOM      8  C   UNL A   1      14.363  50.110  90.960  0.00  0.00
ATOM      9  C   UNL A   1      13.928  49.443  89.814  0.00  0.00
ATOM     10  C   UNL A   1      12.708  48.771  89.819  0.00  0.00
ATOM     11  C   UNL A   1      11.921  48.772  90.970  0.00  0.00
ATOM     12  C   UNL A   1      12.348  49.447  92.115  0.00  0.00
ATOM     13  O   UNL A   1      11.510  49.378  93.192  0.00  0.00
ATOM     14  C   UNL A   1      11.797  50.292  94.252  0.00  0.00
BRANCH  14  15
ATOM     15  O   UNL A   1      11.072  49.834  95.399  0.00  0.00
ATOM     16  H   UNL A   1      10.617  49.031  95.098  0.00  0.00
ENDBRANCH  14  15
ENDBRANCH   3   5
BRANCH   1  18
ATOM     17  C   UNL A   1      15.533  51.687  98.298  0.00  0.00
ATOM     18  C   UNL A   1      14.230  51.451  98.070  0.00  0.00
BRANCH  17  19
ATOM     19  C   UNL A   1      16.711  51.152  97.532  0.00  0.00
BRANCH  19  20
ATOM     20  C   UNL A   1      17.429  52.264  96.766  0.00  0.00
BRANCH  20  21
ATOM     21  C   UNL A   1      17.123  52.192  95.268  0.00  0.00
BRANCH  21  22
ATOM     22  C   UNL A   1      17.198  50.752  94.753  0.00  0.00
BRANCH  22  23
ATOM     23  C   UNL A   1      18.357  50.572  93.772  0.00  0.00
BRANCH  23  25
ATOM     24  C   UNL A   1      17.745  51.583  91.547  0.00  0.00
ATOM     25  C   UNL A   1      17.850  50.300  92.357  0.00  0.00
ENDBRANCH  23  25
ENDBRANCH  22  23
ENDBRANCH  21  22
ENDBRANCH  20  21
ENDBRANCH  19  20
ENDBRANCH  17  19
ENDBRANCH   1  18
TORSDOF 9
