# Supplementary material for: The Cordyceps Genus as a Potential Source of Bioactive Compounds for Adjuvant Cancer Therapy: A Network Pharmacology Approach
Source: Pharmaceuticals (Basel). 2025 Apr 30;18(5):667. doi: 10.3390/ph18050667 (PMC12115173; doi:10.3390/ph18050667)
Supplement: Supplementary file 1 [file pharmaceuticals-18-00667-s001.zip › pharmaceuticals-3597034-supplementary/Supplementary Materials/Molecular docking simulations/ExtractoCordyceps2/Results/AURKA(3cho)/Conformations_AURKA/CordycepiamideB/CordycepiamideB_docked_model_6.pdb]

REMARK VINA RESULT:      -6.4      2.633      5.562
REMARK  Name = *****
REMARK  10 active torsions:
REMARK  status: ('A' for Active; 'I' for Inactive)
REMARK    1  A    between atoms: C_1  and  C_2
REMARK    2  A    between atoms: C_2  and  C_3
REMARK    3  A    between atoms: C_3  and  C_4
REMARK    4  A    between atoms: C_4  and  C_5
REMARK    5  A    between atoms: C_5  and  C_6
REMARK    6  A    between atoms: C_6  and  C_7
REMARK    7  A    between atoms: C_7  and  C_8
REMARK    8  A    between atoms: C_9  and  C_10
REMARK    9  A    between atoms: N_12  and  C_13
REMARK   10  A    between atoms: C_22  and  O_23
REMARK                            x       y       z     vdW  Elec       q    Type
REMARK                         _______ _______ _______ _____ _____    ______ ____
ROOT
ATOM      1  C   UNL A   1      16.370  51.571  93.372  0.00  0.00
ATOM      2  O   UNL A   1      16.166  52.721  93.014  0.00  0.00
ATOM      3  N   UNL A   1      15.410  50.588  93.413  0.00  0.00
ATOM      4  H   UNL A   1      15.632  49.737  93.910  0.00  0.00
ENDROOT
BRANCH   3   5
ATOM      5  C   UNL A   1      13.987  50.874  93.198  0.00  0.00
ATOM      6  C   UNL A   1      13.056  50.010  94.052  0.00  0.00
ATOM      7  C   UNL A   1      11.622  50.256  93.676  0.00  0.00
ATOM      8  C   UNL A   1      10.597  49.864  94.548  0.00  0.00
ATOM      9  C   UNL A   1       9.260  50.081  94.212  0.00  0.00
ATOM     10  C   UNL A   1       8.935  50.686  93.000  0.00  0.00
ATOM     11  C   UNL A   1       9.949  51.067  92.121  0.00  0.00
ATOM     12  C   UNL A   1      11.287  50.841  92.451  0.00  0.00
ATOM     13  O   UNL A   1      12.204  51.261  91.528  0.00  0.00
ATOM     14  C   UNL A   1      13.535  50.779  91.723  0.00  0.00
BRANCH  14  15
ATOM     15  O   UNL A   1      14.391  51.591  90.910  0.00  0.00
ATOM     16  H   UNL A   1      15.151  51.792  91.478  0.00  0.00
ENDBRANCH  14  15
ENDBRANCH   3   5
BRANCH   1  18
ATOM     17  C   UNL A   1      18.271  51.360  94.992  0.00  0.00
ATOM     18  C   UNL A   1      17.699  51.075  93.811  0.00  0.00
BRANCH  17  19
ATOM     19  C   UNL A   1      17.684  52.145  96.133  0.00  0.00
BRANCH  19  20
ATOM     20  C   UNL A   1      17.286  51.230  97.292  0.00  0.00
BRANCH  20  21
ATOM     21  C   UNL A   1      15.815  50.820  97.194  0.00  0.00
BRANCH  21  22
ATOM     22  C   UNL A   1      15.006  51.360  98.375  0.00  0.00
BRANCH  22  23
ATOM     23  C   UNL A   1      13.905  50.382  98.788  0.00  0.00
BRANCH  23  25
ATOM     24  C   UNL A   1      11.456  50.266  98.204  0.00  0.00
ATOM     25  C   UNL A   1      12.879  50.197  97.671  0.00  0.00
ENDBRANCH  23  25
ENDBRANCH  22  23
ENDBRANCH  21  22
ENDBRANCH  20  21
ENDBRANCH  19  20
ENDBRANCH  17  19
ENDBRANCH   1  18
TORSDOF 9
