# Supplementary material for: The Cordyceps Genus as a Potential Source of Bioactive Compounds for Adjuvant Cancer Therapy: A Network Pharmacology Approach
Source: Pharmaceuticals (Basel). 2025 Apr 30;18(5):667. doi: 10.3390/ph18050667 (PMC12115173; doi:10.3390/ph18050667)
Supplement: Supplementary file 1 [file pharmaceuticals-18-00667-s001.zip › pharmaceuticals-3597034-supplementary/Supplementary Materials/Molecular docking simulations/ExtractoCordyceps2/Results/AURKA(3cho)/Conformations_AURKA/CordycepiamideB/CordycepiamideB_docked_model_7.pdb]

REMARK VINA RESULT:      -6.4      3.764      6.598
REMARK  Name = *****
REMARK  10 active torsions:
REMARK  status: ('A' for Active; 'I' for Inactive)
REMARK    1  A    between atoms: C_1  and  C_2
REMARK    2  A    between atoms: C_2  and  C_3
REMARK    3  A    between atoms: C_3  and  C_4
REMARK    4  A    between atoms: C_4  and  C_5
REMARK    5  A    between atoms: C_5  and  C_6
REMARK    6  A    between atoms: C_6  and  C_7
REMARK    7  A    between atoms: C_7  and  C_8
REMARK    8  A    between atoms: C_9  and  C_10
REMARK    9  A    between atoms: N_12  and  C_13
REMARK   10  A    between atoms: C_22  and  O_23
REMARK                            x       y       z     vdW  Elec       q    Type
REMARK                         _______ _______ _______ _____ _____    ______ ____
ROOT
ATOM      1  C   UNL A   1       9.530  50.367  97.939  0.00  0.00
ATOM      2  O   UNL A   1       9.508  51.453  98.497  0.00  0.00
ATOM      3  N   UNL A   1      10.676  49.700  97.579  0.00  0.00
ATOM      4  H   UNL A   1      10.583  48.915  96.950  0.00  0.00
ENDROOT
BRANCH   3   5
ATOM      5  C   UNL A   1      12.003  50.320  97.671  0.00  0.00
ATOM      6  C   UNL A   1      12.898  50.023  96.466  0.00  0.00
ATOM      7  C   UNL A   1      14.281  50.566  96.694  0.00  0.00
ATOM      8  C   UNL A   1      15.150  50.735  95.607  0.00  0.00
ATOM      9  C   UNL A   1      16.439  51.234  95.802  0.00  0.00
ATOM     10  C   UNL A   1      16.872  51.562  97.085  0.00  0.00
ATOM     11  C   UNL A   1      16.018  51.385  98.172  0.00  0.00
ATOM     12  C   UNL A   1      14.731  50.876  97.981  0.00  0.00
ATOM     13  O   UNL A   1      13.969  50.751  99.109  0.00  0.00
ATOM     14  C   UNL A   1      12.780  49.973  98.961  0.00  0.00
BRANCH  14  15
ATOM     15  O   UNL A   1      11.959  50.255 100.101  0.00  0.00
ATOM     16  H   UNL A   1      11.482  49.427 100.271  0.00  0.00
ENDBRANCH  14  15
ENDBRANCH   3   5
BRANCH   1  18
ATOM     17  C   UNL A   1       7.593  49.798  96.452  0.00  0.00
ATOM     18  C   UNL A   1       8.304  49.611  97.576  0.00  0.00
BRANCH  17  19
ATOM     19  C   UNL A   1       7.910  50.720  95.306  0.00  0.00
BRANCH  19  20
ATOM     20  C   UNL A   1       6.660  51.035  94.483  0.00  0.00
BRANCH  20  21
ATOM     21  C   UNL A   1       6.950  52.098  93.421  0.00  0.00
BRANCH  21  22
ATOM     22  C   UNL A   1       8.432  52.116  93.040  0.00  0.00
BRANCH  22  23
ATOM     23  C   UNL A   1       8.681  51.355  91.738  0.00  0.00
BRANCH  23  25
ATOM     24  C   UNL A   1      10.852  50.887  92.928  0.00  0.00
ATOM     25  C   UNL A   1      10.157  50.992  91.580  0.00  0.00
ENDBRANCH  23  25
ENDBRANCH  22  23
ENDBRANCH  21  22
ENDBRANCH  20  21
ENDBRANCH  19  20
ENDBRANCH  17  19
ENDBRANCH   1  18
TORSDOF 9
