# Supplementary material for: The Cordyceps Genus as a Potential Source of Bioactive Compounds for Adjuvant Cancer Therapy: A Network Pharmacology Approach
Source: Pharmaceuticals (Basel). 2025 Apr 30;18(5):667. doi: 10.3390/ph18050667 (PMC12115173; doi:10.3390/ph18050667)
Supplement: Supplementary file 1 [file pharmaceuticals-18-00667-s001.zip › pharmaceuticals-3597034-supplementary/Supplementary Materials/Molecular docking simulations/ExtractoCordyceps2/Results/AURKA(3cho)/Conformations_AURKA/CordycepiamideB/CordycepiamideB_docked_model_8.pdb]

REMARK VINA RESULT:      -6.0      3.392      6.138
REMARK  Name = *****
REMARK  10 active torsions:
REMARK  status: ('A' for Active; 'I' for Inactive)
REMARK    1  A    between atoms: C_1  and  C_2
REMARK    2  A    between atoms: C_2  and  C_3
REMARK    3  A    between atoms: C_3  and  C_4
REMARK    4  A    between atoms: C_4  and  C_5
REMARK    5  A    between atoms: C_5  and  C_6
REMARK    6  A    between atoms: C_6  and  C_7
REMARK    7  A    between atoms: C_7  and  C_8
REMARK    8  A    between atoms: C_9  and  C_10
REMARK    9  A    between atoms: N_12  and  C_13
REMARK   10  A    between atoms: C_22  and  O_23
REMARK                            x       y       z     vdW  Elec       q    Type
REMARK                         _______ _______ _______ _____ _____    ______ ____
ROOT
ATOM      1  C   UNL A   1      14.269  51.431  92.238  0.00  0.00
ATOM      2  O   UNL A   1      14.316  50.551  91.392  0.00  0.00
ATOM      3  N   UNL A   1      13.233  51.600  93.125  0.00  0.00
ATOM      4  H   UNL A   1      13.197  52.468  93.643  0.00  0.00
ENDROOT
BRANCH   3   5
ATOM      5  C   UNL A   1      11.982  50.840  93.023  0.00  0.00
ATOM      6  C   UNL A   1      10.827  51.646  92.425  0.00  0.00
ATOM      7  C   UNL A   1       9.550  50.855  92.484  0.00  0.00
ATOM      8  C   UNL A   1       8.462  51.229  91.683  0.00  0.00
ATOM      9  C   UNL A   1       7.269  50.507  91.729  0.00  0.00
ATOM     10  C   UNL A   1       7.150  49.410  92.579  0.00  0.00
ATOM     11  C   UNL A   1       8.223  49.040  93.388  0.00  0.00
ATOM     12  C   UNL A   1       9.415  49.766  93.351  0.00  0.00
ATOM     13  O   UNL A   1      10.410  49.316  94.173  0.00  0.00
ATOM     14  C   UNL A   1      11.510  50.211  94.353  0.00  0.00
BRANCH  14  15
ATOM     15  O   UNL A   1      12.577  49.444  94.923  0.00  0.00
ATOM     16  H   UNL A   1      12.641  48.656  94.359  0.00  0.00
ENDBRANCH  14  15
ENDBRANCH   3   5
BRANCH   1  18
ATOM     17  C   UNL A   1      16.366  52.322  93.283  0.00  0.00
ATOM     18  C   UNL A   1      15.339  52.442  92.426  0.00  0.00
BRANCH  17  19
ATOM     19  C   UNL A   1      16.702  51.143  94.155  0.00  0.00
BRANCH  19  20
ATOM     20  C   UNL A   1      17.926  51.427  95.026  0.00  0.00
BRANCH  20  21
ATOM     21  C   UNL A   1      17.546  52.231  96.271  0.00  0.00
BRANCH  21  22
ATOM     22  C   UNL A   1      17.323  51.318  97.479  0.00  0.00
BRANCH  22  23
ATOM     23  C   UNL A   1      15.930  51.516  98.077  0.00  0.00
BRANCH  23  25
ATOM     24  C   UNL A   1      13.683  50.393  98.286  0.00  0.00
ATOM     25  C   UNL A   1      14.902  50.609  97.402  0.00  0.00
ENDBRANCH  23  25
ENDBRANCH  22  23
ENDBRANCH  21  22
ENDBRANCH  20  21
ENDBRANCH  19  20
ENDBRANCH  17  19
ENDBRANCH   1  18
TORSDOF 9
