# Supplementary material for: The Cordyceps Genus as a Potential Source of Bioactive Compounds for Adjuvant Cancer Therapy: A Network Pharmacology Approach
Source: Pharmaceuticals (Basel). 2025 Apr 30;18(5):667. doi: 10.3390/ph18050667 (PMC12115173; doi:10.3390/ph18050667)
Supplement: Supplementary file 1 [file pharmaceuticals-18-00667-s001.zip › pharmaceuticals-3597034-supplementary/Supplementary Materials/Molecular docking simulations/ExtractoCordyceps2/Results/AURKA(3cho)/Conformations_AURKA/CordycepiamideB/CordycepiamideB_docked_model_9.pdb]

REMARK VINA RESULT:      -6.0      1.654      6.762
REMARK  Name = *****
REMARK  10 active torsions:
REMARK  status: ('A' for Active; 'I' for Inactive)
REMARK    1  A    between atoms: C_1  and  C_2
REMARK    2  A    between atoms: C_2  and  C_3
REMARK    3  A    between atoms: C_3  and  C_4
REMARK    4  A    between atoms: C_4  and  C_5
REMARK    5  A    between atoms: C_5  and  C_6
REMARK    6  A    between atoms: C_6  and  C_7
REMARK    7  A    between atoms: C_7  and  C_8
REMARK    8  A    between atoms: C_9  and  C_10
REMARK    9  A    between atoms: N_12  and  C_13
REMARK   10  A    between atoms: C_22  and  O_23
REMARK                            x       y       z     vdW  Elec       q    Type
REMARK                         _______ _______ _______ _____ _____    ______ ____
ROOT
ATOM      1  C   UNL A   1      16.689  51.874  97.123  0.00  0.00
ATOM      2  O   UNL A   1      17.332  52.910  97.193  0.00  0.00
ATOM      3  N   UNL A   1      16.463  51.176  95.961  0.00  0.00
ATOM      4  H   UNL A   1      15.759  50.451  95.979  0.00  0.00
ENDROOT
BRANCH   3   5
ATOM      5  C   UNL A   1      16.824  51.712  94.644  0.00  0.00
ATOM      6  C   UNL A   1      15.739  51.507  93.584  0.00  0.00
ATOM      7  C   UNL A   1      16.234  51.948  92.235  0.00  0.00
ATOM      8  C   UNL A   1      15.317  52.193  91.203  0.00  0.00
ATOM      9  C   UNL A   1      15.760  52.600  89.944  0.00  0.00
ATOM     10  C   UNL A   1      17.123  52.759  89.703  0.00  0.00
ATOM     11  C   UNL A   1      18.042  52.505  90.720  0.00  0.00
ATOM     12  C   UNL A   1      17.601  52.088  91.978  0.00  0.00
ATOM     13  O   UNL A   1      18.580  51.877  92.909  0.00  0.00
ATOM     14  C   UNL A   1      18.165  51.182  94.088  0.00  0.00
BRANCH  14  15
ATOM     15  O   UNL A   1      19.195  51.376  95.064  0.00  0.00
ATOM     16  H   UNL A   1      18.725  51.666  95.862  0.00  0.00
ENDBRANCH  14  15
ENDBRANCH   3   5
BRANCH   1  18
ATOM     17  C   UNL A   1      14.785  50.816  98.365  0.00  0.00
ATOM     18  C   UNL A   1      16.065  51.219  98.301  0.00  0.00
BRANCH  17  19
ATOM     19  C   UNL A   1      13.753  50.855  97.272  0.00  0.00
BRANCH  19  20
ATOM     20  C   UNL A   1      12.558  49.961  97.602  0.00  0.00
BRANCH  20  21
ATOM     21  C   UNL A   1      11.365  50.787  98.089  0.00  0.00
BRANCH  21  22
ATOM     22  C   UNL A   1      10.633  50.087  99.236  0.00  0.00
BRANCH  22  23
ATOM     23  C   UNL A   1      11.515  49.025  99.893  0.00  0.00
BRANCH  23  25
ATOM     24  C   UNL A   1      12.988  50.370 101.434  0.00  0.00
ATOM     25  C   UNL A   1      11.832  49.386 101.344  0.00  0.00
ENDBRANCH  23  25
ENDBRANCH  22  23
ENDBRANCH  21  22
ENDBRANCH  20  21
ENDBRANCH  19  20
ENDBRANCH  17  19
ENDBRANCH   1  18
TORSDOF 9
