# Supplementary material for: The Cordyceps Genus as a Potential Source of Bioactive Compounds for Adjuvant Cancer Therapy: A Network Pharmacology Approach
Source: Pharmaceuticals (Basel). 2025 Apr 30;18(5):667. doi: 10.3390/ph18050667 (PMC12115173; doi:10.3390/ph18050667)
Supplement: Supplementary file 1 [file pharmaceuticals-18-00667-s001.zip › pharmaceuticals-3597034-supplementary/Supplementary Materials/Molecular docking simulations/ExtractoCordyceps2/Results/AURKA(3cho)/Conformations_AURKA/CordycepiamideC/CordycepiamideC_docked.pdbqt]

MODEL 1
REMARK VINA RESULT:      -6.3      0.000      0.000
REMARK  Name = *****
REMARK  15 active torsions:
REMARK  status: ('A' for Active; 'I' for Inactive)
REMARK    1  A    between atoms: C_1  and  C_2
REMARK    2  A    between atoms: C_2  and  O_4
REMARK    3  A    between atoms: O_4  and  C_5
REMARK    4  A    between atoms: C_5  and  C_6
REMARK    5  A    between atoms: C_6  and  C_7
REMARK    6  A    between atoms: C_7  and  C_8
REMARK    7  A    between atoms: C_8  and  C_9
REMARK    8  A    between atoms: C_9  and  C_10
REMARK    9  A    between atoms: C_11  and  C_12
REMARK   10  A    between atoms: N_14  and  CA_15
REMARK   11  A    between atoms: CA_15  and  C_17
REMARK   12  A    between atoms: CA_15  and  C_25
REMARK   13  A    between atoms: C_17  and  C_18
REMARK   14  A    between atoms: C_23  and  O_24
REMARK   15  A    between atoms: C_25  and  O_26
REMARK                            x       y       z     vdW  Elec       q    Type
REMARK                         _______ _______ _______ _____ _____    ______ ____
ROOT
ATOM      1  C   UNL A   1      18.122  50.925  92.746  0.00  0.00    +0.167 C 
ATOM      2  O   UNL A   1      17.959  49.798  92.297  0.00  0.00    -0.374 OA
ATOM      3  N   UNL A   1      18.284  52.053  91.981  0.00  0.00    -0.310 N 
ATOM      4  H   UNL A   1      18.392  52.951  92.432  0.00  0.00    +0.191 HD
ENDROOT
BRANCH   1   6
ATOM      5  C   UNL A   1      17.087  51.287  94.997  0.00  0.00    -0.004 C 
ATOM      6  C   UNL A   1      18.164  51.223  94.197  0.00  0.00    +0.126 C 
BRANCH   5   7
ATOM      7  C   UNL A   1      15.644  51.099  94.620  0.00  0.00    +0.042 C 
BRANCH   7   8
ATOM      8  C   UNL A   1      15.091  49.797  95.204  0.00  0.00    +0.011 C 
BRANCH   8   9
ATOM      9  C   UNL A   1      13.600  49.641  94.896  0.00  0.00    +0.017 C 
BRANCH   9  10
ATOM     10  C   UNL A   1      12.765  50.660  95.668  0.00  0.00    +0.072 C 
BRANCH  10  11
ATOM     11  C   UNL A   1      12.636  50.281  97.139  0.00  0.00    +0.281 C 
BRANCH  11  12
ATOM     12  O   UNL A   1      13.187  51.350  97.921  0.00  0.00    -0.529 OA
BRANCH  12  14
ATOM     13  C   UNL A   1      15.483  51.344  98.385  0.00  0.00    +0.292 C 
ATOM     14  C   UNL A   1      14.111  50.950  98.837  0.00  0.00    +0.209 C 
ATOM     15  O   UNL A   1      13.870  50.355  99.878  0.00  0.00    -0.342 OA
ENDBRANCH  12  14
ENDBRANCH  11  12
ENDBRANCH  10  11
ENDBRANCH   9  10
ENDBRANCH   8   9
ENDBRANCH   7   8
ENDBRANCH   5   7
ENDBRANCH   1   6
BRANCH   3  16
ATOM     16  CA  UNL A   1      18.263  52.009  90.516  0.00  0.00    +0.119 C 
BRANCH  16  17
ATOM     17  C   UNL A   1      16.955  52.595  89.936  0.00  0.00    +0.121 C 
BRANCH  17  18
ATOM     18  C   UNL A   1      15.661  52.342  90.678  0.00  0.00    -0.021 A 
ATOM     19  C   UNL A   1      14.969  53.429  91.240  0.00  0.00    +0.026 A 
ATOM     20  C   UNL A   1      13.733  53.250  91.870  0.00  0.00    +0.008 A 
ATOM     21  C   UNL A   1      13.162  51.982  91.937  0.00  0.00    +0.020 A 
ATOM     22  C   UNL A   1      13.831  50.894  91.384  0.00  0.00    +0.079 A 
ATOM     23  C   UNL A   1      15.065  51.081  90.767  0.00  0.00    +0.037 A 
BRANCH  23  24
ATOM     24  O   UNL A   1      15.690  49.975  90.270  0.00  0.00    -0.564 OA
ATOM     25  H   UNL A   1      15.621  49.307  90.994  0.00  0.00    +0.335 HD
ENDBRANCH  23  24
ENDBRANCH  17  18
ENDBRANCH  16  17
BRANCH  16  26
ATOM     26  C   UNL A   1      19.463  52.790  89.940  0.00  0.00    +0.210 C 
BRANCH  26  27
ATOM     27  O   UNL A   1      19.135  54.167  89.770  0.00  0.00    -0.452 OA
ATOM     28  H   UNL A   1      18.396  54.215  89.139  0.00  0.00    +0.235 HD
ENDBRANCH  26  27
ENDBRANCH  16  26
ENDBRANCH   3  16
TORSDOF 14
ENDMDL
MODEL 2
REMARK VINA RESULT:      -6.3      2.218      6.888
REMARK  Name = *****
REMARK  15 active torsions:
REMARK  status: ('A' for Active; 'I' for Inactive)
REMARK    1  A    between atoms: C_1  and  C_2
REMARK    2  A    between atoms: C_2  and  O_4
REMARK    3  A    between atoms: O_4  and  C_5
REMARK    4  A    between atoms: C_5  and  C_6
REMARK    5  A    between atoms: C_6  and  C_7
REMARK    6  A    between atoms: C_7  and  C_8
REMARK    7  A    between atoms: C_8  and  C_9
REMARK    8  A    between atoms: C_9  and  C_10
REMARK    9  A    between atoms: C_11  and  C_12
REMARK   10  A    between atoms: N_14  and  CA_15
REMARK   11  A    between atoms: CA_15  and  C_17
REMARK   12  A    between atoms: CA_15  and  C_25
REMARK   13  A    between atoms: C_17  and  C_18
REMARK   14  A    between atoms: C_23  and  O_24
REMARK   15  A    between atoms: C_25  and  O_26
REMARK                            x       y       z     vdW  Elec       q    Type
REMARK                         _______ _______ _______ _____ _____    ______ ____
ROOT
ATOM      1  C   UNL A   1      16.514  51.111  96.048  0.00  0.00    +0.167 C 
ATOM      2  O   UNL A   1      16.821  50.561  97.097  0.00  0.00    -0.374 OA
ATOM      3  N   UNL A   1      15.327  50.922  95.386  0.00  0.00    -0.310 N 
ATOM      4  H   UNL A   1      15.142  51.432  94.535  0.00  0.00    +0.191 HD
ENDROOT
BRANCH   1   6
ATOM      5  C   UNL A   1      18.287  51.744  94.397  0.00  0.00    -0.004 C 
ATOM      6  C   UNL A   1      17.397  52.074  95.347  0.00  0.00    +0.126 C 
BRANCH   5   7
ATOM      7  C   UNL A   1      18.601  50.376  93.859  0.00  0.00    +0.042 C 
BRANCH   7   8
ATOM      8  C   UNL A   1      17.872  50.129  92.536  0.00  0.00    +0.011 C 
BRANCH   8   9
ATOM      9  C   UNL A   1      17.829  51.398  91.683  0.00  0.00    +0.017 C 
BRANCH   9  10
ATOM     10  C   UNL A   1      16.531  51.485  90.883  0.00  0.00    +0.072 C 
BRANCH  10  11
ATOM     11  C   UNL A   1      15.326  51.073  91.722  0.00  0.00    +0.281 C 
BRANCH  11  12
ATOM     12  O   UNL A   1      15.054  52.127  92.655  0.00  0.00    -0.529 OA
BRANCH  12  14
ATOM     13  C   UNL A   1      13.615  53.625  91.572  0.00  0.00    +0.292 C 
ATOM     14  C   UNL A   1      13.769  52.576  92.629  0.00  0.00    +0.209 C 
ATOM     15  O   UNL A   1      12.866  52.188  93.356  0.00  0.00    -0.342 OA
ENDBRANCH  12  14
ENDBRANCH  11  12
ENDBRANCH  10  11
ENDBRANCH   9  10
ENDBRANCH   8   9
ENDBRANCH   7   8
ENDBRANCH   5   7
ENDBRANCH   1   6
BRANCH   3  16
ATOM     16  CA  UNL A   1      14.286  50.025  95.898  0.00  0.00    +0.119 C 
BRANCH  16  17
ATOM     17  C   UNL A   1      13.173  50.793  96.645  0.00  0.00    +0.121 C 
BRANCH  17  18
ATOM     18  C   UNL A   1      12.939  50.482  98.108  0.00  0.00    -0.021 A 
ATOM     19  C   UNL A   1      11.878  49.632  98.467  0.00  0.00    +0.026 A 
ATOM     20  C   UNL A   1      11.671  49.260  99.799  0.00  0.00    +0.008 A 
ATOM     21  C   UNL A   1      12.530  49.720 100.793  0.00  0.00    +0.020 A 
ATOM     22  C   UNL A   1      13.588  50.560 100.457  0.00  0.00    +0.079 A 
ATOM     23  C   UNL A   1      13.780  50.933  99.129  0.00  0.00    +0.037 A 
BRANCH  23  24
ATOM     24  O   UNL A   1      14.813  51.782  98.861  0.00  0.00    -0.564 OA
ATOM     25  H   UNL A   1      15.145  51.495  97.976  0.00  0.00    +0.335 HD
ENDBRANCH  23  24
ENDBRANCH  17  18
ENDBRANCH  16  17
BRANCH  16  26
ATOM     26  C   UNL A   1      13.654  49.223  94.741  0.00  0.00    +0.210 C 
BRANCH  26  27
ATOM     27  O   UNL A   1      12.256  49.486  94.648  0.00  0.00    -0.452 OA
ATOM     28  H   UNL A   1      11.795  48.632  94.711  0.00  0.00    +0.235 HD
ENDBRANCH  26  27
ENDBRANCH  16  26
ENDBRANCH   3  16
TORSDOF 14
ENDMDL
MODEL 3
REMARK VINA RESULT:      -6.1      2.144      3.848
REMARK  Name = *****
REMARK  15 active torsions:
REMARK  status: ('A' for Active; 'I' for Inactive)
REMARK    1  A    between atoms: C_1  and  C_2
REMARK    2  A    between atoms: C_2  and  O_4
REMARK    3  A    between atoms: O_4  and  C_5
REMARK    4  A    between atoms: C_5  and  C_6
REMARK    5  A    between atoms: C_6  and  C_7
REMARK    6  A    between atoms: C_7  and  C_8
REMARK    7  A    between atoms: C_8  and  C_9
REMARK    8  A    between atoms: C_9  and  C_10
REMARK    9  A    between atoms: C_11  and  C_12
REMARK   10  A    between atoms: N_14  and  CA_15
REMARK   11  A    between atoms: CA_15  and  C_17
REMARK   12  A    between atoms: CA_15  and  C_25
REMARK   13  A    between atoms: C_17  and  C_18
REMARK   14  A    between atoms: C_23  and  O_24
REMARK   15  A    between atoms: C_25  and  O_26
REMARK                            x       y       z     vdW  Elec       q    Type
REMARK                         _______ _______ _______ _____ _____    ______ ____
ROOT
ATOM      1  C   UNL A   1      16.527  51.398  91.228  0.00  0.00    +0.167 C 
ATOM      2  O   UNL A   1      16.279  50.329  90.686  0.00  0.00    -0.374 OA
ATOM      3  N   UNL A   1      15.599  52.376  91.485  0.00  0.00    -0.310 N 
ATOM      4  H   UNL A   1      15.884  53.223  91.957  0.00  0.00    +0.191 HD
ENDROOT
BRANCH   1   6
ATOM      5  C   UNL A   1      18.366  51.547  92.921  0.00  0.00    -0.004 C 
ATOM      6  C   UNL A   1      17.883  51.779  91.690  0.00  0.00    +0.126 C 
BRANCH   5   7
ATOM      7  C   UNL A   1      17.666  50.893  94.080  0.00  0.00    +0.042 C 
BRANCH   7   8
ATOM      8  C   UNL A   1      16.891  51.924  94.903  0.00  0.00    +0.011 C 
BRANCH   8   9
ATOM      9  C   UNL A   1      17.603  52.229  96.222  0.00  0.00    +0.017 C 
BRANCH   9  10
ATOM     10  C   UNL A   1      17.162  51.269  97.325  0.00  0.00    +0.072 C 
BRANCH  10  11
ATOM     11  C   UNL A   1      15.872  51.736  97.992  0.00  0.00    +0.281 C 
BRANCH  11  12
ATOM     12  O   UNL A   1      14.800  50.919  97.502  0.00  0.00    -0.529 OA
BRANCH  12  14
ATOM     13  C   UNL A   1      13.845  50.470  99.594  0.00  0.00    +0.292 C 
ATOM     14  C   UNL A   1      13.647  51.026  98.218  0.00  0.00    +0.209 C 
ATOM     15  O   UNL A   1      12.598  51.504  97.809  0.00  0.00    -0.342 OA
ENDBRANCH  12  14
ENDBRANCH  11  12
ENDBRANCH  10  11
ENDBRANCH   9  10
ENDBRANCH   8   9
ENDBRANCH   7   8
ENDBRANCH   5   7
ENDBRANCH   1   6
BRANCH   3  16
ATOM     16  CA  UNL A   1      14.185  52.219  91.132  0.00  0.00    +0.119 C 
BRANCH  16  17
ATOM     17  C   UNL A   1      13.247  52.678  92.272  0.00  0.00    +0.121 C 
BRANCH  17  18
ATOM     18  C   UNL A   1      12.370  51.643  92.942  0.00  0.00    -0.021 A 
ATOM     19  C   UNL A   1      12.835  50.997  94.101  0.00  0.00    +0.026 A 
ATOM     20  C   UNL A   1      12.028  50.089  94.794  0.00  0.00    +0.008 A 
ATOM     21  C   UNL A   1      10.737  49.821  94.348  0.00  0.00    +0.020 A 
ATOM     22  C   UNL A   1      10.258  50.452  93.203  0.00  0.00    +0.079 A 
ATOM     23  C   UNL A   1      11.073  51.348  92.515  0.00  0.00    +0.037 A 
BRANCH  23  24
ATOM     24  O   UNL A   1      10.562  51.914  91.383  0.00  0.00    -0.564 OA
ATOM     25  H   UNL A   1      11.301  52.466  91.030  0.00  0.00    +0.335 HD
ENDBRANCH  23  24
ENDBRANCH  17  18
ENDBRANCH  16  17
BRANCH  16  26
ATOM     26  C   UNL A   1      13.859  53.026  89.857  0.00  0.00    +0.210 C 
BRANCH  26  27
ATOM     27  O   UNL A   1      12.552  53.589  89.936  0.00  0.00    -0.452 OA
ATOM     28  H   UNL A   1      12.330  53.933  89.053  0.00  0.00    +0.235 HD
ENDBRANCH  26  27
ENDBRANCH  16  26
ENDBRANCH   3  16
TORSDOF 14
ENDMDL
MODEL 4
REMARK VINA RESULT:      -5.8      2.188      3.578
REMARK  Name = *****
REMARK  15 active torsions:
REMARK  status: ('A' for Active; 'I' for Inactive)
REMARK    1  A    between atoms: C_1  and  C_2
REMARK    2  A    between atoms: C_2  and  O_4
REMARK    3  A    between atoms: O_4  and  C_5
REMARK    4  A    between atoms: C_5  and  C_6
REMARK    5  A    between atoms: C_6  and  C_7
REMARK    6  A    between atoms: C_7  and  C_8
REMARK    7  A    between atoms: C_8  and  C_9
REMARK    8  A    between atoms: C_9  and  C_10
REMARK    9  A    between atoms: C_11  and  C_12
REMARK   10  A    between atoms: N_14  and  CA_15
REMARK   11  A    between atoms: CA_15  and  C_17
REMARK   12  A    between atoms: CA_15  and  C_25
REMARK   13  A    between atoms: C_17  and  C_18
REMARK   14  A    between atoms: C_23  and  O_24
REMARK   15  A    between atoms: C_25  and  O_26
REMARK                            x       y       z     vdW  Elec       q    Type
REMARK                         _______ _______ _______ _____ _____    ______ ____
ROOT
ATOM      1  C   UNL A   1      17.383  51.476  94.326  0.00  0.00    +0.167 C 
ATOM      2  O   UNL A   1      17.793  50.463  93.774  0.00  0.00    -0.374 OA
ATOM      3  N   UNL A   1      16.382  52.278  93.839  0.00  0.00    -0.310 N 
ATOM      4  H   UNL A   1      16.087  53.086  94.368  0.00  0.00    +0.191 HD
ENDROOT
BRANCH   1   6
ATOM      5  C   UNL A   1      17.443  51.636  96.824  0.00  0.00    -0.004 C 
ATOM      6  C   UNL A   1      17.920  51.973  95.615  0.00  0.00    +0.126 C 
BRANCH   5   7
ATOM      7  C   UNL A   1      16.287  50.729  97.141  0.00  0.00    +0.042 C 
BRANCH   7   8
ATOM      8  C   UNL A   1      15.450  51.294  98.292  0.00  0.00    +0.011 C 
BRANCH   8   9
ATOM      9  C   UNL A   1      13.955  51.080  98.046  0.00  0.00    +0.017 C 
BRANCH   9  10
ATOM     10  C   UNL A   1      13.268  50.497  99.278  0.00  0.00    +0.072 C 
BRANCH  10  11
ATOM     11  C   UNL A   1      11.899  49.918  98.937  0.00  0.00    +0.281 C 
BRANCH  11  12
ATOM     12  O   UNL A   1      11.209  50.869  98.113  0.00  0.00    -0.529 OA
BRANCH  12  14
ATOM     13  C   UNL A   1       9.285  49.677  97.508  0.00  0.00    +0.292 C 
ATOM     14  C   UNL A   1       9.855  50.845  98.251  0.00  0.00    +0.209 C 
ATOM     15  O   UNL A   1       9.191  51.653  98.885  0.00  0.00    -0.342 OA
ENDBRANCH  12  14
ENDBRANCH  11  12
ENDBRANCH  10  11
ENDBRANCH   9  10
ENDBRANCH   8   9
ENDBRANCH   7   8
ENDBRANCH   5   7
ENDBRANCH   1   6
BRANCH   3  16
ATOM     16  CA  UNL A   1      15.687  51.978  92.583  0.00  0.00    +0.119 C 
BRANCH  16  17
ATOM     17  C   UNL A   1      14.221  52.470  92.599  0.00  0.00    +0.121 C 
BRANCH  17  18
ATOM     18  C   UNL A   1      13.155  51.539  93.135  0.00  0.00    -0.021 A 
ATOM     19  C   UNL A   1      13.412  50.806  94.307  0.00  0.00    +0.026 A 
ATOM     20  C   UNL A   1      12.429  49.991  94.878  0.00  0.00    +0.008 A 
ATOM     21  C   UNL A   1      11.169  49.904  94.293  0.00  0.00    +0.020 A 
ATOM     22  C   UNL A   1      10.895  50.623  93.133  0.00  0.00    +0.079 A 
ATOM     23  C   UNL A   1      11.884  51.425  92.567  0.00  0.00    +0.037 A 
BRANCH  23  24
ATOM     24  O   UNL A   1      11.570  52.084  91.414  0.00  0.00    -0.564 OA
ATOM     25  H   UNL A   1      10.927  51.489  90.959  0.00  0.00    +0.335 HD
ENDBRANCH  23  24
ENDBRANCH  17  18
ENDBRANCH  16  17
BRANCH  16  26
ATOM     26  C   UNL A   1      16.423  52.632  91.394  0.00  0.00    +0.210 C 
BRANCH  26  27
ATOM     27  O   UNL A   1      16.944  51.639  90.515  0.00  0.00    -0.452 OA
ATOM     28  H   UNL A   1      16.572  51.809  89.632  0.00  0.00    +0.235 HD
ENDBRANCH  26  27
ENDBRANCH  16  26
ENDBRANCH   3  16
TORSDOF 14
ENDMDL
MODEL 5
REMARK VINA RESULT:      -5.8      3.076      6.130
REMARK  Name = *****
REMARK  15 active torsions:
REMARK  status: ('A' for Active; 'I' for Inactive)
REMARK    1  A    between atoms: C_1  and  C_2
REMARK    2  A    between atoms: C_2  and  O_4
REMARK    3  A    between atoms: O_4  and  C_5
REMARK    4  A    between atoms: C_5  and  C_6
REMARK    5  A    between atoms: C_6  and  C_7
REMARK    6  A    between atoms: C_7  and  C_8
REMARK    7  A    between atoms: C_8  and  C_9
REMARK    8  A    between atoms: C_9  and  C_10
REMARK    9  A    between atoms: C_11  and  C_12
REMARK   10  A    between atoms: N_14  and  CA_15
REMARK   11  A    between atoms: CA_15  and  C_17
REMARK   12  A    between atoms: CA_15  and  C_25
REMARK   13  A    between atoms: C_17  and  C_18
REMARK   14  A    between atoms: C_23  and  O_24
REMARK   15  A    between atoms: C_25  and  O_26
REMARK                            x       y       z     vdW  Elec       q    Type
REMARK                         _______ _______ _______ _____ _____    ______ ____
ROOT
ATOM      1  C   UNL A   1      16.572  51.733  92.828  0.00  0.00    +0.167 C 
ATOM      2  O   UNL A   1      16.366  52.938  92.896  0.00  0.00    -0.374 OA
ATOM      3  N   UNL A   1      16.760  50.911  93.911  0.00  0.00    -0.310 N 
ATOM      4  H   UNL A   1      16.903  49.922  93.768  0.00  0.00    +0.191 HD
ENDROOT
BRANCH   1   6
ATOM      5  C   UNL A   1      15.584  50.688  90.778  0.00  0.00    -0.004 C 
ATOM      6  C   UNL A   1      16.643  50.992  91.546  0.00  0.00    +0.126 C 
BRANCH   5   7
ATOM      7  C   UNL A   1      14.136  50.995  91.037  0.00  0.00    +0.042 C 
BRANCH   7   8
ATOM      8  C   UNL A   1      13.605  50.171  92.213  0.00  0.00    +0.011 C 
BRANCH   8   9
ATOM      9  C   UNL A   1      12.848  51.053  93.210  0.00  0.00    +0.017 C 
BRANCH   9  10
ATOM     10  C   UNL A   1      11.590  50.355  93.722  0.00  0.00    +0.072 C 
BRANCH  10  11
ATOM     11  C   UNL A   1      10.577  50.131  92.604  0.00  0.00    +0.281 C 
BRANCH  11  12
ATOM     12  O   UNL A   1       9.279  50.474  93.107  0.00  0.00    -0.529 OA
BRANCH  12  14
ATOM     13  C   UNL A   1       7.738  52.232  93.264  0.00  0.00    +0.292 C 
ATOM     14  C   UNL A   1       8.632  51.423  92.376  0.00  0.00    +0.209 C 
ATOM     15  O   UNL A   1       8.754  51.599  91.172  0.00  0.00    -0.342 OA
ENDBRANCH  12  14
ENDBRANCH  11  12
ENDBRANCH  10  11
ENDBRANCH   9  10
ENDBRANCH   8   9
ENDBRANCH   7   8
ENDBRANCH   5   7
ENDBRANCH   1   6
BRANCH   3  16
ATOM     16  CA  UNL A   1      16.718  51.416  95.286  0.00  0.00    +0.119 C 
BRANCH  16  17
ATOM     17  C   UNL A   1      16.277  50.328  96.292  0.00  0.00    +0.121 C 
BRANCH  17  18
ATOM     18  C   UNL A   1      14.988  50.534  97.057  0.00  0.00    -0.021 A 
ATOM     19  C   UNL A   1      13.805  49.944  96.578  0.00  0.00    +0.026 A 
ATOM     20  C   UNL A   1      12.607  50.046  97.292  0.00  0.00    +0.008 A 
ATOM     21  C   UNL A   1      12.574  50.730  98.504  0.00  0.00    +0.020 A 
ATOM     22  C   UNL A   1      13.736  51.319  98.996  0.00  0.00    +0.079 A 
ATOM     23  C   UNL A   1      14.922  51.219  98.273  0.00  0.00    +0.037 A 
BRANCH  23  24
ATOM     24  O   UNL A   1      16.022  51.841  98.787  0.00  0.00    -0.564 OA
ATOM     25  H   UNL A   1      15.800  52.802  98.752  0.00  0.00    +0.335 HD
ENDBRANCH  23  24
ENDBRANCH  17  18
ENDBRANCH  16  17
BRANCH  16  26
ATOM     26  C   UNL A   1      18.103  51.953  95.702  0.00  0.00    +0.210 C 
BRANCH  26  27
ATOM     27  O   UNL A   1      17.990  52.841  96.811  0.00  0.00    -0.452 OA
ATOM     28  H   UNL A   1      18.758  52.686  97.388  0.00  0.00    +0.235 HD
ENDBRANCH  26  27
ENDBRANCH  16  26
ENDBRANCH   3  16
TORSDOF 14
ENDMDL
MODEL 6
REMARK VINA RESULT:      -5.7      2.092      6.008
REMARK  Name = *****
REMARK  15 active torsions:
REMARK  status: ('A' for Active; 'I' for Inactive)
REMARK    1  A    between atoms: C_1  and  C_2
REMARK    2  A    between atoms: C_2  and  O_4
REMARK    3  A    between atoms: O_4  and  C_5
REMARK    4  A    between atoms: C_5  and  C_6
REMARK    5  A    between atoms: C_6  and  C_7
REMARK    6  A    between atoms: C_7  and  C_8
REMARK    7  A    between atoms: C_8  and  C_9
REMARK    8  A    between atoms: C_9  and  C_10
REMARK    9  A    between atoms: C_11  and  C_12
REMARK   10  A    between atoms: N_14  and  CA_15
REMARK   11  A    between atoms: CA_15  and  C_17
REMARK   12  A    between atoms: CA_15  and  C_25
REMARK   13  A    between atoms: C_17  and  C_18
REMARK   14  A    between atoms: C_23  and  O_24
REMARK   15  A    between atoms: C_25  and  O_26
REMARK                            x       y       z     vdW  Elec       q    Type
REMARK                         _______ _______ _______ _____ _____    ______ ____
ROOT
ATOM      1  C   UNL A   1      17.856  50.793  93.806  0.00  0.00    +0.167 C 
ATOM      2  O   UNL A   1      18.883  51.019  94.434  0.00  0.00    -0.374 OA
ATOM      3  N   UNL A   1      16.590  51.062  94.259  0.00  0.00    -0.310 N 
ATOM      4  H   UNL A   1      15.795  50.864  93.668  0.00  0.00    +0.191 HD
ENDROOT
BRANCH   1   6
ATOM      5  C   UNL A   1      17.955  50.887  91.306  0.00  0.00    -0.004 C 
ATOM      6  C   UNL A   1      17.850  50.193  92.451  0.00  0.00    +0.126 C 
BRANCH   5   7
ATOM      7  C   UNL A   1      18.079  52.376  91.135  0.00  0.00    +0.042 C 
BRANCH   7   8
ATOM      8  C   UNL A   1      17.145  52.878  90.031  0.00  0.00    +0.011 C 
BRANCH   8   9
ATOM      9  C   UNL A   1      15.714  52.381  90.247  0.00  0.00    +0.017 C 
BRANCH   9  10
ATOM     10  C   UNL A   1      14.899  53.377  91.068  0.00  0.00    +0.072 C 
BRANCH  10  11
ATOM     11  C   UNL A   1      14.197  52.698  92.239  0.00  0.00    +0.281 C 
BRANCH  11  12
ATOM     12  O   UNL A   1      14.377  51.282  92.103  0.00  0.00    -0.529 OA
BRANCH  12  14
ATOM     13  C   UNL A   1      12.106  51.409  92.663  0.00  0.00    +0.292 C 
ATOM     14  C   UNL A   1      13.217  50.570  92.112  0.00  0.00    +0.209 C 
ATOM     15  O   UNL A   1      13.088  49.415  91.731  0.00  0.00    -0.342 OA
ENDBRANCH  12  14
ENDBRANCH  11  12
ENDBRANCH  10  11
ENDBRANCH   9  10
ENDBRANCH   8   9
ENDBRANCH   7   8
ENDBRANCH   5   7
ENDBRANCH   1   6
BRANCH   3  16
ATOM     16  CA  UNL A   1      16.345  51.672  95.570  0.00  0.00    +0.119 C 
BRANCH  16  17
ATOM     17  C   UNL A   1      16.232  50.614  96.691  0.00  0.00    +0.121 C 
BRANCH  17  18
ATOM     18  C   UNL A   1      14.908  50.462  97.406  0.00  0.00    -0.021 A 
ATOM     19  C   UNL A   1      14.836  50.739  98.783  0.00  0.00    +0.026 A 
ATOM     20  C   UNL A   1      13.618  50.682  99.468  0.00  0.00    +0.008 A 
ATOM     21  C   UNL A   1      12.448  50.360  98.786  0.00  0.00    +0.020 A 
ATOM     22  C   UNL A   1      12.499  50.084  97.422  0.00  0.00    +0.079 A 
ATOM     23  C   UNL A   1      13.718  50.134  96.751  0.00  0.00    +0.037 A 
BRANCH  23  24
ATOM     24  O   UNL A   1      13.713  49.825  95.422  0.00  0.00    -0.564 OA
ATOM     25  H   UNL A   1      14.472  49.204  95.311  0.00  0.00    +0.335 HD
ENDBRANCH  23  24
ENDBRANCH  17  18
ENDBRANCH  16  17
BRANCH  16  26
ATOM     26  C   UNL A   1      17.480  52.658  95.921  0.00  0.00    +0.210 C 
BRANCH  26  27
ATOM     27  O   UNL A   1      18.110  52.288  97.146  0.00  0.00    -0.452 OA
ATOM     28  H   UNL A   1      17.557  52.629  97.870  0.00  0.00    +0.235 HD
ENDBRANCH  26  27
ENDBRANCH  16  26
ENDBRANCH   3  16
TORSDOF 14
ENDMDL
MODEL 7
REMARK VINA RESULT:      -5.7      3.271      5.692
REMARK  Name = *****
REMARK  15 active torsions:
REMARK  status: ('A' for Active; 'I' for Inactive)
REMARK    1  A    between atoms: C_1  and  C_2
REMARK    2  A    between atoms: C_2  and  O_4
REMARK    3  A    between atoms: O_4  and  C_5
REMARK    4  A    between atoms: C_5  and  C_6
REMARK    5  A    between atoms: C_6  and  C_7
REMARK    6  A    between atoms: C_7  and  C_8
REMARK    7  A    between atoms: C_8  and  C_9
REMARK    8  A    between atoms: C_9  and  C_10
REMARK    9  A    between atoms: C_11  and  C_12
REMARK   10  A    between atoms: N_14  and  CA_15
REMARK   11  A    between atoms: CA_15  and  C_17
REMARK   12  A    between atoms: CA_15  and  C_25
REMARK   13  A    between atoms: C_17  and  C_18
REMARK   14  A    between atoms: C_23  and  O_24
REMARK   15  A    between atoms: C_25  and  O_26
REMARK                            x       y       z     vdW  Elec       q    Type
REMARK                         _______ _______ _______ _____ _____    ______ ____
ROOT
ATOM      1  C   UNL A   1      15.092  51.849  92.642  0.00  0.00    +0.167 C 
ATOM      2  O   UNL A   1      15.208  50.737  92.142  0.00  0.00    -0.374 OA
ATOM      3  N   UNL A   1      16.071  52.487  93.360  0.00  0.00    -0.310 N 
ATOM      4  H   UNL A   1      15.902  53.414  93.722  0.00  0.00    +0.191 HD
ENDROOT
BRANCH   1   6
ATOM      5  C   UNL A   1      12.659  52.309  93.017  0.00  0.00    -0.004 C 
ATOM      6  C   UNL A   1      13.859  52.665  92.531  0.00  0.00    +0.126 C 
BRANCH   5   7
ATOM      7  C   UNL A   1      12.294  51.043  93.741  0.00  0.00    +0.042 C 
BRANCH   7   8
ATOM      8  C   UNL A   1      11.273  50.231  92.939  0.00  0.00    +0.011 C 
BRANCH   8   9
ATOM      9  C   UNL A   1      10.709  51.047  91.774  0.00  0.00    +0.017 C 
BRANCH   9  10
ATOM     10  C   UNL A   1       9.228  50.748  91.553  0.00  0.00    +0.072 C 
BRANCH  10  11
ATOM     11  C   UNL A   1       8.343  51.600  92.455  0.00  0.00    +0.281 C 
BRANCH  11  12
ATOM     12  O   UNL A   1       7.535  50.717  93.245  0.00  0.00    -0.529 OA
BRANCH  12  14
ATOM     13  C   UNL A   1       8.388  50.147  95.351  0.00  0.00    +0.292 C 
ATOM     14  C   UNL A   1       7.481  51.043  94.566  0.00  0.00    +0.209 C 
ATOM     15  O   UNL A   1       6.798  51.934  95.051  0.00  0.00    -0.342 OA
ENDBRANCH  12  14
ENDBRANCH  11  12
ENDBRANCH  10  11
ENDBRANCH   9  10
ENDBRANCH   8   9
ENDBRANCH   7   8
ENDBRANCH   5   7
ENDBRANCH   1   6
BRANCH   3  16
ATOM     16  CA  UNL A   1      17.387  51.881  93.590  0.00  0.00    +0.119 C 
BRANCH  16  17
ATOM     17  C   UNL A   1      17.323  50.728  94.618  0.00  0.00    +0.121 C 
BRANCH  17  18
ATOM     18  C   UNL A   1      16.455  50.903  95.844  0.00  0.00    -0.021 A 
ATOM     19  C   UNL A   1      15.217  50.239  95.908  0.00  0.00    +0.026 A 
ATOM     20  C   UNL A   1      14.416  50.313  97.052  0.00  0.00    +0.008 A 
ATOM     21  C   UNL A   1      14.845  51.043  98.157  0.00  0.00    +0.020 A 
ATOM     22  C   UNL A   1      16.068  51.706  98.114  0.00  0.00    +0.079 A 
ATOM     23  C   UNL A   1      16.855  51.633  96.967  0.00  0.00    +0.037 A 
BRANCH  23  24
ATOM     24  O   UNL A   1      18.029  52.326  96.969  0.00  0.00    -0.564 OA
ATOM     25  H   UNL A   1      18.602  51.837  97.607  0.00  0.00    +0.335 HD
ENDBRANCH  23  24
ENDBRANCH  17  18
ENDBRANCH  16  17
BRANCH  16  26
ATOM     26  C   UNL A   1      17.967  51.342  92.266  0.00  0.00    +0.210 C 
BRANCH  26  27
ATOM     27  O   UNL A   1      17.999  49.917  92.270  0.00  0.00    -0.452 OA
ATOM     28  H   UNL A   1      17.090  49.607  92.426  0.00  0.00    +0.235 HD
ENDBRANCH  26  27
ENDBRANCH  16  26
ENDBRANCH   3  16
TORSDOF 14
ENDMDL
MODEL 8
REMARK VINA RESULT:      -5.7      2.112      5.858
REMARK  Name = *****
REMARK  15 active torsions:
REMARK  status: ('A' for Active; 'I' for Inactive)
REMARK    1  A    between atoms: C_1  and  C_2
REMARK    2  A    between atoms: C_2  and  O_4
REMARK    3  A    between atoms: O_4  and  C_5
REMARK    4  A    between atoms: C_5  and  C_6
REMARK    5  A    between atoms: C_6  and  C_7
REMARK    6  A    between atoms: C_7  and  C_8
REMARK    7  A    between atoms: C_8  and  C_9
REMARK    8  A    between atoms: C_9  and  C_10
REMARK    9  A    between atoms: C_11  and  C_12
REMARK   10  A    between atoms: N_14  and  CA_15
REMARK   11  A    between atoms: CA_15  and  C_17
REMARK   12  A    between atoms: CA_15  and  C_25
REMARK   13  A    between atoms: C_17  and  C_18
REMARK   14  A    between atoms: C_23  and  O_24
REMARK   15  A    between atoms: C_25  and  O_26
REMARK                            x       y       z     vdW  Elec       q    Type
REMARK                         _______ _______ _______ _____ _____    ______ ____
ROOT
ATOM      1  C   UNL A   1      13.217  50.817  97.099  0.00  0.00    +0.167 C 
ATOM      2  O   UNL A   1      12.355  51.654  97.337  0.00  0.00    -0.374 OA
ATOM      3  N   UNL A   1      13.450  50.267  95.864  0.00  0.00    -0.310 N 
ATOM      4  H   UNL A   1      14.197  49.596  95.749  0.00  0.00    +0.191 HD
ENDROOT
BRANCH   1   6
ATOM      5  C   UNL A   1      15.353  50.783  98.406  0.00  0.00    -0.004 C 
ATOM      6  C   UNL A   1      14.137  50.283  98.132  0.00  0.00    +0.126 C 
BRANCH   5   7
ATOM      7  C   UNL A   1      16.047  51.941  97.743  0.00  0.00    +0.042 C 
BRANCH   7   8
ATOM      8  C   UNL A   1      17.390  51.505  97.150  0.00  0.00    +0.011 C 
BRANCH   8   9
ATOM      9  C   UNL A   1      17.628  52.154  95.785  0.00  0.00    +0.017 C 
BRANCH   9  10
ATOM     10  C   UNL A   1      16.541  51.760  94.787  0.00  0.00    +0.072 C 
BRANCH  10  11
ATOM     11  C   UNL A   1      17.058  50.755  93.763  0.00  0.00    +0.281 C 
BRANCH  11  12
ATOM     12  O   UNL A   1      17.724  51.484  92.723  0.00  0.00    -0.529 OA
BRANCH  12  14
ATOM     13  C   UNL A   1      17.189  52.625  90.748  0.00  0.00    +0.292 C 
ATOM     14  C   UNL A   1      17.173  51.324  91.489  0.00  0.00    +0.209 C 
ATOM     15  O   UNL A   1      16.727  50.277  91.040  0.00  0.00    -0.342 OA
ENDBRANCH  12  14
ENDBRANCH  11  12
ENDBRANCH  10  11
ENDBRANCH   9  10
ENDBRANCH   8   9
ENDBRANCH   7   8
ENDBRANCH   5   7
ENDBRANCH   1   6
BRANCH   3  16
ATOM     16  CA  UNL A   1      12.674  50.652  94.682  0.00  0.00    +0.119 C 
BRANCH  16  17
ATOM     17  C   UNL A   1      13.415  50.321  93.367  0.00  0.00    +0.121 C 
BRANCH  17  18
ATOM     18  C   UNL A   1      13.419  51.356  92.262  0.00  0.00    -0.021 A 
ATOM     19  C   UNL A   1      13.599  52.710  92.593  0.00  0.00    +0.026 A 
ATOM     20  C   UNL A   1      13.683  53.691  91.599  0.00  0.00    +0.008 A 
ATOM     21  C   UNL A   1      13.601  53.331  90.256  0.00  0.00    +0.020 A 
ATOM     22  C   UNL A   1      13.425  51.995  89.909  0.00  0.00    +0.079 A 
ATOM     23  C   UNL A   1      13.334  51.027  90.907  0.00  0.00    +0.037 A 
BRANCH  23  24
ATOM     24  O   UNL A   1      13.131  49.738  90.510  0.00  0.00    -0.564 OA
ATOM     25  H   UNL A   1      12.690  49.309  91.283  0.00  0.00    +0.335 HD
ENDBRANCH  23  24
ENDBRANCH  17  18
ENDBRANCH  16  17
BRANCH  16  26
ATOM     26  C   UNL A   1      11.307  49.935  94.682  0.00  0.00    +0.210 C 
BRANCH  26  27
ATOM     27  O   UNL A   1      10.476  50.430  93.635  0.00  0.00    -0.452 OA
ATOM     28  H   UNL A   1       9.616  49.980  93.709  0.00  0.00    +0.235 HD
ENDBRANCH  26  27
ENDBRANCH  16  26
ENDBRANCH   3  16
TORSDOF 14
ENDMDL
MODEL 9
REMARK VINA RESULT:      -5.6      2.654      5.743
REMARK  Name = *****
REMARK  15 active torsions:
REMARK  status: ('A' for Active; 'I' for Inactive)
REMARK    1  A    between atoms: C_1  and  C_2
REMARK    2  A    between atoms: C_2  and  O_4
REMARK    3  A    between atoms: O_4  and  C_5
REMARK    4  A    between atoms: C_5  and  C_6
REMARK    5  A    between atoms: C_6  and  C_7
REMARK    6  A    between atoms: C_7  and  C_8
REMARK    7  A    between atoms: C_8  and  C_9
REMARK    8  A    between atoms: C_9  and  C_10
REMARK    9  A    between atoms: C_11  and  C_12
REMARK   10  A    between atoms: N_14  and  CA_15
REMARK   11  A    between atoms: CA_15  and  C_17
REMARK   12  A    between atoms: CA_15  and  C_25
REMARK   13  A    between atoms: C_17  and  C_18
REMARK   14  A    between atoms: C_23  and  O_24
REMARK   15  A    between atoms: C_25  and  O_26
REMARK                            x       y       z     vdW  Elec       q    Type
REMARK                         _______ _______ _______ _____ _____    ______ ____
ROOT
ATOM      1  C   UNL A   1      15.505  52.278  93.052  0.00  0.00    +0.167 C 
ATOM      2  O   UNL A   1      14.358  52.197  93.471  0.00  0.00    -0.374 OA
ATOM      3  N   UNL A   1      16.630  52.149  93.827  0.00  0.00    -0.310 N 
ATOM      4  H   UNL A   1      17.542  52.209  93.397  0.00  0.00    +0.191 HD
ENDROOT
BRANCH   1   6
ATOM      5  C   UNL A   1      15.709  51.620  90.644  0.00  0.00    -0.004 C 
ATOM      6  C   UNL A   1      15.834  52.526  91.627  0.00  0.00    +0.126 C 
BRANCH   5   7
ATOM      7  C   UNL A   1      15.247  50.193  90.755  0.00  0.00    +0.042 C 
BRANCH   7   8
ATOM      8  C   UNL A   1      13.869  50.014  90.113  0.00  0.00    +0.011 C 
BRANCH   8   9
ATOM      9  C   UNL A   1      12.761  50.034  91.167  0.00  0.00    +0.017 C 
BRANCH   9  10
ATOM     10  C   UNL A   1      11.913  51.300  91.057  0.00  0.00    +0.072 C 
BRANCH  10  11
ATOM     11  C   UNL A   1      10.681  51.230  91.952  0.00  0.00    +0.281 C 
BRANCH  11  12
ATOM     12  O   UNL A   1      11.022  50.466  93.117  0.00  0.00    -0.529 OA
BRANCH  12  14
ATOM     13  C   UNL A   1       8.704  50.133  93.046  0.00  0.00    +0.292 C 
ATOM     14  C   UNL A   1       9.952  50.096  93.873  0.00  0.00    +0.209 C 
ATOM     15  O   UNL A   1       9.991  49.779  95.053  0.00  0.00    -0.342 OA
ENDBRANCH  12  14
ENDBRANCH  11  12
ENDBRANCH  10  11
ENDBRANCH   9  10
ENDBRANCH   8   9
ENDBRANCH   7   8
ENDBRANCH   5   7
ENDBRANCH   1   6
BRANCH   3  16
ATOM     16  CA  UNL A   1      16.556  51.884  95.267  0.00  0.00    +0.119 C 
BRANCH  16  17
ATOM     17  C   UNL A   1      15.938  50.501  95.572  0.00  0.00    +0.121 C 
BRANCH  17  18
ATOM     18  C   UNL A   1      14.873  50.408  96.643  0.00  0.00    -0.021 A 
ATOM     19  C   UNL A   1      15.224  50.659  97.982  0.00  0.00    +0.026 A 
ATOM     20  C   UNL A   1      14.258  50.656  98.993  0.00  0.00    +0.008 A 
ATOM     21  C   UNL A   1      12.923  50.415  98.682  0.00  0.00    +0.020 A 
ATOM     22  C   UNL A   1      12.556  50.167  97.362  0.00  0.00    +0.079 A 
ATOM     23  C   UNL A   1      13.526  50.163  96.363  0.00  0.00    +0.037 A 
BRANCH  23  24
ATOM     24  O   UNL A   1      13.115  49.883  95.093  0.00  0.00    -0.564 OA
ATOM     25  H   UNL A   1      13.783  49.241  94.753  0.00  0.00    +0.335 HD
ENDBRANCH  23  24
ENDBRANCH  17  18
ENDBRANCH  16  17
BRANCH  16  26
ATOM     26  C   UNL A   1      17.962  51.957  95.898  0.00  0.00    +0.210 C 
BRANCH  26  27
ATOM     27  O   UNL A   1      17.994  52.913  96.955  0.00  0.00    -0.452 OA
ATOM     28  H   UNL A   1      18.459  52.501  97.704  0.00  0.00    +0.235 HD
ENDBRANCH  26  27
ENDBRANCH  16  26
ENDBRANCH   3  16
TORSDOF 14
ENDMDL
