# Supplementary material for: The Cordyceps Genus as a Potential Source of Bioactive Compounds for Adjuvant Cancer Therapy: A Network Pharmacology Approach
Source: Pharmaceuticals (Basel). 2025 Apr 30;18(5):667. doi: 10.3390/ph18050667 (PMC12115173; doi:10.3390/ph18050667)
Supplement: Supplementary file 1 [file pharmaceuticals-18-00667-s001.zip › pharmaceuticals-3597034-supplementary/Supplementary Materials/Molecular docking simulations/ExtractoCordyceps2/Results/AURKA(3cho)/Conformations_AURKA/CordycepiamideC/CordycepiamideC_docked_model_1.pdb]

REMARK VINA RESULT:      -6.3      0.000      0.000
REMARK  Name = *****
REMARK  15 active torsions:
REMARK  status: ('A' for Active; 'I' for Inactive)
REMARK    1  A    between atoms: C_1  and  C_2
REMARK    2  A    between atoms: C_2  and  O_4
REMARK    3  A    between atoms: O_4  and  C_5
REMARK    4  A    between atoms: C_5  and  C_6
REMARK    5  A    between atoms: C_6  and  C_7
REMARK    6  A    between atoms: C_7  and  C_8
REMARK    7  A    between atoms: C_8  and  C_9
REMARK    8  A    between atoms: C_9  and  C_10
REMARK    9  A    between atoms: C_11  and  C_12
REMARK   10  A    between atoms: N_14  and  CA_15
REMARK   11  A    between atoms: CA_15  and  C_17
REMARK   12  A    between atoms: CA_15  and  C_25
REMARK   13  A    between atoms: C_17  and  C_18
REMARK   14  A    between atoms: C_23  and  O_24
REMARK   15  A    between atoms: C_25  and  O_26
REMARK                            x       y       z     vdW  Elec       q    Type
REMARK                         _______ _______ _______ _____ _____    ______ ____
ROOT
ATOM      1  C   UNL A   1      18.122  50.925  92.746  0.00  0.00
ATOM      2  O   UNL A   1      17.959  49.798  92.297  0.00  0.00
ATOM      3  N   UNL A   1      18.284  52.053  91.981  0.00  0.00
ATOM      4  H   UNL A   1      18.392  52.951  92.432  0.00  0.00
ENDROOT
BRANCH   1   6
ATOM      5  C   UNL A   1      17.087  51.287  94.997  0.00  0.00
ATOM      6  C   UNL A   1      18.164  51.223  94.197  0.00  0.00
BRANCH   5   7
ATOM      7  C   UNL A   1      15.644  51.099  94.620  0.00  0.00
BRANCH   7   8
ATOM      8  C   UNL A   1      15.091  49.797  95.204  0.00  0.00
BRANCH   8   9
ATOM      9  C   UNL A   1      13.600  49.641  94.896  0.00  0.00
BRANCH   9  10
ATOM     10  C   UNL A   1      12.765  50.660  95.668  0.00  0.00
BRANCH  10  11
ATOM     11  C   UNL A   1      12.636  50.281  97.139  0.00  0.00
BRANCH  11  12
ATOM     12  O   UNL A   1      13.187  51.350  97.921  0.00  0.00
BRANCH  12  14
ATOM     13  C   UNL A   1      15.483  51.344  98.385  0.00  0.00
ATOM     14  C   UNL A   1      14.111  50.950  98.837  0.00  0.00
ATOM     15  O   UNL A   1      13.870  50.355  99.878  0.00  0.00
ENDBRANCH  12  14
ENDBRANCH  11  12
ENDBRANCH  10  11
ENDBRANCH   9  10
ENDBRANCH   8   9
ENDBRANCH   7   8
ENDBRANCH   5   7
ENDBRANCH   1   6
BRANCH   3  16
ATOM     16  CA  UNL A   1      18.263  52.009  90.516  0.00  0.00
BRANCH  16  17
ATOM     17  C   UNL A   1      16.955  52.595  89.936  0.00  0.00
BRANCH  17  18
ATOM     18  C   UNL A   1      15.661  52.342  90.678  0.00  0.00
ATOM     19  C   UNL A   1      14.969  53.429  91.240  0.00  0.00
ATOM     20  C   UNL A   1      13.733  53.250  91.870  0.00  0.00
ATOM     21  C   UNL A   1      13.162  51.982  91.937  0.00  0.00
ATOM     22  C   UNL A   1      13.831  50.894  91.384  0.00  0.00
ATOM     23  C   UNL A   1      15.065  51.081  90.767  0.00  0.00
BRANCH  23  24
ATOM     24  O   UNL A   1      15.690  49.975  90.270  0.00  0.00
ATOM     25  H   UNL A   1      15.621  49.307  90.994  0.00  0.00
ENDBRANCH  23  24
ENDBRANCH  17  18
ENDBRANCH  16  17
BRANCH  16  26
ATOM     26  C   UNL A   1      19.463  52.790  89.940  0.00  0.00
BRANCH  26  27
ATOM     27  O   UNL A   1      19.135  54.167  89.770  0.00  0.00
ATOM     28  H   UNL A   1      18.396  54.215  89.139  0.00  0.00
ENDBRANCH  26  27
ENDBRANCH  16  26
ENDBRANCH   3  16
TORSDOF 14
