# Supplementary material for: The Cordyceps Genus as a Potential Source of Bioactive Compounds for Adjuvant Cancer Therapy: A Network Pharmacology Approach
Source: Pharmaceuticals (Basel). 2025 Apr 30;18(5):667. doi: 10.3390/ph18050667 (PMC12115173; doi:10.3390/ph18050667)
Supplement: Supplementary file 1 [file pharmaceuticals-18-00667-s001.zip › pharmaceuticals-3597034-supplementary/Supplementary Materials/Molecular docking simulations/ExtractoCordyceps2/Results/AURKA(3cho)/Conformations_AURKA/CordycepiamideC/CordycepiamideC_docked_model_2.pdb]

REMARK VINA RESULT:      -6.3      2.218      6.888
REMARK  Name = *****
REMARK  15 active torsions:
REMARK  status: ('A' for Active; 'I' for Inactive)
REMARK    1  A    between atoms: C_1  and  C_2
REMARK    2  A    between atoms: C_2  and  O_4
REMARK    3  A    between atoms: O_4  and  C_5
REMARK    4  A    between atoms: C_5  and  C_6
REMARK    5  A    between atoms: C_6  and  C_7
REMARK    6  A    between atoms: C_7  and  C_8
REMARK    7  A    between atoms: C_8  and  C_9
REMARK    8  A    between atoms: C_9  and  C_10
REMARK    9  A    between atoms: C_11  and  C_12
REMARK   10  A    between atoms: N_14  and  CA_15
REMARK   11  A    between atoms: CA_15  and  C_17
REMARK   12  A    between atoms: CA_15  and  C_25
REMARK   13  A    between atoms: C_17  and  C_18
REMARK   14  A    between atoms: C_23  and  O_24
REMARK   15  A    between atoms: C_25  and  O_26
REMARK                            x       y       z     vdW  Elec       q    Type
REMARK                         _______ _______ _______ _____ _____    ______ ____
ROOT
ATOM      1  C   UNL A   1      16.514  51.111  96.048  0.00  0.00
ATOM      2  O   UNL A   1      16.821  50.561  97.097  0.00  0.00
ATOM      3  N   UNL A   1      15.327  50.922  95.386  0.00  0.00
ATOM      4  H   UNL A   1      15.142  51.432  94.535  0.00  0.00
ENDROOT
BRANCH   1   6
ATOM      5  C   UNL A   1      18.287  51.744  94.397  0.00  0.00
ATOM      6  C   UNL A   1      17.397  52.074  95.347  0.00  0.00
BRANCH   5   7
ATOM      7  C   UNL A   1      18.601  50.376  93.859  0.00  0.00
BRANCH   7   8
ATOM      8  C   UNL A   1      17.872  50.129  92.536  0.00  0.00
BRANCH   8   9
ATOM      9  C   UNL A   1      17.829  51.398  91.683  0.00  0.00
BRANCH   9  10
ATOM     10  C   UNL A   1      16.531  51.485  90.883  0.00  0.00
BRANCH  10  11
ATOM     11  C   UNL A   1      15.326  51.073  91.722  0.00  0.00
BRANCH  11  12
ATOM     12  O   UNL A   1      15.054  52.127  92.655  0.00  0.00
BRANCH  12  14
ATOM     13  C   UNL A   1      13.615  53.625  91.572  0.00  0.00
ATOM     14  C   UNL A   1      13.769  52.576  92.629  0.00  0.00
ATOM     15  O   UNL A   1      12.866  52.188  93.356  0.00  0.00
ENDBRANCH  12  14
ENDBRANCH  11  12
ENDBRANCH  10  11
ENDBRANCH   9  10
ENDBRANCH   8   9
ENDBRANCH   7   8
ENDBRANCH   5   7
ENDBRANCH   1   6
BRANCH   3  16
ATOM     16  CA  UNL A   1      14.286  50.025  95.898  0.00  0.00
BRANCH  16  17
ATOM     17  C   UNL A   1      13.173  50.793  96.645  0.00  0.00
BRANCH  17  18
ATOM     18  C   UNL A   1      12.939  50.482  98.108  0.00  0.00
ATOM     19  C   UNL A   1      11.878  49.632  98.467  0.00  0.00
ATOM     20  C   UNL A   1      11.671  49.260  99.799  0.00  0.00
ATOM     21  C   UNL A   1      12.530  49.720 100.793  0.00  0.00
ATOM     22  C   UNL A   1      13.588  50.560 100.457  0.00  0.00
ATOM     23  C   UNL A   1      13.780  50.933  99.129  0.00  0.00
BRANCH  23  24
ATOM     24  O   UNL A   1      14.813  51.782  98.861  0.00  0.00
ATOM     25  H   UNL A   1      15.145  51.495  97.976  0.00  0.00
ENDBRANCH  23  24
ENDBRANCH  17  18
ENDBRANCH  16  17
BRANCH  16  26
ATOM     26  C   UNL A   1      13.654  49.223  94.741  0.00  0.00
BRANCH  26  27
ATOM     27  O   UNL A   1      12.256  49.486  94.648  0.00  0.00
ATOM     28  H   UNL A   1      11.795  48.632  94.711  0.00  0.00
ENDBRANCH  26  27
ENDBRANCH  16  26
ENDBRANCH   3  16
TORSDOF 14
