# Supplementary material for: The Cordyceps Genus as a Potential Source of Bioactive Compounds for Adjuvant Cancer Therapy: A Network Pharmacology Approach
Source: Pharmaceuticals (Basel). 2025 Apr 30;18(5):667. doi: 10.3390/ph18050667 (PMC12115173; doi:10.3390/ph18050667)
Supplement: Supplementary file 1 [file pharmaceuticals-18-00667-s001.zip › pharmaceuticals-3597034-supplementary/Supplementary Materials/Molecular docking simulations/ExtractoCordyceps2/Results/AURKA(3cho)/Conformations_AURKA/CordycepiamideC/CordycepiamideC_docked_model_3.pdb]

REMARK VINA RESULT:      -6.1      2.144      3.848
REMARK  Name = *****
REMARK  15 active torsions:
REMARK  status: ('A' for Active; 'I' for Inactive)
REMARK    1  A    between atoms: C_1  and  C_2
REMARK    2  A    between atoms: C_2  and  O_4
REMARK    3  A    between atoms: O_4  and  C_5
REMARK    4  A    between atoms: C_5  and  C_6
REMARK    5  A    between atoms: C_6  and  C_7
REMARK    6  A    between atoms: C_7  and  C_8
REMARK    7  A    between atoms: C_8  and  C_9
REMARK    8  A    between atoms: C_9  and  C_10
REMARK    9  A    between atoms: C_11  and  C_12
REMARK   10  A    between atoms: N_14  and  CA_15
REMARK   11  A    between atoms: CA_15  and  C_17
REMARK   12  A    between atoms: CA_15  and  C_25
REMARK   13  A    between atoms: C_17  and  C_18
REMARK   14  A    between atoms: C_23  and  O_24
REMARK   15  A    between atoms: C_25  and  O_26
REMARK                            x       y       z     vdW  Elec       q    Type
REMARK                         _______ _______ _______ _____ _____    ______ ____
ROOT
ATOM      1  C   UNL A   1      16.527  51.398  91.228  0.00  0.00
ATOM      2  O   UNL A   1      16.279  50.329  90.686  0.00  0.00
ATOM      3  N   UNL A   1      15.599  52.376  91.485  0.00  0.00
ATOM      4  H   UNL A   1      15.884  53.223  91.957  0.00  0.00
ENDROOT
BRANCH   1   6
ATOM      5  C   UNL A   1      18.366  51.547  92.921  0.00  0.00
ATOM      6  C   UNL A   1      17.883  51.779  91.690  0.00  0.00
BRANCH   5   7
ATOM      7  C   UNL A   1      17.666  50.893  94.080  0.00  0.00
BRANCH   7   8
ATOM      8  C   UNL A   1      16.891  51.924  94.903  0.00  0.00
BRANCH   8   9
ATOM      9  C   UNL A   1      17.603  52.229  96.222  0.00  0.00
BRANCH   9  10
ATOM     10  C   UNL A   1      17.162  51.269  97.325  0.00  0.00
BRANCH  10  11
ATOM     11  C   UNL A   1      15.872  51.736  97.992  0.00  0.00
BRANCH  11  12
ATOM     12  O   UNL A   1      14.800  50.919  97.502  0.00  0.00
BRANCH  12  14
ATOM     13  C   UNL A   1      13.845  50.470  99.594  0.00  0.00
ATOM     14  C   UNL A   1      13.647  51.026  98.218  0.00  0.00
ATOM     15  O   UNL A   1      12.598  51.504  97.809  0.00  0.00
ENDBRANCH  12  14
ENDBRANCH  11  12
ENDBRANCH  10  11
ENDBRANCH   9  10
ENDBRANCH   8   9
ENDBRANCH   7   8
ENDBRANCH   5   7
ENDBRANCH   1   6
BRANCH   3  16
ATOM     16  CA  UNL A   1      14.185  52.219  91.132  0.00  0.00
BRANCH  16  17
ATOM     17  C   UNL A   1      13.247  52.678  92.272  0.00  0.00
BRANCH  17  18
ATOM     18  C   UNL A   1      12.370  51.643  92.942  0.00  0.00
ATOM     19  C   UNL A   1      12.835  50.997  94.101  0.00  0.00
ATOM     20  C   UNL A   1      12.028  50.089  94.794  0.00  0.00
ATOM     21  C   UNL A   1      10.737  49.821  94.348  0.00  0.00
ATOM     22  C   UNL A   1      10.258  50.452  93.203  0.00  0.00
ATOM     23  C   UNL A   1      11.073  51.348  92.515  0.00  0.00
BRANCH  23  24
ATOM     24  O   UNL A   1      10.562  51.914  91.383  0.00  0.00
ATOM     25  H   UNL A   1      11.301  52.466  91.030  0.00  0.00
ENDBRANCH  23  24
ENDBRANCH  17  18
ENDBRANCH  16  17
BRANCH  16  26
ATOM     26  C   UNL A   1      13.859  53.026  89.857  0.00  0.00
BRANCH  26  27
ATOM     27  O   UNL A   1      12.552  53.589  89.936  0.00  0.00
ATOM     28  H   UNL A   1      12.330  53.933  89.053  0.00  0.00
ENDBRANCH  26  27
ENDBRANCH  16  26
ENDBRANCH   3  16
TORSDOF 14
