# Supplementary material for: The Cordyceps Genus as a Potential Source of Bioactive Compounds for Adjuvant Cancer Therapy: A Network Pharmacology Approach
Source: Pharmaceuticals (Basel). 2025 Apr 30;18(5):667. doi: 10.3390/ph18050667 (PMC12115173; doi:10.3390/ph18050667)
Supplement: Supplementary file 1 [file pharmaceuticals-18-00667-s001.zip › pharmaceuticals-3597034-supplementary/Supplementary Materials/Molecular docking simulations/ExtractoCordyceps2/Results/AURKA(3cho)/Conformations_AURKA/CordycepiamideC/CordycepiamideC_docked_model_4.pdb]

REMARK VINA RESULT:      -5.8      2.188      3.578
REMARK  Name = *****
REMARK  15 active torsions:
REMARK  status: ('A' for Active; 'I' for Inactive)
REMARK    1  A    between atoms: C_1  and  C_2
REMARK    2  A    between atoms: C_2  and  O_4
REMARK    3  A    between atoms: O_4  and  C_5
REMARK    4  A    between atoms: C_5  and  C_6
REMARK    5  A    between atoms: C_6  and  C_7
REMARK    6  A    between atoms: C_7  and  C_8
REMARK    7  A    between atoms: C_8  and  C_9
REMARK    8  A    between atoms: C_9  and  C_10
REMARK    9  A    between atoms: C_11  and  C_12
REMARK   10  A    between atoms: N_14  and  CA_15
REMARK   11  A    between atoms: CA_15  and  C_17
REMARK   12  A    between atoms: CA_15  and  C_25
REMARK   13  A    between atoms: C_17  and  C_18
REMARK   14  A    between atoms: C_23  and  O_24
REMARK   15  A    between atoms: C_25  and  O_26
REMARK                            x       y       z     vdW  Elec       q    Type
REMARK                         _______ _______ _______ _____ _____    ______ ____
ROOT
ATOM      1  C   UNL A   1      17.383  51.476  94.326  0.00  0.00
ATOM      2  O   UNL A   1      17.793  50.463  93.774  0.00  0.00
ATOM      3  N   UNL A   1      16.382  52.278  93.839  0.00  0.00
ATOM      4  H   UNL A   1      16.087  53.086  94.368  0.00  0.00
ENDROOT
BRANCH   1   6
ATOM      5  C   UNL A   1      17.443  51.636  96.824  0.00  0.00
ATOM      6  C   UNL A   1      17.920  51.973  95.615  0.00  0.00
BRANCH   5   7
ATOM      7  C   UNL A   1      16.287  50.729  97.141  0.00  0.00
BRANCH   7   8
ATOM      8  C   UNL A   1      15.450  51.294  98.292  0.00  0.00
BRANCH   8   9
ATOM      9  C   UNL A   1      13.955  51.080  98.046  0.00  0.00
BRANCH   9  10
ATOM     10  C   UNL A   1      13.268  50.497  99.278  0.00  0.00
BRANCH  10  11
ATOM     11  C   UNL A   1      11.899  49.918  98.937  0.00  0.00
BRANCH  11  12
ATOM     12  O   UNL A   1      11.209  50.869  98.113  0.00  0.00
BRANCH  12  14
ATOM     13  C   UNL A   1       9.285  49.677  97.508  0.00  0.00
ATOM     14  C   UNL A   1       9.855  50.845  98.251  0.00  0.00
ATOM     15  O   UNL A   1       9.191  51.653  98.885  0.00  0.00
ENDBRANCH  12  14
ENDBRANCH  11  12
ENDBRANCH  10  11
ENDBRANCH   9  10
ENDBRANCH   8   9
ENDBRANCH   7   8
ENDBRANCH   5   7
ENDBRANCH   1   6
BRANCH   3  16
ATOM     16  CA  UNL A   1      15.687  51.978  92.583  0.00  0.00
BRANCH  16  17
ATOM     17  C   UNL A   1      14.221  52.470  92.599  0.00  0.00
BRANCH  17  18
ATOM     18  C   UNL A   1      13.155  51.539  93.135  0.00  0.00
ATOM     19  C   UNL A   1      13.412  50.806  94.307  0.00  0.00
ATOM     20  C   UNL A   1      12.429  49.991  94.878  0.00  0.00
ATOM     21  C   UNL A   1      11.169  49.904  94.293  0.00  0.00
ATOM     22  C   UNL A   1      10.895  50.623  93.133  0.00  0.00
ATOM     23  C   UNL A   1      11.884  51.425  92.567  0.00  0.00
BRANCH  23  24
ATOM     24  O   UNL A   1      11.570  52.084  91.414  0.00  0.00
ATOM     25  H   UNL A   1      10.927  51.489  90.959  0.00  0.00
ENDBRANCH  23  24
ENDBRANCH  17  18
ENDBRANCH  16  17
BRANCH  16  26
ATOM     26  C   UNL A   1      16.423  52.632  91.394  0.00  0.00
BRANCH  26  27
ATOM     27  O   UNL A   1      16.944  51.639  90.515  0.00  0.00
ATOM     28  H   UNL A   1      16.572  51.809  89.632  0.00  0.00
ENDBRANCH  26  27
ENDBRANCH  16  26
ENDBRANCH   3  16
TORSDOF 14
