# Supplementary material for: The Cordyceps Genus as a Potential Source of Bioactive Compounds for Adjuvant Cancer Therapy: A Network Pharmacology Approach
Source: Pharmaceuticals (Basel). 2025 Apr 30;18(5):667. doi: 10.3390/ph18050667 (PMC12115173; doi:10.3390/ph18050667)
Supplement: Supplementary file 1 [file pharmaceuticals-18-00667-s001.zip › pharmaceuticals-3597034-supplementary/Supplementary Materials/Molecular docking simulations/ExtractoCordyceps2/Results/AURKA(3cho)/Conformations_AURKA/CordycepiamideC/CordycepiamideC_docked_model_5.pdb]

REMARK VINA RESULT:      -5.8      3.076      6.130
REMARK  Name = *****
REMARK  15 active torsions:
REMARK  status: ('A' for Active; 'I' for Inactive)
REMARK    1  A    between atoms: C_1  and  C_2
REMARK    2  A    between atoms: C_2  and  O_4
REMARK    3  A    between atoms: O_4  and  C_5
REMARK    4  A    between atoms: C_5  and  C_6
REMARK    5  A    between atoms: C_6  and  C_7
REMARK    6  A    between atoms: C_7  and  C_8
REMARK    7  A    between atoms: C_8  and  C_9
REMARK    8  A    between atoms: C_9  and  C_10
REMARK    9  A    between atoms: C_11  and  C_12
REMARK   10  A    between atoms: N_14  and  CA_15
REMARK   11  A    between atoms: CA_15  and  C_17
REMARK   12  A    between atoms: CA_15  and  C_25
REMARK   13  A    between atoms: C_17  and  C_18
REMARK   14  A    between atoms: C_23  and  O_24
REMARK   15  A    between atoms: C_25  and  O_26
REMARK                            x       y       z     vdW  Elec       q    Type
REMARK                         _______ _______ _______ _____ _____    ______ ____
ROOT
ATOM      1  C   UNL A   1      16.572  51.733  92.828  0.00  0.00
ATOM      2  O   UNL A   1      16.366  52.938  92.896  0.00  0.00
ATOM      3  N   UNL A   1      16.760  50.911  93.911  0.00  0.00
ATOM      4  H   UNL A   1      16.903  49.922  93.768  0.00  0.00
ENDROOT
BRANCH   1   6
ATOM      5  C   UNL A   1      15.584  50.688  90.778  0.00  0.00
ATOM      6  C   UNL A   1      16.643  50.992  91.546  0.00  0.00
BRANCH   5   7
ATOM      7  C   UNL A   1      14.136  50.995  91.037  0.00  0.00
BRANCH   7   8
ATOM      8  C   UNL A   1      13.605  50.171  92.213  0.00  0.00
BRANCH   8   9
ATOM      9  C   UNL A   1      12.848  51.053  93.210  0.00  0.00
BRANCH   9  10
ATOM     10  C   UNL A   1      11.590  50.355  93.722  0.00  0.00
BRANCH  10  11
ATOM     11  C   UNL A   1      10.577  50.131  92.604  0.00  0.00
BRANCH  11  12
ATOM     12  O   UNL A   1       9.279  50.474  93.107  0.00  0.00
BRANCH  12  14
ATOM     13  C   UNL A   1       7.738  52.232  93.264  0.00  0.00
ATOM     14  C   UNL A   1       8.632  51.423  92.376  0.00  0.00
ATOM     15  O   UNL A   1       8.754  51.599  91.172  0.00  0.00
ENDBRANCH  12  14
ENDBRANCH  11  12
ENDBRANCH  10  11
ENDBRANCH   9  10
ENDBRANCH   8   9
ENDBRANCH   7   8
ENDBRANCH   5   7
ENDBRANCH   1   6
BRANCH   3  16
ATOM     16  CA  UNL A   1      16.718  51.416  95.286  0.00  0.00
BRANCH  16  17
ATOM     17  C   UNL A   1      16.277  50.328  96.292  0.00  0.00
BRANCH  17  18
ATOM     18  C   UNL A   1      14.988  50.534  97.057  0.00  0.00
ATOM     19  C   UNL A   1      13.805  49.944  96.578  0.00  0.00
ATOM     20  C   UNL A   1      12.607  50.046  97.292  0.00  0.00
ATOM     21  C   UNL A   1      12.574  50.730  98.504  0.00  0.00
ATOM     22  C   UNL A   1      13.736  51.319  98.996  0.00  0.00
ATOM     23  C   UNL A   1      14.922  51.219  98.273  0.00  0.00
BRANCH  23  24
ATOM     24  O   UNL A   1      16.022  51.841  98.787  0.00  0.00
ATOM     25  H   UNL A   1      15.800  52.802  98.752  0.00  0.00
ENDBRANCH  23  24
ENDBRANCH  17  18
ENDBRANCH  16  17
BRANCH  16  26
ATOM     26  C   UNL A   1      18.103  51.953  95.702  0.00  0.00
BRANCH  26  27
ATOM     27  O   UNL A   1      17.990  52.841  96.811  0.00  0.00
ATOM     28  H   UNL A   1      18.758  52.686  97.388  0.00  0.00
ENDBRANCH  26  27
ENDBRANCH  16  26
ENDBRANCH   3  16
TORSDOF 14
