# Supplementary material for: The Cordyceps Genus as a Potential Source of Bioactive Compounds for Adjuvant Cancer Therapy: A Network Pharmacology Approach
Source: Pharmaceuticals (Basel). 2025 Apr 30;18(5):667. doi: 10.3390/ph18050667 (PMC12115173; doi:10.3390/ph18050667)
Supplement: Supplementary file 1 [file pharmaceuticals-18-00667-s001.zip › pharmaceuticals-3597034-supplementary/Supplementary Materials/Molecular docking simulations/ExtractoCordyceps2/Results/AURKA(3cho)/Conformations_AURKA/CordycepiamideC/CordycepiamideC_docked_model_6.pdb]

REMARK VINA RESULT:      -5.7      2.092      6.008
REMARK  Name = *****
REMARK  15 active torsions:
REMARK  status: ('A' for Active; 'I' for Inactive)
REMARK    1  A    between atoms: C_1  and  C_2
REMARK    2  A    between atoms: C_2  and  O_4
REMARK    3  A    between atoms: O_4  and  C_5
REMARK    4  A    between atoms: C_5  and  C_6
REMARK    5  A    between atoms: C_6  and  C_7
REMARK    6  A    between atoms: C_7  and  C_8
REMARK    7  A    between atoms: C_8  and  C_9
REMARK    8  A    between atoms: C_9  and  C_10
REMARK    9  A    between atoms: C_11  and  C_12
REMARK   10  A    between atoms: N_14  and  CA_15
REMARK   11  A    between atoms: CA_15  and  C_17
REMARK   12  A    between atoms: CA_15  and  C_25
REMARK   13  A    between atoms: C_17  and  C_18
REMARK   14  A    between atoms: C_23  and  O_24
REMARK   15  A    between atoms: C_25  and  O_26
REMARK                            x       y       z     vdW  Elec       q    Type
REMARK                         _______ _______ _______ _____ _____    ______ ____
ROOT
ATOM      1  C   UNL A   1      17.856  50.793  93.806  0.00  0.00
ATOM      2  O   UNL A   1      18.883  51.019  94.434  0.00  0.00
ATOM      3  N   UNL A   1      16.590  51.062  94.259  0.00  0.00
ATOM      4  H   UNL A   1      15.795  50.864  93.668  0.00  0.00
ENDROOT
BRANCH   1   6
ATOM      5  C   UNL A   1      17.955  50.887  91.306  0.00  0.00
ATOM      6  C   UNL A   1      17.850  50.193  92.451  0.00  0.00
BRANCH   5   7
ATOM      7  C   UNL A   1      18.079  52.376  91.135  0.00  0.00
BRANCH   7   8
ATOM      8  C   UNL A   1      17.145  52.878  90.031  0.00  0.00
BRANCH   8   9
ATOM      9  C   UNL A   1      15.714  52.381  90.247  0.00  0.00
BRANCH   9  10
ATOM     10  C   UNL A   1      14.899  53.377  91.068  0.00  0.00
BRANCH  10  11
ATOM     11  C   UNL A   1      14.197  52.698  92.239  0.00  0.00
BRANCH  11  12
ATOM     12  O   UNL A   1      14.377  51.282  92.103  0.00  0.00
BRANCH  12  14
ATOM     13  C   UNL A   1      12.106  51.409  92.663  0.00  0.00
ATOM     14  C   UNL A   1      13.217  50.570  92.112  0.00  0.00
ATOM     15  O   UNL A   1      13.088  49.415  91.731  0.00  0.00
ENDBRANCH  12  14
ENDBRANCH  11  12
ENDBRANCH  10  11
ENDBRANCH   9  10
ENDBRANCH   8   9
ENDBRANCH   7   8
ENDBRANCH   5   7
ENDBRANCH   1   6
BRANCH   3  16
ATOM     16  CA  UNL A   1      16.345  51.672  95.570  0.00  0.00
BRANCH  16  17
ATOM     17  C   UNL A   1      16.232  50.614  96.691  0.00  0.00
BRANCH  17  18
ATOM     18  C   UNL A   1      14.908  50.462  97.406  0.00  0.00
ATOM     19  C   UNL A   1      14.836  50.739  98.783  0.00  0.00
ATOM     20  C   UNL A   1      13.618  50.682  99.468  0.00  0.00
ATOM     21  C   UNL A   1      12.448  50.360  98.786  0.00  0.00
ATOM     22  C   UNL A   1      12.499  50.084  97.422  0.00  0.00
ATOM     23  C   UNL A   1      13.718  50.134  96.751  0.00  0.00
BRANCH  23  24
ATOM     24  O   UNL A   1      13.713  49.825  95.422  0.00  0.00
ATOM     25  H   UNL A   1      14.472  49.204  95.311  0.00  0.00
ENDBRANCH  23  24
ENDBRANCH  17  18
ENDBRANCH  16  17
BRANCH  16  26
ATOM     26  C   UNL A   1      17.480  52.658  95.921  0.00  0.00
BRANCH  26  27
ATOM     27  O   UNL A   1      18.110  52.288  97.146  0.00  0.00
ATOM     28  H   UNL A   1      17.557  52.629  97.870  0.00  0.00
ENDBRANCH  26  27
ENDBRANCH  16  26
ENDBRANCH   3  16
TORSDOF 14
