# Supplementary material for: The Cordyceps Genus as a Potential Source of Bioactive Compounds for Adjuvant Cancer Therapy: A Network Pharmacology Approach
Source: Pharmaceuticals (Basel). 2025 Apr 30;18(5):667. doi: 10.3390/ph18050667 (PMC12115173; doi:10.3390/ph18050667)
Supplement: Supplementary file 1 [file pharmaceuticals-18-00667-s001.zip › pharmaceuticals-3597034-supplementary/Supplementary Materials/Molecular docking simulations/ExtractoCordyceps2/Results/AURKA(3cho)/Conformations_AURKA/CordycepiamideC/CordycepiamideC_docked_model_7.pdb]

REMARK VINA RESULT:      -5.7      3.271      5.692
REMARK  Name = *****
REMARK  15 active torsions:
REMARK  status: ('A' for Active; 'I' for Inactive)
REMARK    1  A    between atoms: C_1  and  C_2
REMARK    2  A    between atoms: C_2  and  O_4
REMARK    3  A    between atoms: O_4  and  C_5
REMARK    4  A    between atoms: C_5  and  C_6
REMARK    5  A    between atoms: C_6  and  C_7
REMARK    6  A    between atoms: C_7  and  C_8
REMARK    7  A    between atoms: C_8  and  C_9
REMARK    8  A    between atoms: C_9  and  C_10
REMARK    9  A    between atoms: C_11  and  C_12
REMARK   10  A    between atoms: N_14  and  CA_15
REMARK   11  A    between atoms: CA_15  and  C_17
REMARK   12  A    between atoms: CA_15  and  C_25
REMARK   13  A    between atoms: C_17  and  C_18
REMARK   14  A    between atoms: C_23  and  O_24
REMARK   15  A    between atoms: C_25  and  O_26
REMARK                            x       y       z     vdW  Elec       q    Type
REMARK                         _______ _______ _______ _____ _____    ______ ____
ROOT
ATOM      1  C   UNL A   1      15.092  51.849  92.642  0.00  0.00
ATOM      2  O   UNL A   1      15.208  50.737  92.142  0.00  0.00
ATOM      3  N   UNL A   1      16.071  52.487  93.360  0.00  0.00
ATOM      4  H   UNL A   1      15.902  53.414  93.722  0.00  0.00
ENDROOT
BRANCH   1   6
ATOM      5  C   UNL A   1      12.659  52.309  93.017  0.00  0.00
ATOM      6  C   UNL A   1      13.859  52.665  92.531  0.00  0.00
BRANCH   5   7
ATOM      7  C   UNL A   1      12.294  51.043  93.741  0.00  0.00
BRANCH   7   8
ATOM      8  C   UNL A   1      11.273  50.231  92.939  0.00  0.00
BRANCH   8   9
ATOM      9  C   UNL A   1      10.709  51.047  91.774  0.00  0.00
BRANCH   9  10
ATOM     10  C   UNL A   1       9.228  50.748  91.553  0.00  0.00
BRANCH  10  11
ATOM     11  C   UNL A   1       8.343  51.600  92.455  0.00  0.00
BRANCH  11  12
ATOM     12  O   UNL A   1       7.535  50.717  93.245  0.00  0.00
BRANCH  12  14
ATOM     13  C   UNL A   1       8.388  50.147  95.351  0.00  0.00
ATOM     14  C   UNL A   1       7.481  51.043  94.566  0.00  0.00
ATOM     15  O   UNL A   1       6.798  51.934  95.051  0.00  0.00
ENDBRANCH  12  14
ENDBRANCH  11  12
ENDBRANCH  10  11
ENDBRANCH   9  10
ENDBRANCH   8   9
ENDBRANCH   7   8
ENDBRANCH   5   7
ENDBRANCH   1   6
BRANCH   3  16
ATOM     16  CA  UNL A   1      17.387  51.881  93.590  0.00  0.00
BRANCH  16  17
ATOM     17  C   UNL A   1      17.323  50.728  94.618  0.00  0.00
BRANCH  17  18
ATOM     18  C   UNL A   1      16.455  50.903  95.844  0.00  0.00
ATOM     19  C   UNL A   1      15.217  50.239  95.908  0.00  0.00
ATOM     20  C   UNL A   1      14.416  50.313  97.052  0.00  0.00
ATOM     21  C   UNL A   1      14.845  51.043  98.157  0.00  0.00
ATOM     22  C   UNL A   1      16.068  51.706  98.114  0.00  0.00
ATOM     23  C   UNL A   1      16.855  51.633  96.967  0.00  0.00
BRANCH  23  24
ATOM     24  O   UNL A   1      18.029  52.326  96.969  0.00  0.00
ATOM     25  H   UNL A   1      18.602  51.837  97.607  0.00  0.00
ENDBRANCH  23  24
ENDBRANCH  17  18
ENDBRANCH  16  17
BRANCH  16  26
ATOM     26  C   UNL A   1      17.967  51.342  92.266  0.00  0.00
BRANCH  26  27
ATOM     27  O   UNL A   1      17.999  49.917  92.270  0.00  0.00
ATOM     28  H   UNL A   1      17.090  49.607  92.426  0.00  0.00
ENDBRANCH  26  27
ENDBRANCH  16  26
ENDBRANCH   3  16
TORSDOF 14
