# Supplementary material for: The Cordyceps Genus as a Potential Source of Bioactive Compounds for Adjuvant Cancer Therapy: A Network Pharmacology Approach
Source: Pharmaceuticals (Basel). 2025 Apr 30;18(5):667. doi: 10.3390/ph18050667 (PMC12115173; doi:10.3390/ph18050667)
Supplement: Supplementary file 1 [file pharmaceuticals-18-00667-s001.zip › pharmaceuticals-3597034-supplementary/Supplementary Materials/Molecular docking simulations/ExtractoCordyceps2/Results/AURKA(3cho)/Conformations_AURKA/CordycepiamideC/CordycepiamideC_docked_model_8.pdb]

REMARK VINA RESULT:      -5.7      2.112      5.858
REMARK  Name = *****
REMARK  15 active torsions:
REMARK  status: ('A' for Active; 'I' for Inactive)
REMARK    1  A    between atoms: C_1  and  C_2
REMARK    2  A    between atoms: C_2  and  O_4
REMARK    3  A    between atoms: O_4  and  C_5
REMARK    4  A    between atoms: C_5  and  C_6
REMARK    5  A    between atoms: C_6  and  C_7
REMARK    6  A    between atoms: C_7  and  C_8
REMARK    7  A    between atoms: C_8  and  C_9
REMARK    8  A    between atoms: C_9  and  C_10
REMARK    9  A    between atoms: C_11  and  C_12
REMARK   10  A    between atoms: N_14  and  CA_15
REMARK   11  A    between atoms: CA_15  and  C_17
REMARK   12  A    between atoms: CA_15  and  C_25
REMARK   13  A    between atoms: C_17  and  C_18
REMARK   14  A    between atoms: C_23  and  O_24
REMARK   15  A    between atoms: C_25  and  O_26
REMARK                            x       y       z     vdW  Elec       q    Type
REMARK                         _______ _______ _______ _____ _____    ______ ____
ROOT
ATOM      1  C   UNL A   1      13.217  50.817  97.099  0.00  0.00
ATOM      2  O   UNL A   1      12.355  51.654  97.337  0.00  0.00
ATOM      3  N   UNL A   1      13.450  50.267  95.864  0.00  0.00
ATOM      4  H   UNL A   1      14.197  49.596  95.749  0.00  0.00
ENDROOT
BRANCH   1   6
ATOM      5  C   UNL A   1      15.353  50.783  98.406  0.00  0.00
ATOM      6  C   UNL A   1      14.137  50.283  98.132  0.00  0.00
BRANCH   5   7
ATOM      7  C   UNL A   1      16.047  51.941  97.743  0.00  0.00
BRANCH   7   8
ATOM      8  C   UNL A   1      17.390  51.505  97.150  0.00  0.00
BRANCH   8   9
ATOM      9  C   UNL A   1      17.628  52.154  95.785  0.00  0.00
BRANCH   9  10
ATOM     10  C   UNL A   1      16.541  51.760  94.787  0.00  0.00
BRANCH  10  11
ATOM     11  C   UNL A   1      17.058  50.755  93.763  0.00  0.00
BRANCH  11  12
ATOM     12  O   UNL A   1      17.724  51.484  92.723  0.00  0.00
BRANCH  12  14
ATOM     13  C   UNL A   1      17.189  52.625  90.748  0.00  0.00
ATOM     14  C   UNL A   1      17.173  51.324  91.489  0.00  0.00
ATOM     15  O   UNL A   1      16.727  50.277  91.040  0.00  0.00
ENDBRANCH  12  14
ENDBRANCH  11  12
ENDBRANCH  10  11
ENDBRANCH   9  10
ENDBRANCH   8   9
ENDBRANCH   7   8
ENDBRANCH   5   7
ENDBRANCH   1   6
BRANCH   3  16
ATOM     16  CA  UNL A   1      12.674  50.652  94.682  0.00  0.00
BRANCH  16  17
ATOM     17  C   UNL A   1      13.415  50.321  93.367  0.00  0.00
BRANCH  17  18
ATOM     18  C   UNL A   1      13.419  51.356  92.262  0.00  0.00
ATOM     19  C   UNL A   1      13.599  52.710  92.593  0.00  0.00
ATOM     20  C   UNL A   1      13.683  53.691  91.599  0.00  0.00
ATOM     21  C   UNL A   1      13.601  53.331  90.256  0.00  0.00
ATOM     22  C   UNL A   1      13.425  51.995  89.909  0.00  0.00
ATOM     23  C   UNL A   1      13.334  51.027  90.907  0.00  0.00
BRANCH  23  24
ATOM     24  O   UNL A   1      13.131  49.738  90.510  0.00  0.00
ATOM     25  H   UNL A   1      12.690  49.309  91.283  0.00  0.00
ENDBRANCH  23  24
ENDBRANCH  17  18
ENDBRANCH  16  17
BRANCH  16  26
ATOM     26  C   UNL A   1      11.307  49.935  94.682  0.00  0.00
BRANCH  26  27
ATOM     27  O   UNL A   1      10.476  50.430  93.635  0.00  0.00
ATOM     28  H   UNL A   1       9.616  49.980  93.709  0.00  0.00
ENDBRANCH  26  27
ENDBRANCH  16  26
ENDBRANCH   3  16
TORSDOF 14
