# Supplementary material for: The Cordyceps Genus as a Potential Source of Bioactive Compounds for Adjuvant Cancer Therapy: A Network Pharmacology Approach
Source: Pharmaceuticals (Basel). 2025 Apr 30;18(5):667. doi: 10.3390/ph18050667 (PMC12115173; doi:10.3390/ph18050667)
Supplement: Supplementary file 1 [file pharmaceuticals-18-00667-s001.zip › pharmaceuticals-3597034-supplementary/Supplementary Materials/Molecular docking simulations/ExtractoCordyceps2/Results/AURKA(3cho)/Conformations_AURKA/CordycepiamideD/CordycepiamideD_docked.pdbqt]

MODEL 1
REMARK VINA RESULT:      -6.2      0.000      0.000
REMARK  Name = *****
REMARK  18 active torsions:
REMARK  status: ('A' for Active; 'I' for Inactive)
REMARK    1  A    between atoms: C_1  and  C_2
REMARK    2  A    between atoms: C_2  and  O_4
REMARK    3  A    between atoms: O_4  and  C_5
REMARK    4  A    between atoms: C_5  and  C_6
REMARK    5  A    between atoms: C_6  and  C_7
REMARK    6  A    between atoms: C_7  and  C_8
REMARK    7  A    between atoms: C_8  and  C_9
REMARK    8  A    between atoms: C_9  and  C_10
REMARK    9  A    between atoms: C_10  and  C_11
REMARK   10  A    between atoms: C_11  and  C_12
REMARK   11  A    between atoms: C_13  and  C_14
REMARK   12  A    between atoms: N_16  and  CA_17
REMARK   13  A    between atoms: CA_17  and  C_19
REMARK   14  A    between atoms: CA_17  and  C_28
REMARK   15  A    between atoms: C_19  and  C_20
REMARK   16  A    between atoms: C_21  and  O_27
REMARK   17  A    between atoms: C_24  and  O_26
REMARK   18  A    between atoms: C_28  and  O_29
REMARK                            x       y       z     vdW  Elec       q    Type
REMARK                         _______ _______ _______ _____ _____    ______ ____
ROOT
ATOM      1  C   UNL A   1      18.224  51.087  92.688  0.00  0.00    +0.167 C 
ATOM      2  O   UNL A   1      17.914  49.958  92.339  0.00  0.00    -0.374 OA
ATOM      3  N   UNL A   1      18.186  52.195  91.866  0.00  0.00    -0.310 N 
ATOM      4  H   UNL A   1      18.707  53.009  92.165  0.00  0.00    +0.191 HD
ENDROOT
BRANCH   1   6
ATOM      5  C   UNL A   1      17.946  51.457  95.159  0.00  0.00    -0.004 C 
ATOM      6  C   UNL A   1      18.710  51.416  94.056  0.00  0.00    +0.126 C 
BRANCH   5   7
ATOM      7  C   UNL A   1      16.456  51.260  95.249  0.00  0.00    +0.041 C 
BRANCH   7   8
ATOM      8  C   UNL A   1      16.065  50.529  96.538  0.00  0.00    +0.009 C 
BRANCH   8   9
ATOM      9  C   UNL A   1      16.284  51.416  97.766  0.00  0.00    +0.002 C 
BRANCH   9  10
ATOM     10  C   UNL A   1      14.995  51.581  98.574  0.00  0.00    +0.003 C 
BRANCH  10  11
ATOM     11  C   UNL A   1      14.121  50.329  98.485  0.00  0.00    +0.015 C 
BRANCH  11  12
ATOM     12  C   UNL A   1      12.639  50.673  98.619  0.00  0.00    +0.072 C 
BRANCH  12  13
ATOM     13  C   UNL A   1      11.866  50.319  97.352  0.00  0.00    +0.281 C 
BRANCH  13  14
ATOM     14  O   UNL A   1      12.654  50.628  96.191  0.00  0.00    -0.529 OA
BRANCH  14  16
ATOM     15  C   UNL A   1      13.522  49.187  94.562  0.00  0.00    +0.292 C 
ATOM     16  C   UNL A   1      12.330  49.946  95.059  0.00  0.00    +0.209 C 
ATOM     17  O   UNL A   1      11.236  49.945  94.513  0.00  0.00    -0.342 OA
ENDBRANCH  14  16
ENDBRANCH  13  14
ENDBRANCH  12  13
ENDBRANCH  11  12
ENDBRANCH  10  11
ENDBRANCH   9  10
ENDBRANCH   8   9
ENDBRANCH   7   8
ENDBRANCH   5   7
ENDBRANCH   1   6
BRANCH   3  18
ATOM     18  CA  UNL A   1      18.038  52.040  90.408  0.00  0.00    +0.119 C 
BRANCH  18  19
ATOM     19  C   UNL A   1      16.771  52.734  89.869  0.00  0.00    +0.125 C 
BRANCH  19  20
ATOM     20  C   UNL A   1      15.492  52.403  90.600  0.00  0.00    -0.005 A 
ATOM     21  C   UNL A   1      15.032  51.090  90.754  0.00  0.00    +0.043 A 
ATOM     22  C   UNL A   1      13.886  50.801  91.493  0.00  0.00    +0.098 A 
ATOM     23  C   UNL A   1      13.157  51.837  92.075  0.00  0.00    +0.097 A 
ATOM     24  C   UNL A   1      13.591  53.149  91.910  0.00  0.00    +0.039 A 
ATOM     25  C   UNL A   1      14.745  53.437  91.184  0.00  0.00    +0.103 A 
BRANCH  24  26
ATOM     26  O   UNL A   1      12.911  54.195  92.458  0.00  0.00    -0.564 OA
ATOM     27  H   UNL A   1      13.259  54.350  93.353  0.00  0.00    +0.334 HD
ENDBRANCH  24  26
BRANCH  21  28
ATOM     28  O   UNL A   1      15.676  50.030  90.179  0.00  0.00    -0.563 OA
ATOM     29  H   UNL A   1      15.809  49.378  90.890  0.00  0.00    +0.335 HD
ENDBRANCH  21  28
ENDBRANCH  19  20
ENDBRANCH  18  19
BRANCH  18  30
ATOM     30  C   UNL A   1      19.271  52.642  89.698  0.00  0.00    +0.210 C 
BRANCH  30  31
ATOM     31  O   UNL A   1      19.943  53.559  90.558  0.00  0.00    -0.452 OA
ATOM     32  H   UNL A   1      20.890  53.521  90.338  0.00  0.00    +0.235 HD
ENDBRANCH  30  31
ENDBRANCH  18  30
ENDBRANCH   3  18
TORSDOF 17
ENDMDL
MODEL 2
REMARK VINA RESULT:      -6.2      2.530      6.855
REMARK  Name = *****
REMARK  18 active torsions:
REMARK  status: ('A' for Active; 'I' for Inactive)
REMARK    1  A    between atoms: C_1  and  C_2
REMARK    2  A    between atoms: C_2  and  O_4
REMARK    3  A    between atoms: O_4  and  C_5
REMARK    4  A    between atoms: C_5  and  C_6
REMARK    5  A    between atoms: C_6  and  C_7
REMARK    6  A    between atoms: C_7  and  C_8
REMARK    7  A    between atoms: C_8  and  C_9
REMARK    8  A    between atoms: C_9  and  C_10
REMARK    9  A    between atoms: C_10  and  C_11
REMARK   10  A    between atoms: C_11  and  C_12
REMARK   11  A    between atoms: C_13  and  C_14
REMARK   12  A    between atoms: N_16  and  CA_17
REMARK   13  A    between atoms: CA_17  and  C_19
REMARK   14  A    between atoms: CA_17  and  C_28
REMARK   15  A    between atoms: C_19  and  C_20
REMARK   16  A    between atoms: C_21  and  O_27
REMARK   17  A    between atoms: C_24  and  O_26
REMARK   18  A    between atoms: C_28  and  O_29
REMARK                            x       y       z     vdW  Elec       q    Type
REMARK                         _______ _______ _______ _____ _____    ______ ____
ROOT
ATOM      1  C   UNL A   1      16.767  51.089  96.351  0.00  0.00    +0.167 C 
ATOM      2  O   UNL A   1      17.043  50.496  97.382  0.00  0.00    -0.374 OA
ATOM      3  N   UNL A   1      15.523  51.076  95.753  0.00  0.00    -0.310 N 
ATOM      4  H   UNL A   1      15.473  51.368  94.785  0.00  0.00    +0.191 HD
ENDROOT
BRANCH   1   6
ATOM      5  C   UNL A   1      18.376  51.494  94.462  0.00  0.00    -0.004 C 
ATOM      6  C   UNL A   1      17.753  51.896  95.581  0.00  0.00    +0.126 C 
BRANCH   5   7
ATOM      7  C   UNL A   1      18.278  50.149  93.792  0.00  0.00    +0.041 C 
BRANCH   7   8
ATOM      8  C   UNL A   1      17.882  50.286  92.318  0.00  0.00    +0.009 C 
BRANCH   8   9
ATOM      9  C   UNL A   1      17.763  51.757  91.910  0.00  0.00    +0.002 C 
BRANCH   9  10
ATOM     10  C   UNL A   1      16.838  51.930  90.704  0.00  0.00    +0.003 C 
BRANCH  10  11
ATOM     11  C   UNL A   1      15.690  52.892  91.019  0.00  0.00    +0.015 C 
BRANCH  11  12
ATOM     12  C   UNL A   1      15.049  52.570  92.367  0.00  0.00    +0.072 C 
BRANCH  12  13
ATOM     13  C   UNL A   1      13.562  52.912  92.374  0.00  0.00    +0.281 C 
BRANCH  13  14
ATOM     14  O   UNL A   1      12.826  51.896  93.075  0.00  0.00    -0.529 OA
BRANCH  14  16
ATOM     15  C   UNL A   1      11.818  51.580  90.985  0.00  0.00    +0.292 C 
ATOM     16  C   UNL A   1      11.681  51.475  92.473  0.00  0.00    +0.209 C 
ATOM     17  O   UNL A   1      10.679  51.073  93.045  0.00  0.00    -0.342 OA
ENDBRANCH  14  16
ENDBRANCH  13  14
ENDBRANCH  12  13
ENDBRANCH  11  12
ENDBRANCH  10  11
ENDBRANCH   9  10
ENDBRANCH   8   9
ENDBRANCH   7   8
ENDBRANCH   5   7
ENDBRANCH   1   6
BRANCH   3  18
ATOM     18  CA  UNL A   1      14.502  50.099  96.171  0.00  0.00    +0.119 C 
BRANCH  18  19
ATOM     19  C   UNL A   1      13.284  50.770  96.837  0.00  0.00    +0.125 C 
BRANCH  19  20
ATOM     20  C   UNL A   1      13.045  50.390  98.279  0.00  0.00    -0.005 A 
ATOM     21  C   UNL A   1      13.866  50.835  99.321  0.00  0.00    +0.043 A 
ATOM     22  C   UNL A   1      13.586  50.529 100.652  0.00  0.00    +0.098 A 
ATOM     23  C   UNL A   1      12.480  49.740 100.964  0.00  0.00    +0.097 A 
ATOM     24  C   UNL A   1      11.669  49.271  99.935  0.00  0.00    +0.039 A 
ATOM     25  C   UNL A   1      11.939  49.589  98.606  0.00  0.00    +0.103 A 
BRANCH  24  26
ATOM     26  O   UNL A   1      10.578  48.494 100.190  0.00  0.00    -0.564 OA
ATOM     27  H   UNL A   1       9.921  49.036 100.660  0.00  0.00    +0.334 HD
ENDBRANCH  24  26
BRANCH  21  28
ATOM     28  O   UNL A   1      14.987  51.581  99.084  0.00  0.00    -0.563 OA
ATOM     29  H   UNL A   1      14.732  52.246  98.421  0.00  0.00    +0.335 HD
ENDBRANCH  21  28
ENDBRANCH  19  20
ENDBRANCH  18  19
BRANCH  18  30
ATOM     30  C   UNL A   1      14.015  49.302  94.941  0.00  0.00    +0.210 C 
BRANCH  30  31
ATOM     31  O   UNL A   1      12.595  49.370  94.833  0.00  0.00    -0.452 OA
ATOM     32  H   UNL A   1      12.385  50.114  94.241  0.00  0.00    +0.235 HD
ENDBRANCH  30  31
ENDBRANCH  18  30
ENDBRANCH   3  18
TORSDOF 17
ENDMDL
MODEL 3
REMARK VINA RESULT:      -6.2      1.994      5.848
REMARK  Name = *****
REMARK  18 active torsions:
REMARK  status: ('A' for Active; 'I' for Inactive)
REMARK    1  A    between atoms: C_1  and  C_2
REMARK    2  A    between atoms: C_2  and  O_4
REMARK    3  A    between atoms: O_4  and  C_5
REMARK    4  A    between atoms: C_5  and  C_6
REMARK    5  A    between atoms: C_6  and  C_7
REMARK    6  A    between atoms: C_7  and  C_8
REMARK    7  A    between atoms: C_8  and  C_9
REMARK    8  A    between atoms: C_9  and  C_10
REMARK    9  A    between atoms: C_10  and  C_11
REMARK   10  A    between atoms: C_11  and  C_12
REMARK   11  A    between atoms: C_13  and  C_14
REMARK   12  A    between atoms: N_16  and  CA_17
REMARK   13  A    between atoms: CA_17  and  C_19
REMARK   14  A    between atoms: CA_17  and  C_28
REMARK   15  A    between atoms: C_19  and  C_20
REMARK   16  A    between atoms: C_21  and  O_27
REMARK   17  A    between atoms: C_24  and  O_26
REMARK   18  A    between atoms: C_28  and  O_29
REMARK                            x       y       z     vdW  Elec       q    Type
REMARK                         _______ _______ _______ _____ _____    ______ ____
ROOT
ATOM      1  C   UNL A   1      17.855  50.935  93.825  0.00  0.00    +0.167 C 
ATOM      2  O   UNL A   1      18.869  51.079  94.491  0.00  0.00    -0.374 OA
ATOM      3  N   UNL A   1      16.601  51.358  94.213  0.00  0.00    -0.310 N 
ATOM      4  H   UNL A   1      15.808  50.959  93.726  0.00  0.00    +0.191 HD
ENDROOT
BRANCH   1   6
ATOM      5  C   UNL A   1      17.960  50.871  91.314  0.00  0.00    -0.004 C 
ATOM      6  C   UNL A   1      17.837  50.255  92.501  0.00  0.00    +0.126 C 
BRANCH   5   7
ATOM      7  C   UNL A   1      18.067  52.351  91.056  0.00  0.00    +0.041 C 
BRANCH   7   8
ATOM      8  C   UNL A   1      16.927  52.847  90.159  0.00  0.00    +0.009 C 
BRANCH   8   9
ATOM      9  C   UNL A   1      15.576  52.299  90.628  0.00  0.00    +0.002 C 
BRANCH   9  10
ATOM     10  C   UNL A   1      14.670  53.417  91.147  0.00  0.00    +0.003 C 
BRANCH  10  11
ATOM     11  C   UNL A   1      13.750  52.912  92.261  0.00  0.00    +0.015 C 
BRANCH  11  12
ATOM     12  C   UNL A   1      13.629  51.390  92.237  0.00  0.00    +0.072 C 
BRANCH  12  13
ATOM     13  C   UNL A   1      12.175  50.947  92.113  0.00  0.00    +0.281 C 
BRANCH  13  14
ATOM     14  O   UNL A   1      11.837  50.060  93.192  0.00  0.00    -0.529 OA
BRANCH  14  16
ATOM     15  C   UNL A   1       9.750  51.043  92.784  0.00  0.00    +0.292 C 
ATOM     16  C   UNL A   1      10.583  50.200  93.701  0.00  0.00    +0.209 C 
ATOM     17  O   UNL A   1      10.181  49.722  94.752  0.00  0.00    -0.342 OA
ENDBRANCH  14  16
ENDBRANCH  13  14
ENDBRANCH  12  13
ENDBRANCH  11  12
ENDBRANCH  10  11
ENDBRANCH   9  10
ENDBRANCH   8   9
ENDBRANCH   7   8
ENDBRANCH   5   7
ENDBRANCH   1   6
BRANCH   3  18
ATOM     18  CA  UNL A   1      16.346  51.766  95.606  0.00  0.00    +0.119 C 
BRANCH  18  19
ATOM     19  C   UNL A   1      16.195  50.559  96.554  0.00  0.00    +0.125 C 
BRANCH  19  20
ATOM     20  C   UNL A   1      14.913  50.518  97.349  0.00  0.00    -0.005 A 
ATOM     21  C   UNL A   1      13.694  50.109  96.793  0.00  0.00    +0.043 A 
ATOM     22  C   UNL A   1      12.538  50.012  97.565  0.00  0.00    +0.098 A 
ATOM     23  C   UNL A   1      12.574  50.353  98.916  0.00  0.00    +0.097 A 
ATOM     24  C   UNL A   1      13.773  50.783  99.475  0.00  0.00    +0.039 A 
ATOM     25  C   UNL A   1      14.934  50.866  98.709  0.00  0.00    +0.103 A 
BRANCH  24  26
ATOM     26  O   UNL A   1      13.858  51.129 100.791  0.00  0.00    -0.564 OA
ATOM     27  H   UNL A   1      12.991  51.463 101.075  0.00  0.00    +0.334 HD
ENDBRANCH  24  26
BRANCH  21  28
ATOM     28  O   UNL A   1      13.579  49.797  95.468  0.00  0.00    -0.563 OA
ATOM     29  H   UNL A   1      12.913  50.407  95.105  0.00  0.00    +0.335 HD
ENDBRANCH  21  28
ENDBRANCH  19  20
ENDBRANCH  18  19
BRANCH  18  30
ATOM     30  C   UNL A   1      17.512  52.645  96.108  0.00  0.00    +0.210 C 
BRANCH  30  31
ATOM     31  O   UNL A   1      18.165  52.023  97.213  0.00  0.00    -0.452 OA
ATOM     32  H   UNL A   1      17.996  52.575  97.997  0.00  0.00    +0.235 HD
ENDBRANCH  30  31
ENDBRANCH  18  30
ENDBRANCH   3  18
TORSDOF 17
ENDMDL
MODEL 4
REMARK VINA RESULT:      -6.1      2.918      6.238
REMARK  Name = *****
REMARK  18 active torsions:
REMARK  status: ('A' for Active; 'I' for Inactive)
REMARK    1  A    between atoms: C_1  and  C_2
REMARK    2  A    between atoms: C_2  and  O_4
REMARK    3  A    between atoms: O_4  and  C_5
REMARK    4  A    between atoms: C_5  and  C_6
REMARK    5  A    between atoms: C_6  and  C_7
REMARK    6  A    between atoms: C_7  and  C_8
REMARK    7  A    between atoms: C_8  and  C_9
REMARK    8  A    between atoms: C_9  and  C_10
REMARK    9  A    between atoms: C_10  and  C_11
REMARK   10  A    between atoms: C_11  and  C_12
REMARK   11  A    between atoms: C_13  and  C_14
REMARK   12  A    between atoms: N_16  and  CA_17
REMARK   13  A    between atoms: CA_17  and  C_19
REMARK   14  A    between atoms: CA_17  and  C_28
REMARK   15  A    between atoms: C_19  and  C_20
REMARK   16  A    between atoms: C_21  and  O_27
REMARK   17  A    between atoms: C_24  and  O_26
REMARK   18  A    between atoms: C_28  and  O_29
REMARK                            x       y       z     vdW  Elec       q    Type
REMARK                         _______ _______ _______ _____ _____    ______ ____
ROOT
ATOM      1  C   UNL A   1      13.276  49.814  95.387  0.00  0.00    +0.167 C 
ATOM      2  O   UNL A   1      14.031  49.034  94.827  0.00  0.00    -0.374 OA
ATOM      3  N   UNL A   1      12.268  50.513  94.754  0.00  0.00    -0.310 N 
ATOM      4  H   UNL A   1      11.888  51.316  95.240  0.00  0.00    +0.191 HD
ENDROOT
BRANCH   1   6
ATOM      5  C   UNL A   1      14.485  50.464  97.493  0.00  0.00    -0.004 C 
ATOM      6  C   UNL A   1      13.360  50.135  96.838  0.00  0.00    +0.126 C 
BRANCH   5   7
ATOM      7  C   UNL A   1      15.886  50.510  96.943  0.00  0.00    +0.041 C 
BRANCH   7   8
ATOM      8  C   UNL A   1      16.558  51.856  97.233  0.00  0.00    +0.009 C 
BRANCH   8   9
ATOM      9  C   UNL A   1      17.361  52.346  96.025  0.00  0.00    +0.002 C 
BRANCH   9  10
ATOM     10  C   UNL A   1      17.042  51.527  94.773  0.00  0.00    +0.003 C 
BRANCH  10  11
ATOM     11  C   UNL A   1      18.320  51.039  94.089  0.00  0.00    +0.015 C 
BRANCH  11  12
ATOM     12  C   UNL A   1      18.007  50.271  92.807  0.00  0.00    +0.072 C 
BRANCH  12  13
ATOM     13  C   UNL A   1      17.679  51.215  91.654  0.00  0.00    +0.281 C 
BRANCH  13  14
ATOM     14  O   UNL A   1      16.599  50.681  90.873  0.00  0.00    -0.529 OA
BRANCH  14  16
ATOM     15  C   UNL A   1      15.777  52.812  91.390  0.00  0.00    +0.292 C 
ATOM     16  C   UNL A   1      15.536  51.511  90.689  0.00  0.00    +0.209 C 
ATOM     17  O   UNL A   1      14.524  51.247  90.056  0.00  0.00    -0.342 OA
ENDBRANCH  14  16
ENDBRANCH  13  14
ENDBRANCH  12  13
ENDBRANCH  11  12
ENDBRANCH  10  11
ENDBRANCH   9  10
ENDBRANCH   8   9
ENDBRANCH   7   8
ENDBRANCH   5   7
ENDBRANCH   1   6
BRANCH   3  18
ATOM     18  CA  UNL A   1      12.215  50.582  93.283  0.00  0.00    +0.119 C 
BRANCH  18  19
ATOM     19  C   UNL A   1      10.913  49.981  92.714  0.00  0.00    +0.125 C 
BRANCH  19  20
ATOM     20  C   UNL A   1       9.637  50.528  93.305  0.00  0.00    -0.005 A 
ATOM     21  C   UNL A   1       8.843  51.473  92.643  0.00  0.00    +0.043 A 
ATOM     22  C   UNL A   1       7.633  51.911  93.177  0.00  0.00    +0.098 A 
ATOM     23  C   UNL A   1       7.203  51.425  94.411  0.00  0.00    +0.097 A 
ATOM     24  C   UNL A   1       7.993  50.503  95.090  0.00  0.00    +0.039 A 
ATOM     25  C   UNL A   1       9.196  50.053  94.551  0.00  0.00    +0.103 A 
BRANCH  24  26
ATOM     26  O   UNL A   1       7.615  50.001  96.301  0.00  0.00    -0.564 OA
ATOM     27  H   UNL A   1       8.271  50.278  96.962  0.00  0.00    +0.334 HD
ENDBRANCH  24  26
BRANCH  21  28
ATOM     28  O   UNL A   1       9.223  52.019  91.449  0.00  0.00    -0.563 OA
ATOM     29  H   UNL A   1       9.793  52.777  91.669  0.00  0.00    +0.335 HD
ENDBRANCH  21  28
ENDBRANCH  19  20
ENDBRANCH  18  19
BRANCH  18  30
ATOM     30  C   UNL A   1      12.317  52.056  92.832  0.00  0.00    +0.210 C 
BRANCH  30  31
ATOM     31  O   UNL A   1      12.105  52.162  91.425  0.00  0.00    -0.452 OA
ATOM     32  H   UNL A   1      12.950  51.959  90.989  0.00  0.00    +0.235 HD
ENDBRANCH  30  31
ENDBRANCH  18  30
ENDBRANCH   3  18
TORSDOF 17
ENDMDL
MODEL 5
REMARK VINA RESULT:      -6.1      4.004      8.255
REMARK  Name = *****
REMARK  18 active torsions:
REMARK  status: ('A' for Active; 'I' for Inactive)
REMARK    1  A    between atoms: C_1  and  C_2
REMARK    2  A    between atoms: C_2  and  O_4
REMARK    3  A    between atoms: O_4  and  C_5
REMARK    4  A    between atoms: C_5  and  C_6
REMARK    5  A    between atoms: C_6  and  C_7
REMARK    6  A    between atoms: C_7  and  C_8
REMARK    7  A    between atoms: C_8  and  C_9
REMARK    8  A    between atoms: C_9  and  C_10
REMARK    9  A    between atoms: C_10  and  C_11
REMARK   10  A    between atoms: C_11  and  C_12
REMARK   11  A    between atoms: C_13  and  C_14
REMARK   12  A    between atoms: N_16  and  CA_17
REMARK   13  A    between atoms: CA_17  and  C_19
REMARK   14  A    between atoms: CA_17  and  C_28
REMARK   15  A    between atoms: C_19  and  C_20
REMARK   16  A    between atoms: C_21  and  O_27
REMARK   17  A    between atoms: C_24  and  O_26
REMARK   18  A    between atoms: C_28  and  O_29
REMARK                            x       y       z     vdW  Elec       q    Type
REMARK                         _______ _______ _______ _____ _____    ______ ____
ROOT
ATOM      1  C   UNL A   1      10.318  50.219  98.425  0.00  0.00    +0.167 C 
ATOM      2  O   UNL A   1       9.808  51.321  98.559  0.00  0.00    -0.374 OA
ATOM      3  N   UNL A   1       9.807  49.215  97.628  0.00  0.00    -0.310 N 
ATOM      4  H   UNL A   1      10.146  48.276  97.795  0.00  0.00    +0.191 HD
ENDROOT
BRANCH   1   6
ATOM      5  C   UNL A   1      12.808  50.125  98.758  0.00  0.00    -0.004 C 
ATOM      6  C   UNL A   1      11.560  49.801  99.132  0.00  0.00    +0.126 C 
BRANCH   5   7
ATOM      7  C   UNL A   1      13.227  50.898  97.536  0.00  0.00    +0.041 C 
BRANCH   7   8
ATOM      8  C   UNL A   1      13.348  49.984  96.311  0.00  0.00    +0.009 C 
BRANCH   8   9
ATOM      9  C   UNL A   1      13.010  50.739  95.022  0.00  0.00    +0.002 C 
BRANCH   9  10
ATOM     10  C   UNL A   1      13.998  50.405  93.903  0.00  0.00    +0.003 C 
BRANCH  10  11
ATOM     11  C   UNL A   1      15.168  51.390  93.884  0.00  0.00    +0.015 C 
BRANCH  11  12
ATOM     12  C   UNL A   1      16.507  50.662  93.786  0.00  0.00    +0.072 C 
BRANCH  12  13
ATOM     13  C   UNL A   1      17.424  51.018  94.952  0.00  0.00    +0.281 C 
BRANCH  13  14
ATOM     14  O   UNL A   1      16.747  50.793  96.199  0.00  0.00    -0.529 OA
BRANCH  14  16
ATOM     15  C   UNL A   1      17.609  52.943  96.541  0.00  0.00    +0.292 C 
ATOM     16  C   UNL A   1      16.889  51.771  97.134  0.00  0.00    +0.209 C 
ATOM     17  O   UNL A   1      16.499  51.716  98.291  0.00  0.00    -0.342 OA
ENDBRANCH  14  16
ENDBRANCH  13  14
ENDBRANCH  12  13
ENDBRANCH  11  12
ENDBRANCH  10  11
ENDBRANCH   9  10
ENDBRANCH   8   9
ENDBRANCH   7   8
ENDBRANCH   5   7
ENDBRANCH   1   6
BRANCH   3  18
ATOM     18  CA  UNL A   1       8.436  49.307  97.095  0.00  0.00    +0.119 C 
BRANCH  18  19
ATOM     19  C   UNL A   1       8.350  48.877  95.617  0.00  0.00    +0.125 C 
BRANCH  19  20
ATOM     20  C   UNL A   1       8.238  50.007  94.621  0.00  0.00    -0.005 A 
ATOM     21  C   UNL A   1       7.069  50.762  94.468  0.00  0.00    +0.043 A 
ATOM     22  C   UNL A   1       7.010  51.844  93.592  0.00  0.00    +0.098 A 
ATOM     23  C   UNL A   1       8.126  52.178  92.826  0.00  0.00    +0.097 A 
ATOM     24  C   UNL A   1       9.287  51.422  92.952  0.00  0.00    +0.039 A 
ATOM     25  C   UNL A   1       9.351  50.348  93.837  0.00  0.00    +0.103 A 
BRANCH  24  26
ATOM     26  O   UNL A   1      10.403  51.708  92.223  0.00  0.00    -0.564 OA
ATOM     27  H   UNL A   1      11.156  51.776  92.833  0.00  0.00    +0.334 HD
ENDBRANCH  24  26
BRANCH  21  28
ATOM     28  O   UNL A   1       5.927  50.467  95.159  0.00  0.00    -0.563 OA
ATOM     29  H   UNL A   1       5.479  49.767  94.651  0.00  0.00    +0.335 HD
ENDBRANCH  21  28
ENDBRANCH  19  20
ENDBRANCH  18  19
BRANCH  18  30
ATOM     30  C   UNL A   1       7.498  48.405  97.927  0.00  0.00    +0.210 C 
BRANCH  30  31
ATOM     31  O   UNL A   1       6.144  48.578  97.513  0.00  0.00    -0.452 OA
ATOM     32  H   UNL A   1       6.162  48.994  96.633  0.00  0.00    +0.235 HD
ENDBRANCH  30  31
ENDBRANCH  18  30
ENDBRANCH   3  18
TORSDOF 17
ENDMDL
MODEL 6
REMARK VINA RESULT:      -6.0      2.036      3.692
REMARK  Name = *****
REMARK  18 active torsions:
REMARK  status: ('A' for Active; 'I' for Inactive)
REMARK    1  A    between atoms: C_1  and  C_2
REMARK    2  A    between atoms: C_2  and  O_4
REMARK    3  A    between atoms: O_4  and  C_5
REMARK    4  A    between atoms: C_5  and  C_6
REMARK    5  A    between atoms: C_6  and  C_7
REMARK    6  A    between atoms: C_7  and  C_8
REMARK    7  A    between atoms: C_8  and  C_9
REMARK    8  A    between atoms: C_9  and  C_10
REMARK    9  A    between atoms: C_10  and  C_11
REMARK   10  A    between atoms: C_11  and  C_12
REMARK   11  A    between atoms: C_13  and  C_14
REMARK   12  A    between atoms: N_16  and  CA_17
REMARK   13  A    between atoms: CA_17  and  C_19
REMARK   14  A    between atoms: CA_17  and  C_28
REMARK   15  A    between atoms: C_19  and  C_20
REMARK   16  A    between atoms: C_21  and  O_27
REMARK   17  A    between atoms: C_24  and  O_26
REMARK   18  A    between atoms: C_28  and  O_29
REMARK                            x       y       z     vdW  Elec       q    Type
REMARK                         _______ _______ _______ _____ _____    ______ ____
ROOT
ATOM      1  C   UNL A   1      16.538  51.118  96.250  0.00  0.00    +0.167 C 
ATOM      2  O   UNL A   1      16.718  49.915  96.146  0.00  0.00    -0.374 OA
ATOM      3  N   UNL A   1      16.476  51.993  95.184  0.00  0.00    -0.310 N 
ATOM      4  H   UNL A   1      16.593  52.978  95.388  0.00  0.00    +0.191 HD
ENDROOT
BRANCH   1   6
ATOM      5  C   UNL A   1      15.464  51.508  98.490  0.00  0.00    -0.004 C 
ATOM      6  C   UNL A   1      16.382  51.812  97.558  0.00  0.00    +0.126 C 
BRANCH   5   7
ATOM      7  C   UNL A   1      14.369  50.479  98.396  0.00  0.00    +0.041 C 
BRANCH   7   8
ATOM      8  C   UNL A   1      13.078  51.085  97.835  0.00  0.00    +0.009 C 
BRANCH   8   9
ATOM      9  C   UNL A   1      12.548  50.264  96.656  0.00  0.00    +0.002 C 
BRANCH   9  10
ATOM     10  C   UNL A   1      13.086  50.788  95.323  0.00  0.00    +0.003 C 
BRANCH  10  11
ATOM     11  C   UNL A   1      13.592  49.645  94.441  0.00  0.00    +0.015 C 
BRANCH  11  12
ATOM     12  C   UNL A   1      12.877  49.624  93.092  0.00  0.00    +0.072 C 
BRANCH  12  13
ATOM     13  C   UNL A   1      11.674  50.563  93.081  0.00  0.00    +0.281 C 
BRANCH  13  14
ATOM     14  O   UNL A   1      10.917  50.380  91.874  0.00  0.00    -0.529 OA
BRANCH  14  16
ATOM     15  C   UNL A   1       9.552  51.377  90.253  0.00  0.00    +0.292 C 
ATOM     16  C   UNL A   1       9.853  51.212  91.711  0.00  0.00    +0.209 C 
ATOM     17  O   UNL A   1       9.228  51.757  92.609  0.00  0.00    -0.342 OA
ENDBRANCH  14  16
ENDBRANCH  13  14
ENDBRANCH  12  13
ENDBRANCH  11  12
ENDBRANCH  10  11
ENDBRANCH   9  10
ENDBRANCH   8   9
ENDBRANCH   7   8
ENDBRANCH   5   7
ENDBRANCH   1   6
BRANCH   3  18
ATOM     18  CA  UNL A   1      16.913  51.569  93.842  0.00  0.00    +0.119 C 
BRANCH  18  19
ATOM     19  C   UNL A   1      16.599  52.624  92.762  0.00  0.00    +0.125 C 
BRANCH  19  20
ATOM     20  C   UNL A   1      15.599  52.198  91.714  0.00  0.00    -0.005 A 
ATOM     21  C   UNL A   1      15.733  51.011  90.984  0.00  0.00    +0.043 A 
ATOM     22  C   UNL A   1      14.761  50.603  90.072  0.00  0.00    +0.098 A 
ATOM     23  C   UNL A   1      13.638  51.398  89.853  0.00  0.00    +0.097 A 
ATOM     24  C   UNL A   1      13.503  52.591  90.556  0.00  0.00    +0.039 A 
ATOM     25  C   UNL A   1      14.467  52.994  91.478  0.00  0.00    +0.103 A 
BRANCH  24  26
ATOM     26  O   UNL A   1      12.424  53.404  90.374  0.00  0.00    -0.564 OA
ATOM     27  H   UNL A   1      11.638  52.947  90.718  0.00  0.00    +0.334 HD
ENDBRANCH  24  26
BRANCH  21  28
ATOM     28  O   UNL A   1      16.827  50.203  91.121  0.00  0.00    -0.563 OA
ATOM     29  H   UNL A   1      16.623  49.597  91.856  0.00  0.00    +0.335 HD
ENDBRANCH  21  28
ENDBRANCH  19  20
ENDBRANCH  18  19
BRANCH  18  30
ATOM     30  C   UNL A   1      18.436  51.312  93.853  0.00  0.00    +0.210 C 
BRANCH  30  31
ATOM     31  O   UNL A   1      18.707  49.918  93.717  0.00  0.00    -0.452 OA
ATOM     32  H   UNL A   1      19.416  49.825  93.057  0.00  0.00    +0.235 HD
ENDBRANCH  30  31
ENDBRANCH  18  30
ENDBRANCH   3  18
TORSDOF 17
ENDMDL
MODEL 7
REMARK VINA RESULT:      -6.0      3.977      8.322
REMARK  Name = *****
REMARK  18 active torsions:
REMARK  status: ('A' for Active; 'I' for Inactive)
REMARK    1  A    between atoms: C_1  and  C_2
REMARK    2  A    between atoms: C_2  and  O_4
REMARK    3  A    between atoms: O_4  and  C_5
REMARK    4  A    between atoms: C_5  and  C_6
REMARK    5  A    between atoms: C_6  and  C_7
REMARK    6  A    between atoms: C_7  and  C_8
REMARK    7  A    between atoms: C_8  and  C_9
REMARK    8  A    between atoms: C_9  and  C_10
REMARK    9  A    between atoms: C_10  and  C_11
REMARK   10  A    between atoms: C_11  and  C_12
REMARK   11  A    between atoms: C_13  and  C_14
REMARK   12  A    between atoms: N_16  and  CA_17
REMARK   13  A    between atoms: CA_17  and  C_19
REMARK   14  A    between atoms: CA_17  and  C_28
REMARK   15  A    between atoms: C_19  and  C_20
REMARK   16  A    between atoms: C_21  and  O_27
REMARK   17  A    between atoms: C_24  and  O_26
REMARK   18  A    between atoms: C_28  and  O_29
REMARK                            x       y       z     vdW  Elec       q    Type
REMARK                         _______ _______ _______ _____ _____    ______ ____
ROOT
ATOM      1  C   UNL A   1      10.522  49.180  99.232  0.00  0.00    +0.167 C 
ATOM      2  O   UNL A   1      10.924  48.027  99.257  0.00  0.00    -0.374 OA
ATOM      3  N   UNL A   1      11.341  50.291  99.254  0.00  0.00    -0.310 N 
ATOM      4  H   UNL A   1      10.911  51.175  99.499  0.00  0.00    +0.191 HD
ENDROOT
BRANCH   1   6
ATOM      5  C   UNL A   1       8.378  49.816  98.084  0.00  0.00    -0.004 C 
ATOM      6  C   UNL A   1       9.079  49.543  99.196  0.00  0.00    +0.126 C 
BRANCH   5   7
ATOM      7  C   UNL A   1       8.892  49.889  96.671  0.00  0.00    +0.041 C 
BRANCH   7   8
ATOM      8  C   UNL A   1       7.805  49.509  95.660  0.00  0.00    +0.009 C 
BRANCH   8   9
ATOM      9  C   UNL A   1       6.863  50.686  95.391  0.00  0.00    +0.002 C 
BRANCH   9  10
ATOM     10  C   UNL A   1       6.751  50.981  93.894  0.00  0.00    +0.003 C 
BRANCH  10  11
ATOM     11  C   UNL A   1       7.731  52.075  93.469  0.00  0.00    +0.015 C 
BRANCH  11  12
ATOM     12  C   UNL A   1       8.521  51.664  92.228  0.00  0.00    +0.072 C 
BRANCH  12  13
ATOM     13  C   UNL A   1       9.460  50.498  92.523  0.00  0.00    +0.281 C 
BRANCH  13  14
ATOM     14  O   UNL A   1      10.826  50.914  92.369  0.00  0.00    -0.529 OA
BRANCH  14  16
ATOM     15  C   UNL A   1      12.764  51.722  93.408  0.00  0.00    +0.292 C 
ATOM     16  C   UNL A   1      11.620  50.756  93.464  0.00  0.00    +0.209 C 
ATOM     17  O   UNL A   1      11.443  49.949  94.364  0.00  0.00    -0.342 OA
ENDBRANCH  14  16
ENDBRANCH  13  14
ENDBRANCH  12  13
ENDBRANCH  11  12
ENDBRANCH  10  11
ENDBRANCH   9  10
ENDBRANCH   8   9
ENDBRANCH   7   8
ENDBRANCH   5   7
ENDBRANCH   1   6
BRANCH   3  18
ATOM     18  CA  UNL A   1      12.767  50.164  99.602  0.00  0.00    +0.119 C 
BRANCH  18  19
ATOM     19  C   UNL A   1      13.604  51.357  99.096  0.00  0.00    +0.125 C 
BRANCH  19  20
ATOM     20  C   UNL A   1      14.583  51.036  97.993  0.00  0.00    -0.005 A 
ATOM     21  C   UNL A   1      14.217  50.324  96.844  0.00  0.00    +0.043 A 
ATOM     22  C   UNL A   1      15.121  50.101  95.807  0.00  0.00    +0.098 A 
ATOM     23  C   UNL A   1      16.429  50.569  95.913  0.00  0.00    +0.097 A 
ATOM     24  C   UNL A   1      16.812  51.259  97.059  0.00  0.00    +0.039 A 
ATOM     25  C   UNL A   1      15.906  51.495  98.091  0.00  0.00    +0.103 A 
BRANCH  24  26
ATOM     26  O   UNL A   1      18.081  51.734  97.210  0.00  0.00    -0.564 OA
ATOM     27  H   UNL A   1      18.206  51.975  98.144  0.00  0.00    +0.334 HD
ENDBRANCH  24  26
BRANCH  21  28
ATOM     28  O   UNL A   1      12.963  49.804  96.691  0.00  0.00    -0.563 OA
ATOM     29  H   UNL A   1      12.348  50.483  97.021  0.00  0.00    +0.335 HD
ENDBRANCH  21  28
ENDBRANCH  19  20
ENDBRANCH  18  19
BRANCH  18  30
ATOM     30  C   UNL A   1      12.917  50.071 101.136  0.00  0.00    +0.210 C 
BRANCH  30  31
ATOM     31  O   UNL A   1      13.755  51.119 101.619  0.00  0.00    -0.452 OA
ATOM     32  H   UNL A   1      13.876  51.752 100.890  0.00  0.00    +0.235 HD
ENDBRANCH  30  31
ENDBRANCH  18  30
ENDBRANCH   3  18
TORSDOF 17
ENDMDL
MODEL 8
REMARK VINA RESULT:      -6.0      1.909      5.789
REMARK  Name = *****
REMARK  18 active torsions:
REMARK  status: ('A' for Active; 'I' for Inactive)
REMARK    1  A    between atoms: C_1  and  C_2
REMARK    2  A    between atoms: C_2  and  O_4
REMARK    3  A    between atoms: O_4  and  C_5
REMARK    4  A    between atoms: C_5  and  C_6
REMARK    5  A    between atoms: C_6  and  C_7
REMARK    6  A    between atoms: C_7  and  C_8
REMARK    7  A    between atoms: C_8  and  C_9
REMARK    8  A    between atoms: C_9  and  C_10
REMARK    9  A    between atoms: C_10  and  C_11
REMARK   10  A    between atoms: C_11  and  C_12
REMARK   11  A    between atoms: C_13  and  C_14
REMARK   12  A    between atoms: N_16  and  CA_17
REMARK   13  A    between atoms: CA_17  and  C_19
REMARK   14  A    between atoms: CA_17  and  C_28
REMARK   15  A    between atoms: C_19  and  C_20
REMARK   16  A    between atoms: C_21  and  O_27
REMARK   17  A    between atoms: C_24  and  O_26
REMARK   18  A    between atoms: C_28  and  O_29
REMARK                            x       y       z     vdW  Elec       q    Type
REMARK                         _______ _______ _______ _____ _____    ______ ____
ROOT
ATOM      1  C   UNL A   1      17.899  51.061  93.478  0.00  0.00    +0.167 C 
ATOM      2  O   UNL A   1      18.564  50.393  94.256  0.00  0.00    -0.374 OA
ATOM      3  N   UNL A   1      16.996  52.032  93.860  0.00  0.00    -0.310 N 
ATOM      4  H   UNL A   1      16.318  52.328  93.169  0.00  0.00    +0.191 HD
ENDROOT
BRANCH   1   6
ATOM      5  C   UNL A   1      16.929  50.541  91.218  0.00  0.00    -0.004 C 
ATOM      6  C   UNL A   1      17.961  50.897  92.000  0.00  0.00    +0.126 C 
BRANCH   5   7
ATOM      7  C   UNL A   1      15.537  50.165  91.653  0.00  0.00    +0.041 C 
BRANCH   7   8
ATOM      8  C   UNL A   1      14.621  49.921  90.448  0.00  0.00    +0.009 C 
BRANCH   8   9
ATOM      9  C   UNL A   1      13.237  49.441  90.893  0.00  0.00    +0.002 C 
BRANCH   9  10
ATOM     10  C   UNL A   1      13.067  49.556  92.409  0.00  0.00    +0.003 C 
BRANCH  10  11
ATOM     11  C   UNL A   1      11.669  50.059  92.774  0.00  0.00    +0.015 C 
BRANCH  11  12
ATOM     12  C   UNL A   1      11.594  51.583  92.722  0.00  0.00    +0.072 C 
BRANCH  12  13
ATOM     13  C   UNL A   1      12.908  52.223  93.158  0.00  0.00    +0.281 C 
BRANCH  13  14
ATOM     14  O   UNL A   1      13.102  53.469  92.469  0.00  0.00    -0.529 OA
BRANCH  14  16
ATOM     15  C   UNL A   1      13.464  53.459  90.155  0.00  0.00    +0.292 C 
ATOM     16  C   UNL A   1      14.079  53.475  91.521  0.00  0.00    +0.209 C 
ATOM     17  O   UNL A   1      15.282  53.485  91.735  0.00  0.00    -0.342 OA
ENDBRANCH  14  16
ENDBRANCH  13  14
ENDBRANCH  12  13
ENDBRANCH  11  12
ENDBRANCH  10  11
ENDBRANCH   9  10
ENDBRANCH   8   9
ENDBRANCH   7   8
ENDBRANCH   5   7
ENDBRANCH   1   6
BRANCH   3  18
ATOM     18  CA  UNL A   1      16.555  52.135  95.262  0.00  0.00    +0.119 C 
BRANCH  18  19
ATOM     19  C   UNL A   1      16.240  50.758  95.881  0.00  0.00    +0.125 C 
BRANCH  19  20
ATOM     20  C   UNL A   1      14.978  50.696  96.708  0.00  0.00    -0.005 A 
ATOM     21  C   UNL A   1      14.930  51.118  98.042  0.00  0.00    +0.043 A 
ATOM     22  C   UNL A   1      13.738  51.117  98.764  0.00  0.00    +0.098 A 
ATOM     23  C   UNL A   1      12.564  50.664  98.165  0.00  0.00    +0.097 A 
ATOM     24  C   UNL A   1      12.602  50.220  96.847  0.00  0.00    +0.039 A 
ATOM     25  C   UNL A   1      13.790  50.234  96.119  0.00  0.00    +0.103 A 
BRANCH  24  26
ATOM     26  O   UNL A   1      11.481  49.766  96.219  0.00  0.00    -0.564 OA
ATOM     27  H   UNL A   1      10.840  49.495  96.898  0.00  0.00    +0.334 HD
ENDBRANCH  24  26
BRANCH  21  28
ATOM     28  O   UNL A   1      16.050  51.538  98.703  0.00  0.00    -0.563 OA
ATOM     29  H   UNL A   1      15.963  52.504  98.793  0.00  0.00    +0.335 HD
ENDBRANCH  21  28
ENDBRANCH  19  20
ENDBRANCH  18  19
BRANCH  18  30
ATOM     30  C   UNL A   1      17.660  52.812  96.102  0.00  0.00    +0.210 C 
BRANCH  30  31
ATOM     31  O   UNL A   1      18.250  51.874  96.999  0.00  0.00    -0.452 OA
ATOM     32  H   UNL A   1      17.773  51.943  97.844  0.00  0.00    +0.235 HD
ENDBRANCH  30  31
ENDBRANCH  18  30
ENDBRANCH   3  18
TORSDOF 17
ENDMDL
MODEL 9
REMARK VINA RESULT:      -6.0      1.999      3.771
REMARK  Name = *****
REMARK  18 active torsions:
REMARK  status: ('A' for Active; 'I' for Inactive)
REMARK    1  A    between atoms: C_1  and  C_2
REMARK    2  A    between atoms: C_2  and  O_4
REMARK    3  A    between atoms: O_4  and  C_5
REMARK    4  A    between atoms: C_5  and  C_6
REMARK    5  A    between atoms: C_6  and  C_7
REMARK    6  A    between atoms: C_7  and  C_8
REMARK    7  A    between atoms: C_8  and  C_9
REMARK    8  A    between atoms: C_9  and  C_10
REMARK    9  A    between atoms: C_10  and  C_11
REMARK   10  A    between atoms: C_11  and  C_12
REMARK   11  A    between atoms: C_13  and  C_14
REMARK   12  A    between atoms: N_16  and  CA_17
REMARK   13  A    between atoms: CA_17  and  C_19
REMARK   14  A    between atoms: CA_17  and  C_28
REMARK   15  A    between atoms: C_19  and  C_20
REMARK   16  A    between atoms: C_21  and  O_27
REMARK   17  A    between atoms: C_24  and  O_26
REMARK   18  A    between atoms: C_28  and  O_29
REMARK                            x       y       z     vdW  Elec       q    Type
REMARK                         _______ _______ _______ _____ _____    ______ ____
ROOT
ATOM      1  C   UNL A   1      16.040  51.749  91.567  0.00  0.00    +0.167 C 
ATOM      2  O   UNL A   1      16.204  52.943  91.759  0.00  0.00    -0.374 OA
ATOM      3  N   UNL A   1      14.955  51.207  90.906  0.00  0.00    -0.310 N 
ATOM      4  H   UNL A   1      14.783  50.218  91.037  0.00  0.00    +0.191 HD
ENDROOT
BRANCH   1   6
ATOM      5  C   UNL A   1      17.269  50.448  93.333  0.00  0.00    -0.004 C 
ATOM      6  C   UNL A   1      16.987  50.705  92.045  0.00  0.00    +0.126 C 
BRANCH   5   7
ATOM      7  C   UNL A   1      16.764  51.184  94.545  0.00  0.00    +0.041 C 
BRANCH   7   8
ATOM      8  C   UNL A   1      17.865  52.043  95.177  0.00  0.00    +0.009 C 
BRANCH   8   9
ATOM      9  C   UNL A   1      17.508  52.429  96.616  0.00  0.00    +0.002 C 
BRANCH   9  10
ATOM     10  C   UNL A   1      17.148  51.198  97.451  0.00  0.00    +0.003 C 
BRANCH  10  11
ATOM     11  C   UNL A   1      15.900  51.449  98.299  0.00  0.00    +0.015 C 
BRANCH  11  12
ATOM     12  C   UNL A   1      14.638  50.963  97.590  0.00  0.00    +0.072 C 
BRANCH  12  13
ATOM     13  C   UNL A   1      13.474  50.807  98.563  0.00  0.00    +0.281 C 
BRANCH  13  14
ATOM     14  O   UNL A   1      12.236  51.119  97.904  0.00  0.00    -0.529 OA
BRANCH  14  16
ATOM     15  C   UNL A   1      11.489  49.223  99.059  0.00  0.00    +0.292 C 
ATOM     16  C   UNL A   1      11.125  50.530  98.425  0.00  0.00    +0.209 C 
ATOM     17  O   UNL A   1       9.990  50.984  98.385  0.00  0.00    -0.342 OA
ENDBRANCH  14  16
ENDBRANCH  13  14
ENDBRANCH  12  13
ENDBRANCH  11  12
ENDBRANCH  10  11
ENDBRANCH   9  10
ENDBRANCH   8   9
ENDBRANCH   7   8
ENDBRANCH   5   7
ENDBRANCH   1   6
BRANCH   3  18
ATOM     18  CA  UNL A   1      13.761  52.026  90.633  0.00  0.00    +0.119 C 
BRANCH  18  19
ATOM     19  C   UNL A   1      13.137  52.603  91.919  0.00  0.00    +0.125 C 
BRANCH  19  20
ATOM     20  C   UNL A   1      12.292  51.639  92.716  0.00  0.00    -0.005 A 
ATOM     21  C   UNL A   1      10.956  51.365  92.397  0.00  0.00    +0.043 A 
ATOM     22  C   UNL A   1      10.217  50.419  93.104  0.00  0.00    +0.098 A 
ATOM     23  C   UNL A   1      10.800  49.741  94.173  0.00  0.00    +0.097 A 
ATOM     24  C   UNL A   1      12.119  50.020  94.516  0.00  0.00    +0.039 A 
ATOM     25  C   UNL A   1      12.864  50.955  93.801  0.00  0.00    +0.103 A 
BRANCH  24  26
ATOM     26  O   UNL A   1      12.731  49.385  95.555  0.00  0.00    -0.564 OA
ATOM     27  H   UNL A   1      13.380  49.995  95.945  0.00  0.00    +0.334 HD
ENDBRANCH  24  26
BRANCH  21  28
ATOM     28  O   UNL A   1      10.312  52.020  91.385  0.00  0.00    -0.563 OA
ATOM     29  H   UNL A   1      10.972  52.143  90.680  0.00  0.00    +0.335 HD
ENDBRANCH  21  28
ENDBRANCH  19  20
ENDBRANCH  18  19
BRANCH  18  30
ATOM     30  C   UNL A   1      14.140  53.196  89.699  0.00  0.00    +0.210 C 
BRANCH  30  31
ATOM     31  O   UNL A   1      14.109  54.432  90.411  0.00  0.00    -0.452 OA
ATOM     32  H   UNL A   1      14.016  55.142  89.753  0.00  0.00    +0.235 HD
ENDBRANCH  30  31
ENDBRANCH  18  30
ENDBRANCH   3  18
TORSDOF 17
ENDMDL
