# Supplementary material for: The Cordyceps Genus as a Potential Source of Bioactive Compounds for Adjuvant Cancer Therapy: A Network Pharmacology Approach
Source: Pharmaceuticals (Basel). 2025 Apr 30;18(5):667. doi: 10.3390/ph18050667 (PMC12115173; doi:10.3390/ph18050667)
Supplement: Supplementary file 1 [file pharmaceuticals-18-00667-s001.zip › pharmaceuticals-3597034-supplementary/Supplementary Materials/Molecular docking simulations/ExtractoCordyceps2/Results/AURKA(3cho)/Conformations_AURKA/CordycepiamideD/CordycepiamideD_docked_model_1.pdb]

REMARK VINA RESULT:      -6.2      0.000      0.000
REMARK  Name = *****
REMARK  18 active torsions:
REMARK  status: ('A' for Active; 'I' for Inactive)
REMARK    1  A    between atoms: C_1  and  C_2
REMARK    2  A    between atoms: C_2  and  O_4
REMARK    3  A    between atoms: O_4  and  C_5
REMARK    4  A    between atoms: C_5  and  C_6
REMARK    5  A    between atoms: C_6  and  C_7
REMARK    6  A    between atoms: C_7  and  C_8
REMARK    7  A    between atoms: C_8  and  C_9
REMARK    8  A    between atoms: C_9  and  C_10
REMARK    9  A    between atoms: C_10  and  C_11
REMARK   10  A    between atoms: C_11  and  C_12
REMARK   11  A    between atoms: C_13  and  C_14
REMARK   12  A    between atoms: N_16  and  CA_17
REMARK   13  A    between atoms: CA_17  and  C_19
REMARK   14  A    between atoms: CA_17  and  C_28
REMARK   15  A    between atoms: C_19  and  C_20
REMARK   16  A    between atoms: C_21  and  O_27
REMARK   17  A    between atoms: C_24  and  O_26
REMARK   18  A    between atoms: C_28  and  O_29
REMARK                            x       y       z     vdW  Elec       q    Type
REMARK                         _______ _______ _______ _____ _____    ______ ____
ROOT
ATOM      1  C   UNL A   1      18.224  51.087  92.688  0.00  0.00
ATOM      2  O   UNL A   1      17.914  49.958  92.339  0.00  0.00
ATOM      3  N   UNL A   1      18.186  52.195  91.866  0.00  0.00
ATOM      4  H   UNL A   1      18.707  53.009  92.165  0.00  0.00
ENDROOT
BRANCH   1   6
ATOM      5  C   UNL A   1      17.946  51.457  95.159  0.00  0.00
ATOM      6  C   UNL A   1      18.710  51.416  94.056  0.00  0.00
BRANCH   5   7
ATOM      7  C   UNL A   1      16.456  51.260  95.249  0.00  0.00
BRANCH   7   8
ATOM      8  C   UNL A   1      16.065  50.529  96.538  0.00  0.00
BRANCH   8   9
ATOM      9  C   UNL A   1      16.284  51.416  97.766  0.00  0.00
BRANCH   9  10
ATOM     10  C   UNL A   1      14.995  51.581  98.574  0.00  0.00
BRANCH  10  11
ATOM     11  C   UNL A   1      14.121  50.329  98.485  0.00  0.00
BRANCH  11  12
ATOM     12  C   UNL A   1      12.639  50.673  98.619  0.00  0.00
BRANCH  12  13
ATOM     13  C   UNL A   1      11.866  50.319  97.352  0.00  0.00
BRANCH  13  14
ATOM     14  O   UNL A   1      12.654  50.628  96.191  0.00  0.00
BRANCH  14  16
ATOM     15  C   UNL A   1      13.522  49.187  94.562  0.00  0.00
ATOM     16  C   UNL A   1      12.330  49.946  95.059  0.00  0.00
ATOM     17  O   UNL A   1      11.236  49.945  94.513  0.00  0.00
ENDBRANCH  14  16
ENDBRANCH  13  14
ENDBRANCH  12  13
ENDBRANCH  11  12
ENDBRANCH  10  11
ENDBRANCH   9  10
ENDBRANCH   8   9
ENDBRANCH   7   8
ENDBRANCH   5   7
ENDBRANCH   1   6
BRANCH   3  18
ATOM     18  CA  UNL A   1      18.038  52.040  90.408  0.00  0.00
BRANCH  18  19
ATOM     19  C   UNL A   1      16.771  52.734  89.869  0.00  0.00
BRANCH  19  20
ATOM     20  C   UNL A   1      15.492  52.403  90.600  0.00  0.00
ATOM     21  C   UNL A   1      15.032  51.090  90.754  0.00  0.00
ATOM     22  C   UNL A   1      13.886  50.801  91.493  0.00  0.00
ATOM     23  C   UNL A   1      13.157  51.837  92.075  0.00  0.00
ATOM     24  C   UNL A   1      13.591  53.149  91.910  0.00  0.00
ATOM     25  C   UNL A   1      14.745  53.437  91.184  0.00  0.00
BRANCH  24  26
ATOM     26  O   UNL A   1      12.911  54.195  92.458  0.00  0.00
ATOM     27  H   UNL A   1      13.259  54.350  93.353  0.00  0.00
ENDBRANCH  24  26
BRANCH  21  28
ATOM     28  O   UNL A   1      15.676  50.030  90.179  0.00  0.00
ATOM     29  H   UNL A   1      15.809  49.378  90.890  0.00  0.00
ENDBRANCH  21  28
ENDBRANCH  19  20
ENDBRANCH  18  19
BRANCH  18  30
ATOM     30  C   UNL A   1      19.271  52.642  89.698  0.00  0.00
BRANCH  30  31
ATOM     31  O   UNL A   1      19.943  53.559  90.558  0.00  0.00
ATOM     32  H   UNL A   1      20.890  53.521  90.338  0.00  0.00
ENDBRANCH  30  31
ENDBRANCH  18  30
ENDBRANCH   3  18
TORSDOF 17
