# Supplementary material for: The Cordyceps Genus as a Potential Source of Bioactive Compounds for Adjuvant Cancer Therapy: A Network Pharmacology Approach
Source: Pharmaceuticals (Basel). 2025 Apr 30;18(5):667. doi: 10.3390/ph18050667 (PMC12115173; doi:10.3390/ph18050667)
Supplement: Supplementary file 1 [file pharmaceuticals-18-00667-s001.zip › pharmaceuticals-3597034-supplementary/Supplementary Materials/Molecular docking simulations/ExtractoCordyceps2/Results/AURKA(3cho)/Conformations_AURKA/CordycepiamideD/CordycepiamideD_docked_model_2.pdb]

REMARK VINA RESULT:      -6.2      2.530      6.855
REMARK  Name = *****
REMARK  18 active torsions:
REMARK  status: ('A' for Active; 'I' for Inactive)
REMARK    1  A    between atoms: C_1  and  C_2
REMARK    2  A    between atoms: C_2  and  O_4
REMARK    3  A    between atoms: O_4  and  C_5
REMARK    4  A    between atoms: C_5  and  C_6
REMARK    5  A    between atoms: C_6  and  C_7
REMARK    6  A    between atoms: C_7  and  C_8
REMARK    7  A    between atoms: C_8  and  C_9
REMARK    8  A    between atoms: C_9  and  C_10
REMARK    9  A    between atoms: C_10  and  C_11
REMARK   10  A    between atoms: C_11  and  C_12
REMARK   11  A    between atoms: C_13  and  C_14
REMARK   12  A    between atoms: N_16  and  CA_17
REMARK   13  A    between atoms: CA_17  and  C_19
REMARK   14  A    between atoms: CA_17  and  C_28
REMARK   15  A    between atoms: C_19  and  C_20
REMARK   16  A    between atoms: C_21  and  O_27
REMARK   17  A    between atoms: C_24  and  O_26
REMARK   18  A    between atoms: C_28  and  O_29
REMARK                            x       y       z     vdW  Elec       q    Type
REMARK                         _______ _______ _______ _____ _____    ______ ____
ROOT
ATOM      1  C   UNL A   1      16.767  51.089  96.351  0.00  0.00
ATOM      2  O   UNL A   1      17.043  50.496  97.382  0.00  0.00
ATOM      3  N   UNL A   1      15.523  51.076  95.753  0.00  0.00
ATOM      4  H   UNL A   1      15.473  51.368  94.785  0.00  0.00
ENDROOT
BRANCH   1   6
ATOM      5  C   UNL A   1      18.376  51.494  94.462  0.00  0.00
ATOM      6  C   UNL A   1      17.753  51.896  95.581  0.00  0.00
BRANCH   5   7
ATOM      7  C   UNL A   1      18.278  50.149  93.792  0.00  0.00
BRANCH   7   8
ATOM      8  C   UNL A   1      17.882  50.286  92.318  0.00  0.00
BRANCH   8   9
ATOM      9  C   UNL A   1      17.763  51.757  91.910  0.00  0.00
BRANCH   9  10
ATOM     10  C   UNL A   1      16.838  51.930  90.704  0.00  0.00
BRANCH  10  11
ATOM     11  C   UNL A   1      15.690  52.892  91.019  0.00  0.00
BRANCH  11  12
ATOM     12  C   UNL A   1      15.049  52.570  92.367  0.00  0.00
BRANCH  12  13
ATOM     13  C   UNL A   1      13.562  52.912  92.374  0.00  0.00
BRANCH  13  14
ATOM     14  O   UNL A   1      12.826  51.896  93.075  0.00  0.00
BRANCH  14  16
ATOM     15  C   UNL A   1      11.818  51.580  90.985  0.00  0.00
ATOM     16  C   UNL A   1      11.681  51.475  92.473  0.00  0.00
ATOM     17  O   UNL A   1      10.679  51.073  93.045  0.00  0.00
ENDBRANCH  14  16
ENDBRANCH  13  14
ENDBRANCH  12  13
ENDBRANCH  11  12
ENDBRANCH  10  11
ENDBRANCH   9  10
ENDBRANCH   8   9
ENDBRANCH   7   8
ENDBRANCH   5   7
ENDBRANCH   1   6
BRANCH   3  18
ATOM     18  CA  UNL A   1      14.502  50.099  96.171  0.00  0.00
BRANCH  18  19
ATOM     19  C   UNL A   1      13.284  50.770  96.837  0.00  0.00
BRANCH  19  20
ATOM     20  C   UNL A   1      13.045  50.390  98.279  0.00  0.00
ATOM     21  C   UNL A   1      13.866  50.835  99.321  0.00  0.00
ATOM     22  C   UNL A   1      13.586  50.529 100.652  0.00  0.00
ATOM     23  C   UNL A   1      12.480  49.740 100.964  0.00  0.00
ATOM     24  C   UNL A   1      11.669  49.271  99.935  0.00  0.00
ATOM     25  C   UNL A   1      11.939  49.589  98.606  0.00  0.00
BRANCH  24  26
ATOM     26  O   UNL A   1      10.578  48.494 100.190  0.00  0.00
ATOM     27  H   UNL A   1       9.921  49.036 100.660  0.00  0.00
ENDBRANCH  24  26
BRANCH  21  28
ATOM     28  O   UNL A   1      14.987  51.581  99.084  0.00  0.00
ATOM     29  H   UNL A   1      14.732  52.246  98.421  0.00  0.00
ENDBRANCH  21  28
ENDBRANCH  19  20
ENDBRANCH  18  19
BRANCH  18  30
ATOM     30  C   UNL A   1      14.015  49.302  94.941  0.00  0.00
BRANCH  30  31
ATOM     31  O   UNL A   1      12.595  49.370  94.833  0.00  0.00
ATOM     32  H   UNL A   1      12.385  50.114  94.241  0.00  0.00
ENDBRANCH  30  31
ENDBRANCH  18  30
ENDBRANCH   3  18
TORSDOF 17
