# Supplementary material for: The Cordyceps Genus as a Potential Source of Bioactive Compounds for Adjuvant Cancer Therapy: A Network Pharmacology Approach
Source: Pharmaceuticals (Basel). 2025 Apr 30;18(5):667. doi: 10.3390/ph18050667 (PMC12115173; doi:10.3390/ph18050667)
Supplement: Supplementary file 1 [file pharmaceuticals-18-00667-s001.zip › pharmaceuticals-3597034-supplementary/Supplementary Materials/Molecular docking simulations/ExtractoCordyceps2/Results/AURKA(3cho)/Conformations_AURKA/CordycepiamideD/CordycepiamideD_docked_model_3.pdb]

REMARK VINA RESULT:      -6.2      1.994      5.848
REMARK  Name = *****
REMARK  18 active torsions:
REMARK  status: ('A' for Active; 'I' for Inactive)
REMARK    1  A    between atoms: C_1  and  C_2
REMARK    2  A    between atoms: C_2  and  O_4
REMARK    3  A    between atoms: O_4  and  C_5
REMARK    4  A    between atoms: C_5  and  C_6
REMARK    5  A    between atoms: C_6  and  C_7
REMARK    6  A    between atoms: C_7  and  C_8
REMARK    7  A    between atoms: C_8  and  C_9
REMARK    8  A    between atoms: C_9  and  C_10
REMARK    9  A    between atoms: C_10  and  C_11
REMARK   10  A    between atoms: C_11  and  C_12
REMARK   11  A    between atoms: C_13  and  C_14
REMARK   12  A    between atoms: N_16  and  CA_17
REMARK   13  A    between atoms: CA_17  and  C_19
REMARK   14  A    between atoms: CA_17  and  C_28
REMARK   15  A    between atoms: C_19  and  C_20
REMARK   16  A    between atoms: C_21  and  O_27
REMARK   17  A    between atoms: C_24  and  O_26
REMARK   18  A    between atoms: C_28  and  O_29
REMARK                            x       y       z     vdW  Elec       q    Type
REMARK                         _______ _______ _______ _____ _____    ______ ____
ROOT
ATOM      1  C   UNL A   1      17.855  50.935  93.825  0.00  0.00
ATOM      2  O   UNL A   1      18.869  51.079  94.491  0.00  0.00
ATOM      3  N   UNL A   1      16.601  51.358  94.213  0.00  0.00
ATOM      4  H   UNL A   1      15.808  50.959  93.726  0.00  0.00
ENDROOT
BRANCH   1   6
ATOM      5  C   UNL A   1      17.960  50.871  91.314  0.00  0.00
ATOM      6  C   UNL A   1      17.837  50.255  92.501  0.00  0.00
BRANCH   5   7
ATOM      7  C   UNL A   1      18.067  52.351  91.056  0.00  0.00
BRANCH   7   8
ATOM      8  C   UNL A   1      16.927  52.847  90.159  0.00  0.00
BRANCH   8   9
ATOM      9  C   UNL A   1      15.576  52.299  90.628  0.00  0.00
BRANCH   9  10
ATOM     10  C   UNL A   1      14.670  53.417  91.147  0.00  0.00
BRANCH  10  11
ATOM     11  C   UNL A   1      13.750  52.912  92.261  0.00  0.00
BRANCH  11  12
ATOM     12  C   UNL A   1      13.629  51.390  92.237  0.00  0.00
BRANCH  12  13
ATOM     13  C   UNL A   1      12.175  50.947  92.113  0.00  0.00
BRANCH  13  14
ATOM     14  O   UNL A   1      11.837  50.060  93.192  0.00  0.00
BRANCH  14  16
ATOM     15  C   UNL A   1       9.750  51.043  92.784  0.00  0.00
ATOM     16  C   UNL A   1      10.583  50.200  93.701  0.00  0.00
ATOM     17  O   UNL A   1      10.181  49.722  94.752  0.00  0.00
ENDBRANCH  14  16
ENDBRANCH  13  14
ENDBRANCH  12  13
ENDBRANCH  11  12
ENDBRANCH  10  11
ENDBRANCH   9  10
ENDBRANCH   8   9
ENDBRANCH   7   8
ENDBRANCH   5   7
ENDBRANCH   1   6
BRANCH   3  18
ATOM     18  CA  UNL A   1      16.346  51.766  95.606  0.00  0.00
BRANCH  18  19
ATOM     19  C   UNL A   1      16.195  50.559  96.554  0.00  0.00
BRANCH  19  20
ATOM     20  C   UNL A   1      14.913  50.518  97.349  0.00  0.00
ATOM     21  C   UNL A   1      13.694  50.109  96.793  0.00  0.00
ATOM     22  C   UNL A   1      12.538  50.012  97.565  0.00  0.00
ATOM     23  C   UNL A   1      12.574  50.353  98.916  0.00  0.00
ATOM     24  C   UNL A   1      13.773  50.783  99.475  0.00  0.00
ATOM     25  C   UNL A   1      14.934  50.866  98.709  0.00  0.00
BRANCH  24  26
ATOM     26  O   UNL A   1      13.858  51.129 100.791  0.00  0.00
ATOM     27  H   UNL A   1      12.991  51.463 101.075  0.00  0.00
ENDBRANCH  24  26
BRANCH  21  28
ATOM     28  O   UNL A   1      13.579  49.797  95.468  0.00  0.00
ATOM     29  H   UNL A   1      12.913  50.407  95.105  0.00  0.00
ENDBRANCH  21  28
ENDBRANCH  19  20
ENDBRANCH  18  19
BRANCH  18  30
ATOM     30  C   UNL A   1      17.512  52.645  96.108  0.00  0.00
BRANCH  30  31
ATOM     31  O   UNL A   1      18.165  52.023  97.213  0.00  0.00
ATOM     32  H   UNL A   1      17.996  52.575  97.997  0.00  0.00
ENDBRANCH  30  31
ENDBRANCH  18  30
ENDBRANCH   3  18
TORSDOF 17
