# Supplementary material for: The Cordyceps Genus as a Potential Source of Bioactive Compounds for Adjuvant Cancer Therapy: A Network Pharmacology Approach
Source: Pharmaceuticals (Basel). 2025 Apr 30;18(5):667. doi: 10.3390/ph18050667 (PMC12115173; doi:10.3390/ph18050667)
Supplement: Supplementary file 1 [file pharmaceuticals-18-00667-s001.zip › pharmaceuticals-3597034-supplementary/Supplementary Materials/Molecular docking simulations/ExtractoCordyceps2/Results/AURKA(3cho)/Conformations_AURKA/CordycepiamideD/CordycepiamideD_docked_model_4.pdb]

REMARK VINA RESULT:      -6.1      2.918      6.238
REMARK  Name = *****
REMARK  18 active torsions:
REMARK  status: ('A' for Active; 'I' for Inactive)
REMARK    1  A    between atoms: C_1  and  C_2
REMARK    2  A    between atoms: C_2  and  O_4
REMARK    3  A    between atoms: O_4  and  C_5
REMARK    4  A    between atoms: C_5  and  C_6
REMARK    5  A    between atoms: C_6  and  C_7
REMARK    6  A    between atoms: C_7  and  C_8
REMARK    7  A    between atoms: C_8  and  C_9
REMARK    8  A    between atoms: C_9  and  C_10
REMARK    9  A    between atoms: C_10  and  C_11
REMARK   10  A    between atoms: C_11  and  C_12
REMARK   11  A    between atoms: C_13  and  C_14
REMARK   12  A    between atoms: N_16  and  CA_17
REMARK   13  A    between atoms: CA_17  and  C_19
REMARK   14  A    between atoms: CA_17  and  C_28
REMARK   15  A    between atoms: C_19  and  C_20
REMARK   16  A    between atoms: C_21  and  O_27
REMARK   17  A    between atoms: C_24  and  O_26
REMARK   18  A    between atoms: C_28  and  O_29
REMARK                            x       y       z     vdW  Elec       q    Type
REMARK                         _______ _______ _______ _____ _____    ______ ____
ROOT
ATOM      1  C   UNL A   1      13.276  49.814  95.387  0.00  0.00
ATOM      2  O   UNL A   1      14.031  49.034  94.827  0.00  0.00
ATOM      3  N   UNL A   1      12.268  50.513  94.754  0.00  0.00
ATOM      4  H   UNL A   1      11.888  51.316  95.240  0.00  0.00
ENDROOT
BRANCH   1   6
ATOM      5  C   UNL A   1      14.485  50.464  97.493  0.00  0.00
ATOM      6  C   UNL A   1      13.360  50.135  96.838  0.00  0.00
BRANCH   5   7
ATOM      7  C   UNL A   1      15.886  50.510  96.943  0.00  0.00
BRANCH   7   8
ATOM      8  C   UNL A   1      16.558  51.856  97.233  0.00  0.00
BRANCH   8   9
ATOM      9  C   UNL A   1      17.361  52.346  96.025  0.00  0.00
BRANCH   9  10
ATOM     10  C   UNL A   1      17.042  51.527  94.773  0.00  0.00
BRANCH  10  11
ATOM     11  C   UNL A   1      18.320  51.039  94.089  0.00  0.00
BRANCH  11  12
ATOM     12  C   UNL A   1      18.007  50.271  92.807  0.00  0.00
BRANCH  12  13
ATOM     13  C   UNL A   1      17.679  51.215  91.654  0.00  0.00
BRANCH  13  14
ATOM     14  O   UNL A   1      16.599  50.681  90.873  0.00  0.00
BRANCH  14  16
ATOM     15  C   UNL A   1      15.777  52.812  91.390  0.00  0.00
ATOM     16  C   UNL A   1      15.536  51.511  90.689  0.00  0.00
ATOM     17  O   UNL A   1      14.524  51.247  90.056  0.00  0.00
ENDBRANCH  14  16
ENDBRANCH  13  14
ENDBRANCH  12  13
ENDBRANCH  11  12
ENDBRANCH  10  11
ENDBRANCH   9  10
ENDBRANCH   8   9
ENDBRANCH   7   8
ENDBRANCH   5   7
ENDBRANCH   1   6
BRANCH   3  18
ATOM     18  CA  UNL A   1      12.215  50.582  93.283  0.00  0.00
BRANCH  18  19
ATOM     19  C   UNL A   1      10.913  49.981  92.714  0.00  0.00
BRANCH  19  20
ATOM     20  C   UNL A   1       9.637  50.528  93.305  0.00  0.00
ATOM     21  C   UNL A   1       8.843  51.473  92.643  0.00  0.00
ATOM     22  C   UNL A   1       7.633  51.911  93.177  0.00  0.00
ATOM     23  C   UNL A   1       7.203  51.425  94.411  0.00  0.00
ATOM     24  C   UNL A   1       7.993  50.503  95.090  0.00  0.00
ATOM     25  C   UNL A   1       9.196  50.053  94.551  0.00  0.00
BRANCH  24  26
ATOM     26  O   UNL A   1       7.615  50.001  96.301  0.00  0.00
ATOM     27  H   UNL A   1       8.271  50.278  96.962  0.00  0.00
ENDBRANCH  24  26
BRANCH  21  28
ATOM     28  O   UNL A   1       9.223  52.019  91.449  0.00  0.00
ATOM     29  H   UNL A   1       9.793  52.777  91.669  0.00  0.00
ENDBRANCH  21  28
ENDBRANCH  19  20
ENDBRANCH  18  19
BRANCH  18  30
ATOM     30  C   UNL A   1      12.317  52.056  92.832  0.00  0.00
BRANCH  30  31
ATOM     31  O   UNL A   1      12.105  52.162  91.425  0.00  0.00
ATOM     32  H   UNL A   1      12.950  51.959  90.989  0.00  0.00
ENDBRANCH  30  31
ENDBRANCH  18  30
ENDBRANCH   3  18
TORSDOF 17
