# Supplementary material for: The Cordyceps Genus as a Potential Source of Bioactive Compounds for Adjuvant Cancer Therapy: A Network Pharmacology Approach
Source: Pharmaceuticals (Basel). 2025 Apr 30;18(5):667. doi: 10.3390/ph18050667 (PMC12115173; doi:10.3390/ph18050667)
Supplement: Supplementary file 1 [file pharmaceuticals-18-00667-s001.zip › pharmaceuticals-3597034-supplementary/Supplementary Materials/Molecular docking simulations/ExtractoCordyceps2/Results/AURKA(3cho)/Conformations_AURKA/CordycepiamideD/CordycepiamideD_docked_model_5.pdb]

REMARK VINA RESULT:      -6.1      4.004      8.255
REMARK  Name = *****
REMARK  18 active torsions:
REMARK  status: ('A' for Active; 'I' for Inactive)
REMARK    1  A    between atoms: C_1  and  C_2
REMARK    2  A    between atoms: C_2  and  O_4
REMARK    3  A    between atoms: O_4  and  C_5
REMARK    4  A    between atoms: C_5  and  C_6
REMARK    5  A    between atoms: C_6  and  C_7
REMARK    6  A    between atoms: C_7  and  C_8
REMARK    7  A    between atoms: C_8  and  C_9
REMARK    8  A    between atoms: C_9  and  C_10
REMARK    9  A    between atoms: C_10  and  C_11
REMARK   10  A    between atoms: C_11  and  C_12
REMARK   11  A    between atoms: C_13  and  C_14
REMARK   12  A    between atoms: N_16  and  CA_17
REMARK   13  A    between atoms: CA_17  and  C_19
REMARK   14  A    between atoms: CA_17  and  C_28
REMARK   15  A    between atoms: C_19  and  C_20
REMARK   16  A    between atoms: C_21  and  O_27
REMARK   17  A    between atoms: C_24  and  O_26
REMARK   18  A    between atoms: C_28  and  O_29
REMARK                            x       y       z     vdW  Elec       q    Type
REMARK                         _______ _______ _______ _____ _____    ______ ____
ROOT
ATOM      1  C   UNL A   1      10.318  50.219  98.425  0.00  0.00
ATOM      2  O   UNL A   1       9.808  51.321  98.559  0.00  0.00
ATOM      3  N   UNL A   1       9.807  49.215  97.628  0.00  0.00
ATOM      4  H   UNL A   1      10.146  48.276  97.795  0.00  0.00
ENDROOT
BRANCH   1   6
ATOM      5  C   UNL A   1      12.808  50.125  98.758  0.00  0.00
ATOM      6  C   UNL A   1      11.560  49.801  99.132  0.00  0.00
BRANCH   5   7
ATOM      7  C   UNL A   1      13.227  50.898  97.536  0.00  0.00
BRANCH   7   8
ATOM      8  C   UNL A   1      13.348  49.984  96.311  0.00  0.00
BRANCH   8   9
ATOM      9  C   UNL A   1      13.010  50.739  95.022  0.00  0.00
BRANCH   9  10
ATOM     10  C   UNL A   1      13.998  50.405  93.903  0.00  0.00
BRANCH  10  11
ATOM     11  C   UNL A   1      15.168  51.390  93.884  0.00  0.00
BRANCH  11  12
ATOM     12  C   UNL A   1      16.507  50.662  93.786  0.00  0.00
BRANCH  12  13
ATOM     13  C   UNL A   1      17.424  51.018  94.952  0.00  0.00
BRANCH  13  14
ATOM     14  O   UNL A   1      16.747  50.793  96.199  0.00  0.00
BRANCH  14  16
ATOM     15  C   UNL A   1      17.609  52.943  96.541  0.00  0.00
ATOM     16  C   UNL A   1      16.889  51.771  97.134  0.00  0.00
ATOM     17  O   UNL A   1      16.499  51.716  98.291  0.00  0.00
ENDBRANCH  14  16
ENDBRANCH  13  14
ENDBRANCH  12  13
ENDBRANCH  11  12
ENDBRANCH  10  11
ENDBRANCH   9  10
ENDBRANCH   8   9
ENDBRANCH   7   8
ENDBRANCH   5   7
ENDBRANCH   1   6
BRANCH   3  18
ATOM     18  CA  UNL A   1       8.436  49.307  97.095  0.00  0.00
BRANCH  18  19
ATOM     19  C   UNL A   1       8.350  48.877  95.617  0.00  0.00
BRANCH  19  20
ATOM     20  C   UNL A   1       8.238  50.007  94.621  0.00  0.00
ATOM     21  C   UNL A   1       7.069  50.762  94.468  0.00  0.00
ATOM     22  C   UNL A   1       7.010  51.844  93.592  0.00  0.00
ATOM     23  C   UNL A   1       8.126  52.178  92.826  0.00  0.00
ATOM     24  C   UNL A   1       9.287  51.422  92.952  0.00  0.00
ATOM     25  C   UNL A   1       9.351  50.348  93.837  0.00  0.00
BRANCH  24  26
ATOM     26  O   UNL A   1      10.403  51.708  92.223  0.00  0.00
ATOM     27  H   UNL A   1      11.156  51.776  92.833  0.00  0.00
ENDBRANCH  24  26
BRANCH  21  28
ATOM     28  O   UNL A   1       5.927  50.467  95.159  0.00  0.00
ATOM     29  H   UNL A   1       5.479  49.767  94.651  0.00  0.00
ENDBRANCH  21  28
ENDBRANCH  19  20
ENDBRANCH  18  19
BRANCH  18  30
ATOM     30  C   UNL A   1       7.498  48.405  97.927  0.00  0.00
BRANCH  30  31
ATOM     31  O   UNL A   1       6.144  48.578  97.513  0.00  0.00
ATOM     32  H   UNL A   1       6.162  48.994  96.633  0.00  0.00
ENDBRANCH  30  31
ENDBRANCH  18  30
ENDBRANCH   3  18
TORSDOF 17
