# Supplementary material for: The Cordyceps Genus as a Potential Source of Bioactive Compounds for Adjuvant Cancer Therapy: A Network Pharmacology Approach
Source: Pharmaceuticals (Basel). 2025 Apr 30;18(5):667. doi: 10.3390/ph18050667 (PMC12115173; doi:10.3390/ph18050667)
Supplement: Supplementary file 1 [file pharmaceuticals-18-00667-s001.zip › pharmaceuticals-3597034-supplementary/Supplementary Materials/Molecular docking simulations/ExtractoCordyceps2/Results/AURKA(3cho)/Conformations_AURKA/CordycepiamideD/CordycepiamideD_docked_model_6.pdb]

REMARK VINA RESULT:      -6.0      2.036      3.692
REMARK  Name = *****
REMARK  18 active torsions:
REMARK  status: ('A' for Active; 'I' for Inactive)
REMARK    1  A    between atoms: C_1  and  C_2
REMARK    2  A    between atoms: C_2  and  O_4
REMARK    3  A    between atoms: O_4  and  C_5
REMARK    4  A    between atoms: C_5  and  C_6
REMARK    5  A    between atoms: C_6  and  C_7
REMARK    6  A    between atoms: C_7  and  C_8
REMARK    7  A    between atoms: C_8  and  C_9
REMARK    8  A    between atoms: C_9  and  C_10
REMARK    9  A    between atoms: C_10  and  C_11
REMARK   10  A    between atoms: C_11  and  C_12
REMARK   11  A    between atoms: C_13  and  C_14
REMARK   12  A    between atoms: N_16  and  CA_17
REMARK   13  A    between atoms: CA_17  and  C_19
REMARK   14  A    between atoms: CA_17  and  C_28
REMARK   15  A    between atoms: C_19  and  C_20
REMARK   16  A    between atoms: C_21  and  O_27
REMARK   17  A    between atoms: C_24  and  O_26
REMARK   18  A    between atoms: C_28  and  O_29
REMARK                            x       y       z     vdW  Elec       q    Type
REMARK                         _______ _______ _______ _____ _____    ______ ____
ROOT
ATOM      1  C   UNL A   1      16.538  51.118  96.250  0.00  0.00
ATOM      2  O   UNL A   1      16.718  49.915  96.146  0.00  0.00
ATOM      3  N   UNL A   1      16.476  51.993  95.184  0.00  0.00
ATOM      4  H   UNL A   1      16.593  52.978  95.388  0.00  0.00
ENDROOT
BRANCH   1   6
ATOM      5  C   UNL A   1      15.464  51.508  98.490  0.00  0.00
ATOM      6  C   UNL A   1      16.382  51.812  97.558  0.00  0.00
BRANCH   5   7
ATOM      7  C   UNL A   1      14.369  50.479  98.396  0.00  0.00
BRANCH   7   8
ATOM      8  C   UNL A   1      13.078  51.085  97.835  0.00  0.00
BRANCH   8   9
ATOM      9  C   UNL A   1      12.548  50.264  96.656  0.00  0.00
BRANCH   9  10
ATOM     10  C   UNL A   1      13.086  50.788  95.323  0.00  0.00
BRANCH  10  11
ATOM     11  C   UNL A   1      13.592  49.645  94.441  0.00  0.00
BRANCH  11  12
ATOM     12  C   UNL A   1      12.877  49.624  93.092  0.00  0.00
BRANCH  12  13
ATOM     13  C   UNL A   1      11.674  50.563  93.081  0.00  0.00
BRANCH  13  14
ATOM     14  O   UNL A   1      10.917  50.380  91.874  0.00  0.00
BRANCH  14  16
ATOM     15  C   UNL A   1       9.552  51.377  90.253  0.00  0.00
ATOM     16  C   UNL A   1       9.853  51.212  91.711  0.00  0.00
ATOM     17  O   UNL A   1       9.228  51.757  92.609  0.00  0.00
ENDBRANCH  14  16
ENDBRANCH  13  14
ENDBRANCH  12  13
ENDBRANCH  11  12
ENDBRANCH  10  11
ENDBRANCH   9  10
ENDBRANCH   8   9
ENDBRANCH   7   8
ENDBRANCH   5   7
ENDBRANCH   1   6
BRANCH   3  18
ATOM     18  CA  UNL A   1      16.913  51.569  93.842  0.00  0.00
BRANCH  18  19
ATOM     19  C   UNL A   1      16.599  52.624  92.762  0.00  0.00
BRANCH  19  20
ATOM     20  C   UNL A   1      15.599  52.198  91.714  0.00  0.00
ATOM     21  C   UNL A   1      15.733  51.011  90.984  0.00  0.00
ATOM     22  C   UNL A   1      14.761  50.603  90.072  0.00  0.00
ATOM     23  C   UNL A   1      13.638  51.398  89.853  0.00  0.00
ATOM     24  C   UNL A   1      13.503  52.591  90.556  0.00  0.00
ATOM     25  C   UNL A   1      14.467  52.994  91.478  0.00  0.00
BRANCH  24  26
ATOM     26  O   UNL A   1      12.424  53.404  90.374  0.00  0.00
ATOM     27  H   UNL A   1      11.638  52.947  90.718  0.00  0.00
ENDBRANCH  24  26
BRANCH  21  28
ATOM     28  O   UNL A   1      16.827  50.203  91.121  0.00  0.00
ATOM     29  H   UNL A   1      16.623  49.597  91.856  0.00  0.00
ENDBRANCH  21  28
ENDBRANCH  19  20
ENDBRANCH  18  19
BRANCH  18  30
ATOM     30  C   UNL A   1      18.436  51.312  93.853  0.00  0.00
BRANCH  30  31
ATOM     31  O   UNL A   1      18.707  49.918  93.717  0.00  0.00
ATOM     32  H   UNL A   1      19.416  49.825  93.057  0.00  0.00
ENDBRANCH  30  31
ENDBRANCH  18  30
ENDBRANCH   3  18
TORSDOF 17
