# Supplementary material for: The Cordyceps Genus as a Potential Source of Bioactive Compounds for Adjuvant Cancer Therapy: A Network Pharmacology Approach
Source: Pharmaceuticals (Basel). 2025 Apr 30;18(5):667. doi: 10.3390/ph18050667 (PMC12115173; doi:10.3390/ph18050667)
Supplement: Supplementary file 1 [file pharmaceuticals-18-00667-s001.zip › pharmaceuticals-3597034-supplementary/Supplementary Materials/Molecular docking simulations/ExtractoCordyceps2/Results/AURKA(3cho)/Conformations_AURKA/CordycepiamideD/CordycepiamideD_docked_model_7.pdb]

REMARK VINA RESULT:      -6.0      3.977      8.322
REMARK  Name = *****
REMARK  18 active torsions:
REMARK  status: ('A' for Active; 'I' for Inactive)
REMARK    1  A    between atoms: C_1  and  C_2
REMARK    2  A    between atoms: C_2  and  O_4
REMARK    3  A    between atoms: O_4  and  C_5
REMARK    4  A    between atoms: C_5  and  C_6
REMARK    5  A    between atoms: C_6  and  C_7
REMARK    6  A    between atoms: C_7  and  C_8
REMARK    7  A    between atoms: C_8  and  C_9
REMARK    8  A    between atoms: C_9  and  C_10
REMARK    9  A    between atoms: C_10  and  C_11
REMARK   10  A    between atoms: C_11  and  C_12
REMARK   11  A    between atoms: C_13  and  C_14
REMARK   12  A    between atoms: N_16  and  CA_17
REMARK   13  A    between atoms: CA_17  and  C_19
REMARK   14  A    between atoms: CA_17  and  C_28
REMARK   15  A    between atoms: C_19  and  C_20
REMARK   16  A    between atoms: C_21  and  O_27
REMARK   17  A    between atoms: C_24  and  O_26
REMARK   18  A    between atoms: C_28  and  O_29
REMARK                            x       y       z     vdW  Elec       q    Type
REMARK                         _______ _______ _______ _____ _____    ______ ____
ROOT
ATOM      1  C   UNL A   1      10.522  49.180  99.232  0.00  0.00
ATOM      2  O   UNL A   1      10.924  48.027  99.257  0.00  0.00
ATOM      3  N   UNL A   1      11.341  50.291  99.254  0.00  0.00
ATOM      4  H   UNL A   1      10.911  51.175  99.499  0.00  0.00
ENDROOT
BRANCH   1   6
ATOM      5  C   UNL A   1       8.378  49.816  98.084  0.00  0.00
ATOM      6  C   UNL A   1       9.079  49.543  99.196  0.00  0.00
BRANCH   5   7
ATOM      7  C   UNL A   1       8.892  49.889  96.671  0.00  0.00
BRANCH   7   8
ATOM      8  C   UNL A   1       7.805  49.509  95.660  0.00  0.00
BRANCH   8   9
ATOM      9  C   UNL A   1       6.863  50.686  95.391  0.00  0.00
BRANCH   9  10
ATOM     10  C   UNL A   1       6.751  50.981  93.894  0.00  0.00
BRANCH  10  11
ATOM     11  C   UNL A   1       7.731  52.075  93.469  0.00  0.00
BRANCH  11  12
ATOM     12  C   UNL A   1       8.521  51.664  92.228  0.00  0.00
BRANCH  12  13
ATOM     13  C   UNL A   1       9.460  50.498  92.523  0.00  0.00
BRANCH  13  14
ATOM     14  O   UNL A   1      10.826  50.914  92.369  0.00  0.00
BRANCH  14  16
ATOM     15  C   UNL A   1      12.764  51.722  93.408  0.00  0.00
ATOM     16  C   UNL A   1      11.620  50.756  93.464  0.00  0.00
ATOM     17  O   UNL A   1      11.443  49.949  94.364  0.00  0.00
ENDBRANCH  14  16
ENDBRANCH  13  14
ENDBRANCH  12  13
ENDBRANCH  11  12
ENDBRANCH  10  11
ENDBRANCH   9  10
ENDBRANCH   8   9
ENDBRANCH   7   8
ENDBRANCH   5   7
ENDBRANCH   1   6
BRANCH   3  18
ATOM     18  CA  UNL A   1      12.767  50.164  99.602  0.00  0.00
BRANCH  18  19
ATOM     19  C   UNL A   1      13.604  51.357  99.096  0.00  0.00
BRANCH  19  20
ATOM     20  C   UNL A   1      14.583  51.036  97.993  0.00  0.00
ATOM     21  C   UNL A   1      14.217  50.324  96.844  0.00  0.00
ATOM     22  C   UNL A   1      15.121  50.101  95.807  0.00  0.00
ATOM     23  C   UNL A   1      16.429  50.569  95.913  0.00  0.00
ATOM     24  C   UNL A   1      16.812  51.259  97.059  0.00  0.00
ATOM     25  C   UNL A   1      15.906  51.495  98.091  0.00  0.00
BRANCH  24  26
ATOM     26  O   UNL A   1      18.081  51.734  97.210  0.00  0.00
ATOM     27  H   UNL A   1      18.206  51.975  98.144  0.00  0.00
ENDBRANCH  24  26
BRANCH  21  28
ATOM     28  O   UNL A   1      12.963  49.804  96.691  0.00  0.00
ATOM     29  H   UNL A   1      12.348  50.483  97.021  0.00  0.00
ENDBRANCH  21  28
ENDBRANCH  19  20
ENDBRANCH  18  19
BRANCH  18  30
ATOM     30  C   UNL A   1      12.917  50.071 101.136  0.00  0.00
BRANCH  30  31
ATOM     31  O   UNL A   1      13.755  51.119 101.619  0.00  0.00
ATOM     32  H   UNL A   1      13.876  51.752 100.890  0.00  0.00
ENDBRANCH  30  31
ENDBRANCH  18  30
ENDBRANCH   3  18
TORSDOF 17
