# Supplementary material for: The Cordyceps Genus as a Potential Source of Bioactive Compounds for Adjuvant Cancer Therapy: A Network Pharmacology Approach
Source: Pharmaceuticals (Basel). 2025 Apr 30;18(5):667. doi: 10.3390/ph18050667 (PMC12115173; doi:10.3390/ph18050667)
Supplement: Supplementary file 1 [file pharmaceuticals-18-00667-s001.zip › pharmaceuticals-3597034-supplementary/Supplementary Materials/Molecular docking simulations/ExtractoCordyceps2/Results/AURKA(3cho)/Conformations_AURKA/CordycepiamideD/CordycepiamideD_docked_model_8.pdb]

REMARK VINA RESULT:      -6.0      1.909      5.789
REMARK  Name = *****
REMARK  18 active torsions:
REMARK  status: ('A' for Active; 'I' for Inactive)
REMARK    1  A    between atoms: C_1  and  C_2
REMARK    2  A    between atoms: C_2  and  O_4
REMARK    3  A    between atoms: O_4  and  C_5
REMARK    4  A    between atoms: C_5  and  C_6
REMARK    5  A    between atoms: C_6  and  C_7
REMARK    6  A    between atoms: C_7  and  C_8
REMARK    7  A    between atoms: C_8  and  C_9
REMARK    8  A    between atoms: C_9  and  C_10
REMARK    9  A    between atoms: C_10  and  C_11
REMARK   10  A    between atoms: C_11  and  C_12
REMARK   11  A    between atoms: C_13  and  C_14
REMARK   12  A    between atoms: N_16  and  CA_17
REMARK   13  A    between atoms: CA_17  and  C_19
REMARK   14  A    between atoms: CA_17  and  C_28
REMARK   15  A    between atoms: C_19  and  C_20
REMARK   16  A    between atoms: C_21  and  O_27
REMARK   17  A    between atoms: C_24  and  O_26
REMARK   18  A    between atoms: C_28  and  O_29
REMARK                            x       y       z     vdW  Elec       q    Type
REMARK                         _______ _______ _______ _____ _____    ______ ____
ROOT
ATOM      1  C   UNL A   1      17.899  51.061  93.478  0.00  0.00
ATOM      2  O   UNL A   1      18.564  50.393  94.256  0.00  0.00
ATOM      3  N   UNL A   1      16.996  52.032  93.860  0.00  0.00
ATOM      4  H   UNL A   1      16.318  52.328  93.169  0.00  0.00
ENDROOT
BRANCH   1   6
ATOM      5  C   UNL A   1      16.929  50.541  91.218  0.00  0.00
ATOM      6  C   UNL A   1      17.961  50.897  92.000  0.00  0.00
BRANCH   5   7
ATOM      7  C   UNL A   1      15.537  50.165  91.653  0.00  0.00
BRANCH   7   8
ATOM      8  C   UNL A   1      14.621  49.921  90.448  0.00  0.00
BRANCH   8   9
ATOM      9  C   UNL A   1      13.237  49.441  90.893  0.00  0.00
BRANCH   9  10
ATOM     10  C   UNL A   1      13.067  49.556  92.409  0.00  0.00
BRANCH  10  11
ATOM     11  C   UNL A   1      11.669  50.059  92.774  0.00  0.00
BRANCH  11  12
ATOM     12  C   UNL A   1      11.594  51.583  92.722  0.00  0.00
BRANCH  12  13
ATOM     13  C   UNL A   1      12.908  52.223  93.158  0.00  0.00
BRANCH  13  14
ATOM     14  O   UNL A   1      13.102  53.469  92.469  0.00  0.00
BRANCH  14  16
ATOM     15  C   UNL A   1      13.464  53.459  90.155  0.00  0.00
ATOM     16  C   UNL A   1      14.079  53.475  91.521  0.00  0.00
ATOM     17  O   UNL A   1      15.282  53.485  91.735  0.00  0.00
ENDBRANCH  14  16
ENDBRANCH  13  14
ENDBRANCH  12  13
ENDBRANCH  11  12
ENDBRANCH  10  11
ENDBRANCH   9  10
ENDBRANCH   8   9
ENDBRANCH   7   8
ENDBRANCH   5   7
ENDBRANCH   1   6
BRANCH   3  18
ATOM     18  CA  UNL A   1      16.555  52.135  95.262  0.00  0.00
BRANCH  18  19
ATOM     19  C   UNL A   1      16.240  50.758  95.881  0.00  0.00
BRANCH  19  20
ATOM     20  C   UNL A   1      14.978  50.696  96.708  0.00  0.00
ATOM     21  C   UNL A   1      14.930  51.118  98.042  0.00  0.00
ATOM     22  C   UNL A   1      13.738  51.117  98.764  0.00  0.00
ATOM     23  C   UNL A   1      12.564  50.664  98.165  0.00  0.00
ATOM     24  C   UNL A   1      12.602  50.220  96.847  0.00  0.00
ATOM     25  C   UNL A   1      13.790  50.234  96.119  0.00  0.00
BRANCH  24  26
ATOM     26  O   UNL A   1      11.481  49.766  96.219  0.00  0.00
ATOM     27  H   UNL A   1      10.840  49.495  96.898  0.00  0.00
ENDBRANCH  24  26
BRANCH  21  28
ATOM     28  O   UNL A   1      16.050  51.538  98.703  0.00  0.00
ATOM     29  H   UNL A   1      15.963  52.504  98.793  0.00  0.00
ENDBRANCH  21  28
ENDBRANCH  19  20
ENDBRANCH  18  19
BRANCH  18  30
ATOM     30  C   UNL A   1      17.660  52.812  96.102  0.00  0.00
BRANCH  30  31
ATOM     31  O   UNL A   1      18.250  51.874  96.999  0.00  0.00
ATOM     32  H   UNL A   1      17.773  51.943  97.844  0.00  0.00
ENDBRANCH  30  31
ENDBRANCH  18  30
ENDBRANCH   3  18
TORSDOF 17
