# Supplementary material for: The Cordyceps Genus as a Potential Source of Bioactive Compounds for Adjuvant Cancer Therapy: A Network Pharmacology Approach
Source: Pharmaceuticals (Basel). 2025 Apr 30;18(5):667. doi: 10.3390/ph18050667 (PMC12115173; doi:10.3390/ph18050667)
Supplement: Supplementary file 1 [file pharmaceuticals-18-00667-s001.zip › pharmaceuticals-3597034-supplementary/Supplementary Materials/Molecular docking simulations/ExtractoCordyceps2/Results/AURKA(3cho)/Conformations_AURKA/CordycepiamideD/CordycepiamideD_docked_model_9.pdb]

REMARK VINA RESULT:      -6.0      1.999      3.771
REMARK  Name = *****
REMARK  18 active torsions:
REMARK  status: ('A' for Active; 'I' for Inactive)
REMARK    1  A    between atoms: C_1  and  C_2
REMARK    2  A    between atoms: C_2  and  O_4
REMARK    3  A    between atoms: O_4  and  C_5
REMARK    4  A    between atoms: C_5  and  C_6
REMARK    5  A    between atoms: C_6  and  C_7
REMARK    6  A    between atoms: C_7  and  C_8
REMARK    7  A    between atoms: C_8  and  C_9
REMARK    8  A    between atoms: C_9  and  C_10
REMARK    9  A    between atoms: C_10  and  C_11
REMARK   10  A    between atoms: C_11  and  C_12
REMARK   11  A    between atoms: C_13  and  C_14
REMARK   12  A    between atoms: N_16  and  CA_17
REMARK   13  A    between atoms: CA_17  and  C_19
REMARK   14  A    between atoms: CA_17  and  C_28
REMARK   15  A    between atoms: C_19  and  C_20
REMARK   16  A    between atoms: C_21  and  O_27
REMARK   17  A    between atoms: C_24  and  O_26
REMARK   18  A    between atoms: C_28  and  O_29
REMARK                            x       y       z     vdW  Elec       q    Type
REMARK                         _______ _______ _______ _____ _____    ______ ____
ROOT
ATOM      1  C   UNL A   1      16.040  51.749  91.567  0.00  0.00
ATOM      2  O   UNL A   1      16.204  52.943  91.759  0.00  0.00
ATOM      3  N   UNL A   1      14.955  51.207  90.906  0.00  0.00
ATOM      4  H   UNL A   1      14.783  50.218  91.037  0.00  0.00
ENDROOT
BRANCH   1   6
ATOM      5  C   UNL A   1      17.269  50.448  93.333  0.00  0.00
ATOM      6  C   UNL A   1      16.987  50.705  92.045  0.00  0.00
BRANCH   5   7
ATOM      7  C   UNL A   1      16.764  51.184  94.545  0.00  0.00
BRANCH   7   8
ATOM      8  C   UNL A   1      17.865  52.043  95.177  0.00  0.00
BRANCH   8   9
ATOM      9  C   UNL A   1      17.508  52.429  96.616  0.00  0.00
BRANCH   9  10
ATOM     10  C   UNL A   1      17.148  51.198  97.451  0.00  0.00
BRANCH  10  11
ATOM     11  C   UNL A   1      15.900  51.449  98.299  0.00  0.00
BRANCH  11  12
ATOM     12  C   UNL A   1      14.638  50.963  97.590  0.00  0.00
BRANCH  12  13
ATOM     13  C   UNL A   1      13.474  50.807  98.563  0.00  0.00
BRANCH  13  14
ATOM     14  O   UNL A   1      12.236  51.119  97.904  0.00  0.00
BRANCH  14  16
ATOM     15  C   UNL A   1      11.489  49.223  99.059  0.00  0.00
ATOM     16  C   UNL A   1      11.125  50.530  98.425  0.00  0.00
ATOM     17  O   UNL A   1       9.990  50.984  98.385  0.00  0.00
ENDBRANCH  14  16
ENDBRANCH  13  14
ENDBRANCH  12  13
ENDBRANCH  11  12
ENDBRANCH  10  11
ENDBRANCH   9  10
ENDBRANCH   8   9
ENDBRANCH   7   8
ENDBRANCH   5   7
ENDBRANCH   1   6
BRANCH   3  18
ATOM     18  CA  UNL A   1      13.761  52.026  90.633  0.00  0.00
BRANCH  18  19
ATOM     19  C   UNL A   1      13.137  52.603  91.919  0.00  0.00
BRANCH  19  20
ATOM     20  C   UNL A   1      12.292  51.639  92.716  0.00  0.00
ATOM     21  C   UNL A   1      10.956  51.365  92.397  0.00  0.00
ATOM     22  C   UNL A   1      10.217  50.419  93.104  0.00  0.00
ATOM     23  C   UNL A   1      10.800  49.741  94.173  0.00  0.00
ATOM     24  C   UNL A   1      12.119  50.020  94.516  0.00  0.00
ATOM     25  C   UNL A   1      12.864  50.955  93.801  0.00  0.00
BRANCH  24  26
ATOM     26  O   UNL A   1      12.731  49.385  95.555  0.00  0.00
ATOM     27  H   UNL A   1      13.380  49.995  95.945  0.00  0.00
ENDBRANCH  24  26
BRANCH  21  28
ATOM     28  O   UNL A   1      10.312  52.020  91.385  0.00  0.00
ATOM     29  H   UNL A   1      10.972  52.143  90.680  0.00  0.00
ENDBRANCH  21  28
ENDBRANCH  19  20
ENDBRANCH  18  19
BRANCH  18  30
ATOM     30  C   UNL A   1      14.140  53.196  89.699  0.00  0.00
BRANCH  30  31
ATOM     31  O   UNL A   1      14.109  54.432  90.411  0.00  0.00
ATOM     32  H   UNL A   1      14.016  55.142  89.753  0.00  0.00
ENDBRANCH  30  31
ENDBRANCH  18  30
ENDBRANCH   3  18
TORSDOF 17
