# Supplementary material for: The Cordyceps Genus as a Potential Source of Bioactive Compounds for Adjuvant Cancer Therapy: A Network Pharmacology Approach
Source: Pharmaceuticals (Basel). 2025 Apr 30;18(5):667. doi: 10.3390/ph18050667 (PMC12115173; doi:10.3390/ph18050667)
Supplement: Supplementary file 1 [file pharmaceuticals-18-00667-s001.zip › pharmaceuticals-3597034-supplementary/Supplementary Materials/Molecular docking simulations/ExtractoCordyceps2/Results/AURKA(3cho)/Conformations_AURKA/Cordycepin/Cordycepin_docked.pdbqt]

MODEL 1
REMARK VINA RESULT:      -6.1      0.000      0.000
REMARK  Name = *****
REMARK  5 active torsions:
REMARK  status: ('A' for Active; 'I' for Inactive)
REMARK    1  A    between atoms: C_2  and  C_17
REMARK    2  A    between atoms: C_4  and  N_7
REMARK    3  A    between atoms: C_5  and  O_6
REMARK    4  A    between atoms: C_11  and  N_16
REMARK    5  A    between atoms: C_17  and  O_18
REMARK                            x       y       z     vdW  Elec       q    Type
REMARK                         _______ _______ _______ _____ _____    ______ ____
ROOT
ATOM      1  N   UNL A   1      15.300  51.034  94.528  0.00  0.00    -0.297 N 
ATOM      2  C   UNL A   1      14.182  50.439  95.072  0.00  0.00    +0.244 A 
ATOM      3  N   UNL A   1      13.086  50.732  94.406  0.00  0.00    -0.263 NA
ATOM      4  C   UNL A   1      13.508  51.565  93.394  0.00  0.00    +0.146 A 
ATOM      5  C   UNL A   1      12.813  52.214  92.359  0.00  0.00    +0.120 A 
ATOM      6  N   UNL A   1      13.515  52.954  91.472  0.00  0.00    -0.256 NA
ATOM      7  C   UNL A   1      14.849  53.057  91.643  0.00  0.00    +0.281 A 
ATOM      8  N   UNL A   1      15.617  52.498  92.601  0.00  0.00    -0.249 NA
ATOM      9  C   UNL A   1      14.881  51.756  93.445  0.00  0.00    +0.145 A 
ENDROOT
BRANCH   1  13
ATOM     10  C   UNL A   1      17.011  52.392  96.815  0.00  0.00    +0.136 C 
ATOM     11  C   UNL A   1      16.731  51.016  97.406  0.00  0.00    +0.158 C 
ATOM     12  O   UNL A   1      16.503  50.113  96.298  0.00  0.00    -0.412 OA
ATOM     13  C   UNL A   1      16.634  50.844  95.056  0.00  0.00    +0.263 C 
ATOM     14  C   UNL A   1      17.487  52.061  95.419  0.00  0.00    +0.176 C 
BRANCH  14  15
ATOM     15  O   UNL A   1      18.882  51.706  95.479  0.00  0.00    -0.437 OA
ATOM     16  H   UNL A   1      19.062  51.043  94.787  0.00  0.00    +0.241 HD
ENDBRANCH  14  15
BRANCH  11  17
ATOM     17  C   UNL A   1      15.526  51.011  98.349  0.00  0.00    +0.227 C 
BRANCH  17  18
ATOM     18  O   UNL A   1      15.093  52.349  98.581  0.00  0.00    -0.449 OA
ATOM     19  H   UNL A   1      15.665  52.932  98.052  0.00  0.00    +0.236 HD
ENDBRANCH  17  18
ENDBRANCH  11  17
ENDBRANCH   1  13
BRANCH   5  20
ATOM     20  N   UNL A   1      11.437  52.114  92.187  0.00  0.00    -0.378 N 
ATOM     21  H   UNL A   1      10.915  52.308  93.034  0.00  0.00    +0.185 HD
ATOM     22  H   UNL A   1      11.180  51.294  91.654  0.00  0.00    +0.185 HD
ENDBRANCH   5  20
TORSDOF 5
ENDMDL
MODEL 2
REMARK VINA RESULT:      -6.0      3.287      5.770
REMARK  Name = *****
REMARK  5 active torsions:
REMARK  status: ('A' for Active; 'I' for Inactive)
REMARK    1  A    between atoms: C_2  and  C_17
REMARK    2  A    between atoms: C_4  and  N_7
REMARK    3  A    between atoms: C_5  and  O_6
REMARK    4  A    between atoms: C_11  and  N_16
REMARK    5  A    between atoms: C_17  and  O_18
REMARK                            x       y       z     vdW  Elec       q    Type
REMARK                         _______ _______ _______ _____ _____    ______ ____
ROOT
ATOM      1  N   UNL A   1      16.990  50.903  93.082  0.00  0.00    -0.297 N 
ATOM      2  C   UNL A   1      18.214  51.253  93.609  0.00  0.00    +0.244 A 
ATOM      3  N   UNL A   1      18.180  51.360  94.920  0.00  0.00    -0.263 NA
ATOM      4  C   UNL A   1      16.875  51.080  95.258  0.00  0.00    +0.146 A 
ATOM      5  C   UNL A   1      16.213  51.035  96.497  0.00  0.00    +0.120 A 
ATOM      6  N   UNL A   1      14.907  50.686  96.520  0.00  0.00    -0.256 NA
ATOM      7  C   UNL A   1      14.296  50.425  95.347  0.00  0.00    +0.281 A 
ATOM      8  N   UNL A   1      14.820  50.451  94.104  0.00  0.00    -0.249 NA
ATOM      9  C   UNL A   1      16.122  50.781  94.131  0.00  0.00    +0.145 A 
ENDROOT
BRANCH   1  13
ATOM     10  C   UNL A   1      16.477  52.788  90.595  0.00  0.00    +0.136 C 
ATOM     11  C   UNL A   1      17.882  52.269  90.312  0.00  0.00    +0.158 C 
ATOM     12  O   UNL A   1      18.012  50.996  90.990  0.00  0.00    -0.412 OA
ATOM     13  C   UNL A   1      16.769  50.691  91.667  0.00  0.00    +0.263 C 
ATOM     14  C   UNL A   1      15.719  51.524  90.929  0.00  0.00    +0.176 C 
BRANCH  14  15
ATOM     15  O   UNL A   1      15.328  50.881  89.701  0.00  0.00    -0.437 OA
ATOM     16  H   UNL A   1      15.931  51.175  88.993  0.00  0.00    +0.241 HD
ENDBRANCH  14  15
BRANCH  11  17
ATOM     17  C   UNL A   1      18.974  53.231  90.782  0.00  0.00    +0.227 C 
BRANCH  17  18
ATOM     18  O   UNL A   1      19.379  54.063  89.697  0.00  0.00    -0.449 OA
ATOM     19  H   UNL A   1      18.573  54.331  89.224  0.00  0.00    +0.236 HD
ENDBRANCH  17  18
ENDBRANCH  11  17
ENDBRANCH   1  13
BRANCH   5  20
ATOM     20  N   UNL A   1      16.840  51.312  97.705  0.00  0.00    -0.378 N 
ATOM     21  H   UNL A   1      16.782  50.547  98.369  0.00  0.00    +0.185 HD
ATOM     22  H   UNL A   1      16.624  52.241  98.040  0.00  0.00    +0.185 HD
ENDBRANCH   5  20
TORSDOF 5
ENDMDL
MODEL 3
REMARK VINA RESULT:      -5.9      3.119      5.779
REMARK  Name = *****
REMARK  5 active torsions:
REMARK  status: ('A' for Active; 'I' for Inactive)
REMARK    1  A    between atoms: C_2  and  C_17
REMARK    2  A    between atoms: C_4  and  N_7
REMARK    3  A    between atoms: C_5  and  O_6
REMARK    4  A    between atoms: C_11  and  N_16
REMARK    5  A    between atoms: C_17  and  O_18
REMARK                            x       y       z     vdW  Elec       q    Type
REMARK                         _______ _______ _______ _____ _____    ______ ____
ROOT
ATOM      1  N   UNL A   1      14.535  50.243  94.757  0.00  0.00    -0.297 N 
ATOM      2  C   UNL A   1      15.499  50.543  93.819  0.00  0.00    +0.244 A 
ATOM      3  N   UNL A   1      16.547  51.134  94.351  0.00  0.00    -0.263 NA
ATOM      4  C   UNL A   1      16.246  51.234  95.691  0.00  0.00    +0.146 A 
ATOM      5  C   UNL A   1      16.958  51.770  96.778  0.00  0.00    +0.120 A 
ATOM      6  N   UNL A   1      16.412  51.690  98.012  0.00  0.00    -0.256 NA
ATOM      7  C   UNL A   1      15.194  51.124  98.135  0.00  0.00    +0.281 A 
ATOM      8  N   UNL A   1      14.415  50.594  97.170  0.00  0.00    -0.249 NA
ATOM      9  C   UNL A   1      15.006  50.676  95.966  0.00  0.00    +0.145 A 
ENDROOT
BRANCH   1  13
ATOM     10  C   UNL A   1      11.751  51.129  93.547  0.00  0.00    +0.136 C 
ATOM     11  C   UNL A   1      12.340  50.305  92.409  0.00  0.00    +0.158 C 
ATOM     12  O   UNL A   1      13.279  49.373  92.999  0.00  0.00    -0.412 OA
ATOM     13  C   UNL A   1      13.299  49.564  94.433  0.00  0.00    +0.263 C 
ATOM     14  C   UNL A   1      11.959  50.234  94.747  0.00  0.00    +0.176 C 
BRANCH  14  15
ATOM     15  O   UNL A   1      10.899  49.259  94.786  0.00  0.00    -0.437 OA
ATOM     16  H   UNL A   1      10.472  49.232  93.910  0.00  0.00    +0.241 HD
ENDBRANCH  14  15
BRANCH  11  17
ATOM     17  C   UNL A   1      13.041  51.166  91.356  0.00  0.00    +0.227 C 
BRANCH  17  18
ATOM     18  O   UNL A   1      12.575  52.510  91.448  0.00  0.00    -0.449 OA
ATOM     19  H   UNL A   1      13.316  53.088  91.197  0.00  0.00    +0.236 HD
ENDBRANCH  17  18
ENDBRANCH  11  17
ENDBRANCH   1  13
BRANCH   5  20
ATOM     20  N   UNL A   1      18.209  52.361  96.651  0.00  0.00    -0.378 N 
ATOM     21  H   UNL A   1      18.297  53.226  97.172  0.00  0.00    +0.185 HD
ATOM     22  H   UNL A   1      18.535  52.355  95.693  0.00  0.00    +0.185 HD
ENDBRANCH   5  20
TORSDOF 5
ENDMDL
MODEL 4
REMARK VINA RESULT:      -5.8      2.890      5.088
REMARK  Name = *****
REMARK  5 active torsions:
REMARK  status: ('A' for Active; 'I' for Inactive)
REMARK    1  A    between atoms: C_2  and  C_17
REMARK    2  A    between atoms: C_4  and  N_7
REMARK    3  A    between atoms: C_5  and  O_6
REMARK    4  A    between atoms: C_11  and  N_16
REMARK    5  A    between atoms: C_17  and  O_18
REMARK                            x       y       z     vdW  Elec       q    Type
REMARK                         _______ _______ _______ _____ _____    ______ ____
ROOT
ATOM      1  N   UNL A   1      15.632  50.936  94.079  0.00  0.00    -0.297 N 
ATOM      2  C   UNL A   1      14.557  50.130  94.385  0.00  0.00    +0.244 A 
ATOM      3  N   UNL A   1      14.348  50.046  95.681  0.00  0.00    -0.263 NA
ATOM      4  C   UNL A   1      15.338  50.821  96.243  0.00  0.00    +0.146 A 
ATOM      5  C   UNL A   1      15.649  51.125  97.579  0.00  0.00    +0.120 A 
ATOM      6  N   UNL A   1      16.680  51.963  97.829  0.00  0.00    -0.256 NA
ATOM      7  C   UNL A   1      17.379  52.444  96.781  0.00  0.00    +0.281 A 
ATOM      8  N   UNL A   1      17.185  52.210  95.467  0.00  0.00    -0.249 NA
ATOM      9  C   UNL A   1      16.139  51.392  95.265  0.00  0.00    +0.145 A 
ENDROOT
BRANCH   1  13
ATOM     10  C   UNL A   1      14.158  51.195  91.294  0.00  0.00    +0.136 C 
ATOM     11  C   UNL A   1      14.564  52.637  91.570  0.00  0.00    +0.158 C 
ATOM     12  O   UNL A   1      15.715  52.597  92.448  0.00  0.00    -0.412 OA
ATOM     13  C   UNL A   1      16.052  51.217  92.723  0.00  0.00    +0.263 C 
ATOM     14  C   UNL A   1      15.436  50.435  91.560  0.00  0.00    +0.176 C 
BRANCH  14  15
ATOM     15  O   UNL A   1      16.274  50.515  90.392  0.00  0.00    -0.437 OA
ATOM     16  H   UNL A   1      15.950  49.873  89.734  0.00  0.00    +0.241 HD
ENDBRANCH  14  15
BRANCH  11  17
ATOM     17  C   UNL A   1      13.441  53.456  92.210  0.00  0.00    +0.227 C 
BRANCH  17  18
ATOM     18  O   UNL A   1      12.375  52.591  92.593  0.00  0.00    -0.449 OA
ATOM     19  H   UNL A   1      11.635  52.761  91.984  0.00  0.00    +0.236 HD
ENDBRANCH  17  18
ENDBRANCH  11  17
ENDBRANCH   1  13
BRANCH   5  20
ATOM     20  N   UNL A   1      14.934  50.623  98.660  0.00  0.00    -0.378 N 
ATOM     21  H   UNL A   1      15.149  49.653  98.865  0.00  0.00    +0.185 HD
ATOM     22  H   UNL A   1      13.959  50.890  98.626  0.00  0.00    +0.185 HD
ENDBRANCH   5  20
TORSDOF 5
ENDMDL
MODEL 5
REMARK VINA RESULT:      -5.8      1.064      2.212
REMARK  Name = *****
REMARK  5 active torsions:
REMARK  status: ('A' for Active; 'I' for Inactive)
REMARK    1  A    between atoms: C_2  and  C_17
REMARK    2  A    between atoms: C_4  and  N_7
REMARK    3  A    between atoms: C_5  and  O_6
REMARK    4  A    between atoms: C_11  and  N_16
REMARK    5  A    between atoms: C_17  and  O_18
REMARK                            x       y       z     vdW  Elec       q    Type
REMARK                         _______ _______ _______ _____ _____    ______ ____
ROOT
ATOM      1  N   UNL A   1      15.694  51.305  94.063  0.00  0.00    -0.297 N 
ATOM      2  C   UNL A   1      15.615  52.327  93.143  0.00  0.00    +0.244 A 
ATOM      3  N   UNL A   1      14.387  52.519  92.712  0.00  0.00    -0.263 NA
ATOM      4  C   UNL A   1      13.637  51.571  93.372  0.00  0.00    +0.146 A 
ATOM      5  C   UNL A   1      12.265  51.266  93.337  0.00  0.00    +0.120 A 
ATOM      6  N   UNL A   1      11.800  50.284  94.141  0.00  0.00    -0.256 NA
ATOM      7  C   UNL A   1      12.683  49.625  94.918  0.00  0.00    +0.281 A 
ATOM      8  N   UNL A   1      14.014  49.817  95.023  0.00  0.00    -0.249 NA
ATOM      9  C   UNL A   1      14.427  50.815  94.225  0.00  0.00    +0.145 A 
ENDROOT
BRANCH   1  13
ATOM     10  C   UNL A   1      17.485  52.518  96.370  0.00  0.00    +0.136 C 
ATOM     11  C   UNL A   1      16.904  51.280  97.041  0.00  0.00    +0.158 C 
ATOM     12  O   UNL A   1      16.576  50.338  95.990  0.00  0.00    -0.412 OA
ATOM     13  C   UNL A   1      16.928  50.916  94.711  0.00  0.00    +0.263 C 
ATOM     14  C   UNL A   1      17.977  51.978  95.047  0.00  0.00    +0.176 C 
BRANCH  14  15
ATOM     15  O   UNL A   1      19.269  51.373  95.247  0.00  0.00    -0.437 OA
ATOM     16  H   UNL A   1      19.876  52.049  95.601  0.00  0.00    +0.241 HD
ENDBRANCH  14  15
BRANCH  11  17
ATOM     17  C   UNL A   1      15.662  51.588  97.880  0.00  0.00    +0.227 C 
BRANCH  17  18
ATOM     18  O   UNL A   1      14.759  50.487  97.822  0.00  0.00    -0.449 OA
ATOM     19  H   UNL A   1      13.983  50.779  97.313  0.00  0.00    +0.236 HD
ENDBRANCH  17  18
ENDBRANCH  11  17
ENDBRANCH   1  13
BRANCH   5  20
ATOM     20  N   UNL A   1      11.356  51.940  92.530  0.00  0.00    -0.378 N 
ATOM     21  H   UNL A   1      10.579  51.359  92.233  0.00  0.00    +0.185 HD
ATOM     22  H   UNL A   1      11.818  52.501  91.826  0.00  0.00    +0.185 HD
ENDBRANCH   5  20
TORSDOF 5
ENDMDL
MODEL 6
REMARK VINA RESULT:      -5.5      3.178      5.836
REMARK  Name = *****
REMARK  5 active torsions:
REMARK  status: ('A' for Active; 'I' for Inactive)
REMARK    1  A    between atoms: C_2  and  C_17
REMARK    2  A    between atoms: C_4  and  N_7
REMARK    3  A    between atoms: C_5  and  O_6
REMARK    4  A    between atoms: C_11  and  N_16
REMARK    5  A    between atoms: C_17  and  O_18
REMARK                            x       y       z     vdW  Elec       q    Type
REMARK                         _______ _______ _______ _____ _____    ______ ____
ROOT
ATOM      1  N   UNL A   1      15.241  51.147  93.235  0.00  0.00    -0.297 N 
ATOM      2  C   UNL A   1      16.243  51.974  92.779  0.00  0.00    +0.244 A 
ATOM      3  N   UNL A   1      17.038  52.379  93.746  0.00  0.00    -0.263 NA
ATOM      4  C   UNL A   1      16.520  51.800  94.884  0.00  0.00    +0.146 A 
ATOM      5  C   UNL A   1      16.919  51.853  96.231  0.00  0.00    +0.120 A 
ATOM      6  N   UNL A   1      16.223  51.135  97.140  0.00  0.00    -0.256 NA
ATOM      7  C   UNL A   1      15.160  50.423  96.713  0.00  0.00    +0.281 A 
ATOM      8  N   UNL A   1      14.678  50.309  95.458  0.00  0.00    -0.249 NA
ATOM      9  C   UNL A   1      15.411  51.021  94.587  0.00  0.00    +0.145 A 
ENDROOT
BRANCH   1  13
ATOM     10  C   UNL A   1      12.340  51.940  92.259  0.00  0.00    +0.136 C 
ATOM     11  C   UNL A   1      13.158  52.108  90.984  0.00  0.00    +0.158 C 
ATOM     12  O   UNL A   1      14.313  51.243  91.101  0.00  0.00    -0.412 OA
ATOM     13  C   UNL A   1      14.255  50.543  92.365  0.00  0.00    +0.263 C 
ATOM     14  C   UNL A   1      12.775  50.580  92.754  0.00  0.00    +0.176 C 
BRANCH  14  15
ATOM     15  O   UNL A   1      12.036  49.570  92.041  0.00  0.00    -0.437 OA
ATOM     16  H   UNL A   1      12.660  48.884  91.741  0.00  0.00    +0.241 HD
ENDBRANCH  14  15
BRANCH  11  17
ATOM     17  C   UNL A   1      13.601  53.554  90.753  0.00  0.00    +0.227 C 
BRANCH  17  18
ATOM     18  O   UNL A   1      14.790  53.571  89.965  0.00  0.00    -0.449 OA
ATOM     19  H   UNL A   1      15.202  52.694  90.050  0.00  0.00    +0.236 HD
ENDBRANCH  17  18
ENDBRANCH  11  17
ENDBRANCH   1  13
BRANCH   5  20
ATOM     20  N   UNL A   1      18.008  52.593  96.673  0.00  0.00    -0.378 N 
ATOM     21  H   UNL A   1      18.232  52.430  97.649  0.00  0.00    +0.185 HD
ATOM     22  H   UNL A   1      17.970  53.552  96.354  0.00  0.00    +0.185 HD
ENDBRANCH   5  20
TORSDOF 5
ENDMDL
MODEL 7
REMARK VINA RESULT:      -5.4      2.758      4.847
REMARK  Name = *****
REMARK  5 active torsions:
REMARK  status: ('A' for Active; 'I' for Inactive)
REMARK    1  A    between atoms: C_2  and  C_17
REMARK    2  A    between atoms: C_4  and  N_7
REMARK    3  A    between atoms: C_5  and  O_6
REMARK    4  A    between atoms: C_11  and  N_16
REMARK    5  A    between atoms: C_17  and  O_18
REMARK                            x       y       z     vdW  Elec       q    Type
REMARK                         _______ _______ _______ _____ _____    ______ ____
ROOT
ATOM      1  N   UNL A   1      16.896  51.757  95.159  0.00  0.00    -0.297 N 
ATOM      2  C   UNL A   1      17.537  52.447  96.164  0.00  0.00    +0.244 A 
ATOM      3  N   UNL A   1      16.938  52.307  97.327  0.00  0.00    -0.263 NA
ATOM      4  C   UNL A   1      15.853  51.501  97.063  0.00  0.00    +0.146 A 
ATOM      5  C   UNL A   1      14.833  50.997  97.888  0.00  0.00    +0.120 A 
ATOM      6  N   UNL A   1      13.903  50.182  97.343  0.00  0.00    -0.256 NA
ATOM      7  C   UNL A   1      13.984  49.915  96.023  0.00  0.00    +0.281 A 
ATOM      8  N   UNL A   1      14.901  50.351  95.135  0.00  0.00    -0.249 NA
ATOM      9  C   UNL A   1      15.815  51.138  95.724  0.00  0.00    +0.145 A 
ENDROOT
BRANCH   1  13
ATOM     10  C   UNL A   1      15.717  50.739  92.406  0.00  0.00    +0.136 C 
ATOM     11  C   UNL A   1      15.697  52.250  92.217  0.00  0.00    +0.158 C 
ATOM     12  O   UNL A   1      16.716  52.804  93.085  0.00  0.00    -0.412 OA
ATOM     13  C   UNL A   1      17.372  51.725  93.792  0.00  0.00    +0.263 C 
ATOM     14  C   UNL A   1      17.114  50.489  92.927  0.00  0.00    +0.176 C 
BRANCH  14  15
ATOM     15  O   UNL A   1      18.023  50.450  91.811  0.00  0.00    -0.437 OA
ATOM     16  H   UNL A   1      18.844  50.912  92.064  0.00  0.00    +0.241 HD
ENDBRANCH  14  15
BRANCH  11  17
ATOM     17  C   UNL A   1      14.336  52.869  92.540  0.00  0.00    +0.227 C 
BRANCH  17  18
ATOM     18  O   UNL A   1      13.467  51.869  93.067  0.00  0.00    -0.449 OA
ATOM     19  H   UNL A   1      12.565  52.093  92.779  0.00  0.00    +0.236 HD
ENDBRANCH  17  18
ENDBRANCH  11  17
ENDBRANCH   1  13
BRANCH   5  20
ATOM     20  N   UNL A   1      14.745  51.277  99.246  0.00  0.00    -0.378 N 
ATOM     21  H   UNL A   1      15.576  51.725  99.616  0.00  0.00    +0.185 HD
ATOM     22  H   UNL A   1      14.356  50.503  99.769  0.00  0.00    +0.185 HD
ENDBRANCH   5  20
TORSDOF 5
ENDMDL
MODEL 8
REMARK VINA RESULT:      -5.4      1.931      2.708
REMARK  Name = *****
REMARK  5 active torsions:
REMARK  status: ('A' for Active; 'I' for Inactive)
REMARK    1  A    between atoms: C_2  and  C_17
REMARK    2  A    between atoms: C_4  and  N_7
REMARK    3  A    between atoms: C_5  and  O_6
REMARK    4  A    between atoms: C_11  and  N_16
REMARK    5  A    between atoms: C_17  and  O_18
REMARK                            x       y       z     vdW  Elec       q    Type
REMARK                         _______ _______ _______ _____ _____    ______ ____
ROOT
ATOM      1  N   UNL A   1      14.946  50.279  94.118  0.00  0.00    -0.297 N 
ATOM      2  C   UNL A   1      14.745  49.831  95.405  0.00  0.00    +0.244 A 
ATOM      3  N   UNL A   1      13.472  49.637  95.674  0.00  0.00    -0.263 NA
ATOM      4  C   UNL A   1      12.816  49.987  94.515  0.00  0.00    +0.146 A 
ATOM      5  C   UNL A   1      11.453  50.000  94.173  0.00  0.00    +0.120 A 
ATOM      6  N   UNL A   1      11.104  50.365  92.919  0.00  0.00    -0.256 NA
ATOM      7  C   UNL A   1      12.082  50.726  92.064  0.00  0.00    +0.281 A 
ATOM      8  N   UNL A   1      13.413  50.767  92.283  0.00  0.00    -0.249 NA
ATOM      9  C   UNL A   1      13.715  50.377  93.532  0.00  0.00    +0.145 A 
ENDROOT
BRANCH   1  13
ATOM     10  C   UNL A   1      16.958  52.718  94.194  0.00  0.00    +0.136 C 
ATOM     11  C   UNL A   1      17.678  51.690  95.058  0.00  0.00    +0.158 C 
ATOM     12  O   UNL A   1      17.214  50.382  94.642  0.00  0.00    -0.412 OA
ATOM     13  C   UNL A   1      16.259  50.539  93.566  0.00  0.00    +0.263 C 
ATOM     14  C   UNL A   1      16.575  51.915  92.973  0.00  0.00    +0.176 C 
BRANCH  14  15
ATOM     15  O   UNL A   1      17.712  51.841  92.093  0.00  0.00    -0.437 OA
ATOM     16  H   UNL A   1      18.340  51.188  92.452  0.00  0.00    +0.241 HD
ENDBRANCH  14  15
BRANCH  11  17
ATOM     17  C   UNL A   1      17.422  51.889  96.553  0.00  0.00    +0.227 C 
BRANCH  17  18
ATOM     18  O   UNL A   1      18.029  53.104  96.986  0.00  0.00    -0.449 OA
ATOM     19  H   UNL A   1      18.725  52.867  97.623  0.00  0.00    +0.236 HD
ENDBRANCH  17  18
ENDBRANCH  11  17
ENDBRANCH   1  13
BRANCH   5  20
ATOM     20  N   UNL A   1      10.444  49.636  95.056  0.00  0.00    -0.378 N 
ATOM     21  H   UNL A   1       9.902  48.841  94.737  0.00  0.00    +0.185 HD
ATOM     22  H   UNL A   1       9.937  50.439  95.405  0.00  0.00    +0.185 HD
ENDBRANCH   5  20
TORSDOF 5
ENDMDL
MODEL 9
REMARK VINA RESULT:      -5.4      2.084      3.275
REMARK  Name = *****
REMARK  5 active torsions:
REMARK  status: ('A' for Active; 'I' for Inactive)
REMARK    1  A    between atoms: C_2  and  C_17
REMARK    2  A    between atoms: C_4  and  N_7
REMARK    3  A    between atoms: C_5  and  O_6
REMARK    4  A    between atoms: C_11  and  N_16
REMARK    5  A    between atoms: C_17  and  O_18
REMARK                            x       y       z     vdW  Elec       q    Type
REMARK                         _______ _______ _______ _____ _____    ______ ____
ROOT
ATOM      1  N   UNL A   1      15.152  51.140  94.331  0.00  0.00    -0.297 N 
ATOM      2  C   UNL A   1      14.762  49.987  94.976  0.00  0.00    +0.244 A 
ATOM      3  N   UNL A   1      13.612  49.529  94.531  0.00  0.00    -0.263 NA
ATOM      4  C   UNL A   1      13.230  50.433  93.564  0.00  0.00    +0.146 A 
ATOM      5  C   UNL A   1      12.099  50.498  92.732  0.00  0.00    +0.120 A 
ATOM      6  N   UNL A   1      12.014  51.504  91.834  0.00  0.00    -0.256 NA
ATOM      7  C   UNL A   1      13.009  52.415  91.800  0.00  0.00    +0.281 A 
ATOM      8  N   UNL A   1      14.126  52.463  92.554  0.00  0.00    -0.249 NA
ATOM      9  C   UNL A   1      14.178  51.434  93.416  0.00  0.00    +0.145 A 
ENDROOT
BRANCH   1  13
ATOM     10  C   UNL A   1      18.211  50.514  93.830  0.00  0.00    +0.136 C 
ATOM     11  C   UNL A   1      17.961  51.661  92.858  0.00  0.00    +0.158 C 
ATOM     12  O   UNL A   1      16.845  52.425  93.376  0.00  0.00    -0.412 OA
ATOM     13  C   UNL A   1      16.395  51.825  94.614  0.00  0.00    +0.263 C 
ATOM     14  C   UNL A   1      17.603  51.030  95.114  0.00  0.00    +0.176 C 
BRANCH  14  15
ATOM     15  O   UNL A   1      18.554  51.899  95.758  0.00  0.00    -0.437 OA
ATOM     16  H   UNL A   1      18.143  52.776  95.874  0.00  0.00    +0.241 HD
ENDBRANCH  14  15
BRANCH  11  17
ATOM     17  C   UNL A   1      17.658  51.180  91.438  0.00  0.00    +0.227 C 
BRANCH  17  18
ATOM     18  O   UNL A   1      16.644  51.998  90.861  0.00  0.00    -0.449 OA
ATOM     19  H   UNL A   1      15.864  51.939  91.439  0.00  0.00    +0.236 HD
ENDBRANCH  17  18
ENDBRANCH  11  17
ENDBRANCH   1  13
BRANCH   5  20
ATOM     20  N   UNL A   1      11.070  49.565  92.772  0.00  0.00    -0.378 N 
ATOM     21  H   UNL A   1      10.958  49.133  93.683  0.00  0.00    +0.185 HD
ATOM     22  H   UNL A   1      11.077  48.958  91.963  0.00  0.00    +0.185 HD
ENDBRANCH   5  20
TORSDOF 5
ENDMDL
