# Supplementary material for: The Cordyceps Genus as a Potential Source of Bioactive Compounds for Adjuvant Cancer Therapy: A Network Pharmacology Approach
Source: Pharmaceuticals (Basel). 2025 Apr 30;18(5):667. doi: 10.3390/ph18050667 (PMC12115173; doi:10.3390/ph18050667)
Supplement: Supplementary file 1 [file pharmaceuticals-18-00667-s001.zip › pharmaceuticals-3597034-supplementary/Supplementary Materials/Molecular docking simulations/ExtractoCordyceps2/Results/AURKA(3cho)/Conformations_AURKA/Cordycepin/Cordycepin_docked_model_1.pdb]

REMARK VINA RESULT:      -6.1      0.000      0.000
REMARK  Name = *****
REMARK  5 active torsions:
REMARK  status: ('A' for Active; 'I' for Inactive)
REMARK    1  A    between atoms: C_2  and  C_17
REMARK    2  A    between atoms: C_4  and  N_7
REMARK    3  A    between atoms: C_5  and  O_6
REMARK    4  A    between atoms: C_11  and  N_16
REMARK    5  A    between atoms: C_17  and  O_18
REMARK                            x       y       z     vdW  Elec       q    Type
REMARK                         _______ _______ _______ _____ _____    ______ ____
ROOT
ATOM      1  N   UNL A   1      15.300  51.034  94.528  0.00  0.00
ATOM      2  C   UNL A   1      14.182  50.439  95.072  0.00  0.00
ATOM      3  N   UNL A   1      13.086  50.732  94.406  0.00  0.00
ATOM      4  C   UNL A   1      13.508  51.565  93.394  0.00  0.00
ATOM      5  C   UNL A   1      12.813  52.214  92.359  0.00  0.00
ATOM      6  N   UNL A   1      13.515  52.954  91.472  0.00  0.00
ATOM      7  C   UNL A   1      14.849  53.057  91.643  0.00  0.00
ATOM      8  N   UNL A   1      15.617  52.498  92.601  0.00  0.00
ATOM      9  C   UNL A   1      14.881  51.756  93.445  0.00  0.00
ENDROOT
BRANCH   1  13
ATOM     10  C   UNL A   1      17.011  52.392  96.815  0.00  0.00
ATOM     11  C   UNL A   1      16.731  51.016  97.406  0.00  0.00
ATOM     12  O   UNL A   1      16.503  50.113  96.298  0.00  0.00
ATOM     13  C   UNL A   1      16.634  50.844  95.056  0.00  0.00
ATOM     14  C   UNL A   1      17.487  52.061  95.419  0.00  0.00
BRANCH  14  15
ATOM     15  O   UNL A   1      18.882  51.706  95.479  0.00  0.00
ATOM     16  H   UNL A   1      19.062  51.043  94.787  0.00  0.00
ENDBRANCH  14  15
BRANCH  11  17
ATOM     17  C   UNL A   1      15.526  51.011  98.349  0.00  0.00
BRANCH  17  18
ATOM     18  O   UNL A   1      15.093  52.349  98.581  0.00  0.00
ATOM     19  H   UNL A   1      15.665  52.932  98.052  0.00  0.00
ENDBRANCH  17  18
ENDBRANCH  11  17
ENDBRANCH   1  13
BRANCH   5  20
ATOM     20  N   UNL A   1      11.437  52.114  92.187  0.00  0.00
ATOM     21  H   UNL A   1      10.915  52.308  93.034  0.00  0.00
ATOM     22  H   UNL A   1      11.180  51.294  91.654  0.00  0.00
ENDBRANCH   5  20
TORSDOF 5
