# Supplementary material for: The Cordyceps Genus as a Potential Source of Bioactive Compounds for Adjuvant Cancer Therapy: A Network Pharmacology Approach
Source: Pharmaceuticals (Basel). 2025 Apr 30;18(5):667. doi: 10.3390/ph18050667 (PMC12115173; doi:10.3390/ph18050667)
Supplement: Supplementary file 1 [file pharmaceuticals-18-00667-s001.zip › pharmaceuticals-3597034-supplementary/Supplementary Materials/Molecular docking simulations/ExtractoCordyceps2/Results/AURKA(3cho)/Conformations_AURKA/Cordycepin/Cordycepin_docked_model_2.pdb]

REMARK VINA RESULT:      -6.0      3.287      5.770
REMARK  Name = *****
REMARK  5 active torsions:
REMARK  status: ('A' for Active; 'I' for Inactive)
REMARK    1  A    between atoms: C_2  and  C_17
REMARK    2  A    between atoms: C_4  and  N_7
REMARK    3  A    between atoms: C_5  and  O_6
REMARK    4  A    between atoms: C_11  and  N_16
REMARK    5  A    between atoms: C_17  and  O_18
REMARK                            x       y       z     vdW  Elec       q    Type
REMARK                         _______ _______ _______ _____ _____    ______ ____
ROOT
ATOM      1  N   UNL A   1      16.990  50.903  93.082  0.00  0.00
ATOM      2  C   UNL A   1      18.214  51.253  93.609  0.00  0.00
ATOM      3  N   UNL A   1      18.180  51.360  94.920  0.00  0.00
ATOM      4  C   UNL A   1      16.875  51.080  95.258  0.00  0.00
ATOM      5  C   UNL A   1      16.213  51.035  96.497  0.00  0.00
ATOM      6  N   UNL A   1      14.907  50.686  96.520  0.00  0.00
ATOM      7  C   UNL A   1      14.296  50.425  95.347  0.00  0.00
ATOM      8  N   UNL A   1      14.820  50.451  94.104  0.00  0.00
ATOM      9  C   UNL A   1      16.122  50.781  94.131  0.00  0.00
ENDROOT
BRANCH   1  13
ATOM     10  C   UNL A   1      16.477  52.788  90.595  0.00  0.00
ATOM     11  C   UNL A   1      17.882  52.269  90.312  0.00  0.00
ATOM     12  O   UNL A   1      18.012  50.996  90.990  0.00  0.00
ATOM     13  C   UNL A   1      16.769  50.691  91.667  0.00  0.00
ATOM     14  C   UNL A   1      15.719  51.524  90.929  0.00  0.00
BRANCH  14  15
ATOM     15  O   UNL A   1      15.328  50.881  89.701  0.00  0.00
ATOM     16  H   UNL A   1      15.931  51.175  88.993  0.00  0.00
ENDBRANCH  14  15
BRANCH  11  17
ATOM     17  C   UNL A   1      18.974  53.231  90.782  0.00  0.00
BRANCH  17  18
ATOM     18  O   UNL A   1      19.379  54.063  89.697  0.00  0.00
ATOM     19  H   UNL A   1      18.573  54.331  89.224  0.00  0.00
ENDBRANCH  17  18
ENDBRANCH  11  17
ENDBRANCH   1  13
BRANCH   5  20
ATOM     20  N   UNL A   1      16.840  51.312  97.705  0.00  0.00
ATOM     21  H   UNL A   1      16.782  50.547  98.369  0.00  0.00
ATOM     22  H   UNL A   1      16.624  52.241  98.040  0.00  0.00
ENDBRANCH   5  20
TORSDOF 5
