# Supplementary material for: The Cordyceps Genus as a Potential Source of Bioactive Compounds for Adjuvant Cancer Therapy: A Network Pharmacology Approach
Source: Pharmaceuticals (Basel). 2025 Apr 30;18(5):667. doi: 10.3390/ph18050667 (PMC12115173; doi:10.3390/ph18050667)
Supplement: Supplementary file 1 [file pharmaceuticals-18-00667-s001.zip › pharmaceuticals-3597034-supplementary/Supplementary Materials/Molecular docking simulations/ExtractoCordyceps2/Results/AURKA(3cho)/Conformations_AURKA/Cordycepin/Cordycepin_docked_model_3.pdb]

REMARK VINA RESULT:      -5.9      3.119      5.779
REMARK  Name = *****
REMARK  5 active torsions:
REMARK  status: ('A' for Active; 'I' for Inactive)
REMARK    1  A    between atoms: C_2  and  C_17
REMARK    2  A    between atoms: C_4  and  N_7
REMARK    3  A    between atoms: C_5  and  O_6
REMARK    4  A    between atoms: C_11  and  N_16
REMARK    5  A    between atoms: C_17  and  O_18
REMARK                            x       y       z     vdW  Elec       q    Type
REMARK                         _______ _______ _______ _____ _____    ______ ____
ROOT
ATOM      1  N   UNL A   1      14.535  50.243  94.757  0.00  0.00
ATOM      2  C   UNL A   1      15.499  50.543  93.819  0.00  0.00
ATOM      3  N   UNL A   1      16.547  51.134  94.351  0.00  0.00
ATOM      4  C   UNL A   1      16.246  51.234  95.691  0.00  0.00
ATOM      5  C   UNL A   1      16.958  51.770  96.778  0.00  0.00
ATOM      6  N   UNL A   1      16.412  51.690  98.012  0.00  0.00
ATOM      7  C   UNL A   1      15.194  51.124  98.135  0.00  0.00
ATOM      8  N   UNL A   1      14.415  50.594  97.170  0.00  0.00
ATOM      9  C   UNL A   1      15.006  50.676  95.966  0.00  0.00
ENDROOT
BRANCH   1  13
ATOM     10  C   UNL A   1      11.751  51.129  93.547  0.00  0.00
ATOM     11  C   UNL A   1      12.340  50.305  92.409  0.00  0.00
ATOM     12  O   UNL A   1      13.279  49.373  92.999  0.00  0.00
ATOM     13  C   UNL A   1      13.299  49.564  94.433  0.00  0.00
ATOM     14  C   UNL A   1      11.959  50.234  94.747  0.00  0.00
BRANCH  14  15
ATOM     15  O   UNL A   1      10.899  49.259  94.786  0.00  0.00
ATOM     16  H   UNL A   1      10.472  49.232  93.910  0.00  0.00
ENDBRANCH  14  15
BRANCH  11  17
ATOM     17  C   UNL A   1      13.041  51.166  91.356  0.00  0.00
BRANCH  17  18
ATOM     18  O   UNL A   1      12.575  52.510  91.448  0.00  0.00
ATOM     19  H   UNL A   1      13.316  53.088  91.197  0.00  0.00
ENDBRANCH  17  18
ENDBRANCH  11  17
ENDBRANCH   1  13
BRANCH   5  20
ATOM     20  N   UNL A   1      18.209  52.361  96.651  0.00  0.00
ATOM     21  H   UNL A   1      18.297  53.226  97.172  0.00  0.00
ATOM     22  H   UNL A   1      18.535  52.355  95.693  0.00  0.00
ENDBRANCH   5  20
TORSDOF 5
