# Supplementary material for: The Cordyceps Genus as a Potential Source of Bioactive Compounds for Adjuvant Cancer Therapy: A Network Pharmacology Approach
Source: Pharmaceuticals (Basel). 2025 Apr 30;18(5):667. doi: 10.3390/ph18050667 (PMC12115173; doi:10.3390/ph18050667)
Supplement: Supplementary file 1 [file pharmaceuticals-18-00667-s001.zip › pharmaceuticals-3597034-supplementary/Supplementary Materials/Molecular docking simulations/ExtractoCordyceps2/Results/AURKA(3cho)/Conformations_AURKA/Cordycepin/Cordycepin_docked_model_4.pdb]

REMARK VINA RESULT:      -5.8      2.890      5.088
REMARK  Name = *****
REMARK  5 active torsions:
REMARK  status: ('A' for Active; 'I' for Inactive)
REMARK    1  A    between atoms: C_2  and  C_17
REMARK    2  A    between atoms: C_4  and  N_7
REMARK    3  A    between atoms: C_5  and  O_6
REMARK    4  A    between atoms: C_11  and  N_16
REMARK    5  A    between atoms: C_17  and  O_18
REMARK                            x       y       z     vdW  Elec       q    Type
REMARK                         _______ _______ _______ _____ _____    ______ ____
ROOT
ATOM      1  N   UNL A   1      15.632  50.936  94.079  0.00  0.00
ATOM      2  C   UNL A   1      14.557  50.130  94.385  0.00  0.00
ATOM      3  N   UNL A   1      14.348  50.046  95.681  0.00  0.00
ATOM      4  C   UNL A   1      15.338  50.821  96.243  0.00  0.00
ATOM      5  C   UNL A   1      15.649  51.125  97.579  0.00  0.00
ATOM      6  N   UNL A   1      16.680  51.963  97.829  0.00  0.00
ATOM      7  C   UNL A   1      17.379  52.444  96.781  0.00  0.00
ATOM      8  N   UNL A   1      17.185  52.210  95.467  0.00  0.00
ATOM      9  C   UNL A   1      16.139  51.392  95.265  0.00  0.00
ENDROOT
BRANCH   1  13
ATOM     10  C   UNL A   1      14.158  51.195  91.294  0.00  0.00
ATOM     11  C   UNL A   1      14.564  52.637  91.570  0.00  0.00
ATOM     12  O   UNL A   1      15.715  52.597  92.448  0.00  0.00
ATOM     13  C   UNL A   1      16.052  51.217  92.723  0.00  0.00
ATOM     14  C   UNL A   1      15.436  50.435  91.560  0.00  0.00
BRANCH  14  15
ATOM     15  O   UNL A   1      16.274  50.515  90.392  0.00  0.00
ATOM     16  H   UNL A   1      15.950  49.873  89.734  0.00  0.00
ENDBRANCH  14  15
BRANCH  11  17
ATOM     17  C   UNL A   1      13.441  53.456  92.210  0.00  0.00
BRANCH  17  18
ATOM     18  O   UNL A   1      12.375  52.591  92.593  0.00  0.00
ATOM     19  H   UNL A   1      11.635  52.761  91.984  0.00  0.00
ENDBRANCH  17  18
ENDBRANCH  11  17
ENDBRANCH   1  13
BRANCH   5  20
ATOM     20  N   UNL A   1      14.934  50.623  98.660  0.00  0.00
ATOM     21  H   UNL A   1      15.149  49.653  98.865  0.00  0.00
ATOM     22  H   UNL A   1      13.959  50.890  98.626  0.00  0.00
ENDBRANCH   5  20
TORSDOF 5
