# Supplementary material for: The Cordyceps Genus as a Potential Source of Bioactive Compounds for Adjuvant Cancer Therapy: A Network Pharmacology Approach
Source: Pharmaceuticals (Basel). 2025 Apr 30;18(5):667. doi: 10.3390/ph18050667 (PMC12115173; doi:10.3390/ph18050667)
Supplement: Supplementary file 1 [file pharmaceuticals-18-00667-s001.zip › pharmaceuticals-3597034-supplementary/Supplementary Materials/Molecular docking simulations/ExtractoCordyceps2/Results/AURKA(3cho)/Conformations_AURKA/Cordycepin/Cordycepin_docked_model_5.pdb]

REMARK VINA RESULT:      -5.8      1.064      2.212
REMARK  Name = *****
REMARK  5 active torsions:
REMARK  status: ('A' for Active; 'I' for Inactive)
REMARK    1  A    between atoms: C_2  and  C_17
REMARK    2  A    between atoms: C_4  and  N_7
REMARK    3  A    between atoms: C_5  and  O_6
REMARK    4  A    between atoms: C_11  and  N_16
REMARK    5  A    between atoms: C_17  and  O_18
REMARK                            x       y       z     vdW  Elec       q    Type
REMARK                         _______ _______ _______ _____ _____    ______ ____
ROOT
ATOM      1  N   UNL A   1      15.694  51.305  94.063  0.00  0.00
ATOM      2  C   UNL A   1      15.615  52.327  93.143  0.00  0.00
ATOM      3  N   UNL A   1      14.387  52.519  92.712  0.00  0.00
ATOM      4  C   UNL A   1      13.637  51.571  93.372  0.00  0.00
ATOM      5  C   UNL A   1      12.265  51.266  93.337  0.00  0.00
ATOM      6  N   UNL A   1      11.800  50.284  94.141  0.00  0.00
ATOM      7  C   UNL A   1      12.683  49.625  94.918  0.00  0.00
ATOM      8  N   UNL A   1      14.014  49.817  95.023  0.00  0.00
ATOM      9  C   UNL A   1      14.427  50.815  94.225  0.00  0.00
ENDROOT
BRANCH   1  13
ATOM     10  C   UNL A   1      17.485  52.518  96.370  0.00  0.00
ATOM     11  C   UNL A   1      16.904  51.280  97.041  0.00  0.00
ATOM     12  O   UNL A   1      16.576  50.338  95.990  0.00  0.00
ATOM     13  C   UNL A   1      16.928  50.916  94.711  0.00  0.00
ATOM     14  C   UNL A   1      17.977  51.978  95.047  0.00  0.00
BRANCH  14  15
ATOM     15  O   UNL A   1      19.269  51.373  95.247  0.00  0.00
ATOM     16  H   UNL A   1      19.876  52.049  95.601  0.00  0.00
ENDBRANCH  14  15
BRANCH  11  17
ATOM     17  C   UNL A   1      15.662  51.588  97.880  0.00  0.00
BRANCH  17  18
ATOM     18  O   UNL A   1      14.759  50.487  97.822  0.00  0.00
ATOM     19  H   UNL A   1      13.983  50.779  97.313  0.00  0.00
ENDBRANCH  17  18
ENDBRANCH  11  17
ENDBRANCH   1  13
BRANCH   5  20
ATOM     20  N   UNL A   1      11.356  51.940  92.530  0.00  0.00
ATOM     21  H   UNL A   1      10.579  51.359  92.233  0.00  0.00
ATOM     22  H   UNL A   1      11.818  52.501  91.826  0.00  0.00
ENDBRANCH   5  20
TORSDOF 5
