# Supplementary material for: The Cordyceps Genus as a Potential Source of Bioactive Compounds for Adjuvant Cancer Therapy: A Network Pharmacology Approach
Source: Pharmaceuticals (Basel). 2025 Apr 30;18(5):667. doi: 10.3390/ph18050667 (PMC12115173; doi:10.3390/ph18050667)
Supplement: Supplementary file 1 [file pharmaceuticals-18-00667-s001.zip › pharmaceuticals-3597034-supplementary/Supplementary Materials/Molecular docking simulations/ExtractoCordyceps2/Results/AURKA(3cho)/Conformations_AURKA/Cordycepin/Cordycepin_docked_model_6.pdb]

REMARK VINA RESULT:      -5.5      3.178      5.836
REMARK  Name = *****
REMARK  5 active torsions:
REMARK  status: ('A' for Active; 'I' for Inactive)
REMARK    1  A    between atoms: C_2  and  C_17
REMARK    2  A    between atoms: C_4  and  N_7
REMARK    3  A    between atoms: C_5  and  O_6
REMARK    4  A    between atoms: C_11  and  N_16
REMARK    5  A    between atoms: C_17  and  O_18
REMARK                            x       y       z     vdW  Elec       q    Type
REMARK                         _______ _______ _______ _____ _____    ______ ____
ROOT
ATOM      1  N   UNL A   1      15.241  51.147  93.235  0.00  0.00
ATOM      2  C   UNL A   1      16.243  51.974  92.779  0.00  0.00
ATOM      3  N   UNL A   1      17.038  52.379  93.746  0.00  0.00
ATOM      4  C   UNL A   1      16.520  51.800  94.884  0.00  0.00
ATOM      5  C   UNL A   1      16.919  51.853  96.231  0.00  0.00
ATOM      6  N   UNL A   1      16.223  51.135  97.140  0.00  0.00
ATOM      7  C   UNL A   1      15.160  50.423  96.713  0.00  0.00
ATOM      8  N   UNL A   1      14.678  50.309  95.458  0.00  0.00
ATOM      9  C   UNL A   1      15.411  51.021  94.587  0.00  0.00
ENDROOT
BRANCH   1  13
ATOM     10  C   UNL A   1      12.340  51.940  92.259  0.00  0.00
ATOM     11  C   UNL A   1      13.158  52.108  90.984  0.00  0.00
ATOM     12  O   UNL A   1      14.313  51.243  91.101  0.00  0.00
ATOM     13  C   UNL A   1      14.255  50.543  92.365  0.00  0.00
ATOM     14  C   UNL A   1      12.775  50.580  92.754  0.00  0.00
BRANCH  14  15
ATOM     15  O   UNL A   1      12.036  49.570  92.041  0.00  0.00
ATOM     16  H   UNL A   1      12.660  48.884  91.741  0.00  0.00
ENDBRANCH  14  15
BRANCH  11  17
ATOM     17  C   UNL A   1      13.601  53.554  90.753  0.00  0.00
BRANCH  17  18
ATOM     18  O   UNL A   1      14.790  53.571  89.965  0.00  0.00
ATOM     19  H   UNL A   1      15.202  52.694  90.050  0.00  0.00
ENDBRANCH  17  18
ENDBRANCH  11  17
ENDBRANCH   1  13
BRANCH   5  20
ATOM     20  N   UNL A   1      18.008  52.593  96.673  0.00  0.00
ATOM     21  H   UNL A   1      18.232  52.430  97.649  0.00  0.00
ATOM     22  H   UNL A   1      17.970  53.552  96.354  0.00  0.00
ENDBRANCH   5  20
TORSDOF 5
