# Supplementary material for: The Cordyceps Genus as a Potential Source of Bioactive Compounds for Adjuvant Cancer Therapy: A Network Pharmacology Approach
Source: Pharmaceuticals (Basel). 2025 Apr 30;18(5):667. doi: 10.3390/ph18050667 (PMC12115173; doi:10.3390/ph18050667)
Supplement: Supplementary file 1 [file pharmaceuticals-18-00667-s001.zip › pharmaceuticals-3597034-supplementary/Supplementary Materials/Molecular docking simulations/ExtractoCordyceps2/Results/AURKA(3cho)/Conformations_AURKA/Cordycepin/Cordycepin_docked_model_7.pdb]

REMARK VINA RESULT:      -5.4      2.758      4.847
REMARK  Name = *****
REMARK  5 active torsions:
REMARK  status: ('A' for Active; 'I' for Inactive)
REMARK    1  A    between atoms: C_2  and  C_17
REMARK    2  A    between atoms: C_4  and  N_7
REMARK    3  A    between atoms: C_5  and  O_6
REMARK    4  A    between atoms: C_11  and  N_16
REMARK    5  A    between atoms: C_17  and  O_18
REMARK                            x       y       z     vdW  Elec       q    Type
REMARK                         _______ _______ _______ _____ _____    ______ ____
ROOT
ATOM      1  N   UNL A   1      16.896  51.757  95.159  0.00  0.00
ATOM      2  C   UNL A   1      17.537  52.447  96.164  0.00  0.00
ATOM      3  N   UNL A   1      16.938  52.307  97.327  0.00  0.00
ATOM      4  C   UNL A   1      15.853  51.501  97.063  0.00  0.00
ATOM      5  C   UNL A   1      14.833  50.997  97.888  0.00  0.00
ATOM      6  N   UNL A   1      13.903  50.182  97.343  0.00  0.00
ATOM      7  C   UNL A   1      13.984  49.915  96.023  0.00  0.00
ATOM      8  N   UNL A   1      14.901  50.351  95.135  0.00  0.00
ATOM      9  C   UNL A   1      15.815  51.138  95.724  0.00  0.00
ENDROOT
BRANCH   1  13
ATOM     10  C   UNL A   1      15.717  50.739  92.406  0.00  0.00
ATOM     11  C   UNL A   1      15.697  52.250  92.217  0.00  0.00
ATOM     12  O   UNL A   1      16.716  52.804  93.085  0.00  0.00
ATOM     13  C   UNL A   1      17.372  51.725  93.792  0.00  0.00
ATOM     14  C   UNL A   1      17.114  50.489  92.927  0.00  0.00
BRANCH  14  15
ATOM     15  O   UNL A   1      18.023  50.450  91.811  0.00  0.00
ATOM     16  H   UNL A   1      18.844  50.912  92.064  0.00  0.00
ENDBRANCH  14  15
BRANCH  11  17
ATOM     17  C   UNL A   1      14.336  52.869  92.540  0.00  0.00
BRANCH  17  18
ATOM     18  O   UNL A   1      13.467  51.869  93.067  0.00  0.00
ATOM     19  H   UNL A   1      12.565  52.093  92.779  0.00  0.00
ENDBRANCH  17  18
ENDBRANCH  11  17
ENDBRANCH   1  13
BRANCH   5  20
ATOM     20  N   UNL A   1      14.745  51.277  99.246  0.00  0.00
ATOM     21  H   UNL A   1      15.576  51.725  99.616  0.00  0.00
ATOM     22  H   UNL A   1      14.356  50.503  99.769  0.00  0.00
ENDBRANCH   5  20
TORSDOF 5
