# Supplementary material for: The Cordyceps Genus as a Potential Source of Bioactive Compounds for Adjuvant Cancer Therapy: A Network Pharmacology Approach
Source: Pharmaceuticals (Basel). 2025 Apr 30;18(5):667. doi: 10.3390/ph18050667 (PMC12115173; doi:10.3390/ph18050667)
Supplement: Supplementary file 1 [file pharmaceuticals-18-00667-s001.zip › pharmaceuticals-3597034-supplementary/Supplementary Materials/Molecular docking simulations/ExtractoCordyceps2/Results/AURKA(3cho)/Conformations_AURKA/Cordycepin/Cordycepin_docked_model_8.pdb]

REMARK VINA RESULT:      -5.4      1.931      2.708
REMARK  Name = *****
REMARK  5 active torsions:
REMARK  status: ('A' for Active; 'I' for Inactive)
REMARK    1  A    between atoms: C_2  and  C_17
REMARK    2  A    between atoms: C_4  and  N_7
REMARK    3  A    between atoms: C_5  and  O_6
REMARK    4  A    between atoms: C_11  and  N_16
REMARK    5  A    between atoms: C_17  and  O_18
REMARK                            x       y       z     vdW  Elec       q    Type
REMARK                         _______ _______ _______ _____ _____    ______ ____
ROOT
ATOM      1  N   UNL A   1      14.946  50.279  94.118  0.00  0.00
ATOM      2  C   UNL A   1      14.745  49.831  95.405  0.00  0.00
ATOM      3  N   UNL A   1      13.472  49.637  95.674  0.00  0.00
ATOM      4  C   UNL A   1      12.816  49.987  94.515  0.00  0.00
ATOM      5  C   UNL A   1      11.453  50.000  94.173  0.00  0.00
ATOM      6  N   UNL A   1      11.104  50.365  92.919  0.00  0.00
ATOM      7  C   UNL A   1      12.082  50.726  92.064  0.00  0.00
ATOM      8  N   UNL A   1      13.413  50.767  92.283  0.00  0.00
ATOM      9  C   UNL A   1      13.715  50.377  93.532  0.00  0.00
ENDROOT
BRANCH   1  13
ATOM     10  C   UNL A   1      16.958  52.718  94.194  0.00  0.00
ATOM     11  C   UNL A   1      17.678  51.690  95.058  0.00  0.00
ATOM     12  O   UNL A   1      17.214  50.382  94.642  0.00  0.00
ATOM     13  C   UNL A   1      16.259  50.539  93.566  0.00  0.00
ATOM     14  C   UNL A   1      16.575  51.915  92.973  0.00  0.00
BRANCH  14  15
ATOM     15  O   UNL A   1      17.712  51.841  92.093  0.00  0.00
ATOM     16  H   UNL A   1      18.340  51.188  92.452  0.00  0.00
ENDBRANCH  14  15
BRANCH  11  17
ATOM     17  C   UNL A   1      17.422  51.889  96.553  0.00  0.00
BRANCH  17  18
ATOM     18  O   UNL A   1      18.029  53.104  96.986  0.00  0.00
ATOM     19  H   UNL A   1      18.725  52.867  97.623  0.00  0.00
ENDBRANCH  17  18
ENDBRANCH  11  17
ENDBRANCH   1  13
BRANCH   5  20
ATOM     20  N   UNL A   1      10.444  49.636  95.056  0.00  0.00
ATOM     21  H   UNL A   1       9.902  48.841  94.737  0.00  0.00
ATOM     22  H   UNL A   1       9.937  50.439  95.405  0.00  0.00
ENDBRANCH   5  20
TORSDOF 5
