# Supplementary material for: The Cordyceps Genus as a Potential Source of Bioactive Compounds for Adjuvant Cancer Therapy: A Network Pharmacology Approach
Source: Pharmaceuticals (Basel). 2025 Apr 30;18(5):667. doi: 10.3390/ph18050667 (PMC12115173; doi:10.3390/ph18050667)
Supplement: Supplementary file 1 [file pharmaceuticals-18-00667-s001.zip › pharmaceuticals-3597034-supplementary/Supplementary Materials/Molecular docking simulations/ExtractoCordyceps2/Results/AURKA(3cho)/Conformations_AURKA/Cordycepin/Cordycepin_docked_model_9.pdb]

REMARK VINA RESULT:      -5.4      2.084      3.275
REMARK  Name = *****
REMARK  5 active torsions:
REMARK  status: ('A' for Active; 'I' for Inactive)
REMARK    1  A    between atoms: C_2  and  C_17
REMARK    2  A    between atoms: C_4  and  N_7
REMARK    3  A    between atoms: C_5  and  O_6
REMARK    4  A    between atoms: C_11  and  N_16
REMARK    5  A    between atoms: C_17  and  O_18
REMARK                            x       y       z     vdW  Elec       q    Type
REMARK                         _______ _______ _______ _____ _____    ______ ____
ROOT
ATOM      1  N   UNL A   1      15.152  51.140  94.331  0.00  0.00
ATOM      2  C   UNL A   1      14.762  49.987  94.976  0.00  0.00
ATOM      3  N   UNL A   1      13.612  49.529  94.531  0.00  0.00
ATOM      4  C   UNL A   1      13.230  50.433  93.564  0.00  0.00
ATOM      5  C   UNL A   1      12.099  50.498  92.732  0.00  0.00
ATOM      6  N   UNL A   1      12.014  51.504  91.834  0.00  0.00
ATOM      7  C   UNL A   1      13.009  52.415  91.800  0.00  0.00
ATOM      8  N   UNL A   1      14.126  52.463  92.554  0.00  0.00
ATOM      9  C   UNL A   1      14.178  51.434  93.416  0.00  0.00
ENDROOT
BRANCH   1  13
ATOM     10  C   UNL A   1      18.211  50.514  93.830  0.00  0.00
ATOM     11  C   UNL A   1      17.961  51.661  92.858  0.00  0.00
ATOM     12  O   UNL A   1      16.845  52.425  93.376  0.00  0.00
ATOM     13  C   UNL A   1      16.395  51.825  94.614  0.00  0.00
ATOM     14  C   UNL A   1      17.603  51.030  95.114  0.00  0.00
BRANCH  14  15
ATOM     15  O   UNL A   1      18.554  51.899  95.758  0.00  0.00
ATOM     16  H   UNL A   1      18.143  52.776  95.874  0.00  0.00
ENDBRANCH  14  15
BRANCH  11  17
ATOM     17  C   UNL A   1      17.658  51.180  91.438  0.00  0.00
BRANCH  17  18
ATOM     18  O   UNL A   1      16.644  51.998  90.861  0.00  0.00
ATOM     19  H   UNL A   1      15.864  51.939  91.439  0.00  0.00
ENDBRANCH  17  18
ENDBRANCH  11  17
ENDBRANCH   1  13
BRANCH   5  20
ATOM     20  N   UNL A   1      11.070  49.565  92.772  0.00  0.00
ATOM     21  H   UNL A   1      10.958  49.133  93.683  0.00  0.00
ATOM     22  H   UNL A   1      11.077  48.958  91.963  0.00  0.00
ENDBRANCH   5  20
TORSDOF 5
