# Supplementary material for: The Cordyceps Genus as a Potential Source of Bioactive Compounds for Adjuvant Cancer Therapy: A Network Pharmacology Approach
Source: Pharmaceuticals (Basel). 2025 Apr 30;18(5):667. doi: 10.3390/ph18050667 (PMC12115173; doi:10.3390/ph18050667)
Supplement: Supplementary file 1 [file pharmaceuticals-18-00667-s001.zip › pharmaceuticals-3597034-supplementary/Supplementary Materials/Molecular docking simulations/ExtractoCordyceps2/Results/AURKA(3cho)/Conformations_AURKA/CordycepoidA/CordycepoidA_docked.pdbqt]

MODEL 1
REMARK VINA RESULT:      -7.2      0.000      0.000
REMARK  Name = *****
REMARK  17 active torsions:
REMARK  status: ('A' for Active; 'I' for Inactive)
REMARK    1  A    between atoms: C_1  and  C_2
REMARK    2  A    between atoms: C_2  and  O_3
REMARK    3  A    between atoms: C_2  and  C_4
REMARK    4  A    between atoms: C_4  and  C_5
REMARK    5  A    between atoms: C_6  and  C_7
REMARK    6  A    between atoms: C_8  and  C_9
REMARK    7  A    between atoms: C_10  and  C_11
REMARK    8  A    between atoms: C_11  and  O_12
REMARK    9  A    between atoms: C_13  and  C_14
REMARK   10  A    between atoms: C_14  and  C_33
REMARK   11  A    between atoms: C_15  and  C_16
REMARK   12  A    between atoms: C_15  and  C_30
REMARK   13  A    between atoms: C_19  and  O_21
REMARK   14  A    between atoms: C_22  and  O_23
REMARK   15  A    between atoms: C_24  and  O_26
REMARK   16  A    between atoms: C_27  and  O_29
REMARK   17  A    between atoms: C_30  and  O_31
REMARK                            x       y       z     vdW  Elec       q    Type
REMARK                         _______ _______ _______ _____ _____    ______ ____
ROOT
ATOM      1  C   UNL A   1      14.609  51.044  92.809  0.00  0.00    +0.018 C 
ATOM      2  C   UNL A   1      13.588  50.732  91.964  0.00  0.00    +0.110 C 
ENDROOT
BRANCH   2   3
ATOM      3  C   UNL A   1      12.160  50.334  92.276  0.00  0.00    +0.246 C 
ATOM      4  O   UNL A   1      11.727  49.254  91.435  0.00  0.00    -0.389 OA
ATOM      5  C   UNL A   1      10.424  48.801  91.763  0.00  0.00    +0.279 C 
ATOM      6  C   UNL A   1       9.384  49.924  91.610  0.00  0.00    +0.220 C 
ATOM      7  C   UNL A   1       9.788  51.116  92.473  0.00  0.00    +0.200 C 
ATOM      8  C   UNL A   1      11.217  51.550  92.140  0.00  0.00    +0.202 C 
BRANCH   5   9
ATOM      9  O   UNL A   1      10.077  47.764  90.855  0.00  0.00    -0.410 OA
ATOM     10  H   UNL A   1      10.744  47.070  91.005  0.00  0.00    +0.256 HD
ENDBRANCH   5   9
BRANCH   6  11
ATOM     11  O   UNL A   1       8.077  49.485  92.003  0.00  0.00    -0.426 OA
ATOM     12  H   UNL A   1       8.088  48.513  91.888  0.00  0.00    +0.244 HD
ENDBRANCH   6  11
BRANCH   7  13
ATOM     13  O   UNL A   1       8.907  52.226  92.253  0.00  0.00    -0.432 OA
ATOM     14  H   UNL A   1       9.491  52.977  92.019  0.00  0.00    +0.242 HD
ENDBRANCH   7  13
BRANCH   8  15
ATOM     15  O   UNL A   1      11.613  52.624  93.011  0.00  0.00    -0.432 OA
ATOM     16  H   UNL A   1      12.525  52.385  93.293  0.00  0.00    +0.242 HD
ENDBRANCH   8  15
ENDBRANCH   2   3
BRANCH   1  17
ATOM     17  C   UNL A   1      15.931  51.356  92.205  0.00  0.00    -0.036 A 
ATOM     18  C   UNL A   1      16.891  50.344  92.057  0.00  0.00    +0.021 A 
ATOM     19  C   UNL A   1      18.132  50.628  91.484  0.00  0.00    +0.004 A 
ATOM     20  C   UNL A   1      18.424  51.923  91.057  0.00  0.00    +0.001 A 
ATOM     21  C   UNL A   1      17.477  52.936  91.205  0.00  0.00    +0.004 A 
ATOM     22  C   UNL A   1      16.237  52.656  91.780  0.00  0.00    +0.021 A 
ENDBRANCH   1  17
BRANCH   1  24
ATOM     23  C   UNL A   1      14.173  49.936  95.056  0.00  0.00    +0.037 C 
ATOM     24  C   UNL A   1      14.434  50.994  94.269  0.00  0.00    +0.106 C 
BRANCH  23  26
ATOM     25  C   UNL A   1      14.877  50.705  97.293  0.00  0.00    +0.019 C 
ATOM     26  C   UNL A   1      14.022  50.047  96.494  0.00  0.00    +0.078 C 
BRANCH  25  28
ATOM     27  C   UNL A   1      13.602  50.356  99.350  0.00  0.00    -0.002 C 
ATOM     28  C   UNL A   1      14.698  50.810  98.724  0.00  0.00    +0.003 C 
BRANCH  27  30
ATOM     29  C   UNL A   1      12.462  49.772 101.434  0.00  0.00    -0.024 C 
ATOM     30  C   UNL A   1      13.417  50.450 100.780  0.00  0.00    -0.008 C 
BRANCH  29  31
ATOM     31  C   UNL A   1      12.247  49.845 102.923  0.00  0.00    +0.086 C 
BRANCH  31  33
ATOM     32  C   UNL A   1      11.415  47.482 102.590  0.00  0.00    +0.073 C 
ATOM     33  C   UNL A   1      12.094  48.451 103.551  0.00  0.00    +0.096 C 
BRANCH  33  34
ATOM     34  O   UNL A   1      13.375  47.917 103.894  0.00  0.00    -0.455 OA
ATOM     35  H   UNL A   1      13.832  47.680 103.068  0.00  0.00    +0.235 HD
ENDBRANCH  33  34
ENDBRANCH  31  33
ENDBRANCH  29  31
ENDBRANCH  27  30
ENDBRANCH  25  28
ENDBRANCH  23  26
BRANCH  23  36
ATOM     36  O   UNL A   1      13.993  48.666  94.565  0.00  0.00    -0.564 OA
ATOM     37  H   UNL A   1      14.155  48.026  95.277  0.00  0.00    +0.334 HD
ENDBRANCH  23  36
ENDBRANCH   1  24
BRANCH   2  38
ATOM     38  C   UNL A   1      13.800  50.781  90.493  0.00  0.00    +0.264 C 
ATOM     39  O   UNL A   1      13.589  51.771  89.814  0.00  0.00    -0.323 OA
BRANCH  38  40
ATOM     40  O   UNL A   1      14.148  49.582  89.983  0.00  0.00    -0.502 OA
ATOM     41  H   UNL A   1      13.738  49.384  89.107  0.00  0.00    +0.362 HD
ENDBRANCH  38  40
ENDBRANCH   2  38
TORSDOF 16
ENDMDL
MODEL 2
REMARK VINA RESULT:      -6.6      1.203      2.330
REMARK  Name = *****
REMARK  17 active torsions:
REMARK  status: ('A' for Active; 'I' for Inactive)
REMARK    1  A    between atoms: C_1  and  C_2
REMARK    2  A    between atoms: C_2  and  O_3
REMARK    3  A    between atoms: C_2  and  C_4
REMARK    4  A    between atoms: C_4  and  C_5
REMARK    5  A    between atoms: C_6  and  C_7
REMARK    6  A    between atoms: C_8  and  C_9
REMARK    7  A    between atoms: C_10  and  C_11
REMARK    8  A    between atoms: C_11  and  O_12
REMARK    9  A    between atoms: C_13  and  C_14
REMARK   10  A    between atoms: C_14  and  C_33
REMARK   11  A    between atoms: C_15  and  C_16
REMARK   12  A    between atoms: C_15  and  C_30
REMARK   13  A    between atoms: C_19  and  O_21
REMARK   14  A    between atoms: C_22  and  O_23
REMARK   15  A    between atoms: C_24  and  O_26
REMARK   16  A    between atoms: C_27  and  O_29
REMARK   17  A    between atoms: C_30  and  O_31
REMARK                            x       y       z     vdW  Elec       q    Type
REMARK                         _______ _______ _______ _____ _____    ______ ____
ROOT
ATOM      1  C   UNL A   1      14.043  51.192  92.687  0.00  0.00    +0.018 C 
ATOM      2  C   UNL A   1      13.270  51.014  91.581  0.00  0.00    +0.110 C 
ENDROOT
BRANCH   2   3
ATOM      3  C   UNL A   1      11.780  50.757  91.473  0.00  0.00    +0.246 C 
ATOM      4  O   UNL A   1      11.036  51.669  92.295  0.00  0.00    -0.389 OA
ATOM      5  C   UNL A   1       9.634  51.511  92.148  0.00  0.00    +0.279 C 
ATOM      6  C   UNL A   1       9.185  50.093  92.543  0.00  0.00    +0.220 C 
ATOM      7  C   UNL A   1       9.948  49.065  91.712  0.00  0.00    +0.200 C 
ATOM      8  C   UNL A   1      11.455  49.293  91.843  0.00  0.00    +0.202 C 
BRANCH   5   9
ATOM      9  O   UNL A   1       8.993  52.427  93.025  0.00  0.00    -0.410 OA
ATOM     10  H   UNL A   1       9.570  52.466  93.808  0.00  0.00    +0.256 HD
ENDBRANCH   5   9
BRANCH   6  11
ATOM     11  O   UNL A   1       7.779  49.912  92.332  0.00  0.00    -0.426 OA
ATOM     12  H   UNL A   1       7.414  49.693  93.214  0.00  0.00    +0.244 HD
ENDBRANCH   6  11
BRANCH   7  13
ATOM     13  O   UNL A   1       9.644  47.732  92.146  0.00  0.00    -0.432 OA
ATOM     14  H   UNL A   1       9.433  47.236  91.328  0.00  0.00    +0.242 HD
ENDBRANCH   7  13
BRANCH   8  15
ATOM     15  O   UNL A   1      12.160  48.368  90.997  0.00  0.00    -0.432 OA
ATOM     16  H   UNL A   1      12.508  48.925  90.264  0.00  0.00    +0.242 HD
ENDBRANCH   8  15
ENDBRANCH   2   3
BRANCH   1  17
ATOM     17  C   UNL A   1      15.504  51.384  92.481  0.00  0.00    -0.036 A 
ATOM     18  C   UNL A   1      16.009  52.661  92.197  0.00  0.00    +0.021 A 
ATOM     19  C   UNL A   1      17.379  52.849  92.009  0.00  0.00    +0.004 A 
ATOM     20  C   UNL A   1      18.253  51.767  92.102  0.00  0.00    +0.001 A 
ATOM     21  C   UNL A   1      17.758  50.493  92.380  0.00  0.00    +0.004 A 
ATOM     22  C   UNL A   1      16.388  50.300  92.565  0.00  0.00    +0.021 A 
ENDBRANCH   1  17
BRANCH   1  24
ATOM     23  C   UNL A   1      13.382  50.059  94.865  0.00  0.00    +0.037 C 
ATOM     24  C   UNL A   1      13.470  51.117  94.040  0.00  0.00    +0.106 C 
BRANCH  23  26
ATOM     25  C   UNL A   1      13.474  50.298  97.320  0.00  0.00    +0.019 C 
ATOM     26  C   UNL A   1      12.780  50.141  96.182  0.00  0.00    +0.078 C 
BRANCH  25  28
ATOM     27  C   UNL A   1      13.554  50.410  99.761  0.00  0.00    -0.002 C 
ATOM     28  C   UNL A   1      12.848  50.387  98.621  0.00  0.00    +0.003 C 
BRANCH  27  30
ATOM     29  C   UNL A   1      12.430  49.441 101.706  0.00  0.00    -0.024 C 
ATOM     30  C   UNL A   1      12.938  50.505 101.065  0.00  0.00    -0.008 C 
BRANCH  29  31
ATOM     31  C   UNL A   1      11.787  49.507 103.066  0.00  0.00    +0.086 C 
BRANCH  31  33
ATOM     32  C   UNL A   1       9.498  50.529 103.387  0.00  0.00    +0.073 C 
ATOM     33  C   UNL A   1      10.991  50.806 103.264  0.00  0.00    +0.096 C 
BRANCH  33  34
ATOM     34  O   UNL A   1      11.422  51.476 104.452  0.00  0.00    -0.455 OA
ATOM     35  H   UNL A   1      10.642  51.889 104.862  0.00  0.00    +0.235 HD
ENDBRANCH  33  34
ENDBRANCH  31  33
ENDBRANCH  29  31
ENDBRANCH  27  30
ENDBRANCH  25  28
ENDBRANCH  23  26
BRANCH  23  36
ATOM     36  O   UNL A   1      13.820  48.804  94.521  0.00  0.00    -0.564 OA
ATOM     37  H   UNL A   1      13.061  48.198  94.503  0.00  0.00    +0.334 HD
ENDBRANCH  23  36
ENDBRANCH   1  24
BRANCH   2  38
ATOM     38  C   UNL A   1      13.880  51.086  90.228  0.00  0.00    +0.264 C 
ATOM     39  O   UNL A   1      14.457  50.151  89.697  0.00  0.00    -0.323 OA
BRANCH  38  40
ATOM     40  O   UNL A   1      13.819  52.326  89.701  0.00  0.00    -0.502 OA
ATOM     41  H   UNL A   1      13.910  52.350  88.717  0.00  0.00    +0.362 HD
ENDBRANCH  38  40
ENDBRANCH   2  38
TORSDOF 16
ENDMDL
MODEL 3
REMARK VINA RESULT:      -6.4      3.590      9.394
REMARK  Name = *****
REMARK  17 active torsions:
REMARK  status: ('A' for Active; 'I' for Inactive)
REMARK    1  A    between atoms: C_1  and  C_2
REMARK    2  A    between atoms: C_2  and  O_3
REMARK    3  A    between atoms: C_2  and  C_4
REMARK    4  A    between atoms: C_4  and  C_5
REMARK    5  A    between atoms: C_6  and  C_7
REMARK    6  A    between atoms: C_8  and  C_9
REMARK    7  A    between atoms: C_10  and  C_11
REMARK    8  A    between atoms: C_11  and  O_12
REMARK    9  A    between atoms: C_13  and  C_14
REMARK   10  A    between atoms: C_14  and  C_33
REMARK   11  A    between atoms: C_15  and  C_16
REMARK   12  A    between atoms: C_15  and  C_30
REMARK   13  A    between atoms: C_19  and  O_21
REMARK   14  A    between atoms: C_22  and  O_23
REMARK   15  A    between atoms: C_24  and  O_26
REMARK   16  A    between atoms: C_27  and  O_29
REMARK   17  A    between atoms: C_30  and  O_31
REMARK                            x       y       z     vdW  Elec       q    Type
REMARK                         _______ _______ _______ _____ _____    ______ ____
ROOT
ATOM      1  C   UNL A   1      11.036  49.569 100.002  0.00  0.00    +0.018 C 
ATOM      2  C   UNL A   1       9.782  49.326  99.529  0.00  0.00    +0.110 C 
ENDROOT
BRANCH   2   3
ATOM      3  C   UNL A   1       9.301  49.163  98.102  0.00  0.00    +0.246 C 
ATOM      4  O   UNL A   1       8.584  50.325  97.660  0.00  0.00    -0.389 OA
ATOM      5  C   UNL A   1       8.196  50.239  96.298  0.00  0.00    +0.279 C 
ATOM      6  C   UNL A   1       7.273  49.032  96.054  0.00  0.00    +0.220 C 
ATOM      7  C   UNL A   1       7.971  47.754  96.513  0.00  0.00    +0.200 C 
ATOM      8  C   UNL A   1       8.429  47.895  97.966  0.00  0.00    +0.202 C 
BRANCH   5   9
ATOM      9  O   UNL A   1       7.466  51.413  95.972  0.00  0.00    -0.410 OA
ATOM     10  H   UNL A   1       7.904  52.124  96.473  0.00  0.00    +0.256 HD
ENDBRANCH   5   9
BRANCH   6  11
ATOM     11  O   UNL A   1       6.934  48.905  94.667  0.00  0.00    -0.426 OA
ATOM     12  H   UNL A   1       7.741  49.170  94.180  0.00  0.00    +0.244 HD
ENDBRANCH   6  11
BRANCH   7  13
ATOM     13  O   UNL A   1       7.087  46.629  96.416  0.00  0.00    -0.432 OA
ATOM     14  H   UNL A   1       6.214  46.960  96.714  0.00  0.00    +0.242 HD
ENDBRANCH   7  13
BRANCH   8  15
ATOM     15  O   UNL A   1       9.150  46.715  98.363  0.00  0.00    -0.432 OA
ATOM     16  H   UNL A   1       9.890  46.654  97.716  0.00  0.00    +0.242 HD
ENDBRANCH   8  15
ENDBRANCH   2   3
BRANCH   1  17
ATOM     17  C   UNL A   1      11.198  49.727 101.472  0.00  0.00    -0.036 A 
ATOM     18  C   UNL A   1      10.750  50.896 102.104  0.00  0.00    +0.021 A 
ATOM     19  C   UNL A   1      10.893  51.049 103.484  0.00  0.00    +0.004 A 
ATOM     20  C   UNL A   1      11.482  50.038 104.241  0.00  0.00    +0.001 A 
ATOM     21  C   UNL A   1      11.935  48.874 103.620  0.00  0.00    +0.004 A 
ATOM     22  C   UNL A   1      11.797  48.720 102.239  0.00  0.00    +0.021 A 
ENDBRANCH   1  17
BRANCH   1  24
ATOM     23  C   UNL A   1      13.328  50.409  99.292  0.00  0.00    +0.037 C 
ATOM     24  C   UNL A   1      12.175  49.748  99.089  0.00  0.00    +0.106 C 
BRANCH  23  26
ATOM     25  C   UNL A   1      15.382  51.378  98.325  0.00  0.00    +0.019 C 
ATOM     26  C   UNL A   1      14.366  50.502  98.284  0.00  0.00    +0.078 C 
BRANCH  25  28
ATOM     27  C   UNL A   1      16.383  50.685  96.205  0.00  0.00    -0.002 C 
ATOM     28  C   UNL A   1      16.410  51.444  97.310  0.00  0.00    +0.003 C 
BRANCH  27  30
ATOM     29  C   UNL A   1      17.199  51.327  93.990  0.00  0.00    -0.024 C 
ATOM     30  C   UNL A   1      17.403  50.748  95.183  0.00  0.00    -0.008 C 
BRANCH  29  31
ATOM     31  C   UNL A   1      18.242  51.414  92.907  0.00  0.00    +0.086 C 
BRANCH  31  33
ATOM     32  C   UNL A   1      18.751  52.804  90.860  0.00  0.00    +0.073 C 
ATOM     33  C   UNL A   1      17.680  52.028  91.616  0.00  0.00    +0.096 C 
BRANCH  33  34
ATOM     34  O   UNL A   1      17.180  51.001  90.755  0.00  0.00    -0.455 OA
ATOM     35  H   UNL A   1      17.836  50.283  90.732  0.00  0.00    +0.235 HD
ENDBRANCH  33  34
ENDBRANCH  31  33
ENDBRANCH  29  31
ENDBRANCH  27  30
ENDBRANCH  25  28
ENDBRANCH  23  26
BRANCH  23  36
ATOM     36  O   UNL A   1      13.609  51.081 100.456  0.00  0.00    -0.564 OA
ATOM     37  H   UNL A   1      13.517  52.035 100.301  0.00  0.00    +0.334 HD
ENDBRANCH  23  36
ENDBRANCH   1  24
BRANCH   2  38
ATOM     38  C   UNL A   1       8.649  49.160 100.478  0.00  0.00    +0.264 C 
ATOM     39  O   UNL A   1       8.451  48.143 101.120  0.00  0.00    -0.323 OA
BRANCH  38  40
ATOM     40  O   UNL A   1       7.810  50.216 100.466  0.00  0.00    -0.502 OA
ATOM     41  H   UNL A   1       8.213  51.054 100.797  0.00  0.00    +0.362 HD
ENDBRANCH  38  40
ENDBRANCH   2  38
TORSDOF 16
ENDMDL
MODEL 4
REMARK VINA RESULT:      -6.3      4.223     10.564
REMARK  Name = *****
REMARK  17 active torsions:
REMARK  status: ('A' for Active; 'I' for Inactive)
REMARK    1  A    between atoms: C_1  and  C_2
REMARK    2  A    between atoms: C_2  and  O_3
REMARK    3  A    between atoms: C_2  and  C_4
REMARK    4  A    between atoms: C_4  and  C_5
REMARK    5  A    between atoms: C_6  and  C_7
REMARK    6  A    between atoms: C_8  and  C_9
REMARK    7  A    between atoms: C_10  and  C_11
REMARK    8  A    between atoms: C_11  and  O_12
REMARK    9  A    between atoms: C_13  and  C_14
REMARK   10  A    between atoms: C_14  and  C_33
REMARK   11  A    between atoms: C_15  and  C_16
REMARK   12  A    between atoms: C_15  and  C_30
REMARK   13  A    between atoms: C_19  and  O_21
REMARK   14  A    between atoms: C_22  and  O_23
REMARK   15  A    between atoms: C_24  and  O_26
REMARK   16  A    between atoms: C_27  and  O_29
REMARK   17  A    between atoms: C_30  and  O_31
REMARK                            x       y       z     vdW  Elec       q    Type
REMARK                         _______ _______ _______ _____ _____    ______ ____
ROOT
ATOM      1  C   UNL A   1       9.429  48.315  99.562  0.00  0.00    +0.018 C 
ATOM      2  C   UNL A   1       9.173  48.165 100.891  0.00  0.00    +0.110 C 
ENDROOT
BRANCH   2   3
ATOM      3  C   UNL A   1      10.034  48.513 102.087  0.00  0.00    +0.246 C 
ATOM      4  O   UNL A   1      10.341  49.915 102.114  0.00  0.00    -0.389 OA
ATOM      5  C   UNL A   1      11.074  50.288 103.270  0.00  0.00    +0.279 C 
ATOM      6  C   UNL A   1      12.417  49.541 103.349  0.00  0.00    +0.220 C 
ATOM      7  C   UNL A   1      12.166  48.035 103.314  0.00  0.00    +0.200 C 
ATOM      8  C   UNL A   1      11.327  47.667 102.088  0.00  0.00    +0.202 C 
BRANCH   5   9
ATOM      9  O   UNL A   1      11.357  51.678 103.183  0.00  0.00    -0.410 OA
ATOM     10  H   UNL A   1      12.282  51.761 103.478  0.00  0.00    +0.256 HD
ENDBRANCH   5   9
BRANCH   6  11
ATOM     11  O   UNL A   1      13.128  49.867 104.550  0.00  0.00    -0.426 OA
ATOM     12  H   UNL A   1      14.075  49.824 104.307  0.00  0.00    +0.244 HD
ENDBRANCH   6  11
BRANCH   7  13
ATOM     13  O   UNL A   1      13.405  47.315 103.257  0.00  0.00    -0.432 OA
ATOM     14  H   UNL A   1      13.163  46.375 103.393  0.00  0.00    +0.242 HD
ENDBRANCH   7  13
BRANCH   8  15
ATOM     15  O   UNL A   1      11.035  46.260 102.107  0.00  0.00    -0.432 OA
ATOM     16  H   UNL A   1      10.054  46.216 102.181  0.00  0.00    +0.242 HD
ENDBRANCH   8  15
ENDBRANCH   2   3
BRANCH   1  17
ATOM     17  C   UNL A   1       8.397  47.833  98.605  0.00  0.00    -0.036 A 
ATOM     18  C   UNL A   1       8.371  46.484  98.223  0.00  0.00    +0.021 A 
ATOM     19  C   UNL A   1       7.401  46.024  97.330  0.00  0.00    +0.004 A 
ATOM     20  C   UNL A   1       6.454  46.906  96.812  0.00  0.00    +0.001 A 
ATOM     21  C   UNL A   1       6.476  48.250  97.183  0.00  0.00    +0.004 A 
ATOM     22  C   UNL A   1       7.446  48.714  98.073  0.00  0.00    +0.021 A 
ENDBRANCH   1  17
BRANCH   1  24
ATOM     23  C   UNL A   1      10.999  50.099  98.660  0.00  0.00    +0.037 C 
ATOM     24  C   UNL A   1      10.711  48.857  99.087  0.00  0.00    +0.106 C 
BRANCH  23  26
ATOM     25  C   UNL A   1      13.444  50.302  98.931  0.00  0.00    +0.019 C 
ATOM     26  C   UNL A   1      12.324  50.486  98.215  0.00  0.00    +0.078 C 
BRANCH  25  28
ATOM     27  C   UNL A   1      15.095  50.658  97.162  0.00  0.00    -0.002 C 
ATOM     28  C   UNL A   1      14.756  50.689  98.460  0.00  0.00    +0.003 C 
BRANCH  27  30
ATOM     29  C   UNL A   1      16.748  50.972  95.388  0.00  0.00    -0.024 C 
ATOM     30  C   UNL A   1      16.400  51.048  96.681  0.00  0.00    -0.008 C 
BRANCH  29  31
ATOM     31  C   UNL A   1      18.098  51.376  94.855  0.00  0.00    +0.086 C 
BRANCH  31  33
ATOM     32  C   UNL A   1      17.853  50.253  92.604  0.00  0.00    +0.073 C 
ATOM     33  C   UNL A   1      18.079  51.573  93.331  0.00  0.00    +0.096 C 
BRANCH  33  34
ATOM     34  O   UNL A   1      17.032  52.474  92.960  0.00  0.00    -0.455 OA
ATOM     35  H   UNL A   1      16.533  52.069  92.230  0.00  0.00    +0.235 HD
ENDBRANCH  33  34
ENDBRANCH  31  33
ENDBRANCH  29  31
ENDBRANCH  27  30
ENDBRANCH  25  28
ENDBRANCH  23  26
BRANCH  23  36
ATOM     36  O   UNL A   1      10.060  51.097  98.575  0.00  0.00    -0.564 OA
ATOM     37  H   UNL A   1      10.315  51.823  99.168  0.00  0.00    +0.334 HD
ENDBRANCH  23  36
ENDBRANCH   1  24
BRANCH   2  38
ATOM     38  C   UNL A   1       7.871  47.603 101.338  0.00  0.00    +0.264 C 
ATOM     39  O   UNL A   1       6.861  48.272 101.479  0.00  0.00    -0.323 OA
BRANCH  38  40
ATOM     40  O   UNL A   1       7.960  46.300 101.672  0.00  0.00    -0.502 OA
ATOM     41  H   UNL A   1       8.886  45.978 101.792  0.00  0.00    +0.362 HD
ENDBRANCH  38  40
ENDBRANCH   2  38
TORSDOF 16
ENDMDL
MODEL 5
REMARK VINA RESULT:      -6.0      1.827      5.563
REMARK  Name = *****
REMARK  17 active torsions:
REMARK  status: ('A' for Active; 'I' for Inactive)
REMARK    1  A    between atoms: C_1  and  C_2
REMARK    2  A    between atoms: C_2  and  O_3
REMARK    3  A    between atoms: C_2  and  C_4
REMARK    4  A    between atoms: C_4  and  C_5
REMARK    5  A    between atoms: C_6  and  C_7
REMARK    6  A    between atoms: C_8  and  C_9
REMARK    7  A    between atoms: C_10  and  C_11
REMARK    8  A    between atoms: C_11  and  O_12
REMARK    9  A    between atoms: C_13  and  C_14
REMARK   10  A    between atoms: C_14  and  C_33
REMARK   11  A    between atoms: C_15  and  C_16
REMARK   12  A    between atoms: C_15  and  C_30
REMARK   13  A    between atoms: C_19  and  O_21
REMARK   14  A    between atoms: C_22  and  O_23
REMARK   15  A    between atoms: C_24  and  O_26
REMARK   16  A    between atoms: C_27  and  O_29
REMARK   17  A    between atoms: C_30  and  O_31
REMARK                            x       y       z     vdW  Elec       q    Type
REMARK                         _______ _______ _______ _____ _____    ______ ____
ROOT
ATOM      1  C   UNL A   1      10.451  50.981  92.782  0.00  0.00    +0.018 C 
ATOM      2  C   UNL A   1      11.264  51.333  91.748  0.00  0.00    +0.110 C 
ENDROOT
BRANCH   2   3
ATOM      3  C   UNL A   1      12.721  51.747  91.761  0.00  0.00    +0.246 C 
ATOM      4  O   UNL A   1      12.904  53.024  91.133  0.00  0.00    -0.389 OA
ATOM      5  C   UNL A   1      14.246  53.479  91.207  0.00  0.00    +0.279 C 
ATOM      6  C   UNL A   1      15.208  52.502  90.509  0.00  0.00    +0.220 C 
ATOM      7  C   UNL A   1      15.060  51.112  91.123  0.00  0.00    +0.200 C 
ATOM      8  C   UNL A   1      13.596  50.670  91.081  0.00  0.00    +0.202 C 
BRANCH   5   9
ATOM      9  O   UNL A   1      14.327  54.725  90.529  0.00  0.00    -0.410 OA
ATOM     10  H   UNL A   1      14.886  55.281  91.100  0.00  0.00    +0.256 HD
ENDBRANCH   5   9
BRANCH   6  11
ATOM     11  O   UNL A   1      16.571  52.927  90.641  0.00  0.00    -0.426 OA
ATOM     12  H   UNL A   1      16.537  53.905  90.630  0.00  0.00    +0.244 HD
ENDBRANCH   6  11
BRANCH   7  13
ATOM     13  O   UNL A   1      15.851  50.154  90.407  0.00  0.00    -0.432 OA
ATOM     14  H   UNL A   1      16.238  50.649  89.655  0.00  0.00    +0.242 HD
ENDBRANCH   7  13
BRANCH   8  15
ATOM     15  O   UNL A   1      13.457  49.393  91.729  0.00  0.00    -0.432 OA
ATOM     16  H   UNL A   1      12.576  49.436  92.166  0.00  0.00    +0.242 HD
ENDBRANCH   8  15
ENDBRANCH   2   3
BRANCH   1  17
ATOM     17  C   UNL A   1       9.033  50.664  92.463  0.00  0.00    -0.036 A 
ATOM     18  C   UNL A   1       8.091  51.698  92.352  0.00  0.00    +0.021 A 
ATOM     19  C   UNL A   1       6.760  51.408  92.047  0.00  0.00    +0.004 A 
ATOM     20  C   UNL A   1       6.360  50.087  91.852  0.00  0.00    +0.001 A 
ATOM     21  C   UNL A   1       7.289  49.052  91.966  0.00  0.00    +0.004 A 
ATOM     22  C   UNL A   1       8.620  49.338  92.274  0.00  0.00    +0.021 A 
ENDBRANCH   1  17
BRANCH   1  24
ATOM     23  C   UNL A   1      11.775  50.140  94.782  0.00  0.00    +0.037 C 
ATOM     24  C   UNL A   1      10.933  50.992  94.171  0.00  0.00    +0.106 C 
BRANCH  23  26
ATOM     25  C   UNL A   1      13.426  50.280  96.612  0.00  0.00    +0.019 C 
ATOM     26  C   UNL A   1      12.157  50.281  96.174  0.00  0.00    +0.078 C 
BRANCH  25  28
ATOM     27  C   UNL A   1      12.934  50.135  99.003  0.00  0.00    -0.002 C 
ATOM     28  C   UNL A   1      13.781  50.432  98.006  0.00  0.00    +0.003 C 
BRANCH  27  30
ATOM     29  C   UNL A   1      12.450  49.930 101.392  0.00  0.00    -0.024 C 
ATOM     30  C   UNL A   1      13.282  50.278 100.398  0.00  0.00    -0.008 C 
BRANCH  29  31
ATOM     31  C   UNL A   1      12.785  50.061 102.854  0.00  0.00    +0.086 C 
BRANCH  31  33
ATOM     32  C   UNL A   1      10.797  48.549 103.239  0.00  0.00    +0.073 C 
ATOM     33  C   UNL A   1      12.213  48.900 103.681  0.00  0.00    +0.096 C 
BRANCH  33  34
ATOM     34  O   UNL A   1      13.030  47.735 103.534  0.00  0.00    -0.455 OA
ATOM     35  H   UNL A   1      13.258  47.415 104.424  0.00  0.00    +0.235 HD
ENDBRANCH  33  34
ENDBRANCH  31  33
ENDBRANCH  29  31
ENDBRANCH  27  30
ENDBRANCH  25  28
ENDBRANCH  23  26
BRANCH  23  36
ATOM     36  O   UNL A   1      12.318  49.047  94.155  0.00  0.00    -0.564 OA
ATOM     37  H   UNL A   1      12.971  49.349  93.502  0.00  0.00    +0.334 HD
ENDBRANCH  23  36
ENDBRANCH   1  24
BRANCH   2  38
ATOM     38  C   UNL A   1      10.743  51.323  90.355  0.00  0.00    +0.264 C 
ATOM     39  O   UNL A   1      10.599  50.307  89.697  0.00  0.00    -0.323 OA
BRANCH  38  40
ATOM     40  O   UNL A   1      10.552  52.566  89.868  0.00  0.00    -0.502 OA
ATOM     41  H   UNL A   1       9.820  52.631  89.208  0.00  0.00    +0.362 HD
ENDBRANCH  38  40
ENDBRANCH   2  38
TORSDOF 16
ENDMDL
MODEL 6
REMARK VINA RESULT:      -6.0      4.311     10.309
REMARK  Name = *****
REMARK  17 active torsions:
REMARK  status: ('A' for Active; 'I' for Inactive)
REMARK    1  A    between atoms: C_1  and  C_2
REMARK    2  A    between atoms: C_2  and  O_3
REMARK    3  A    between atoms: C_2  and  C_4
REMARK    4  A    between atoms: C_4  and  C_5
REMARK    5  A    between atoms: C_6  and  C_7
REMARK    6  A    between atoms: C_8  and  C_9
REMARK    7  A    between atoms: C_10  and  C_11
REMARK    8  A    between atoms: C_11  and  O_12
REMARK    9  A    between atoms: C_13  and  C_14
REMARK   10  A    between atoms: C_14  and  C_33
REMARK   11  A    between atoms: C_15  and  C_16
REMARK   12  A    between atoms: C_15  and  C_30
REMARK   13  A    between atoms: C_19  and  O_21
REMARK   14  A    between atoms: C_22  and  O_23
REMARK   15  A    between atoms: C_24  and  O_26
REMARK   16  A    between atoms: C_27  and  O_29
REMARK   17  A    between atoms: C_30  and  O_31
REMARK                            x       y       z     vdW  Elec       q    Type
REMARK                         _______ _______ _______ _____ _____    ______ ____
ROOT
ATOM      1  C   UNL A   1       9.238  49.562  98.697  0.00  0.00    +0.018 C 
ATOM      2  C   UNL A   1       8.949  49.765 100.012  0.00  0.00    +0.110 C 
ENDROOT
BRANCH   2   3
ATOM      3  C   UNL A   1       9.722  50.531 101.066  0.00  0.00    +0.246 C 
ATOM      4  O   UNL A   1      10.413  49.638 101.953  0.00  0.00    -0.389 OA
ATOM      5  C   UNL A   1      11.216  50.325 102.898  0.00  0.00    +0.279 C 
ATOM      6  C   UNL A   1      10.370  51.258 103.782  0.00  0.00    +0.220 C 
ATOM      7  C   UNL A   1       9.595  52.233 102.900  0.00  0.00    +0.200 C 
ATOM      8  C   UNL A   1       8.781  51.469 101.854  0.00  0.00    +0.202 C 
BRANCH   5   9
ATOM      9  O   UNL A   1      11.823  49.360 103.746  0.00  0.00    -0.410 OA
ATOM     10  H   UNL A   1      11.148  49.161 104.418  0.00  0.00    +0.256 HD
ENDBRANCH   5   9
BRANCH   6  11
ATOM     11  O   UNL A   1      11.189  52.002 104.693  0.00  0.00    -0.426 OA
ATOM     12  H   UNL A   1      11.093  51.547 105.554  0.00  0.00    +0.244 HD
ENDBRANCH   6  11
BRANCH   7  13
ATOM     13  O   UNL A   1       8.700  53.030 103.688  0.00  0.00    -0.432 OA
ATOM     14  H   UNL A   1       9.258  53.734 104.079  0.00  0.00    +0.242 HD
ENDBRANCH   7  13
BRANCH   8  15
ATOM     15  O   UNL A   1       8.116  52.400 100.983  0.00  0.00    -0.432 OA
ATOM     16  H   UNL A   1       8.574  52.293 100.118  0.00  0.00    +0.242 HD
ENDBRANCH   8  15
ENDBRANCH   2   3
BRANCH   1  17
ATOM     17  C   UNL A   1       8.300  48.719  97.909  0.00  0.00    -0.036 A 
ATOM     18  C   UNL A   1       7.383  49.321  97.034  0.00  0.00    +0.021 A 
ATOM     19  C   UNL A   1       6.505  48.536  96.286  0.00  0.00    +0.004 A 
ATOM     20  C   UNL A   1       6.534  47.147  96.406  0.00  0.00    +0.001 A 
ATOM     21  C   UNL A   1       7.439  46.541  97.278  0.00  0.00    +0.004 A 
ATOM     22  C   UNL A   1       8.317  47.323  98.029  0.00  0.00    +0.021 A 
ENDBRANCH   1  17
BRANCH   1  24
ATOM     23  C   UNL A   1      11.752  49.779  98.380  0.00  0.00    +0.037 C 
ATOM     24  C   UNL A   1      10.474  50.088  98.097  0.00  0.00    +0.106 C 
BRANCH  23  26
ATOM     25  C   UNL A   1      14.138  50.367  98.150  0.00  0.00    +0.019 C 
ATOM     26  C   UNL A   1      12.875  50.392  97.697  0.00  0.00    +0.078 C 
BRANCH  25  28
ATOM     27  C   UNL A   1      15.708  50.502  96.280  0.00  0.00    -0.002 C 
ATOM     28  C   UNL A   1      15.243  50.978  97.445  0.00  0.00    +0.003 C 
BRANCH  27  30
ATOM     29  C   UNL A   1      17.114  50.787  94.299  0.00  0.00    -0.024 C 
ATOM     30  C   UNL A   1      16.806  51.109  95.565  0.00  0.00    -0.008 C 
BRANCH  29  31
ATOM     31  C   UNL A   1      18.249  51.405  93.526  0.00  0.00    +0.086 C 
BRANCH  31  33
ATOM     32  C   UNL A   1      16.734  50.591  91.675  0.00  0.00    +0.073 C 
ATOM     33  C   UNL A   1      17.991  51.383  92.012  0.00  0.00    +0.096 C 
BRANCH  33  34
ATOM     34  O   UNL A   1      17.827  52.715  91.516  0.00  0.00    -0.455 OA
ATOM     35  H   UNL A   1      18.644  52.964  91.049  0.00  0.00    +0.235 HD
ENDBRANCH  33  34
ENDBRANCH  31  33
ENDBRANCH  29  31
ENDBRANCH  27  30
ENDBRANCH  25  28
ENDBRANCH  23  26
BRANCH  23  36
ATOM     36  O   UNL A   1      12.105  48.885  99.360  0.00  0.00    -0.564 OA
ATOM     37  H   UNL A   1      11.759  49.198 100.213  0.00  0.00    +0.334 HD
ENDBRANCH  23  36
ENDBRANCH   1  24
BRANCH   2  38
ATOM     38  C   UNL A   1       7.697  49.211 100.592  0.00  0.00    +0.264 C 
ATOM     39  O   UNL A   1       6.599  49.721 100.439  0.00  0.00    -0.323 OA
BRANCH  38  40
ATOM     40  O   UNL A   1       7.925  48.149 101.390  0.00  0.00    -0.502 OA
ATOM     41  H   UNL A   1       7.969  47.287 100.909  0.00  0.00    +0.362 HD
ENDBRANCH  38  40
ENDBRANCH   2  38
TORSDOF 16
ENDMDL
MODEL 7
REMARK VINA RESULT:      -5.8      3.894      6.932
REMARK  Name = *****
REMARK  17 active torsions:
REMARK  status: ('A' for Active; 'I' for Inactive)
REMARK    1  A    between atoms: C_1  and  C_2
REMARK    2  A    between atoms: C_2  and  O_3
REMARK    3  A    between atoms: C_2  and  C_4
REMARK    4  A    between atoms: C_4  and  C_5
REMARK    5  A    between atoms: C_6  and  C_7
REMARK    6  A    between atoms: C_8  and  C_9
REMARK    7  A    between atoms: C_10  and  C_11
REMARK    8  A    between atoms: C_11  and  O_12
REMARK    9  A    between atoms: C_13  and  C_14
REMARK   10  A    between atoms: C_14  and  C_33
REMARK   11  A    between atoms: C_15  and  C_16
REMARK   12  A    between atoms: C_15  and  C_30
REMARK   13  A    between atoms: C_19  and  O_21
REMARK   14  A    between atoms: C_22  and  O_23
REMARK   15  A    between atoms: C_24  and  O_26
REMARK   16  A    between atoms: C_27  and  O_29
REMARK   17  A    between atoms: C_30  and  O_31
REMARK                            x       y       z     vdW  Elec       q    Type
REMARK                         _______ _______ _______ _____ _____    ______ ____
ROOT
ATOM      1  C   UNL A   1       8.705  50.720  92.726  0.00  0.00    +0.018 C 
ATOM      2  C   UNL A   1       9.964  50.915  92.246  0.00  0.00    +0.110 C 
ENDROOT
BRANCH   2   3
ATOM      3  C   UNL A   1      11.241  51.256  92.988  0.00  0.00    +0.246 C 
ATOM      4  O   UNL A   1      12.113  52.059  92.179  0.00  0.00    -0.389 OA
ATOM      5  C   UNL A   1      13.278  52.467  92.876  0.00  0.00    +0.279 C 
ATOM      6  C   UNL A   1      14.103  51.256  93.347  0.00  0.00    +0.220 C 
ATOM      7  C   UNL A   1      13.231  50.347  94.209  0.00  0.00    +0.200 C 
ATOM      8  C   UNL A   1      11.955  49.968  93.455  0.00  0.00    +0.202 C 
BRANCH   5   9
ATOM      9  O   UNL A   1      14.086  53.220  91.983  0.00  0.00    -0.410 OA
ATOM     10  H   UNL A   1      14.975  52.831  92.065  0.00  0.00    +0.256 HD
ENDBRANCH   5   9
BRANCH   6  11
ATOM     11  O   UNL A   1      15.246  51.666  94.109  0.00  0.00    -0.426 OA
ATOM     12  H   UNL A   1      15.141  52.632  94.229  0.00  0.00    +0.244 HD
ENDBRANCH   6  11
BRANCH   7  13
ATOM     13  O   UNL A   1      13.935  49.147  94.556  0.00  0.00    -0.432 OA
ATOM     14  H   UNL A   1      14.765  49.176  94.036  0.00  0.00    +0.242 HD
ENDBRANCH   7  13
BRANCH   8  15
ATOM     15  O   UNL A   1      11.108  49.174  94.304  0.00  0.00    -0.432 OA
ATOM     16  H   UNL A   1      10.483  48.736  93.683  0.00  0.00    +0.242 HD
ENDBRANCH   8  15
ENDBRANCH   2   3
BRANCH   1  17
ATOM     17  C   UNL A   1       7.629  50.439  91.738  0.00  0.00    -0.036 A 
ATOM     18  C   UNL A   1       6.845  51.489  91.239  0.00  0.00    +0.021 A 
ATOM     19  C   UNL A   1       5.837  51.233  90.307  0.00  0.00    +0.004 A 
ATOM     20  C   UNL A   1       5.606  49.931  89.868  0.00  0.00    +0.001 A 
ATOM     21  C   UNL A   1       6.377  48.880  90.364  0.00  0.00    +0.004 A 
ATOM     22  C   UNL A   1       7.384  49.131  91.298  0.00  0.00    +0.021 A 
ENDBRANCH   1  17
BRANCH   1  24
ATOM     23  C   UNL A   1       8.195  49.902  95.079  0.00  0.00    +0.037 C 
ATOM     24  C   UNL A   1       8.403  50.860  94.158  0.00  0.00    +0.106 C 
BRANCH  23  26
ATOM     25  C   UNL A   1       8.704  49.883  97.494  0.00  0.00    +0.019 C 
ATOM     26  C   UNL A   1       7.901  50.201  96.467  0.00  0.00    +0.078 C 
BRANCH  25  28
ATOM     27  C   UNL A   1       8.813  51.327  99.464  0.00  0.00    -0.002 C 
ATOM     28  C   UNL A   1       8.391  50.201  98.869  0.00  0.00    +0.003 C 
BRANCH  27  30
ATOM     29  C   UNL A   1       8.199  52.902 101.231  0.00  0.00    -0.024 C 
ATOM     30  C   UNL A   1       8.500  51.656 100.835  0.00  0.00    -0.008 C 
BRANCH  29  31
ATOM     31  C   UNL A   1       7.864  53.276 102.651  0.00  0.00    +0.086 C 
BRANCH  31  33
ATOM     32  C   UNL A   1       6.026  53.898 104.269  0.00  0.00    +0.073 C 
ATOM     33  C   UNL A   1       6.392  53.688 102.805  0.00  0.00    +0.096 C 
BRANCH  33  34
ATOM     34  O   UNL A   1       6.141  54.907 102.102  0.00  0.00    -0.455 OA
ATOM     35  H   UNL A   1       5.457  54.731 101.432  0.00  0.00    +0.235 HD
ENDBRANCH  33  34
ENDBRANCH  31  33
ENDBRANCH  29  31
ENDBRANCH  27  30
ENDBRANCH  25  28
ENDBRANCH  23  26
BRANCH  23  36
ATOM     36  O   UNL A   1       8.209  48.563  94.779  0.00  0.00    -0.564 OA
ATOM     37  H   UNL A   1       7.346  48.313  94.407  0.00  0.00    +0.334 HD
ENDBRANCH  23  36
ENDBRANCH   1  24
BRANCH   2  38
ATOM     38  C   UNL A   1      10.235  50.776  90.790  0.00  0.00    +0.264 C 
ATOM     39  O   UNL A   1      10.580  49.731  90.266  0.00  0.00    -0.323 OA
BRANCH  38  40
ATOM     40  O   UNL A   1      10.160  51.954  90.138  0.00  0.00    -0.502 OA
ATOM     41  H   UNL A   1      10.655  51.973  89.284  0.00  0.00    +0.362 HD
ENDBRANCH  38  40
ENDBRANCH   2  38
TORSDOF 16
ENDMDL
MODEL 8
REMARK VINA RESULT:      -5.8      3.760      9.679
REMARK  Name = *****
REMARK  17 active torsions:
REMARK  status: ('A' for Active; 'I' for Inactive)
REMARK    1  A    between atoms: C_1  and  C_2
REMARK    2  A    between atoms: C_2  and  O_3
REMARK    3  A    between atoms: C_2  and  C_4
REMARK    4  A    between atoms: C_4  and  C_5
REMARK    5  A    between atoms: C_6  and  C_7
REMARK    6  A    between atoms: C_8  and  C_9
REMARK    7  A    between atoms: C_10  and  C_11
REMARK    8  A    between atoms: C_11  and  O_12
REMARK    9  A    between atoms: C_13  and  C_14
REMARK   10  A    between atoms: C_14  and  C_33
REMARK   11  A    between atoms: C_15  and  C_16
REMARK   12  A    between atoms: C_15  and  C_30
REMARK   13  A    between atoms: C_19  and  O_21
REMARK   14  A    between atoms: C_22  and  O_23
REMARK   15  A    between atoms: C_24  and  O_26
REMARK   16  A    between atoms: C_27  and  O_29
REMARK   17  A    between atoms: C_30  and  O_31
REMARK                            x       y       z     vdW  Elec       q    Type
REMARK                         _______ _______ _______ _____ _____    ______ ____
ROOT
ATOM      1  C   UNL A   1      11.187  48.242 101.098  0.00  0.00    +0.018 C 
ATOM      2  C   UNL A   1       9.828  48.201 101.031  0.00  0.00    +0.110 C 
ENDROOT
BRANCH   2   3
ATOM      3  C   UNL A   1       8.899  48.654  99.923  0.00  0.00    +0.246 C 
ATOM      4  O   UNL A   1       8.975  47.775  98.791  0.00  0.00    -0.389 OA
ATOM      5  C   UNL A   1       8.053  48.123  97.771  0.00  0.00    +0.279 C 
ATOM      6  C   UNL A   1       8.310  49.546  97.244  0.00  0.00    +0.220 C 
ATOM      7  C   UNL A   1       8.255  50.538  98.402  0.00  0.00    +0.200 C 
ATOM      8  C   UNL A   1       9.217  50.109  99.512  0.00  0.00    +0.202 C 
BRANCH   5   9
ATOM      9  O   UNL A   1       8.233  47.222  96.688  0.00  0.00    -0.410 OA
ATOM     10  H   UNL A   1       8.872  46.565  97.016  0.00  0.00    +0.256 HD
ENDBRANCH   5   9
BRANCH   6  11
ATOM     11  O   UNL A   1       7.338  49.923  96.260  0.00  0.00    -0.426 OA
ATOM     12  H   UNL A   1       6.471  49.807  96.699  0.00  0.00    +0.244 HD
ENDBRANCH   6  11
BRANCH   7  13
ATOM     13  O   UNL A   1       8.617  51.854  97.962  0.00  0.00    -0.432 OA
ATOM     14  H   UNL A   1       9.079  52.262  98.724  0.00  0.00    +0.242 HD
ENDBRANCH   7  13
BRANCH   8  15
ATOM     15  O   UNL A   1       9.100  51.009 100.628  0.00  0.00    -0.432 OA
ATOM     16  H   UNL A   1       8.928  50.420 101.398  0.00  0.00    +0.242 HD
ENDBRANCH   8  15
ENDBRANCH   2   3
BRANCH   1  17
ATOM     17  C   UNL A   1      11.829  47.759 102.350  0.00  0.00    -0.036 A 
ATOM     18  C   UNL A   1      12.179  46.407 102.482  0.00  0.00    +0.021 A 
ATOM     19  C   UNL A   1      12.787  45.949 103.651  0.00  0.00    +0.004 A 
ATOM     20  C   UNL A   1      13.050  46.834 104.695  0.00  0.00    +0.001 A 
ATOM     21  C   UNL A   1      12.700  48.179 104.574  0.00  0.00    +0.004 A 
ATOM     22  C   UNL A   1      12.089  48.640 103.408  0.00  0.00    +0.021 A 
ENDBRANCH   1  17
BRANCH   1  24
ATOM     23  C   UNL A   1      12.706  49.953  99.989  0.00  0.00    +0.037 C 
ATOM     24  C   UNL A   1      11.988  48.816 100.006  0.00  0.00    +0.106 C 
BRANCH  23  26
ATOM     25  C   UNL A   1      14.775  50.594  98.806  0.00  0.00    +0.019 C 
ATOM     26  C   UNL A   1      13.448  50.393  98.824  0.00  0.00    +0.078 C 
BRANCH  25  28
ATOM     27  C   UNL A   1      16.819  51.228  97.623  0.00  0.00    -0.002 C 
ATOM     28  C   UNL A   1      15.493  51.024  97.627  0.00  0.00    +0.003 C 
BRANCH  27  30
ATOM     29  C   UNL A   1      17.575  50.933  95.316  0.00  0.00    -0.024 C 
ATOM     30  C   UNL A   1      17.546  51.651  96.449  0.00  0.00    -0.008 C 
BRANCH  29  31
ATOM     31  C   UNL A   1      18.318  51.350  94.074  0.00  0.00    +0.086 C 
BRANCH  31  33
ATOM     32  C   UNL A   1      16.324  52.474  93.006  0.00  0.00    +0.073 C 
ATOM     33  C   UNL A   1      17.398  51.406  92.845  0.00  0.00    +0.096 C 
BRANCH  33  34
ATOM     34  O   UNL A   1      18.157  51.707  91.670  0.00  0.00    -0.455 OA
ATOM     35  H   UNL A   1      18.251  52.673  91.614  0.00  0.00    +0.235 HD
ENDBRANCH  33  34
ENDBRANCH  31  33
ENDBRANCH  29  31
ENDBRANCH  27  30
ENDBRANCH  25  28
ENDBRANCH  23  26
BRANCH  23  36
ATOM     36  O   UNL A   1      12.770  50.812 101.058  0.00  0.00    -0.564 OA
ATOM     37  H   UNL A   1      12.811  51.725 100.729  0.00  0.00    +0.334 HD
ENDBRANCH  23  36
ENDBRANCH   1  24
BRANCH   2  38
ATOM     38  C   UNL A   1       9.045  47.624 102.156  0.00  0.00    +0.264 C 
ATOM     39  O   UNL A   1       8.711  46.453 102.214  0.00  0.00    -0.323 OA
BRANCH  38  40
ATOM     40  O   UNL A   1       8.658  48.559 103.047  0.00  0.00    -0.502 OA
ATOM     41  H   UNL A   1       9.146  48.524 103.905  0.00  0.00    +0.362 HD
ENDBRANCH  38  40
ENDBRANCH   2  38
TORSDOF 16
ENDMDL
MODEL 9
REMARK VINA RESULT:      -5.8      3.529      9.194
REMARK  Name = *****
REMARK  17 active torsions:
REMARK  status: ('A' for Active; 'I' for Inactive)
REMARK    1  A    between atoms: C_1  and  C_2
REMARK    2  A    between atoms: C_2  and  O_3
REMARK    3  A    between atoms: C_2  and  C_4
REMARK    4  A    between atoms: C_4  and  C_5
REMARK    5  A    between atoms: C_6  and  C_7
REMARK    6  A    between atoms: C_8  and  C_9
REMARK    7  A    between atoms: C_10  and  C_11
REMARK    8  A    between atoms: C_11  and  O_12
REMARK    9  A    between atoms: C_13  and  C_14
REMARK   10  A    between atoms: C_14  and  C_33
REMARK   11  A    between atoms: C_15  and  C_16
REMARK   12  A    between atoms: C_15  and  C_30
REMARK   13  A    between atoms: C_19  and  O_21
REMARK   14  A    between atoms: C_22  and  O_23
REMARK   15  A    between atoms: C_24  and  O_26
REMARK   16  A    between atoms: C_27  and  O_29
REMARK   17  A    between atoms: C_30  and  O_31
REMARK                            x       y       z     vdW  Elec       q    Type
REMARK                         _______ _______ _______ _____ _____    ______ ____
ROOT
ATOM      1  C   UNL A   1      10.563  49.410  99.929  0.00  0.00    +0.018 C 
ATOM      2  C   UNL A   1       9.221  49.286  99.733  0.00  0.00    +0.110 C 
ENDROOT
BRANCH   2   3
ATOM      3  C   UNL A   1       8.438  49.179  98.441  0.00  0.00    +0.246 C 
ATOM      4  O   UNL A   1       8.695  47.931  97.780  0.00  0.00    -0.389 OA
ATOM      5  C   UNL A   1       7.909  47.763  96.611  0.00  0.00    +0.279 C 
ATOM      6  C   UNL A   1       8.191  48.873  95.583  0.00  0.00    +0.220 C 
ATOM      7  C   UNL A   1       7.947  50.237  96.223  0.00  0.00    +0.200 C 
ATOM      8  C   UNL A   1       8.762  50.370  97.511  0.00  0.00    +0.202 C 
BRANCH   5   9
ATOM      9  O   UNL A   1       8.263  46.523  96.016  0.00  0.00    -0.410 OA
ATOM     10  H   UNL A   1       7.758  46.494  95.184  0.00  0.00    +0.256 HD
ENDBRANCH   5   9
BRANCH   6  11
ATOM     11  O   UNL A   1       7.350  48.742  94.429  0.00  0.00    -0.426 OA
ATOM     12  H   UNL A   1       7.572  49.508  93.862  0.00  0.00    +0.244 HD
ENDBRANCH   6  11
BRANCH   7  13
ATOM     13  O   UNL A   1       8.324  51.293  95.328  0.00  0.00    -0.432 OA
ATOM     14  H   UNL A   1       8.057  52.121  95.780  0.00  0.00    +0.242 HD
ENDBRANCH   7  13
BRANCH   8  15
ATOM     15  O   UNL A   1       8.467  51.627  98.143  0.00  0.00    -0.432 OA
ATOM     16  H   UNL A   1       9.348  51.985  98.396  0.00  0.00    +0.242 HD
ENDBRANCH   8  15
ENDBRANCH   2   3
BRANCH   1  17
ATOM     17  C   UNL A   1      11.044  49.540 101.330  0.00  0.00    -0.036 A 
ATOM     18  C   UNL A   1      11.684  48.459 101.955  0.00  0.00    +0.021 A 
ATOM     19  C   UNL A   1      12.143  48.576 103.268  0.00  0.00    +0.004 A 
ATOM     20  C   UNL A   1      11.968  49.770 103.965  0.00  0.00    +0.001 A 
ATOM     21  C   UNL A   1      11.328  50.848 103.354  0.00  0.00    +0.004 A 
ATOM     22  C   UNL A   1      10.864  50.733 102.042  0.00  0.00    +0.021 A 
ENDBRANCH   1  17
BRANCH   1  24
ATOM     23  C   UNL A   1      12.711  50.066  98.738  0.00  0.00    +0.037 C 
ATOM     24  C   UNL A   1      11.496  49.493  98.795  0.00  0.00    +0.106 C 
BRANCH  23  26
ATOM     25  C   UNL A   1      14.729  50.642  97.439  0.00  0.00    +0.019 C 
ATOM     26  C   UNL A   1      13.519  50.069  97.534  0.00  0.00    +0.078 C 
BRANCH  25  28
ATOM     27  C   UNL A   1      16.756  51.139  96.165  0.00  0.00    -0.002 C 
ATOM     28  C   UNL A   1      15.520  50.623  96.228  0.00  0.00    +0.003 C 
BRANCH  27  30
ATOM     29  C   UNL A   1      17.085  50.675  93.786  0.00  0.00    -0.024 C 
ATOM     30  C   UNL A   1      17.555  51.119  94.961  0.00  0.00    -0.008 C 
BRANCH  29  31
ATOM     31  C   UNL A   1      17.890  50.646  92.514  0.00  0.00    +0.086 C 
BRANCH  31  33
ATOM     32  C   UNL A   1      18.725  52.579  91.116  0.00  0.00    +0.073 C 
ATOM     33  C   UNL A   1      17.501  51.787  91.561  0.00  0.00    +0.096 C 
BRANCH  33  34
ATOM     34  O   UNL A   1      16.859  51.264  90.395  0.00  0.00    -0.455 OA
ATOM     35  H   UNL A   1      17.548  50.902  89.811  0.00  0.00    +0.235 HD
ENDBRANCH  33  34
ENDBRANCH  31  33
ENDBRANCH  29  31
ENDBRANCH  27  30
ENDBRANCH  25  28
ENDBRANCH  23  26
BRANCH  23  36
ATOM     36  O   UNL A   1      13.277  50.725  99.801  0.00  0.00    -0.564 OA
ATOM     37  H   UNL A   1      13.501  50.079 100.491  0.00  0.00    +0.334 HD
ENDBRANCH  23  36
ENDBRANCH   1  24
BRANCH   2  38
ATOM     38  C   UNL A   1       8.303  49.215 100.900  0.00  0.00    +0.264 C 
ATOM     39  O   UNL A   1       8.151  48.214 101.579  0.00  0.00    -0.323 OA
BRANCH  38  40
ATOM     40  O   UNL A   1       7.581  50.344 101.056  0.00  0.00    -0.502 OA
ATOM     41  H   UNL A   1       6.928  50.305 101.796  0.00  0.00    +0.362 HD
ENDBRANCH  38  40
ENDBRANCH   2  38
TORSDOF 16
ENDMDL
