# Supplementary material for: The Cordyceps Genus as a Potential Source of Bioactive Compounds for Adjuvant Cancer Therapy: A Network Pharmacology Approach
Source: Pharmaceuticals (Basel). 2025 Apr 30;18(5):667. doi: 10.3390/ph18050667 (PMC12115173; doi:10.3390/ph18050667)
Supplement: Supplementary file 1 [file pharmaceuticals-18-00667-s001.zip › pharmaceuticals-3597034-supplementary/Supplementary Materials/Molecular docking simulations/ExtractoCordyceps2/Results/AURKA(3cho)/Conformations_AURKA/CordycepoidA/CordycepoidA_docked_model_1.pdb]

REMARK VINA RESULT:      -7.2      0.000      0.000
REMARK  Name = *****
REMARK  17 active torsions:
REMARK  status: ('A' for Active; 'I' for Inactive)
REMARK    1  A    between atoms: C_1  and  C_2
REMARK    2  A    between atoms: C_2  and  O_3
REMARK    3  A    between atoms: C_2  and  C_4
REMARK    4  A    between atoms: C_4  and  C_5
REMARK    5  A    between atoms: C_6  and  C_7
REMARK    6  A    between atoms: C_8  and  C_9
REMARK    7  A    between atoms: C_10  and  C_11
REMARK    8  A    between atoms: C_11  and  O_12
REMARK    9  A    between atoms: C_13  and  C_14
REMARK   10  A    between atoms: C_14  and  C_33
REMARK   11  A    between atoms: C_15  and  C_16
REMARK   12  A    between atoms: C_15  and  C_30
REMARK   13  A    between atoms: C_19  and  O_21
REMARK   14  A    between atoms: C_22  and  O_23
REMARK   15  A    between atoms: C_24  and  O_26
REMARK   16  A    between atoms: C_27  and  O_29
REMARK   17  A    between atoms: C_30  and  O_31
REMARK                            x       y       z     vdW  Elec       q    Type
REMARK                         _______ _______ _______ _____ _____    ______ ____
ROOT
ATOM      1  C   UNL A   1      14.609  51.044  92.809  0.00  0.00
ATOM      2  C   UNL A   1      13.588  50.732  91.964  0.00  0.00
ENDROOT
BRANCH   2   3
ATOM      3  C   UNL A   1      12.160  50.334  92.276  0.00  0.00
ATOM      4  O   UNL A   1      11.727  49.254  91.435  0.00  0.00
ATOM      5  C   UNL A   1      10.424  48.801  91.763  0.00  0.00
ATOM      6  C   UNL A   1       9.384  49.924  91.610  0.00  0.00
ATOM      7  C   UNL A   1       9.788  51.116  92.473  0.00  0.00
ATOM      8  C   UNL A   1      11.217  51.550  92.140  0.00  0.00
BRANCH   5   9
ATOM      9  O   UNL A   1      10.077  47.764  90.855  0.00  0.00
ATOM     10  H   UNL A   1      10.744  47.070  91.005  0.00  0.00
ENDBRANCH   5   9
BRANCH   6  11
ATOM     11  O   UNL A   1       8.077  49.485  92.003  0.00  0.00
ATOM     12  H   UNL A   1       8.088  48.513  91.888  0.00  0.00
ENDBRANCH   6  11
BRANCH   7  13
ATOM     13  O   UNL A   1       8.907  52.226  92.253  0.00  0.00
ATOM     14  H   UNL A   1       9.491  52.977  92.019  0.00  0.00
ENDBRANCH   7  13
BRANCH   8  15
ATOM     15  O   UNL A   1      11.613  52.624  93.011  0.00  0.00
ATOM     16  H   UNL A   1      12.525  52.385  93.293  0.00  0.00
ENDBRANCH   8  15
ENDBRANCH   2   3
BRANCH   1  17
ATOM     17  C   UNL A   1      15.931  51.356  92.205  0.00  0.00
ATOM     18  C   UNL A   1      16.891  50.344  92.057  0.00  0.00
ATOM     19  C   UNL A   1      18.132  50.628  91.484  0.00  0.00
ATOM     20  C   UNL A   1      18.424  51.923  91.057  0.00  0.00
ATOM     21  C   UNL A   1      17.477  52.936  91.205  0.00  0.00
ATOM     22  C   UNL A   1      16.237  52.656  91.780  0.00  0.00
ENDBRANCH   1  17
BRANCH   1  24
ATOM     23  C   UNL A   1      14.173  49.936  95.056  0.00  0.00
ATOM     24  C   UNL A   1      14.434  50.994  94.269  0.00  0.00
BRANCH  23  26
ATOM     25  C   UNL A   1      14.877  50.705  97.293  0.00  0.00
ATOM     26  C   UNL A   1      14.022  50.047  96.494  0.00  0.00
BRANCH  25  28
ATOM     27  C   UNL A   1      13.602  50.356  99.350  0.00  0.00
ATOM     28  C   UNL A   1      14.698  50.810  98.724  0.00  0.00
BRANCH  27  30
ATOM     29  C   UNL A   1      12.462  49.772 101.434  0.00  0.00
ATOM     30  C   UNL A   1      13.417  50.450 100.780  0.00  0.00
BRANCH  29  31
ATOM     31  C   UNL A   1      12.247  49.845 102.923  0.00  0.00
BRANCH  31  33
ATOM     32  C   UNL A   1      11.415  47.482 102.590  0.00  0.00
ATOM     33  C   UNL A   1      12.094  48.451 103.551  0.00  0.00
BRANCH  33  34
ATOM     34  O   UNL A   1      13.375  47.917 103.894  0.00  0.00
ATOM     35  H   UNL A   1      13.832  47.680 103.068  0.00  0.00
ENDBRANCH  33  34
ENDBRANCH  31  33
ENDBRANCH  29  31
ENDBRANCH  27  30
ENDBRANCH  25  28
ENDBRANCH  23  26
BRANCH  23  36
ATOM     36  O   UNL A   1      13.993  48.666  94.565  0.00  0.00
ATOM     37  H   UNL A   1      14.155  48.026  95.277  0.00  0.00
ENDBRANCH  23  36
ENDBRANCH   1  24
BRANCH   2  38
ATOM     38  C   UNL A   1      13.800  50.781  90.493  0.00  0.00
ATOM     39  O   UNL A   1      13.589  51.771  89.814  0.00  0.00
BRANCH  38  40
ATOM     40  O   UNL A   1      14.148  49.582  89.983  0.00  0.00
ATOM     41  H   UNL A   1      13.738  49.384  89.107  0.00  0.00
ENDBRANCH  38  40
ENDBRANCH   2  38
TORSDOF 16
