# Supplementary material for: The Cordyceps Genus as a Potential Source of Bioactive Compounds for Adjuvant Cancer Therapy: A Network Pharmacology Approach
Source: Pharmaceuticals (Basel). 2025 Apr 30;18(5):667. doi: 10.3390/ph18050667 (PMC12115173; doi:10.3390/ph18050667)
Supplement: Supplementary file 1 [file pharmaceuticals-18-00667-s001.zip › pharmaceuticals-3597034-supplementary/Supplementary Materials/Molecular docking simulations/ExtractoCordyceps2/Results/AURKA(3cho)/Conformations_AURKA/CordycepoidA/CordycepoidA_docked_model_2.pdb]

REMARK VINA RESULT:      -6.6      1.203      2.330
REMARK  Name = *****
REMARK  17 active torsions:
REMARK  status: ('A' for Active; 'I' for Inactive)
REMARK    1  A    between atoms: C_1  and  C_2
REMARK    2  A    between atoms: C_2  and  O_3
REMARK    3  A    between atoms: C_2  and  C_4
REMARK    4  A    between atoms: C_4  and  C_5
REMARK    5  A    between atoms: C_6  and  C_7
REMARK    6  A    between atoms: C_8  and  C_9
REMARK    7  A    between atoms: C_10  and  C_11
REMARK    8  A    between atoms: C_11  and  O_12
REMARK    9  A    between atoms: C_13  and  C_14
REMARK   10  A    between atoms: C_14  and  C_33
REMARK   11  A    between atoms: C_15  and  C_16
REMARK   12  A    between atoms: C_15  and  C_30
REMARK   13  A    between atoms: C_19  and  O_21
REMARK   14  A    between atoms: C_22  and  O_23
REMARK   15  A    between atoms: C_24  and  O_26
REMARK   16  A    between atoms: C_27  and  O_29
REMARK   17  A    between atoms: C_30  and  O_31
REMARK                            x       y       z     vdW  Elec       q    Type
REMARK                         _______ _______ _______ _____ _____    ______ ____
ROOT
ATOM      1  C   UNL A   1      14.043  51.192  92.687  0.00  0.00
ATOM      2  C   UNL A   1      13.270  51.014  91.581  0.00  0.00
ENDROOT
BRANCH   2   3
ATOM      3  C   UNL A   1      11.780  50.757  91.473  0.00  0.00
ATOM      4  O   UNL A   1      11.036  51.669  92.295  0.00  0.00
ATOM      5  C   UNL A   1       9.634  51.511  92.148  0.00  0.00
ATOM      6  C   UNL A   1       9.185  50.093  92.543  0.00  0.00
ATOM      7  C   UNL A   1       9.948  49.065  91.712  0.00  0.00
ATOM      8  C   UNL A   1      11.455  49.293  91.843  0.00  0.00
BRANCH   5   9
ATOM      9  O   UNL A   1       8.993  52.427  93.025  0.00  0.00
ATOM     10  H   UNL A   1       9.570  52.466  93.808  0.00  0.00
ENDBRANCH   5   9
BRANCH   6  11
ATOM     11  O   UNL A   1       7.779  49.912  92.332  0.00  0.00
ATOM     12  H   UNL A   1       7.414  49.693  93.214  0.00  0.00
ENDBRANCH   6  11
BRANCH   7  13
ATOM     13  O   UNL A   1       9.644  47.732  92.146  0.00  0.00
ATOM     14  H   UNL A   1       9.433  47.236  91.328  0.00  0.00
ENDBRANCH   7  13
BRANCH   8  15
ATOM     15  O   UNL A   1      12.160  48.368  90.997  0.00  0.00
ATOM     16  H   UNL A   1      12.508  48.925  90.264  0.00  0.00
ENDBRANCH   8  15
ENDBRANCH   2   3
BRANCH   1  17
ATOM     17  C   UNL A   1      15.504  51.384  92.481  0.00  0.00
ATOM     18  C   UNL A   1      16.009  52.661  92.197  0.00  0.00
ATOM     19  C   UNL A   1      17.379  52.849  92.009  0.00  0.00
ATOM     20  C   UNL A   1      18.253  51.767  92.102  0.00  0.00
ATOM     21  C   UNL A   1      17.758  50.493  92.380  0.00  0.00
ATOM     22  C   UNL A   1      16.388  50.300  92.565  0.00  0.00
ENDBRANCH   1  17
BRANCH   1  24
ATOM     23  C   UNL A   1      13.382  50.059  94.865  0.00  0.00
ATOM     24  C   UNL A   1      13.470  51.117  94.040  0.00  0.00
BRANCH  23  26
ATOM     25  C   UNL A   1      13.474  50.298  97.320  0.00  0.00
ATOM     26  C   UNL A   1      12.780  50.141  96.182  0.00  0.00
BRANCH  25  28
ATOM     27  C   UNL A   1      13.554  50.410  99.761  0.00  0.00
ATOM     28  C   UNL A   1      12.848  50.387  98.621  0.00  0.00
BRANCH  27  30
ATOM     29  C   UNL A   1      12.430  49.441 101.706  0.00  0.00
ATOM     30  C   UNL A   1      12.938  50.505 101.065  0.00  0.00
BRANCH  29  31
ATOM     31  C   UNL A   1      11.787  49.507 103.066  0.00  0.00
BRANCH  31  33
ATOM     32  C   UNL A   1       9.498  50.529 103.387  0.00  0.00
ATOM     33  C   UNL A   1      10.991  50.806 103.264  0.00  0.00
BRANCH  33  34
ATOM     34  O   UNL A   1      11.422  51.476 104.452  0.00  0.00
ATOM     35  H   UNL A   1      10.642  51.889 104.862  0.00  0.00
ENDBRANCH  33  34
ENDBRANCH  31  33
ENDBRANCH  29  31
ENDBRANCH  27  30
ENDBRANCH  25  28
ENDBRANCH  23  26
BRANCH  23  36
ATOM     36  O   UNL A   1      13.820  48.804  94.521  0.00  0.00
ATOM     37  H   UNL A   1      13.061  48.198  94.503  0.00  0.00
ENDBRANCH  23  36
ENDBRANCH   1  24
BRANCH   2  38
ATOM     38  C   UNL A   1      13.880  51.086  90.228  0.00  0.00
ATOM     39  O   UNL A   1      14.457  50.151  89.697  0.00  0.00
BRANCH  38  40
ATOM     40  O   UNL A   1      13.819  52.326  89.701  0.00  0.00
ATOM     41  H   UNL A   1      13.910  52.350  88.717  0.00  0.00
ENDBRANCH  38  40
ENDBRANCH   2  38
TORSDOF 16
