# Supplementary material for: The Cordyceps Genus as a Potential Source of Bioactive Compounds for Adjuvant Cancer Therapy: A Network Pharmacology Approach
Source: Pharmaceuticals (Basel). 2025 Apr 30;18(5):667. doi: 10.3390/ph18050667 (PMC12115173; doi:10.3390/ph18050667)
Supplement: Supplementary file 1 [file pharmaceuticals-18-00667-s001.zip › pharmaceuticals-3597034-supplementary/Supplementary Materials/Molecular docking simulations/ExtractoCordyceps2/Results/AURKA(3cho)/Conformations_AURKA/CordycepoidA/CordycepoidA_docked_model_3.pdb]

REMARK VINA RESULT:      -6.4      3.590      9.394
REMARK  Name = *****
REMARK  17 active torsions:
REMARK  status: ('A' for Active; 'I' for Inactive)
REMARK    1  A    between atoms: C_1  and  C_2
REMARK    2  A    between atoms: C_2  and  O_3
REMARK    3  A    between atoms: C_2  and  C_4
REMARK    4  A    between atoms: C_4  and  C_5
REMARK    5  A    between atoms: C_6  and  C_7
REMARK    6  A    between atoms: C_8  and  C_9
REMARK    7  A    between atoms: C_10  and  C_11
REMARK    8  A    between atoms: C_11  and  O_12
REMARK    9  A    between atoms: C_13  and  C_14
REMARK   10  A    between atoms: C_14  and  C_33
REMARK   11  A    between atoms: C_15  and  C_16
REMARK   12  A    between atoms: C_15  and  C_30
REMARK   13  A    between atoms: C_19  and  O_21
REMARK   14  A    between atoms: C_22  and  O_23
REMARK   15  A    between atoms: C_24  and  O_26
REMARK   16  A    between atoms: C_27  and  O_29
REMARK   17  A    between atoms: C_30  and  O_31
REMARK                            x       y       z     vdW  Elec       q    Type
REMARK                         _______ _______ _______ _____ _____    ______ ____
ROOT
ATOM      1  C   UNL A   1      11.036  49.569 100.002  0.00  0.00
ATOM      2  C   UNL A   1       9.782  49.326  99.529  0.00  0.00
ENDROOT
BRANCH   2   3
ATOM      3  C   UNL A   1       9.301  49.163  98.102  0.00  0.00
ATOM      4  O   UNL A   1       8.584  50.325  97.660  0.00  0.00
ATOM      5  C   UNL A   1       8.196  50.239  96.298  0.00  0.00
ATOM      6  C   UNL A   1       7.273  49.032  96.054  0.00  0.00
ATOM      7  C   UNL A   1       7.971  47.754  96.513  0.00  0.00
ATOM      8  C   UNL A   1       8.429  47.895  97.966  0.00  0.00
BRANCH   5   9
ATOM      9  O   UNL A   1       7.466  51.413  95.972  0.00  0.00
ATOM     10  H   UNL A   1       7.904  52.124  96.473  0.00  0.00
ENDBRANCH   5   9
BRANCH   6  11
ATOM     11  O   UNL A   1       6.934  48.905  94.667  0.00  0.00
ATOM     12  H   UNL A   1       7.741  49.170  94.180  0.00  0.00
ENDBRANCH   6  11
BRANCH   7  13
ATOM     13  O   UNL A   1       7.087  46.629  96.416  0.00  0.00
ATOM     14  H   UNL A   1       6.214  46.960  96.714  0.00  0.00
ENDBRANCH   7  13
BRANCH   8  15
ATOM     15  O   UNL A   1       9.150  46.715  98.363  0.00  0.00
ATOM     16  H   UNL A   1       9.890  46.654  97.716  0.00  0.00
ENDBRANCH   8  15
ENDBRANCH   2   3
BRANCH   1  17
ATOM     17  C   UNL A   1      11.198  49.727 101.472  0.00  0.00
ATOM     18  C   UNL A   1      10.750  50.896 102.104  0.00  0.00
ATOM     19  C   UNL A   1      10.893  51.049 103.484  0.00  0.00
ATOM     20  C   UNL A   1      11.482  50.038 104.241  0.00  0.00
ATOM     21  C   UNL A   1      11.935  48.874 103.620  0.00  0.00
ATOM     22  C   UNL A   1      11.797  48.720 102.239  0.00  0.00
ENDBRANCH   1  17
BRANCH   1  24
ATOM     23  C   UNL A   1      13.328  50.409  99.292  0.00  0.00
ATOM     24  C   UNL A   1      12.175  49.748  99.089  0.00  0.00
BRANCH  23  26
ATOM     25  C   UNL A   1      15.382  51.378  98.325  0.00  0.00
ATOM     26  C   UNL A   1      14.366  50.502  98.284  0.00  0.00
BRANCH  25  28
ATOM     27  C   UNL A   1      16.383  50.685  96.205  0.00  0.00
ATOM     28  C   UNL A   1      16.410  51.444  97.310  0.00  0.00
BRANCH  27  30
ATOM     29  C   UNL A   1      17.199  51.327  93.990  0.00  0.00
ATOM     30  C   UNL A   1      17.403  50.748  95.183  0.00  0.00
BRANCH  29  31
ATOM     31  C   UNL A   1      18.242  51.414  92.907  0.00  0.00
BRANCH  31  33
ATOM     32  C   UNL A   1      18.751  52.804  90.860  0.00  0.00
ATOM     33  C   UNL A   1      17.680  52.028  91.616  0.00  0.00
BRANCH  33  34
ATOM     34  O   UNL A   1      17.180  51.001  90.755  0.00  0.00
ATOM     35  H   UNL A   1      17.836  50.283  90.732  0.00  0.00
ENDBRANCH  33  34
ENDBRANCH  31  33
ENDBRANCH  29  31
ENDBRANCH  27  30
ENDBRANCH  25  28
ENDBRANCH  23  26
BRANCH  23  36
ATOM     36  O   UNL A   1      13.609  51.081 100.456  0.00  0.00
ATOM     37  H   UNL A   1      13.517  52.035 100.301  0.00  0.00
ENDBRANCH  23  36
ENDBRANCH   1  24
BRANCH   2  38
ATOM     38  C   UNL A   1       8.649  49.160 100.478  0.00  0.00
ATOM     39  O   UNL A   1       8.451  48.143 101.120  0.00  0.00
BRANCH  38  40
ATOM     40  O   UNL A   1       7.810  50.216 100.466  0.00  0.00
ATOM     41  H   UNL A   1       8.213  51.054 100.797  0.00  0.00
ENDBRANCH  38  40
ENDBRANCH   2  38
TORSDOF 16
