# Supplementary material for: The Cordyceps Genus as a Potential Source of Bioactive Compounds for Adjuvant Cancer Therapy: A Network Pharmacology Approach
Source: Pharmaceuticals (Basel). 2025 Apr 30;18(5):667. doi: 10.3390/ph18050667 (PMC12115173; doi:10.3390/ph18050667)
Supplement: Supplementary file 1 [file pharmaceuticals-18-00667-s001.zip › pharmaceuticals-3597034-supplementary/Supplementary Materials/Molecular docking simulations/ExtractoCordyceps2/Results/AURKA(3cho)/Conformations_AURKA/CordycepoidA/CordycepoidA_docked_model_4.pdb]

REMARK VINA RESULT:      -6.3      4.223     10.564
REMARK  Name = *****
REMARK  17 active torsions:
REMARK  status: ('A' for Active; 'I' for Inactive)
REMARK    1  A    between atoms: C_1  and  C_2
REMARK    2  A    between atoms: C_2  and  O_3
REMARK    3  A    between atoms: C_2  and  C_4
REMARK    4  A    between atoms: C_4  and  C_5
REMARK    5  A    between atoms: C_6  and  C_7
REMARK    6  A    between atoms: C_8  and  C_9
REMARK    7  A    between atoms: C_10  and  C_11
REMARK    8  A    between atoms: C_11  and  O_12
REMARK    9  A    between atoms: C_13  and  C_14
REMARK   10  A    between atoms: C_14  and  C_33
REMARK   11  A    between atoms: C_15  and  C_16
REMARK   12  A    between atoms: C_15  and  C_30
REMARK   13  A    between atoms: C_19  and  O_21
REMARK   14  A    between atoms: C_22  and  O_23
REMARK   15  A    between atoms: C_24  and  O_26
REMARK   16  A    between atoms: C_27  and  O_29
REMARK   17  A    between atoms: C_30  and  O_31
REMARK                            x       y       z     vdW  Elec       q    Type
REMARK                         _______ _______ _______ _____ _____    ______ ____
ROOT
ATOM      1  C   UNL A   1       9.429  48.315  99.562  0.00  0.00
ATOM      2  C   UNL A   1       9.173  48.165 100.891  0.00  0.00
ENDROOT
BRANCH   2   3
ATOM      3  C   UNL A   1      10.034  48.513 102.087  0.00  0.00
ATOM      4  O   UNL A   1      10.341  49.915 102.114  0.00  0.00
ATOM      5  C   UNL A   1      11.074  50.288 103.270  0.00  0.00
ATOM      6  C   UNL A   1      12.417  49.541 103.349  0.00  0.00
ATOM      7  C   UNL A   1      12.166  48.035 103.314  0.00  0.00
ATOM      8  C   UNL A   1      11.327  47.667 102.088  0.00  0.00
BRANCH   5   9
ATOM      9  O   UNL A   1      11.357  51.678 103.183  0.00  0.00
ATOM     10  H   UNL A   1      12.282  51.761 103.478  0.00  0.00
ENDBRANCH   5   9
BRANCH   6  11
ATOM     11  O   UNL A   1      13.128  49.867 104.550  0.00  0.00
ATOM     12  H   UNL A   1      14.075  49.824 104.307  0.00  0.00
ENDBRANCH   6  11
BRANCH   7  13
ATOM     13  O   UNL A   1      13.405  47.315 103.257  0.00  0.00
ATOM     14  H   UNL A   1      13.163  46.375 103.393  0.00  0.00
ENDBRANCH   7  13
BRANCH   8  15
ATOM     15  O   UNL A   1      11.035  46.260 102.107  0.00  0.00
ATOM     16  H   UNL A   1      10.054  46.216 102.181  0.00  0.00
ENDBRANCH   8  15
ENDBRANCH   2   3
BRANCH   1  17
ATOM     17  C   UNL A   1       8.397  47.833  98.605  0.00  0.00
ATOM     18  C   UNL A   1       8.371  46.484  98.223  0.00  0.00
ATOM     19  C   UNL A   1       7.401  46.024  97.330  0.00  0.00
ATOM     20  C   UNL A   1       6.454  46.906  96.812  0.00  0.00
ATOM     21  C   UNL A   1       6.476  48.250  97.183  0.00  0.00
ATOM     22  C   UNL A   1       7.446  48.714  98.073  0.00  0.00
ENDBRANCH   1  17
BRANCH   1  24
ATOM     23  C   UNL A   1      10.999  50.099  98.660  0.00  0.00
ATOM     24  C   UNL A   1      10.711  48.857  99.087  0.00  0.00
BRANCH  23  26
ATOM     25  C   UNL A   1      13.444  50.302  98.931  0.00  0.00
ATOM     26  C   UNL A   1      12.324  50.486  98.215  0.00  0.00
BRANCH  25  28
ATOM     27  C   UNL A   1      15.095  50.658  97.162  0.00  0.00
ATOM     28  C   UNL A   1      14.756  50.689  98.460  0.00  0.00
BRANCH  27  30
ATOM     29  C   UNL A   1      16.748  50.972  95.388  0.00  0.00
ATOM     30  C   UNL A   1      16.400  51.048  96.681  0.00  0.00
BRANCH  29  31
ATOM     31  C   UNL A   1      18.098  51.376  94.855  0.00  0.00
BRANCH  31  33
ATOM     32  C   UNL A   1      17.853  50.253  92.604  0.00  0.00
ATOM     33  C   UNL A   1      18.079  51.573  93.331  0.00  0.00
BRANCH  33  34
ATOM     34  O   UNL A   1      17.032  52.474  92.960  0.00  0.00
ATOM     35  H   UNL A   1      16.533  52.069  92.230  0.00  0.00
ENDBRANCH  33  34
ENDBRANCH  31  33
ENDBRANCH  29  31
ENDBRANCH  27  30
ENDBRANCH  25  28
ENDBRANCH  23  26
BRANCH  23  36
ATOM     36  O   UNL A   1      10.060  51.097  98.575  0.00  0.00
ATOM     37  H   UNL A   1      10.315  51.823  99.168  0.00  0.00
ENDBRANCH  23  36
ENDBRANCH   1  24
BRANCH   2  38
ATOM     38  C   UNL A   1       7.871  47.603 101.338  0.00  0.00
ATOM     39  O   UNL A   1       6.861  48.272 101.479  0.00  0.00
BRANCH  38  40
ATOM     40  O   UNL A   1       7.960  46.300 101.672  0.00  0.00
ATOM     41  H   UNL A   1       8.886  45.978 101.792  0.00  0.00
ENDBRANCH  38  40
ENDBRANCH   2  38
TORSDOF 16
