# Supplementary material for: The Cordyceps Genus as a Potential Source of Bioactive Compounds for Adjuvant Cancer Therapy: A Network Pharmacology Approach
Source: Pharmaceuticals (Basel). 2025 Apr 30;18(5):667. doi: 10.3390/ph18050667 (PMC12115173; doi:10.3390/ph18050667)
Supplement: Supplementary file 1 [file pharmaceuticals-18-00667-s001.zip › pharmaceuticals-3597034-supplementary/Supplementary Materials/Molecular docking simulations/ExtractoCordyceps2/Results/AURKA(3cho)/Conformations_AURKA/CordycepoidA/CordycepoidA_docked_model_5.pdb]

REMARK VINA RESULT:      -6.0      1.827      5.563
REMARK  Name = *****
REMARK  17 active torsions:
REMARK  status: ('A' for Active; 'I' for Inactive)
REMARK    1  A    between atoms: C_1  and  C_2
REMARK    2  A    between atoms: C_2  and  O_3
REMARK    3  A    between atoms: C_2  and  C_4
REMARK    4  A    between atoms: C_4  and  C_5
REMARK    5  A    between atoms: C_6  and  C_7
REMARK    6  A    between atoms: C_8  and  C_9
REMARK    7  A    between atoms: C_10  and  C_11
REMARK    8  A    between atoms: C_11  and  O_12
REMARK    9  A    between atoms: C_13  and  C_14
REMARK   10  A    between atoms: C_14  and  C_33
REMARK   11  A    between atoms: C_15  and  C_16
REMARK   12  A    between atoms: C_15  and  C_30
REMARK   13  A    between atoms: C_19  and  O_21
REMARK   14  A    between atoms: C_22  and  O_23
REMARK   15  A    between atoms: C_24  and  O_26
REMARK   16  A    between atoms: C_27  and  O_29
REMARK   17  A    between atoms: C_30  and  O_31
REMARK                            x       y       z     vdW  Elec       q    Type
REMARK                         _______ _______ _______ _____ _____    ______ ____
ROOT
ATOM      1  C   UNL A   1      10.451  50.981  92.782  0.00  0.00
ATOM      2  C   UNL A   1      11.264  51.333  91.748  0.00  0.00
ENDROOT
BRANCH   2   3
ATOM      3  C   UNL A   1      12.721  51.747  91.761  0.00  0.00
ATOM      4  O   UNL A   1      12.904  53.024  91.133  0.00  0.00
ATOM      5  C   UNL A   1      14.246  53.479  91.207  0.00  0.00
ATOM      6  C   UNL A   1      15.208  52.502  90.509  0.00  0.00
ATOM      7  C   UNL A   1      15.060  51.112  91.123  0.00  0.00
ATOM      8  C   UNL A   1      13.596  50.670  91.081  0.00  0.00
BRANCH   5   9
ATOM      9  O   UNL A   1      14.327  54.725  90.529  0.00  0.00
ATOM     10  H   UNL A   1      14.886  55.281  91.100  0.00  0.00
ENDBRANCH   5   9
BRANCH   6  11
ATOM     11  O   UNL A   1      16.571  52.927  90.641  0.00  0.00
ATOM     12  H   UNL A   1      16.537  53.905  90.630  0.00  0.00
ENDBRANCH   6  11
BRANCH   7  13
ATOM     13  O   UNL A   1      15.851  50.154  90.407  0.00  0.00
ATOM     14  H   UNL A   1      16.238  50.649  89.655  0.00  0.00
ENDBRANCH   7  13
BRANCH   8  15
ATOM     15  O   UNL A   1      13.457  49.393  91.729  0.00  0.00
ATOM     16  H   UNL A   1      12.576  49.436  92.166  0.00  0.00
ENDBRANCH   8  15
ENDBRANCH   2   3
BRANCH   1  17
ATOM     17  C   UNL A   1       9.033  50.664  92.463  0.00  0.00
ATOM     18  C   UNL A   1       8.091  51.698  92.352  0.00  0.00
ATOM     19  C   UNL A   1       6.760  51.408  92.047  0.00  0.00
ATOM     20  C   UNL A   1       6.360  50.087  91.852  0.00  0.00
ATOM     21  C   UNL A   1       7.289  49.052  91.966  0.00  0.00
ATOM     22  C   UNL A   1       8.620  49.338  92.274  0.00  0.00
ENDBRANCH   1  17
BRANCH   1  24
ATOM     23  C   UNL A   1      11.775  50.140  94.782  0.00  0.00
ATOM     24  C   UNL A   1      10.933  50.992  94.171  0.00  0.00
BRANCH  23  26
ATOM     25  C   UNL A   1      13.426  50.280  96.612  0.00  0.00
ATOM     26  C   UNL A   1      12.157  50.281  96.174  0.00  0.00
BRANCH  25  28
ATOM     27  C   UNL A   1      12.934  50.135  99.003  0.00  0.00
ATOM     28  C   UNL A   1      13.781  50.432  98.006  0.00  0.00
BRANCH  27  30
ATOM     29  C   UNL A   1      12.450  49.930 101.392  0.00  0.00
ATOM     30  C   UNL A   1      13.282  50.278 100.398  0.00  0.00
BRANCH  29  31
ATOM     31  C   UNL A   1      12.785  50.061 102.854  0.00  0.00
BRANCH  31  33
ATOM     32  C   UNL A   1      10.797  48.549 103.239  0.00  0.00
ATOM     33  C   UNL A   1      12.213  48.900 103.681  0.00  0.00
BRANCH  33  34
ATOM     34  O   UNL A   1      13.030  47.735 103.534  0.00  0.00
ATOM     35  H   UNL A   1      13.258  47.415 104.424  0.00  0.00
ENDBRANCH  33  34
ENDBRANCH  31  33
ENDBRANCH  29  31
ENDBRANCH  27  30
ENDBRANCH  25  28
ENDBRANCH  23  26
BRANCH  23  36
ATOM     36  O   UNL A   1      12.318  49.047  94.155  0.00  0.00
ATOM     37  H   UNL A   1      12.971  49.349  93.502  0.00  0.00
ENDBRANCH  23  36
ENDBRANCH   1  24
BRANCH   2  38
ATOM     38  C   UNL A   1      10.743  51.323  90.355  0.00  0.00
ATOM     39  O   UNL A   1      10.599  50.307  89.697  0.00  0.00
BRANCH  38  40
ATOM     40  O   UNL A   1      10.552  52.566  89.868  0.00  0.00
ATOM     41  H   UNL A   1       9.820  52.631  89.208  0.00  0.00
ENDBRANCH  38  40
ENDBRANCH   2  38
TORSDOF 16
