# Supplementary material for: The Cordyceps Genus as a Potential Source of Bioactive Compounds for Adjuvant Cancer Therapy: A Network Pharmacology Approach
Source: Pharmaceuticals (Basel). 2025 Apr 30;18(5):667. doi: 10.3390/ph18050667 (PMC12115173; doi:10.3390/ph18050667)
Supplement: Supplementary file 1 [file pharmaceuticals-18-00667-s001.zip › pharmaceuticals-3597034-supplementary/Supplementary Materials/Molecular docking simulations/ExtractoCordyceps2/Results/AURKA(3cho)/Conformations_AURKA/CordycepoidA/CordycepoidA_docked_model_6.pdb]

REMARK VINA RESULT:      -6.0      4.311     10.309
REMARK  Name = *****
REMARK  17 active torsions:
REMARK  status: ('A' for Active; 'I' for Inactive)
REMARK    1  A    between atoms: C_1  and  C_2
REMARK    2  A    between atoms: C_2  and  O_3
REMARK    3  A    between atoms: C_2  and  C_4
REMARK    4  A    between atoms: C_4  and  C_5
REMARK    5  A    between atoms: C_6  and  C_7
REMARK    6  A    between atoms: C_8  and  C_9
REMARK    7  A    between atoms: C_10  and  C_11
REMARK    8  A    between atoms: C_11  and  O_12
REMARK    9  A    between atoms: C_13  and  C_14
REMARK   10  A    between atoms: C_14  and  C_33
REMARK   11  A    between atoms: C_15  and  C_16
REMARK   12  A    between atoms: C_15  and  C_30
REMARK   13  A    between atoms: C_19  and  O_21
REMARK   14  A    between atoms: C_22  and  O_23
REMARK   15  A    between atoms: C_24  and  O_26
REMARK   16  A    between atoms: C_27  and  O_29
REMARK   17  A    between atoms: C_30  and  O_31
REMARK                            x       y       z     vdW  Elec       q    Type
REMARK                         _______ _______ _______ _____ _____    ______ ____
ROOT
ATOM      1  C   UNL A   1       9.238  49.562  98.697  0.00  0.00
ATOM      2  C   UNL A   1       8.949  49.765 100.012  0.00  0.00
ENDROOT
BRANCH   2   3
ATOM      3  C   UNL A   1       9.722  50.531 101.066  0.00  0.00
ATOM      4  O   UNL A   1      10.413  49.638 101.953  0.00  0.00
ATOM      5  C   UNL A   1      11.216  50.325 102.898  0.00  0.00
ATOM      6  C   UNL A   1      10.370  51.258 103.782  0.00  0.00
ATOM      7  C   UNL A   1       9.595  52.233 102.900  0.00  0.00
ATOM      8  C   UNL A   1       8.781  51.469 101.854  0.00  0.00
BRANCH   5   9
ATOM      9  O   UNL A   1      11.823  49.360 103.746  0.00  0.00
ATOM     10  H   UNL A   1      11.148  49.161 104.418  0.00  0.00
ENDBRANCH   5   9
BRANCH   6  11
ATOM     11  O   UNL A   1      11.189  52.002 104.693  0.00  0.00
ATOM     12  H   UNL A   1      11.093  51.547 105.554  0.00  0.00
ENDBRANCH   6  11
BRANCH   7  13
ATOM     13  O   UNL A   1       8.700  53.030 103.688  0.00  0.00
ATOM     14  H   UNL A   1       9.258  53.734 104.079  0.00  0.00
ENDBRANCH   7  13
BRANCH   8  15
ATOM     15  O   UNL A   1       8.116  52.400 100.983  0.00  0.00
ATOM     16  H   UNL A   1       8.574  52.293 100.118  0.00  0.00
ENDBRANCH   8  15
ENDBRANCH   2   3
BRANCH   1  17
ATOM     17  C   UNL A   1       8.300  48.719  97.909  0.00  0.00
ATOM     18  C   UNL A   1       7.383  49.321  97.034  0.00  0.00
ATOM     19  C   UNL A   1       6.505  48.536  96.286  0.00  0.00
ATOM     20  C   UNL A   1       6.534  47.147  96.406  0.00  0.00
ATOM     21  C   UNL A   1       7.439  46.541  97.278  0.00  0.00
ATOM     22  C   UNL A   1       8.317  47.323  98.029  0.00  0.00
ENDBRANCH   1  17
BRANCH   1  24
ATOM     23  C   UNL A   1      11.752  49.779  98.380  0.00  0.00
ATOM     24  C   UNL A   1      10.474  50.088  98.097  0.00  0.00
BRANCH  23  26
ATOM     25  C   UNL A   1      14.138  50.367  98.150  0.00  0.00
ATOM     26  C   UNL A   1      12.875  50.392  97.697  0.00  0.00
BRANCH  25  28
ATOM     27  C   UNL A   1      15.708  50.502  96.280  0.00  0.00
ATOM     28  C   UNL A   1      15.243  50.978  97.445  0.00  0.00
BRANCH  27  30
ATOM     29  C   UNL A   1      17.114  50.787  94.299  0.00  0.00
ATOM     30  C   UNL A   1      16.806  51.109  95.565  0.00  0.00
BRANCH  29  31
ATOM     31  C   UNL A   1      18.249  51.405  93.526  0.00  0.00
BRANCH  31  33
ATOM     32  C   UNL A   1      16.734  50.591  91.675  0.00  0.00
ATOM     33  C   UNL A   1      17.991  51.383  92.012  0.00  0.00
BRANCH  33  34
ATOM     34  O   UNL A   1      17.827  52.715  91.516  0.00  0.00
ATOM     35  H   UNL A   1      18.644  52.964  91.049  0.00  0.00
ENDBRANCH  33  34
ENDBRANCH  31  33
ENDBRANCH  29  31
ENDBRANCH  27  30
ENDBRANCH  25  28
ENDBRANCH  23  26
BRANCH  23  36
ATOM     36  O   UNL A   1      12.105  48.885  99.360  0.00  0.00
ATOM     37  H   UNL A   1      11.759  49.198 100.213  0.00  0.00
ENDBRANCH  23  36
ENDBRANCH   1  24
BRANCH   2  38
ATOM     38  C   UNL A   1       7.697  49.211 100.592  0.00  0.00
ATOM     39  O   UNL A   1       6.599  49.721 100.439  0.00  0.00
BRANCH  38  40
ATOM     40  O   UNL A   1       7.925  48.149 101.390  0.00  0.00
ATOM     41  H   UNL A   1       7.969  47.287 100.909  0.00  0.00
ENDBRANCH  38  40
ENDBRANCH   2  38
TORSDOF 16
