# Supplementary material for: The Cordyceps Genus as a Potential Source of Bioactive Compounds for Adjuvant Cancer Therapy: A Network Pharmacology Approach
Source: Pharmaceuticals (Basel). 2025 Apr 30;18(5):667. doi: 10.3390/ph18050667 (PMC12115173; doi:10.3390/ph18050667)
Supplement: Supplementary file 1 [file pharmaceuticals-18-00667-s001.zip › pharmaceuticals-3597034-supplementary/Supplementary Materials/Molecular docking simulations/ExtractoCordyceps2/Results/AURKA(3cho)/Conformations_AURKA/CordycepoidA/CordycepoidA_docked_model_7.pdb]

REMARK VINA RESULT:      -5.8      3.894      6.932
REMARK  Name = *****
REMARK  17 active torsions:
REMARK  status: ('A' for Active; 'I' for Inactive)
REMARK    1  A    between atoms: C_1  and  C_2
REMARK    2  A    between atoms: C_2  and  O_3
REMARK    3  A    between atoms: C_2  and  C_4
REMARK    4  A    between atoms: C_4  and  C_5
REMARK    5  A    between atoms: C_6  and  C_7
REMARK    6  A    between atoms: C_8  and  C_9
REMARK    7  A    between atoms: C_10  and  C_11
REMARK    8  A    between atoms: C_11  and  O_12
REMARK    9  A    between atoms: C_13  and  C_14
REMARK   10  A    between atoms: C_14  and  C_33
REMARK   11  A    between atoms: C_15  and  C_16
REMARK   12  A    between atoms: C_15  and  C_30
REMARK   13  A    between atoms: C_19  and  O_21
REMARK   14  A    between atoms: C_22  and  O_23
REMARK   15  A    between atoms: C_24  and  O_26
REMARK   16  A    between atoms: C_27  and  O_29
REMARK   17  A    between atoms: C_30  and  O_31
REMARK                            x       y       z     vdW  Elec       q    Type
REMARK                         _______ _______ _______ _____ _____    ______ ____
ROOT
ATOM      1  C   UNL A   1       8.705  50.720  92.726  0.00  0.00
ATOM      2  C   UNL A   1       9.964  50.915  92.246  0.00  0.00
ENDROOT
BRANCH   2   3
ATOM      3  C   UNL A   1      11.241  51.256  92.988  0.00  0.00
ATOM      4  O   UNL A   1      12.113  52.059  92.179  0.00  0.00
ATOM      5  C   UNL A   1      13.278  52.467  92.876  0.00  0.00
ATOM      6  C   UNL A   1      14.103  51.256  93.347  0.00  0.00
ATOM      7  C   UNL A   1      13.231  50.347  94.209  0.00  0.00
ATOM      8  C   UNL A   1      11.955  49.968  93.455  0.00  0.00
BRANCH   5   9
ATOM      9  O   UNL A   1      14.086  53.220  91.983  0.00  0.00
ATOM     10  H   UNL A   1      14.975  52.831  92.065  0.00  0.00
ENDBRANCH   5   9
BRANCH   6  11
ATOM     11  O   UNL A   1      15.246  51.666  94.109  0.00  0.00
ATOM     12  H   UNL A   1      15.141  52.632  94.229  0.00  0.00
ENDBRANCH   6  11
BRANCH   7  13
ATOM     13  O   UNL A   1      13.935  49.147  94.556  0.00  0.00
ATOM     14  H   UNL A   1      14.765  49.176  94.036  0.00  0.00
ENDBRANCH   7  13
BRANCH   8  15
ATOM     15  O   UNL A   1      11.108  49.174  94.304  0.00  0.00
ATOM     16  H   UNL A   1      10.483  48.736  93.683  0.00  0.00
ENDBRANCH   8  15
ENDBRANCH   2   3
BRANCH   1  17
ATOM     17  C   UNL A   1       7.629  50.439  91.738  0.00  0.00
ATOM     18  C   UNL A   1       6.845  51.489  91.239  0.00  0.00
ATOM     19  C   UNL A   1       5.837  51.233  90.307  0.00  0.00
ATOM     20  C   UNL A   1       5.606  49.931  89.868  0.00  0.00
ATOM     21  C   UNL A   1       6.377  48.880  90.364  0.00  0.00
ATOM     22  C   UNL A   1       7.384  49.131  91.298  0.00  0.00
ENDBRANCH   1  17
BRANCH   1  24
ATOM     23  C   UNL A   1       8.195  49.902  95.079  0.00  0.00
ATOM     24  C   UNL A   1       8.403  50.860  94.158  0.00  0.00
BRANCH  23  26
ATOM     25  C   UNL A   1       8.704  49.883  97.494  0.00  0.00
ATOM     26  C   UNL A   1       7.901  50.201  96.467  0.00  0.00
BRANCH  25  28
ATOM     27  C   UNL A   1       8.813  51.327  99.464  0.00  0.00
ATOM     28  C   UNL A   1       8.391  50.201  98.869  0.00  0.00
BRANCH  27  30
ATOM     29  C   UNL A   1       8.199  52.902 101.231  0.00  0.00
ATOM     30  C   UNL A   1       8.500  51.656 100.835  0.00  0.00
BRANCH  29  31
ATOM     31  C   UNL A   1       7.864  53.276 102.651  0.00  0.00
BRANCH  31  33
ATOM     32  C   UNL A   1       6.026  53.898 104.269  0.00  0.00
ATOM     33  C   UNL A   1       6.392  53.688 102.805  0.00  0.00
BRANCH  33  34
ATOM     34  O   UNL A   1       6.141  54.907 102.102  0.00  0.00
ATOM     35  H   UNL A   1       5.457  54.731 101.432  0.00  0.00
ENDBRANCH  33  34
ENDBRANCH  31  33
ENDBRANCH  29  31
ENDBRANCH  27  30
ENDBRANCH  25  28
ENDBRANCH  23  26
BRANCH  23  36
ATOM     36  O   UNL A   1       8.209  48.563  94.779  0.00  0.00
ATOM     37  H   UNL A   1       7.346  48.313  94.407  0.00  0.00
ENDBRANCH  23  36
ENDBRANCH   1  24
BRANCH   2  38
ATOM     38  C   UNL A   1      10.235  50.776  90.790  0.00  0.00
ATOM     39  O   UNL A   1      10.580  49.731  90.266  0.00  0.00
BRANCH  38  40
ATOM     40  O   UNL A   1      10.160  51.954  90.138  0.00  0.00
ATOM     41  H   UNL A   1      10.655  51.973  89.284  0.00  0.00
ENDBRANCH  38  40
ENDBRANCH   2  38
TORSDOF 16
