# Supplementary material for: The Cordyceps Genus as a Potential Source of Bioactive Compounds for Adjuvant Cancer Therapy: A Network Pharmacology Approach
Source: Pharmaceuticals (Basel). 2025 Apr 30;18(5):667. doi: 10.3390/ph18050667 (PMC12115173; doi:10.3390/ph18050667)
Supplement: Supplementary file 1 [file pharmaceuticals-18-00667-s001.zip › pharmaceuticals-3597034-supplementary/Supplementary Materials/Molecular docking simulations/ExtractoCordyceps2/Results/AURKA(3cho)/Conformations_AURKA/CordycepoidA/CordycepoidA_docked_model_8.pdb]

REMARK VINA RESULT:      -5.8      3.760      9.679
REMARK  Name = *****
REMARK  17 active torsions:
REMARK  status: ('A' for Active; 'I' for Inactive)
REMARK    1  A    between atoms: C_1  and  C_2
REMARK    2  A    between atoms: C_2  and  O_3
REMARK    3  A    between atoms: C_2  and  C_4
REMARK    4  A    between atoms: C_4  and  C_5
REMARK    5  A    between atoms: C_6  and  C_7
REMARK    6  A    between atoms: C_8  and  C_9
REMARK    7  A    between atoms: C_10  and  C_11
REMARK    8  A    between atoms: C_11  and  O_12
REMARK    9  A    between atoms: C_13  and  C_14
REMARK   10  A    between atoms: C_14  and  C_33
REMARK   11  A    between atoms: C_15  and  C_16
REMARK   12  A    between atoms: C_15  and  C_30
REMARK   13  A    between atoms: C_19  and  O_21
REMARK   14  A    between atoms: C_22  and  O_23
REMARK   15  A    between atoms: C_24  and  O_26
REMARK   16  A    between atoms: C_27  and  O_29
REMARK   17  A    between atoms: C_30  and  O_31
REMARK                            x       y       z     vdW  Elec       q    Type
REMARK                         _______ _______ _______ _____ _____    ______ ____
ROOT
ATOM      1  C   UNL A   1      11.187  48.242 101.098  0.00  0.00
ATOM      2  C   UNL A   1       9.828  48.201 101.031  0.00  0.00
ENDROOT
BRANCH   2   3
ATOM      3  C   UNL A   1       8.899  48.654  99.923  0.00  0.00
ATOM      4  O   UNL A   1       8.975  47.775  98.791  0.00  0.00
ATOM      5  C   UNL A   1       8.053  48.123  97.771  0.00  0.00
ATOM      6  C   UNL A   1       8.310  49.546  97.244  0.00  0.00
ATOM      7  C   UNL A   1       8.255  50.538  98.402  0.00  0.00
ATOM      8  C   UNL A   1       9.217  50.109  99.512  0.00  0.00
BRANCH   5   9
ATOM      9  O   UNL A   1       8.233  47.222  96.688  0.00  0.00
ATOM     10  H   UNL A   1       8.872  46.565  97.016  0.00  0.00
ENDBRANCH   5   9
BRANCH   6  11
ATOM     11  O   UNL A   1       7.338  49.923  96.260  0.00  0.00
ATOM     12  H   UNL A   1       6.471  49.807  96.699  0.00  0.00
ENDBRANCH   6  11
BRANCH   7  13
ATOM     13  O   UNL A   1       8.617  51.854  97.962  0.00  0.00
ATOM     14  H   UNL A   1       9.079  52.262  98.724  0.00  0.00
ENDBRANCH   7  13
BRANCH   8  15
ATOM     15  O   UNL A   1       9.100  51.009 100.628  0.00  0.00
ATOM     16  H   UNL A   1       8.928  50.420 101.398  0.00  0.00
ENDBRANCH   8  15
ENDBRANCH   2   3
BRANCH   1  17
ATOM     17  C   UNL A   1      11.829  47.759 102.350  0.00  0.00
ATOM     18  C   UNL A   1      12.179  46.407 102.482  0.00  0.00
ATOM     19  C   UNL A   1      12.787  45.949 103.651  0.00  0.00
ATOM     20  C   UNL A   1      13.050  46.834 104.695  0.00  0.00
ATOM     21  C   UNL A   1      12.700  48.179 104.574  0.00  0.00
ATOM     22  C   UNL A   1      12.089  48.640 103.408  0.00  0.00
ENDBRANCH   1  17
BRANCH   1  24
ATOM     23  C   UNL A   1      12.706  49.953  99.989  0.00  0.00
ATOM     24  C   UNL A   1      11.988  48.816 100.006  0.00  0.00
BRANCH  23  26
ATOM     25  C   UNL A   1      14.775  50.594  98.806  0.00  0.00
ATOM     26  C   UNL A   1      13.448  50.393  98.824  0.00  0.00
BRANCH  25  28
ATOM     27  C   UNL A   1      16.819  51.228  97.623  0.00  0.00
ATOM     28  C   UNL A   1      15.493  51.024  97.627  0.00  0.00
BRANCH  27  30
ATOM     29  C   UNL A   1      17.575  50.933  95.316  0.00  0.00
ATOM     30  C   UNL A   1      17.546  51.651  96.449  0.00  0.00
BRANCH  29  31
ATOM     31  C   UNL A   1      18.318  51.350  94.074  0.00  0.00
BRANCH  31  33
ATOM     32  C   UNL A   1      16.324  52.474  93.006  0.00  0.00
ATOM     33  C   UNL A   1      17.398  51.406  92.845  0.00  0.00
BRANCH  33  34
ATOM     34  O   UNL A   1      18.157  51.707  91.670  0.00  0.00
ATOM     35  H   UNL A   1      18.251  52.673  91.614  0.00  0.00
ENDBRANCH  33  34
ENDBRANCH  31  33
ENDBRANCH  29  31
ENDBRANCH  27  30
ENDBRANCH  25  28
ENDBRANCH  23  26
BRANCH  23  36
ATOM     36  O   UNL A   1      12.770  50.812 101.058  0.00  0.00
ATOM     37  H   UNL A   1      12.811  51.725 100.729  0.00  0.00
ENDBRANCH  23  36
ENDBRANCH   1  24
BRANCH   2  38
ATOM     38  C   UNL A   1       9.045  47.624 102.156  0.00  0.00
ATOM     39  O   UNL A   1       8.711  46.453 102.214  0.00  0.00
BRANCH  38  40
ATOM     40  O   UNL A   1       8.658  48.559 103.047  0.00  0.00
ATOM     41  H   UNL A   1       9.146  48.524 103.905  0.00  0.00
ENDBRANCH  38  40
ENDBRANCH   2  38
TORSDOF 16
