# Supplementary material for: The Cordyceps Genus as a Potential Source of Bioactive Compounds for Adjuvant Cancer Therapy: A Network Pharmacology Approach
Source: Pharmaceuticals (Basel). 2025 Apr 30;18(5):667. doi: 10.3390/ph18050667 (PMC12115173; doi:10.3390/ph18050667)
Supplement: Supplementary file 1 [file pharmaceuticals-18-00667-s001.zip › pharmaceuticals-3597034-supplementary/Supplementary Materials/Molecular docking simulations/ExtractoCordyceps2/Results/AURKA(3cho)/Conformations_AURKA/CordycepoidA/CordycepoidA_docked_model_9.pdb]

REMARK VINA RESULT:      -5.8      3.529      9.194
REMARK  Name = *****
REMARK  17 active torsions:
REMARK  status: ('A' for Active; 'I' for Inactive)
REMARK    1  A    between atoms: C_1  and  C_2
REMARK    2  A    between atoms: C_2  and  O_3
REMARK    3  A    between atoms: C_2  and  C_4
REMARK    4  A    between atoms: C_4  and  C_5
REMARK    5  A    between atoms: C_6  and  C_7
REMARK    6  A    between atoms: C_8  and  C_9
REMARK    7  A    between atoms: C_10  and  C_11
REMARK    8  A    between atoms: C_11  and  O_12
REMARK    9  A    between atoms: C_13  and  C_14
REMARK   10  A    between atoms: C_14  and  C_33
REMARK   11  A    between atoms: C_15  and  C_16
REMARK   12  A    between atoms: C_15  and  C_30
REMARK   13  A    between atoms: C_19  and  O_21
REMARK   14  A    between atoms: C_22  and  O_23
REMARK   15  A    between atoms: C_24  and  O_26
REMARK   16  A    between atoms: C_27  and  O_29
REMARK   17  A    between atoms: C_30  and  O_31
REMARK                            x       y       z     vdW  Elec       q    Type
REMARK                         _______ _______ _______ _____ _____    ______ ____
ROOT
ATOM      1  C   UNL A   1      10.563  49.410  99.929  0.00  0.00
ATOM      2  C   UNL A   1       9.221  49.286  99.733  0.00  0.00
ENDROOT
BRANCH   2   3
ATOM      3  C   UNL A   1       8.438  49.179  98.441  0.00  0.00
ATOM      4  O   UNL A   1       8.695  47.931  97.780  0.00  0.00
ATOM      5  C   UNL A   1       7.909  47.763  96.611  0.00  0.00
ATOM      6  C   UNL A   1       8.191  48.873  95.583  0.00  0.00
ATOM      7  C   UNL A   1       7.947  50.237  96.223  0.00  0.00
ATOM      8  C   UNL A   1       8.762  50.370  97.511  0.00  0.00
BRANCH   5   9
ATOM      9  O   UNL A   1       8.263  46.523  96.016  0.00  0.00
ATOM     10  H   UNL A   1       7.758  46.494  95.184  0.00  0.00
ENDBRANCH   5   9
BRANCH   6  11
ATOM     11  O   UNL A   1       7.350  48.742  94.429  0.00  0.00
ATOM     12  H   UNL A   1       7.572  49.508  93.862  0.00  0.00
ENDBRANCH   6  11
BRANCH   7  13
ATOM     13  O   UNL A   1       8.324  51.293  95.328  0.00  0.00
ATOM     14  H   UNL A   1       8.057  52.121  95.780  0.00  0.00
ENDBRANCH   7  13
BRANCH   8  15
ATOM     15  O   UNL A   1       8.467  51.627  98.143  0.00  0.00
ATOM     16  H   UNL A   1       9.348  51.985  98.396  0.00  0.00
ENDBRANCH   8  15
ENDBRANCH   2   3
BRANCH   1  17
ATOM     17  C   UNL A   1      11.044  49.540 101.330  0.00  0.00
ATOM     18  C   UNL A   1      11.684  48.459 101.955  0.00  0.00
ATOM     19  C   UNL A   1      12.143  48.576 103.268  0.00  0.00
ATOM     20  C   UNL A   1      11.968  49.770 103.965  0.00  0.00
ATOM     21  C   UNL A   1      11.328  50.848 103.354  0.00  0.00
ATOM     22  C   UNL A   1      10.864  50.733 102.042  0.00  0.00
ENDBRANCH   1  17
BRANCH   1  24
ATOM     23  C   UNL A   1      12.711  50.066  98.738  0.00  0.00
ATOM     24  C   UNL A   1      11.496  49.493  98.795  0.00  0.00
BRANCH  23  26
ATOM     25  C   UNL A   1      14.729  50.642  97.439  0.00  0.00
ATOM     26  C   UNL A   1      13.519  50.069  97.534  0.00  0.00
BRANCH  25  28
ATOM     27  C   UNL A   1      16.756  51.139  96.165  0.00  0.00
ATOM     28  C   UNL A   1      15.520  50.623  96.228  0.00  0.00
BRANCH  27  30
ATOM     29  C   UNL A   1      17.085  50.675  93.786  0.00  0.00
ATOM     30  C   UNL A   1      17.555  51.119  94.961  0.00  0.00
BRANCH  29  31
ATOM     31  C   UNL A   1      17.890  50.646  92.514  0.00  0.00
BRANCH  31  33
ATOM     32  C   UNL A   1      18.725  52.579  91.116  0.00  0.00
ATOM     33  C   UNL A   1      17.501  51.787  91.561  0.00  0.00
BRANCH  33  34
ATOM     34  O   UNL A   1      16.859  51.264  90.395  0.00  0.00
ATOM     35  H   UNL A   1      17.548  50.902  89.811  0.00  0.00
ENDBRANCH  33  34
ENDBRANCH  31  33
ENDBRANCH  29  31
ENDBRANCH  27  30
ENDBRANCH  25  28
ENDBRANCH  23  26
BRANCH  23  36
ATOM     36  O   UNL A   1      13.277  50.725  99.801  0.00  0.00
ATOM     37  H   UNL A   1      13.501  50.079 100.491  0.00  0.00
ENDBRANCH  23  36
ENDBRANCH   1  24
BRANCH   2  38
ATOM     38  C   UNL A   1       8.303  49.215 100.900  0.00  0.00
ATOM     39  O   UNL A   1       8.151  48.214 101.579  0.00  0.00
BRANCH  38  40
ATOM     40  O   UNL A   1       7.581  50.344 101.056  0.00  0.00
ATOM     41  H   UNL A   1       6.928  50.305 101.796  0.00  0.00
ENDBRANCH  38  40
ENDBRANCH   2  38
TORSDOF 16
