# Supplementary material for: The Cordyceps Genus as a Potential Source of Bioactive Compounds for Adjuvant Cancer Therapy: A Network Pharmacology Approach
Source: Pharmaceuticals (Basel). 2025 Apr 30;18(5):667. doi: 10.3390/ph18050667 (PMC12115173; doi:10.3390/ph18050667)
Supplement: Supplementary file 1 [file pharmaceuticals-18-00667-s001.zip › pharmaceuticals-3597034-supplementary/Supplementary Materials/Molecular docking simulations/ExtractoCordyceps2/Results/AURKA(3cho)/Conformations_AURKA/Cordycepol/Cordycepol_docked.pdbqt]

MODEL 1
REMARK VINA RESULT:      -6.2      0.000      0.000
REMARK  Name = *****
REMARK  6 active torsions:
REMARK  status: ('A' for Active; 'I' for Inactive)
REMARK    1  A    between atoms: C_2  and  C_20
REMARK    2  A    between atoms: C_5  and  N_9
REMARK    3  A    between atoms: C_5  and  O_19
REMARK    4  A    between atoms: C_6  and  O_8
REMARK    5  A    between atoms: C_13  and  N_18
REMARK    6  A    between atoms: C_20  and  O_21
REMARK                            x       y       z     vdW  Elec       q    Type
REMARK                         _______ _______ _______ _____ _____    ______ ____
ROOT
ATOM      1  C   UNL A   1      14.213  51.400  90.960  0.00  0.00    +0.152 C 
ATOM      2  C   UNL A   1      14.953  52.719  91.112  0.00  0.00    +0.174 C 
ATOM      3  O   UNL A   1      15.657  52.633  92.366  0.00  0.00    -0.375 OA
ATOM      4  C   UNL A   1      15.904  51.247  92.646  0.00  0.00    +0.181 C 
ATOM      5  C   UNL A   1      15.212  50.417  91.531  0.00  0.00    +0.222 C 
ENDROOT
BRANCH   4   6
ATOM      6  N   UNL A   1      15.492  51.009  94.018  0.00  0.00    -0.263 N 
ATOM      7  C   UNL A   1      14.429  50.213  94.383  0.00  0.00    +0.258 A 
ATOM      8  N   UNL A   1      14.282  50.135  95.688  0.00  0.00    -0.261 NA
ATOM      9  C   UNL A   1      15.321  50.882  96.196  0.00  0.00    +0.148 A 
ATOM     10  C   UNL A   1      15.713  51.171  97.514  0.00  0.00    +0.120 A 
ATOM     11  N   UNL A   1      16.778  51.979  97.711  0.00  0.00    -0.256 NA
ATOM     12  C   UNL A   1      17.434  52.443  96.628  0.00  0.00    +0.281 A 
ATOM     13  N   UNL A   1      17.161  52.226  95.325  0.00  0.00    -0.247 NA
ATOM     14  C   UNL A   1      16.083  51.437  95.177  0.00  0.00    +0.154 A 
BRANCH  10  15
ATOM     15  N   UNL A   1      15.044  50.683  98.630  0.00  0.00    -0.378 N 
ATOM     16  H   UNL A   1      15.634  50.619  99.453  0.00  0.00    +0.185 HD
ATOM     17  H   UNL A   1      14.455  49.891  98.410  0.00  0.00    +0.185 HD
ENDBRANCH  10  15
ENDBRANCH   4   6
BRANCH   5  18
ATOM     18  O   UNL A   1      16.145  50.080  90.479  0.00  0.00    -0.426 OA
ATOM     19  H   UNL A   1      15.962  50.691  89.739  0.00  0.00    +0.244 HD
ENDBRANCH   5  18
BRANCH   4  20
ATOM     20  O   UNL A   1      17.315  51.019  92.566  0.00  0.00    -0.381 OA
ATOM     21  H   UNL A   1      17.414  50.515  91.736  0.00  0.00    +0.270 HD
ENDBRANCH   4  20
BRANCH   2  22
ATOM     22  C   UNL A   1      14.019  53.928  91.115  0.00  0.00    +0.229 C 
BRANCH  22  23
ATOM     23  O   UNL A   1      12.909  53.681  90.255  0.00  0.00    -0.449 OA
ATOM     24  H   UNL A   1      12.452  54.529  90.125  0.00  0.00    +0.236 HD
ENDBRANCH  22  23
ENDBRANCH   2  22
TORSDOF 6
ENDMDL
MODEL 2
REMARK VINA RESULT:      -6.1      2.039      3.146
REMARK  Name = *****
REMARK  6 active torsions:
REMARK  status: ('A' for Active; 'I' for Inactive)
REMARK    1  A    between atoms: C_2  and  C_20
REMARK    2  A    between atoms: C_5  and  N_9
REMARK    3  A    between atoms: C_5  and  O_19
REMARK    4  A    between atoms: C_6  and  O_8
REMARK    5  A    between atoms: C_13  and  N_18
REMARK    6  A    between atoms: C_20  and  O_21
REMARK                            x       y       z     vdW  Elec       q    Type
REMARK                         _______ _______ _______ _____ _____    ______ ____
ROOT
ATOM      1  C   UNL A   1      17.957  50.457  92.971  0.00  0.00    +0.152 C 
ATOM      2  C   UNL A   1      17.519  51.808  92.430  0.00  0.00    +0.174 C 
ATOM      3  O   UNL A   1      16.535  52.303  93.361  0.00  0.00    -0.375 OA
ATOM      4  C   UNL A   1      16.797  51.715  94.642  0.00  0.00    +0.181 C 
ATOM      5  C   UNL A   1      17.965  50.708  94.463  0.00  0.00    +0.222 C 
ENDROOT
BRANCH   4   6
ATOM      6  N   UNL A   1      15.534  51.200  95.142  0.00  0.00    -0.263 N 
ATOM      7  C   UNL A   1      14.507  50.751  94.342  0.00  0.00    +0.258 A 
ATOM      8  N   UNL A   1      13.483  50.308  95.039  0.00  0.00    -0.261 NA
ATOM      9  C   UNL A   1      13.877  50.438  96.351  0.00  0.00    +0.148 A 
ATOM     10  C   UNL A   1      13.233  50.126  97.561  0.00  0.00    +0.120 A 
ATOM     11  N   UNL A   1      13.867  50.402  98.722  0.00  0.00    -0.256 NA
ATOM     12  C   UNL A   1      15.104  50.936  98.661  0.00  0.00    +0.281 A 
ATOM     13  N   UNL A   1      15.823  51.265  97.569  0.00  0.00    -0.247 NA
ATOM     14  C   UNL A   1      15.146  50.994  96.439  0.00  0.00    +0.154 A 
BRANCH  10  15
ATOM     15  N   UNL A   1      11.963  49.565  97.623  0.00  0.00    -0.378 N 
ATOM     16  H   UNL A   1      11.965  48.558  97.499  0.00  0.00    +0.185 HD
ATOM     17  H   UNL A   1      11.280  50.103  97.108  0.00  0.00    +0.185 HD
ENDBRANCH  10  15
ENDBRANCH   4   6
BRANCH   5  18
ATOM     18  O   UNL A   1      19.233  51.317  94.797  0.00  0.00    -0.426 OA
ATOM     19  H   UNL A   1      19.145  52.270  94.600  0.00  0.00    +0.244 HD
ENDBRANCH   5  18
BRANCH   4  20
ATOM     20  O   UNL A   1      17.230  52.751  95.531  0.00  0.00    -0.381 OA
ATOM     21  H   UNL A   1      16.400  53.212  95.759  0.00  0.00    +0.270 HD
ENDBRANCH   4  20
BRANCH   2  22
ATOM     22  C   UNL A   1      16.919  51.722  91.027  0.00  0.00    +0.229 C 
BRANCH  22  23
ATOM     23  O   UNL A   1      16.477  50.391  90.774  0.00  0.00    -0.449 OA
ATOM     24  H   UNL A   1      17.263  49.866  90.547  0.00  0.00    +0.236 HD
ENDBRANCH  22  23
ENDBRANCH   2  22
TORSDOF 6
ENDMDL
MODEL 3
REMARK VINA RESULT:      -6.0      2.295      3.179
REMARK  Name = *****
REMARK  6 active torsions:
REMARK  status: ('A' for Active; 'I' for Inactive)
REMARK    1  A    between atoms: C_2  and  C_20
REMARK    2  A    between atoms: C_5  and  N_9
REMARK    3  A    between atoms: C_5  and  O_19
REMARK    4  A    between atoms: C_6  and  O_8
REMARK    5  A    between atoms: C_13  and  N_18
REMARK    6  A    between atoms: C_20  and  O_21
REMARK                            x       y       z     vdW  Elec       q    Type
REMARK                         _______ _______ _______ _____ _____    ______ ____
ROOT
ATOM      1  C   UNL A   1      11.820  51.299  93.060  0.00  0.00    +0.152 C 
ATOM      2  C   UNL A   1      12.449  50.415  91.995  0.00  0.00    +0.174 C 
ATOM      3  O   UNL A   1      13.732  50.020  92.520  0.00  0.00    -0.375 OA
ATOM      4  C   UNL A   1      13.659  50.056  93.952  0.00  0.00    +0.181 C 
ATOM      5  C   UNL A   1      12.261  50.610  94.333  0.00  0.00    +0.222 C 
ENDROOT
BRANCH   4   6
ATOM      6  N   UNL A   1      14.824  50.786  94.421  0.00  0.00    -0.263 N 
ATOM      7  C   UNL A   1      15.679  51.492  93.604  0.00  0.00    +0.258 A 
ATOM      8  N   UNL A   1      16.639  52.089  94.276  0.00  0.00    -0.261 NA
ATOM      9  C   UNL A   1      16.375  51.791  95.593  0.00  0.00    +0.148 A 
ATOM     10  C   UNL A   1      17.027  52.146  96.786  0.00  0.00    +0.120 A 
ATOM     11  N   UNL A   1      16.547  51.665  97.955  0.00  0.00    -0.256 NA
ATOM     12  C   UNL A   1      15.443  50.893  97.920  0.00  0.00    +0.281 A 
ATOM     13  N   UNL A   1      14.730  50.497  96.846  0.00  0.00    -0.247 NA
ATOM     14  C   UNL A   1      15.255  50.979  95.707  0.00  0.00    +0.154 A 
BRANCH  10  15
ATOM     15  N   UNL A   1      18.158  52.953  96.823  0.00  0.00    -0.378 N 
ATOM     16  H   UNL A   1      18.256  53.541  96.002  0.00  0.00    +0.185 HD
ATOM     17  H   UNL A   1      18.976  52.454  97.145  0.00  0.00    +0.185 HD
ENDBRANCH  10  15
ENDBRANCH   4   6
BRANCH   5  18
ATOM     18  O   UNL A   1      11.329  49.535  94.594  0.00  0.00    -0.426 OA
ATOM     19  H   UNL A   1      11.186  49.518  95.559  0.00  0.00    +0.244 HD
ENDBRANCH   5  18
BRANCH   4  20
ATOM     20  O   UNL A   1      13.759  48.713  94.439  0.00  0.00    -0.381 OA
ATOM     21  H   UNL A   1      13.186  48.718  95.229  0.00  0.00    +0.270 HD
ENDBRANCH   4  20
BRANCH   2  22
ATOM     22  C   UNL A   1      12.626  51.130  90.656  0.00  0.00    +0.229 C 
BRANCH  22  23
ATOM     23  O   UNL A   1      12.189  52.482  90.772  0.00  0.00    -0.449 OA
ATOM     24  H   UNL A   1      11.217  52.475  90.719  0.00  0.00    +0.236 HD
ENDBRANCH  22  23
ENDBRANCH   2  22
TORSDOF 6
ENDMDL
MODEL 4
REMARK VINA RESULT:      -5.9      2.721      5.531
REMARK  Name = *****
REMARK  6 active torsions:
REMARK  status: ('A' for Active; 'I' for Inactive)
REMARK    1  A    between atoms: C_2  and  C_20
REMARK    2  A    between atoms: C_5  and  N_9
REMARK    3  A    between atoms: C_5  and  O_19
REMARK    4  A    between atoms: C_6  and  O_8
REMARK    5  A    between atoms: C_13  and  N_18
REMARK    6  A    between atoms: C_20  and  O_21
REMARK                            x       y       z     vdW  Elec       q    Type
REMARK                         _______ _______ _______ _____ _____    ______ ____
ROOT
ATOM      1  C   UNL A   1      16.770  52.290  96.758  0.00  0.00    +0.152 C 
ATOM      2  C   UNL A   1      16.354  50.853  97.031  0.00  0.00    +0.174 C 
ATOM      3  O   UNL A   1      15.818  50.357  95.788  0.00  0.00    -0.375 OA
ATOM      4  C   UNL A   1      16.421  51.094  94.716  0.00  0.00    +0.181 C 
ATOM      5  C   UNL A   1      17.317  52.192  95.350  0.00  0.00    +0.222 C 
ENDROOT
BRANCH   4   6
ATOM      6  N   UNL A   1      15.347  51.525  93.837  0.00  0.00    -0.263 N 
ATOM      7  C   UNL A   1      14.013  51.516  94.179  0.00  0.00    +0.258 A 
ATOM      8  N   UNL A   1      13.244  51.983  93.220  0.00  0.00    -0.261 NA
ATOM      9  C   UNL A   1      14.121  52.351  92.224  0.00  0.00    +0.148 A 
ATOM     10  C   UNL A   1      13.917  52.924  90.957  0.00  0.00    +0.120 A 
ATOM     11  N   UNL A   1      14.990  53.147  90.166  0.00  0.00    -0.256 NA
ATOM     12  C   UNL A   1      16.211  52.836  90.647  0.00  0.00    +0.281 A 
ATOM     13  N   UNL A   1      16.529  52.296  91.841  0.00  0.00    -0.247 NA
ATOM     14  C   UNL A   1      15.432  52.072  92.584  0.00  0.00    +0.154 A 
BRANCH  10  15
ATOM     15  N   UNL A   1      12.660  53.256  90.467  0.00  0.00    -0.378 N 
ATOM     16  H   UNL A   1      12.386  54.209  90.682  0.00  0.00    +0.185 HD
ATOM     17  H   UNL A   1      11.980  52.524  90.623  0.00  0.00    +0.185 HD
ENDBRANCH  10  15
ENDBRANCH   4   6
BRANCH   5  18
ATOM     18  O   UNL A   1      18.691  51.751  95.445  0.00  0.00    -0.426 OA
ATOM     19  H   UNL A   1      19.208  52.324  94.846  0.00  0.00    +0.244 HD
ENDBRANCH   5  18
BRANCH   4  20
ATOM     20  O   UNL A   1      17.261  50.202  93.975  0.00  0.00    -0.381 OA
ATOM     21  H   UNL A   1      16.624  49.665  93.466  0.00  0.00    +0.270 HD
ENDBRANCH   4  20
BRANCH   2  22
ATOM     22  C   UNL A   1      15.308  50.737  98.138  0.00  0.00    +0.229 C 
BRANCH  22  23
ATOM     23  O   UNL A   1      15.075  52.018  98.716  0.00  0.00    -0.449 OA
ATOM     24  H   UNL A   1      15.688  52.111  99.466  0.00  0.00    +0.236 HD
ENDBRANCH  22  23
ENDBRANCH   2  22
TORSDOF 6
ENDMDL
MODEL 5
REMARK VINA RESULT:      -5.7      1.595      2.769
REMARK  Name = *****
REMARK  6 active torsions:
REMARK  status: ('A' for Active; 'I' for Inactive)
REMARK    1  A    between atoms: C_2  and  C_20
REMARK    2  A    between atoms: C_5  and  N_9
REMARK    3  A    between atoms: C_5  and  O_19
REMARK    4  A    between atoms: C_6  and  O_8
REMARK    5  A    between atoms: C_13  and  N_18
REMARK    6  A    between atoms: C_20  and  O_21
REMARK                            x       y       z     vdW  Elec       q    Type
REMARK                         _______ _______ _______ _____ _____    ______ ____
ROOT
ATOM      1  C   UNL A   1      15.869  52.570  92.605  0.00  0.00    +0.152 C 
ATOM      2  C   UNL A   1      16.577  51.243  92.392  0.00  0.00    +0.174 C 
ATOM      3  O   UNL A   1      15.918  50.301  93.262  0.00  0.00    -0.375 OA
ATOM      4  C   UNL A   1      14.575  50.757  93.477  0.00  0.00    +0.181 C 
ATOM      5  C   UNL A   1      14.430  52.131  92.769  0.00  0.00    +0.222 C 
ENDROOT
BRANCH   4   6
ATOM      6  N   UNL A   1      14.331  50.707  94.908  0.00  0.00    -0.263 N 
ATOM      7  C   UNL A   1      13.194  50.185  95.484  0.00  0.00    +0.258 A 
ATOM      8  N   UNL A   1      13.230  50.231  96.798  0.00  0.00    -0.261 NA
ATOM      9  C   UNL A   1      14.462  50.770  97.092  0.00  0.00    +0.148 A 
ATOM     10  C   UNL A   1      15.095  51.058  98.312  0.00  0.00    +0.120 A 
ATOM     11  N   UNL A   1      16.320  51.630  98.288  0.00  0.00    -0.256 NA
ATOM     12  C   UNL A   1      16.889  51.866  97.089  0.00  0.00    +0.281 A 
ATOM     13  N   UNL A   1      16.387  51.624  95.860  0.00  0.00    -0.247 NA
ATOM     14  C   UNL A   1      15.162  51.078  95.932  0.00  0.00    +0.154 A 
BRANCH  10  15
ATOM     15  N   UNL A   1      14.514  50.803  99.549  0.00  0.00    -0.378 N 
ATOM     16  H   UNL A   1      15.192  50.713 100.298  0.00  0.00    +0.185 HD
ATOM     17  H   UNL A   1      13.779  50.111  99.492  0.00  0.00    +0.185 HD
ENDBRANCH  10  15
ENDBRANCH   4   6
BRANCH   5  18
ATOM     18  O   UNL A   1      13.867  51.977  91.446  0.00  0.00    -0.426 OA
ATOM     19  H   UNL A   1      14.480  52.421  90.829  0.00  0.00    +0.244 HD
ENDBRANCH   5  18
BRANCH   4  20
ATOM     20  O   UNL A   1      13.682  49.831  92.848  0.00  0.00    -0.381 OA
ATOM     21  H   UNL A   1      13.557  50.209  91.957  0.00  0.00    +0.270 HD
ENDBRANCH   4  20
BRANCH   2  22
ATOM     22  C   UNL A   1      18.069  51.305  92.718  0.00  0.00    +0.229 C 
BRANCH  22  23
ATOM     23  O   UNL A   1      18.346  50.494  93.857  0.00  0.00    -0.449 OA
ATOM     24  H   UNL A   1      19.167  50.829  94.255  0.00  0.00    +0.236 HD
ENDBRANCH  22  23
ENDBRANCH   2  22
TORSDOF 6
ENDMDL
MODEL 6
REMARK VINA RESULT:      -5.7      2.196      3.863
REMARK  Name = *****
REMARK  6 active torsions:
REMARK  status: ('A' for Active; 'I' for Inactive)
REMARK    1  A    between atoms: C_2  and  C_20
REMARK    2  A    between atoms: C_5  and  N_9
REMARK    3  A    between atoms: C_5  and  O_19
REMARK    4  A    between atoms: C_6  and  O_8
REMARK    5  A    between atoms: C_13  and  N_18
REMARK    6  A    between atoms: C_20  and  O_21
REMARK                            x       y       z     vdW  Elec       q    Type
REMARK                         _______ _______ _______ _____ _____    ______ ____
ROOT
ATOM      1  C   UNL A   1      15.600  52.219  93.432  0.00  0.00    +0.152 C 
ATOM      2  C   UNL A   1      16.536  51.032  93.279  0.00  0.00    +0.174 C 
ATOM      3  O   UNL A   1      16.261  50.166  94.398  0.00  0.00    -0.375 OA
ATOM      4  C   UNL A   1      14.908  50.395  94.817  0.00  0.00    +0.181 C 
ATOM      5  C   UNL A   1      14.344  51.557  93.956  0.00  0.00    +0.222 C 
ENDROOT
BRANCH   4   6
ATOM      6  N   UNL A   1      14.931  50.574  96.258  0.00  0.00    -0.263 N 
ATOM      7  C   UNL A   1      16.022  51.028  96.967  0.00  0.00    +0.258 A 
ATOM      8  N   UNL A   1      15.777  51.130  98.256  0.00  0.00    -0.261 NA
ATOM      9  C   UNL A   1      14.456  50.765  98.386  0.00  0.00    +0.148 A 
ATOM     10  C   UNL A   1      13.611  50.683  99.505  0.00  0.00    +0.120 A 
ATOM     11  N   UNL A   1      12.343  50.250  99.328  0.00  0.00    -0.256 NA
ATOM     12  C   UNL A   1      11.941  49.947  98.077  0.00  0.00    +0.281 A 
ATOM     13  N   UNL A   1      12.654  49.997  96.933  0.00  0.00    -0.247 NA
ATOM     14  C   UNL A   1      13.912  50.411  97.159  0.00  0.00    +0.154 A 
BRANCH  10  15
ATOM     15  N   UNL A   1      14.021  51.006 100.793  0.00  0.00    -0.378 N 
ATOM     16  H   UNL A   1      13.568  50.448 101.508  0.00  0.00    +0.185 HD
ATOM     17  H   UNL A   1      14.076  52.005 100.939  0.00  0.00    +0.185 HD
ENDBRANCH  10  15
ENDBRANCH   4   6
BRANCH   5  18
ATOM     18  O   UNL A   1      13.609  51.052  92.818  0.00  0.00    -0.426 OA
ATOM     19  H   UNL A   1      12.707  51.420  92.884  0.00  0.00    +0.244 HD
ENDBRANCH   5  18
BRANCH   4  20
ATOM     20  O   UNL A   1      14.146  49.216  94.535  0.00  0.00    -0.381 OA
ATOM     21  H   UNL A   1      13.516  49.514  93.852  0.00  0.00    +0.270 HD
ENDBRANCH   4  20
BRANCH   2  22
ATOM     22  C   UNL A   1      18.011  51.433  93.275  0.00  0.00    +0.229 C 
BRANCH  22  23
ATOM     23  O   UNL A   1      18.395  51.837  91.963  0.00  0.00    -0.449 OA
ATOM     24  H   UNL A   1      19.277  51.463  91.794  0.00  0.00    +0.236 HD
ENDBRANCH  22  23
ENDBRANCH   2  22
TORSDOF 6
ENDMDL
MODEL 7
REMARK VINA RESULT:      -5.6      1.431      2.621
REMARK  Name = *****
REMARK  6 active torsions:
REMARK  status: ('A' for Active; 'I' for Inactive)
REMARK    1  A    between atoms: C_2  and  C_20
REMARK    2  A    between atoms: C_5  and  N_9
REMARK    3  A    between atoms: C_5  and  O_19
REMARK    4  A    between atoms: C_6  and  O_8
REMARK    5  A    between atoms: C_13  and  N_18
REMARK    6  A    between atoms: C_20  and  O_21
REMARK                            x       y       z     vdW  Elec       q    Type
REMARK                         _______ _______ _______ _____ _____    ______ ____
ROOT
ATOM      1  C   UNL A   1      15.832  50.803  92.514  0.00  0.00    +0.152 C 
ATOM      2  C   UNL A   1      16.209  52.268  92.370  0.00  0.00    +0.174 C 
ATOM      3  O   UNL A   1      16.767  52.658  93.641  0.00  0.00    -0.375 OA
ATOM      4  C   UNL A   1      17.308  51.487  94.268  0.00  0.00    +0.181 C 
ATOM      5  C   UNL A   1      16.968  50.273  93.362  0.00  0.00    +0.222 C 
ENDROOT
BRANCH   4   6
ATOM      6  N   UNL A   1      16.814  51.467  95.634  0.00  0.00    -0.263 N 
ATOM      7  C   UNL A   1      17.503  51.967  96.716  0.00  0.00    +0.258 A 
ATOM      8  N   UNL A   1      16.827  51.856  97.839  0.00  0.00    -0.261 NA
ATOM      9  C   UNL A   1      15.626  51.295  97.464  0.00  0.00    +0.148 A 
ATOM     10  C   UNL A   1      14.483  50.942  98.201  0.00  0.00    +0.120 A 
ATOM     11  N   UNL A   1      13.447  50.365  97.553  0.00  0.00    -0.256 NA
ATOM     12  C   UNL A   1      13.550  50.185  96.221  0.00  0.00    +0.281 A 
ATOM     13  N   UNL A   1      14.584  50.491  95.411  0.00  0.00    -0.247 NA
ATOM     14  C   UNL A   1      15.598  51.041  96.100  0.00  0.00    +0.154 A 
BRANCH  10  15
ATOM     15  N   UNL A   1      14.373  51.140  99.573  0.00  0.00    -0.378 N 
ATOM     16  H   UNL A   1      14.288  50.275 100.095  0.00  0.00    +0.185 HD
ATOM     17  H   UNL A   1      13.740  51.894  99.802  0.00  0.00    +0.185 HD
ENDBRANCH  10  15
ENDBRANCH   4   6
BRANCH   5  18
ATOM     18  O   UNL A   1      18.067  49.963  92.475  0.00  0.00    -0.426 OA
ATOM     19  H   UNL A   1      18.756  49.540  93.023  0.00  0.00    +0.244 HD
ENDBRANCH   5  18
BRANCH   4  20
ATOM     20  O   UNL A   1      18.732  51.624  94.320  0.00  0.00    -0.381 OA
ATOM     21  H   UNL A   1      19.046  50.952  93.685  0.00  0.00    +0.270 HD
ENDBRANCH   4  20
BRANCH   2  22
ATOM     22  C   UNL A   1      15.015  53.159  92.024  0.00  0.00    +0.229 C 
BRANCH  22  23
ATOM     23  O   UNL A   1      15.139  53.629  90.685  0.00  0.00    -0.449 OA
ATOM     24  H   UNL A   1      15.236  52.847  90.114  0.00  0.00    +0.236 HD
ENDBRANCH  22  23
ENDBRANCH   2  22
TORSDOF 6
ENDMDL
MODEL 8
REMARK VINA RESULT:      -5.6      2.914      5.706
REMARK  Name = *****
REMARK  6 active torsions:
REMARK  status: ('A' for Active; 'I' for Inactive)
REMARK    1  A    between atoms: C_2  and  C_20
REMARK    2  A    between atoms: C_5  and  N_9
REMARK    3  A    between atoms: C_5  and  O_19
REMARK    4  A    between atoms: C_6  and  O_8
REMARK    5  A    between atoms: C_13  and  N_18
REMARK    6  A    between atoms: C_20  and  O_21
REMARK                            x       y       z     vdW  Elec       q    Type
REMARK                         _______ _______ _______ _____ _____    ______ ____
ROOT
ATOM      1  C   UNL A   1      16.071  52.202  97.628  0.00  0.00    +0.152 C 
ATOM      2  C   UNL A   1      15.699  50.729  97.594  0.00  0.00    +0.174 C 
ATOM      3  O   UNL A   1      15.677  50.362  96.200  0.00  0.00    -0.375 OA
ATOM      4  C   UNL A   1      16.560  51.244  95.492  0.00  0.00    +0.181 C 
ATOM      5  C   UNL A   1      17.084  52.293  96.509  0.00  0.00    +0.222 C 
ENDROOT
BRANCH   4   6
ATOM      6  N   UNL A   1      15.835  51.733  94.332  0.00  0.00    -0.263 N 
ATOM      7  C   UNL A   1      16.404  52.460  93.311  0.00  0.00    +0.258 A 
ATOM      8  N   UNL A   1      15.541  52.758  92.363  0.00  0.00    -0.261 NA
ATOM      9  C   UNL A   1      14.367  52.163  92.767  0.00  0.00    +0.148 A 
ATOM     10  C   UNL A   1      13.092  52.107  92.180  0.00  0.00    +0.120 A 
ATOM     11  N   UNL A   1      12.102  51.465  92.839  0.00  0.00    -0.256 NA
ATOM     12  C   UNL A   1      12.398  50.879  94.017  0.00  0.00    +0.281 A 
ATOM     13  N   UNL A   1      13.578  50.856  94.670  0.00  0.00    -0.247 NA
ATOM     14  C   UNL A   1      14.525  51.524  93.989  0.00  0.00    +0.154 A 
BRANCH  10  15
ATOM     15  N   UNL A   1      12.790  52.700  90.959  0.00  0.00    -0.378 N 
ATOM     16  H   UNL A   1      12.153  52.149  90.395  0.00  0.00    +0.185 HD
ATOM     17  H   UNL A   1      13.608  53.086  90.507  0.00  0.00    +0.185 HD
ENDBRANCH  10  15
ENDBRANCH   4   6
BRANCH   5  18
ATOM     18  O   UNL A   1      18.367  51.898  97.048  0.00  0.00    -0.426 OA
ATOM     19  H   UNL A   1      18.296  51.975  98.019  0.00  0.00    +0.244 HD
ENDBRANCH   5  18
BRANCH   4  20
ATOM     20  O   UNL A   1      17.674  50.478  95.020  0.00  0.00    -0.381 OA
ATOM     21  H   UNL A   1      17.696  50.679  94.065  0.00  0.00    +0.270 HD
ENDBRANCH   4  20
BRANCH   2  22
ATOM     22  C   UNL A   1      14.342  50.442  98.235  0.00  0.00    +0.229 C 
BRANCH  22  23
ATOM     23  O   UNL A   1      14.265  51.084  99.505  0.00  0.00    -0.449 OA
ATOM     24  H   UNL A   1      13.334  51.059  99.783  0.00  0.00    +0.236 HD
ENDBRANCH  22  23
ENDBRANCH   2  22
TORSDOF 6
ENDMDL
MODEL 9
REMARK VINA RESULT:      -5.5      2.493      3.867
REMARK  Name = *****
REMARK  6 active torsions:
REMARK  status: ('A' for Active; 'I' for Inactive)
REMARK    1  A    between atoms: C_2  and  C_20
REMARK    2  A    between atoms: C_5  and  N_9
REMARK    3  A    between atoms: C_5  and  O_19
REMARK    4  A    between atoms: C_6  and  O_8
REMARK    5  A    between atoms: C_13  and  N_18
REMARK    6  A    between atoms: C_20  and  O_21
REMARK                            x       y       z     vdW  Elec       q    Type
REMARK                         _______ _______ _______ _____ _____    ______ ____
ROOT
ATOM      1  C   UNL A   1      12.806  50.625  89.719  0.00  0.00    +0.152 C 
ATOM      2  C   UNL A   1      11.691  49.930  90.483  0.00  0.00    +0.174 C 
ATOM      3  O   UNL A   1      11.961  50.171  91.878  0.00  0.00    -0.375 OA
ATOM      4  C   UNL A   1      12.711  51.389  91.984  0.00  0.00    +0.181 C 
ATOM      5  C   UNL A   1      13.010  51.878  90.541  0.00  0.00    +0.222 C 
ENDROOT
BRANCH   4   6
ATOM      6  N   UNL A   1      13.844  51.119  92.852  0.00  0.00    -0.263 N 
ATOM      7  C   UNL A   1      15.158  51.132  92.441  0.00  0.00    +0.258 A 
ATOM      8  N   UNL A   1      15.996  50.885  93.425  0.00  0.00    -0.261 NA
ATOM      9  C   UNL A   1      15.193  50.746  94.535  0.00  0.00    +0.148 A 
ATOM     10  C   UNL A   1      15.490  50.488  95.883  0.00  0.00    +0.120 A 
ATOM     11  N   UNL A   1      14.469  50.369  96.761  0.00  0.00    -0.256 NA
ATOM     12  C   UNL A   1      13.212  50.535  96.302  0.00  0.00    +0.281 A 
ATOM     13  N   UNL A   1      12.807  50.794  95.042  0.00  0.00    -0.247 NA
ATOM     14  C   UNL A   1      13.852  50.883  94.201  0.00  0.00    +0.154 A 
BRANCH  10  15
ATOM     15  N   UNL A   1      16.787  50.330  96.359  0.00  0.00    -0.378 N 
ATOM     16  H   UNL A   1      16.931  50.747  97.272  0.00  0.00    +0.185 HD
ATOM     17  H   UNL A   1      17.481  50.503  95.645  0.00  0.00    +0.185 HD
ENDBRANCH  10  15
ENDBRANCH   4   6
BRANCH   5  18
ATOM     18  O   UNL A   1      12.030  52.850  90.108  0.00  0.00    -0.426 OA
ATOM     19  H   UNL A   1      12.456  53.382  89.409  0.00  0.00    +0.244 HD
ENDBRANCH   5  18
BRANCH   4  20
ATOM     20  O   UNL A   1      11.888  52.368  92.629  0.00  0.00    -0.381 OA
ATOM     21  H   UNL A   1      11.565  51.901  93.423  0.00  0.00    +0.270 HD
ENDBRANCH   4  20
BRANCH   2  22
ATOM     22  C   UNL A   1      11.630  48.427  90.211  0.00  0.00    +0.229 C 
BRANCH  22  23
ATOM     23  O   UNL A   1      10.425  47.890  90.751  0.00  0.00    -0.449 OA
ATOM     24  H   UNL A   1      10.565  47.778  91.708  0.00  0.00    +0.236 HD
ENDBRANCH  22  23
ENDBRANCH   2  22
TORSDOF 6
ENDMDL
